# Supplementary material for: Quantitative proteomics of infected macrophages reveals novel Leishmania virulence factors
Source: PLoS Pathog. 2026 Feb 10;22(2):e1013934. doi: 10.1371/journal.ppat.1013934 (PMC12931781; doi:10.1371/journal.ppat.1013934)
Supplement: S1 Table — Each time point was measured in quadruplicates (01–04). (XLSX) [file ppat.1013934.s001.xlsx]

## Sheet: SuppTable1
	Supplementary Table 1. Label-free quantification of proteins found in the infectome experiments. Each time point was measured in quadruplicates (01-04).
		Columns 1-3. Protein, label and gene identificators.
		Column 4. Species identificator.
		Columns 5-7. Number of peptides, razor peptides, and razor peptides associated to the protein group.
		Column 8. Majority protein sequence coverage, in %.
		Column 9. Majority protein molecular weight, in kDa.
		Column 10. Majority protein sequence length.
		Columns 11-38. log2(LFQ) intensity measured per time point and replicate.
		Columns 39-66. Imputed log2(LFQ) intensity per time point and replicate.
		Columns 67-73. Mean imputed log2(LFQ) intensity per time point.
		Columns 74-80. Count of measured (not imputed) replicates per time point.
		Columns 81-86. P-value obtained from comparing each time point to its immediate predecesseor
		Columns 87-92. log2(FoldChange) obtained from comparing each time point to its immediate predecesseor.

## Sheet: Linfantum
Protein.IDs	Majority.protein.IDs	Gene.names	Species	Peptides	Razor_unique.peptides	Unique.peptides	Sequence.coverage	Mol_weight_kDa	Sequence.length	log2.LFQ.intensity.inft005_1	log2.LFQ.intensity.inft005_2	log2.LFQ.intensity.inft005_3	log2.LFQ.intensity.inft005_4	log2.LFQ.intensity.inft020_1	log2.LFQ.intensity.inft020_2	log2.LFQ.intensity.inft020_3	log2.LFQ.intensity.inft020_4	log2.LFQ.intensity.inft060_1	log2.LFQ.intensity.inft060_2	log2.LFQ.intensity.inft060_3	log2.LFQ.intensity.inft060_4	log2.LFQ.intensity.inft120_1	log2.LFQ.intensity.inft120_2	log2.LFQ.intensity.inft120_3	log2.LFQ.intensity.inft120_4	log2.LFQ.intensity.inft240_1	log2.LFQ.intensity.inft240_2	log2.LFQ.intensity.inft240_3	log2.LFQ.intensity.inft240_4	log2.LFQ.intensity.inft480_1	log2.LFQ.intensity.inft480_2	log2.LFQ.intensity.inft480_3	log2.LFQ.intensity.inft480_4	log2.LFQ.intensity.inft720_1	log2.LFQ.intensity.inft720_2	log2.LFQ.intensity.inft720_3	log2.LFQ.intensity.inft720_4	imputed.log2.LFQ.intensity.inft005_1	imputed.log2.LFQ.intensity.inft005_2	imputed.log2.LFQ.intensity.inft005_3	imputed.log2.LFQ.intensity.inft005_4	imputed.log2.LFQ.intensity.inft020_1	imputed.log2.LFQ.intensity.inft020_2	imputed.log2.LFQ.intensity.inft020_3	imputed.log2.LFQ.intensity.inft020_4	imputed.log2.LFQ.intensity.inft060_1	imputed.log2.LFQ.intensity.inft060_2	imputed.log2.LFQ.intensity.inft060_3	imputed.log2.LFQ.intensity.inft060_4
ENSMUSG00000000001.4	ENSMUSG00000000001.4	ENSMUSG00000000001.4	M. musculus	15	9	9	46.9	40.538	354	29.2811	29.115	29.1848	29.1851	29.4442	29.1405	29.1208	29.3038	29.274	29.2561	29.2556	29.2611	29.4454	29.4283	29.3483	29.3386	29.2866	29.3161	29.1982	29.5319	29.3654	29.276	29.1676	29.2968	29.4659	29.2606	29.2575	29.3948	29.2811	29.115	29.1848	29.1851	29.4442	29.1405	29.1208	29.3038	29.274	29.2561	29.2556	29.2611
ENSMUSG00000000088.7	ENSMUSG00000000088.7	ENSMUSG00000000088.7	M. musculus	8	8	8	39	16.101	146	30.1005	29.9201	29.9837	29.9268	30.0686	30.0496	30.1176	29.9708	30.3796	30.1099	30.1267	30.0969	30.5657	30.2824	30.238	30.187	29.9894	30.3302	30.4379	29.928	29.9713	29.7588	29.8122	29.7577	29.2886	29.6625	29.6052	29.7995	30.1005	29.9201	29.9837	29.9268	30.0686	30.0496	30.1176	29.9708	30.3796	30.1099	30.1267	30.0969
ENSMUSG00000000168.9	ENSMUSG00000000168.9	ENSMUSG00000000168.9	M. musculus	19	19	19	41.7	67.941	642	30.1816	30.1852	30.3536	30.3174	30.2635	30.2003	30.2828	30.4744	30.2426	30.3361	30.3533	30.2971	30.3117	30.1934	30.3494	30.3066	30.1546	30.2502	30.2309	30.3451	30.1703	30.1772	30.2359	30.1311	30.1694	30.2483	30.1486	30.4772	30.1816	30.1852	30.3536	30.3174	30.2635	30.2003	30.2828	30.4744	30.2426	30.3361	30.3533	30.2971
ENSMUSG00000000253.13	ENSMUSG00000000253.13	ENSMUSG00000000253.13	M. musculus	6	6	6	26.6	31.231	290	#N/A	26.431	#N/A	#N/A	25.8243	#N/A	#N/A	#N/A	#N/A	#N/A	#N/A	25.5019	25.9599	26.1328	#N/A	#N/A	25.999	#N/A	#N/A	#N/A	#N/A	#N/A	#N/A	#N/A	#N/A	#N/A	#N/A	#N/A	24.8362	26.431	25.0015	24.1037	25.8243	23.9656	24.6396	24.104	24.7373	24.6511	24.6535	25.5019
ENSMUSG00000000275.16	ENSMUSG00000000275.16	ENSMUSG00000000275.16	M. musculus	23	23	23	42.3	70.753	626	29.357	29.3091	29.4539	29.3553	29.5479	29.5878	29.5473	29.5234	29.465	29.4529	29.4379	29.4765	29.4559	29.3772	29.5076	29.3635	29.2776	29.3359	29.4297	29.3706	29.1408	29.2775	29.3171	29.3494	29.0982	29.1966	29.0786	29.2745	29.357	29.3091	29.4539	29.3553	29.5479	29.5878	29.5473	29.5234	29.465	29.4529	29.4379	29.4765
ENSMUSG00000000278.10	ENSMUSG00000000278.10	ENSMUSG00000000278.10	M. musculus	16	16	16	41.4	50.964	452	31.4742	31.5181	31.423	31.4427	31.2696	31.4699	31.2445	31.5597	31.7377	31.6623	31.4873	31.7467	31.5467	31.7047	31.6569	31.6977	31.7353	31.8545	31.678	31.8626	32.2203	32.2983	32.1656	32.2038	32.2706	32.15	32.2946	32.3074	31.4742	31.5181	31.423	31.4427	31.2696	31.4699	31.2445	31.5597	31.7377	31.6623	31.4873	31.7467
ENSMUSG00000000290.13	ENSMUSG00000000290.13	ENSMUSG00000000290.13	M. musculus	2	2	2	31.5	6.2871	54	#N/A	#N/A	28.7655	#N/A	28.6306	28.7049	28.7308	#N/A	28.7131	#N/A	29.0201	#N/A	#N/A	28.6024	28.5825	29.2122	#N/A	#N/A	#N/A	#N/A	#N/A	#N/A	#N/A	#N/A	#N/A	#N/A	29.1047	#N/A	24.7507	24.664	28.7655	24.848	28.6306	28.7049	28.7308	24.468	28.7131	24.8554	29.0201	24.3448
ENSMUSG00000000355.13;ENSMUSG00000042814.8	ENSMUSG00000000355.13	ENSMUSG00000000355.13	M. musculus	7	7	7	45.9	20.555	181	28.3656	28.6347	28.5469	28.6693	28.4078	28.7601	28.6816	28.7	28.7153	28.6243	28.6696	28.4852	28.3161	28.731	28.5666	28.5862	28.4897	28.5244	28.3468	28.3889	28.3481	28.2744	28.1938	28.2369	28.1245	28.2062	28.1903	28.0251	28.3656	28.6347	28.5469	28.6693	28.4078	28.7601	28.6816	28.7	28.7153	28.6243	28.6696	28.4852
ENSMUSG00000000384.15	ENSMUSG00000000384.15	ENSMUSG00000000384.15	M. musculus	9	9	9	18.4	71.513	630	#N/A	25.8222	25.9492	#N/A	25.8141	25.9565	26.1404	#N/A	#N/A	#N/A	25.8064	25.7844	25.6299	#N/A	#N/A	#N/A	25.7463	#N/A	#N/A	#N/A	25.7174	#N/A	#N/A	#N/A	#N/A	#N/A	#N/A	#N/A	24.9728	25.8222	25.9492	24.7835	25.8141	25.9565	26.1404	23.8681	24.3981	24.1722	25.8064	25.7844
ENSMUSG00000000399.10	ENSMUSG00000000399.10	ENSMUSG00000000399.10	M. musculus	18	18	18	57.4	42.121	373	29.3764	29.1632	29.2531	29.0968	29.1687	29.3702	29.2964	29.3995	29.2016	29.3439	29.4627	29.2157	29.2003	29.2752	29.4272	29.3662	29.2155	29.2298	29.3757	29.3196	29.2011	29.2319	29.165	29.0456	28.9571	29.0655	29.0526	28.9713	29.3764	29.1632	29.2531	29.0968	29.1687	29.3702	29.2964	29.3995	29.2016	29.3439	29.4627	29.2157
ENSMUSG00000000561.14	ENSMUSG00000000561.14	ENSMUSG00000000561.14	M. musculus	5	5	5	41.3	18.128	167	25.7245	#N/A	#N/A	26.2436	25.895	25.9647	25.9094	25.6201	26.0017	25.7271	25.5757	25.9517	25.8978	25.8339	26.021	#N/A	25.8146	25.85	26.1191	#N/A	25.8548	25.639	25.358	25.6813	25.898	#N/A	#N/A	#N/A	25.7245	25.0996	24.2992	26.2436	25.895	25.9647	25.9094	25.6201	26.0017	25.7271	25.5757	25.9517
ENSMUSG00000000563.17	ENSMUSG00000000563.17	ENSMUSG00000000563.17	M. musculus	17	17	17	49.6	28.948	256	30.8495	30.8595	30.8898	30.8195	31.0146	30.9145	30.8271	30.7864	30.8029	30.8568	30.7884	30.8868	30.9537	31.0211	30.8911	30.8409	30.9847	30.9747	30.9423	31.0141	31.1413	31.0352	31.0457	31.2923	31.1059	31.0337	31.2117	31.308	30.8495	30.8595	30.8898	30.8195	31.0146	30.9145	30.8271	30.7864	30.8029	30.8568	30.7884	30.8868
ENSMUSG00000000568.15;ENSMUSG00000095365.3	ENSMUSG00000000568.15	ENSMUSG00000000568.15	M. musculus	8	8	7	67.3	12.139	107	31.1639	31.2438	31.2291	31.1816	31.2434	31.2119	31.2272	31.393	31.1793	31.1828	31.2792	31.1489	31.2242	31.0445	31.4016	31.2317	31.0314	31.0127	31.0937	31.1253	30.8029	30.8289	30.9437	30.7838	30.7405	30.7143	30.7308	30.5042	31.1639	31.2438	31.2291	31.1816	31.2434	31.2119	31.2272	31.393	31.1793	31.1828	31.2792	31.1489
ENSMUSG00000000594.7	ENSMUSG00000000594.7	ENSMUSG00000000594.7	M. musculus	8	8	8	30.1	20.824	193	30.9557	30.9526	31.1099	31.1205	30.823	30.921	30.9185	31.0999	31.1803	31.0581	31.2699	31.2604	30.8858	31.1379	31.1966	31.1235	31.5346	31.5595	31.491	31.6494	32.0722	32.2912	32.4456	32.3848	32.362	32.32	32.6293	32.8554	30.9557	30.9526	31.1099	31.1205	30.823	30.921	30.9185	31.0999	31.1803	31.0581	31.2699	31.2604
ENSMUSG00000000628.10	ENSMUSG00000000628.10	ENSMUSG00000000628.10	M. musculus	43	43	41	50.5	102.53	917	30.6066	30.4634	30.5723	30.5949	30.7068	30.605	30.5509	30.5633	30.5983	30.6109	30.6174	30.5162	30.5505	30.5635	30.545	30.5556	30.5838	30.5922	30.6565	30.6139	30.4916	30.5311	30.4034	30.5502	30.3828	30.3415	30.3291	30.3316	30.6066	30.4634	30.5723	30.5949	30.7068	30.605	30.5509	30.5633	30.5983	30.6109	30.6174	30.5162
ENSMUSG00000000711.3	ENSMUSG00000000711.3	ENSMUSG00000000711.3	M. musculus	8	5	5	47.9	23.707	215	28.8288	29.0169	28.8742	29.0728	28.664	28.8923	28.8226	28.8263	29.0208	28.9957	28.9911	29.1827	28.9706	29.0196	29.029	29.0644	28.9149	29.0039	29.1755	29.09	29.3312	29.2285	29.3209	29.1746	29.1001	29.2834	29.3055	29.1968	28.8288	29.0169	28.8742	29.0728	28.664	28.8923	28.8226	28.8263	29.0208	28.9957	28.9911	29.1827
ENSMUSG00000000740.12	ENSMUSG00000000740.12	ENSMUSG00000000740.12	M. musculus	11	11	11	46.9	24.305	211	31.8767	31.9508	31.9541	32.0063	31.5489	31.7484	31.9997	32.1717	31.6809	31.8221	31.9127	31.9975	31.5888	31.7427	31.9726	31.9114	31.5885	31.6186	31.6556	31.7658	31.5617	31.3705	31.5842	31.5614	31.0294	31.1216	31.2692	30.9698	31.8767	31.9508	31.9541	32.0063	31.5489	31.7484	31.9997	32.1717	31.6809	31.8221	31.9127	31.9975
ENSMUSG00000000743.9	ENSMUSG00000000743.9	ENSMUSG00000000743.9	M. musculus	8	8	8	30.1	21.607	196	27.4245	27.5701	27.1981	27.411	27.3912	27.2812	27.7038	27.4102	27.5357	27.5867	27.3453	27.5273	27.4489	27.5316	27.5304	27.6585	27.537	27.8599	27.5544	27.5237	27.2704	27.0686	27.4547	27.376	#N/A	27.5399	27.5565	27.6871	27.4245	27.5701	27.1981	27.411	27.3912	27.2812	27.7038	27.4102	27.5357	27.5867	27.3453	27.5273
ENSMUSG00000000751.13	ENSMUSG00000000751.13	ENSMUSG00000000751.13	M. musculus	14	14	14	27.8	71.413	644	27.5874	27.4417	27.6863	27.5039	27.3595	27.3515	27.6101	27.4692	27.4119	27.2533	27.4656	27.6406	26.9348	27.2347	27.2645	27.4066	27.0237	27.1317	27.1465	27.3003	27.0578	26.9141	27.1139	27.2527	#N/A	#N/A	26.8748	26.8574	27.5874	27.4417	27.6863	27.5039	27.3595	27.3515	27.6101	27.4692	27.4119	27.2533	27.4656	27.6406
ENSMUSG00000000759.14	ENSMUSG00000000759.14	ENSMUSG00000000759.14	M. musculus	6	6	6	8.5	103.47	905	#N/A	25.6921	#N/A	#N/A	25.3982	25.6215	#N/A	#N/A	25.5608	#N/A	#N/A	#N/A	#N/A	#N/A	#N/A	#N/A	25.3878	#N/A	#N/A	#N/A	#N/A	#N/A	#N/A	#N/A	#N/A	#N/A	#N/A	#N/A	25.1693	25.6921	25.0287	24.6078	25.3982	25.6215	24.6217	24.9885	25.5608	24.9051	24.3562	24.2635
ENSMUSG00000000826.16	ENSMUSG00000000826.16	ENSMUSG00000000826.16	M. musculus	6	6	6	46	22.101	198	26.5533	#N/A	26.6425	26.5702	26.5679	26.3263	26.6998	26.4321	26.7347	26.743	26.6337	26.4422	26.9651	26.9349	26.7503	26.5218	26.579	26.8974	26.9753	26.8838	26.9404	27.1687	27.0124	26.947	26.6	27.1704	26.9117	26.8388	26.5533	24.8538	26.6425	26.5702	26.5679	26.3263	26.6998	26.4321	26.7347	26.743	26.6337	26.4422
ENSMUSG00000000838.17	ENSMUSG00000000838.17	ENSMUSG00000000838.17	M. musculus	9	7	7	16	68.889	614	25.836	25.4428	25.7094	25.6014	25.525	25.5472	#N/A	#N/A	25.8096	25.7635	#N/A	#N/A	25.7707	25.4112	#N/A	25.6041	25.3712	25.2537	#N/A	#N/A	#N/A	#N/A	#N/A	#N/A	#N/A	#N/A	#N/A	#N/A	25.836	25.4428	25.7094	25.6014	25.525	25.5472	24.6538	23.8864	25.8096	25.7635	24.4828	24.8752
ENSMUSG00000000902.13	ENSMUSG00000000902.13	ENSMUSG00000000902.13	M. musculus	9	9	9	35.9	43.158	376	26.6799	27.1327	26.5336	#N/A	26.8388	26.7684	#N/A	#N/A	#N/A	26.6842	#N/A	26.4679	26.7352	26.6406	#N/A	#N/A	#N/A	26.6501	#N/A	26.515	#N/A	#N/A	#N/A	#N/A	#N/A	26.0848	#N/A	26.1756	26.6799	27.1327	26.5336	24.7238	26.8388	26.7684	24.4653	24.7226	24.272	26.6842	24.9114	26.4679
ENSMUSG00000000976.13	ENSMUSG00000000976.13	ENSMUSG00000000976.13	M. musculus	3	3	3	3	128.92	1184	#N/A	#N/A	#N/A	#N/A	#N/A	#N/A	#N/A	25.0377	24.9946	#N/A	24.852	#N/A	#N/A	#N/A	24.8099	#N/A	#N/A	#N/A	25.0519	#N/A	#N/A	#N/A	#N/A	#N/A	#N/A	#N/A	#N/A	#N/A	24.6117	25.3218	24.4359	24.4067	24.7397	24.7624	24.4681	25.0377	24.9946	24.2994	24.852	24.4343
ENSMUSG00000001016.12	ENSMUSG00000001016.12	ENSMUSG00000001016.12	M. musculus	13	13	13	33.3	43.062	390	29.6147	29.5146	29.5095	29.6188	29.6564	29.554	29.5507	29.4945	29.4551	29.5138	29.503	29.4563	29.5875	29.4497	29.3358	29.3081	29.3718	29.319	29.3698	29.3812	29.2659	29.4904	29.3535	29.2285	29.1199	29.2762	29.2714	29.0877	29.6147	29.5146	29.5095	29.6188	29.6564	29.554	29.5507	29.4945	29.4551	29.5138	29.503	29.4563
ENSMUSG00000001017.15	ENSMUSG00000001017.15	ENSMUSG00000001017.15	M. musculus	3	3	3	20	20.88	195	#N/A	#N/A	26.164	26.2068	#N/A	26.3349	26.5732	#N/A	#N/A	26.2943	26.1102	26.1031	#N/A	26.3821	26.4184	25.8919	#N/A	24.8156	#N/A	25.4679	#N/A	#N/A	#N/A	#N/A	#N/A	#N/A	#N/A	#N/A	24.8567	24.9128	26.164	26.2068	24.3423	26.3349	26.5732	25.0286	25.0818	26.2943	26.1102	26.1031
ENSMUSG00000001020.8	ENSMUSG00000001020.8	ENSMUSG00000001020.8	M. musculus	9	9	9	61.4	11.721	101	33.1547	33.3865	33.0995	33.0636	33.1052	33.2049	33.1296	33.1994	33.0463	33.256	33.2084	33.2369	33.003	33.0911	32.8845	33.4117	32.9684	33.0932	32.9747	32.4356	33.0677	32.8071	32.5483	32.2026	32.1591	32.2954	32.4714	32.5877	33.1547	33.3865	33.0995	33.0636	33.1052	33.2049	33.1296	33.1994	33.0463	33.256	33.2084	33.2369
ENSMUSG00000001025.8	ENSMUSG00000001025.8	ENSMUSG00000001025.8	M. musculus	4	4	4	38.2	10.051	89	29.5596	#N/A	29.5154	29.1882	29.3661	#N/A	29.3887	#N/A	29.3526	#N/A	29.6851	29.3869	28.8271	29.2152	29.4791	#N/A	29.4255	29.3467	#N/A	#N/A	29.1465	#N/A	#N/A	#N/A	28.096	#N/A	28.5315	28.6616	29.5596	24.7079	29.5154	29.1882	29.3661	24.928	29.3887	23.8696	29.3526	24.1987	29.6851	29.3869
ENSMUSG00000001082.12	ENSMUSG00000001082.12	ENSMUSG00000001082.12	M. musculus	3	3	3	30.7	15.201	140	27.0573	26.7193	26.981	26.8983	27.0653	26.9801	27.205	26.8008	27.1845	26.8868	26.8313	26.8465	26.9899	27.0122	27.128	26.8649	26.7332	26.9721	26.4803	26.715	26.288	26.3339	#N/A	#N/A	26.5568	#N/A	26.4646	#N/A	27.0573	26.7193	26.981	26.8983	27.0653	26.9801	27.205	26.8008	27.1845	26.8868	26.8313	26.8465
ENSMUSG00000001089.14	ENSMUSG00000001089.14	ENSMUSG00000001089.14	M. musculus	5	5	5	5.1	119.31	1068	23.8829	24.2974	23.9711	24.3129	#N/A	#N/A	#N/A	#N/A	#N/A	23.7631	#N/A	#N/A	#N/A	#N/A	#N/A	#N/A	23.7448	#N/A	#N/A	#N/A	#N/A	#N/A	#N/A	#N/A	#N/A	#N/A	#N/A	#N/A	23.8829	24.2974	23.9711	24.3129	24.9755	24.4093	24.747	24.4547	24.999	23.7631	24.312	24.9112
ENSMUSG00000001100.10	ENSMUSG00000001100.10	ENSMUSG00000001100.10	M. musculus	7	7	7	35.2	32.545	284	26.8491	26.835	26.869	26.9111	26.7982	27.0158	27.0719	26.9397	27.0373	26.899	26.8157	27.1338	26.7814	26.6514	26.7626	26.8683	26.8362	26.4768	26.941	26.9465	26.8388	26.848	26.9542	26.9392	26.5064	26.5962	26.868	26.8563	26.8491	26.835	26.869	26.9111	26.7982	27.0158	27.0719	26.9397	27.0373	26.899	26.8157	27.1338
ENSMUSG00000001123.15	ENSMUSG00000001123.15	ENSMUSG00000001123.15	M. musculus	13	13	13	47.6	40.021	353	28.8472	28.8867	29.0397	29.0114	28.8128	28.6999	29.1573	29.0642	28.6741	28.8994	28.9777	29.1375	29.3491	29.2158	29.3699	29.3477	29.6663	29.6153	29.7907	30.0282	29.6898	29.4807	29.7523	29.9448	29.5875	29.4585	29.7179	29.3775	28.8472	28.8867	29.0397	29.0114	28.8128	28.6999	29.1573	29.0642	28.6741	28.8994	28.9777	29.1375
ENSMUSG00000001128.7	ENSMUSG00000001128.7	ENSMUSG00000001128.7	M. musculus	9	9	9	25.9	50.327	464	26.4811	26.1817	25.9462	25.9105	26.3665	26.026	26.0128	26.1209	27.0435	26.7214	26.5261	26.2584	26.9637	26.6808	26.6137	26.1728	27.1898	27.2147	27.156	26.7457	27.2486	27.2846	27.3148	27.0695	27.3727	27.1866	26.8102	26.7823	26.4811	26.1817	25.9462	25.9105	26.3665	26.026	26.0128	26.1209	27.0435	26.7214	26.5261	26.2584
ENSMUSG00000001143.13	ENSMUSG00000001143.13	ENSMUSG00000001143.13	M. musculus	3	3	3	21.8	14.273	124	#N/A	#N/A	25.7879	#N/A	#N/A	#N/A	25.4923	25.4965	#N/A	#N/A	25.7002	#N/A	#N/A	#N/A	25.4466	25.4377	#N/A	#N/A	#N/A	#N/A	#N/A	25.9037	#N/A	25.7421	#N/A	#N/A	#N/A	25.7161	24.7709	24.5674	25.7879	25.079	24.6829	24.5771	25.4923	25.4965	24.6876	25.0575	25.7002	25.0717
ENSMUSG00000001175.16;ENSMUSG00000019370.10;ENSMUSG00000063130.4	ENSMUSG00000001175.16	ENSMUSG00000001175.16	M. musculus	6	6	4	64.6	12.876	113	26.098	#N/A	26.9925	26.7281	28.7525	28.0984	28.0279	27.8588	28.7228	28.5992	28.5901	28.3704	29.0801	28.9484	28.9985	29.0454	28.6365	29.2045	29.6308	29.9478	29.3214	29.0619	29.1302	29.0904	28.2658	28.8745	29.2167	29.0602	26.098	24.5961	26.9925	26.7281	28.7525	28.0984	28.0279	27.8588	28.7228	28.5992	28.5901	28.3704
ENSMUSG00000001211.15	ENSMUSG00000001211.15	ENSMUSG00000001211.15	M. musculus	8	8	8	21.8	43.295	376	26.2456	26.3425	26.2776	26.5597	26.2063	26.3071	26.5808	26.8924	26.4776	26.8107	26.5502	26.7114	#N/A	26.7761	26.5637	26.7874	26.8657	26.9467	27.2113	27.0765	27.3367	27.6481	27.7039	27.5841	27.467	27.7915	27.8679	27.7093	26.2456	26.3425	26.2776	26.5597	26.2063	26.3071	26.5808	26.8924	26.4776	26.8107	26.5502	26.7114
ENSMUSG00000001229.9	ENSMUSG00000001229.9	ENSMUSG00000001229.9	M. musculus	14	14	14	18.3	98	862	27.431	27.4139	27.4329	27.0833	27.5532	27.4905	27.2878	27.4159	27.2772	27.2347	27.2205	27.0966	27.2286	27.3055	27.3116	27.2288	27.1874	27.0395	27.1588	27.2284	26.8937	26.9706	26.9374	26.8826	26.9391	27.258	26.237	26.8149	27.431	27.4139	27.4329	27.0833	27.5532	27.4905	27.2878	27.4159	27.2772	27.2347	27.2205	27.0966
ENSMUSG00000001270.9	ENSMUSG00000001270.9	ENSMUSG00000001270.9	M. musculus	25	25	23	76.9	42.713	381	33.6227	33.5276	33.6982	33.6222	33.7372	33.6103	33.6613	33.6718	33.6028	33.6355	33.6819	33.6075	33.8124	33.8414	33.8305	33.7083	33.9187	33.9354	33.8927	33.9068	34.1119	34.1209	34.0994	33.9583	34.3807	34.2191	34.3272	34.1329	33.6227	33.5276	33.6982	33.6222	33.7372	33.6103	33.6613	33.6718	33.6028	33.6355	33.6819	33.6075
ENSMUSG00000001285.12	ENSMUSG00000001285.12	ENSMUSG00000001285.12	M. musculus	16	16	16	53.7	42.722	380	28.5087	28.8755	28.684	28.7427	28.6939	28.8349	28.5211	28.5962	28.733	28.5963	28.6738	28.6184	28.5548	28.6737	28.7242	28.5961	28.4285	28.4851	28.6351	28.5029	28.1734	28.0449	28.181	28.0941	27.9816	28.1354	28.2892	28.2192	28.5087	28.8755	28.684	28.7427	28.6939	28.8349	28.5211	28.5962	28.733	28.5963	28.6738	28.6184
ENSMUSG00000001289.12	ENSMUSG00000001289.12	ENSMUSG00000001289.12	M. musculus	7	7	7	49.4	17.356	154	26.3744	#N/A	26.2175	25.8219	#N/A	26.1374	#N/A	26.2321	#N/A	26.2504	26.5005	#N/A	#N/A	26.3513	26.279	#N/A	#N/A	26.4121	26.4199	26.6529	#N/A	#N/A	#N/A	#N/A	#N/A	#N/A	#N/A	#N/A	26.3744	24.5902	26.2175	25.8219	24.3264	26.1374	24.6099	26.2321	24.0996	26.2504	26.5005	24.7638
ENSMUSG00000001348.15	ENSMUSG00000001348.15	ENSMUSG00000001348.15	M. musculus	4	4	4	22.3	36.807	327	26.2449	#N/A	#N/A	#N/A	26.2972	26.2665	#N/A	26.5833	26.3799	26.2855	26.4462	26.5359	26.5946	26.7638	26.481	26.6023	26.7946	#N/A	26.8482	26.9913	27.1303	27.5778	27.3668	27.1271	27.5997	27.7086	27.4988	27.7459	26.2449	24.51	24.9838	24.3278	26.2972	26.2665	24.5346	26.5833	26.3799	26.2855	26.4462	26.5359
ENSMUSG00000001376.17	ENSMUSG00000001376.17	ENSMUSG00000001376.17	M. musculus	22	22	22	31.1	107.17	929	27.757	27.8967	28.0665	28.0728	27.7298	27.9064	27.9996	28.1789	27.708	27.9971	27.8974	27.9946	27.7362	28.0136	28.0035	28.1536	28.0683	28.0022	27.8591	28.0164	28.0377	27.8159	27.8628	27.9234	28.0392	27.8218	27.9968	27.9495	27.757	27.8967	28.0665	28.0728	27.7298	27.9064	27.9996	28.1789	27.708	27.9971	27.8974	27.9946
ENSMUSG00000001380.7	ENSMUSG00000001380.7	ENSMUSG00000001380.7	M. musculus	25	25	22	47	57.432	509	29.8697	29.8776	29.9229	29.9564	30.0362	29.8377	29.8947	29.8998	29.8935	29.7971	29.9251	29.9473	29.9382	29.902	29.8503	29.945	29.847	29.6817	29.8309	29.8834	29.7516	29.7653	29.9167	29.7628	29.816	29.6611	29.6429	29.8059	29.8697	29.8776	29.9229	29.9564	30.0362	29.8377	29.8947	29.8998	29.8935	29.7971	29.9251	29.9473
ENSMUSG00000001416.13	ENSMUSG00000001416.13	ENSMUSG00000001416.13	M. musculus	37	37	37	67.4	58.278	521	32.5382	32.6608	32.6416	32.6432	32.6342	32.5641	32.6092	32.5899	32.4923	32.5224	32.5561	32.5771	32.5498	32.5356	32.5872	32.5635	32.4992	32.4144	32.4798	32.553	32.3154	32.357	32.3746	32.3456	32.2968	32.3393	32.2799	32.278	32.5382	32.6608	32.6416	32.6432	32.6342	32.5641	32.6092	32.5899	32.4923	32.5224	32.5561	32.5771
ENSMUSG00000001440.5	ENSMUSG00000001440.5	ENSMUSG00000001440.5	M. musculus	36	36	36	47.4	97.183	876	31.7186	31.7401	31.8008	31.7171	31.8924	31.8744	31.8365	31.821	31.7855	31.7831	31.8652	31.7436	31.7481	31.8042	31.7274	31.7558	31.6764	31.6654	31.6734	31.6675	31.5133	31.4947	31.5533	31.4802	31.4801	31.4069	31.5214	31.4852	31.7186	31.7401	31.8008	31.7171	31.8924	31.8744	31.8365	31.821	31.7855	31.7831	31.8652	31.7436
ENSMUSG00000001445.10	ENSMUSG00000001445.10	ENSMUSG00000001445.10	M. musculus	4	4	4	23.3	29.395	262	#N/A	#N/A	26.9129	26.3885	#N/A	#N/A	26.5126	#N/A	#N/A	#N/A	26.4007	26.2289	#N/A	#N/A	#N/A	26.2737	25.9105	26.1197	26.3606	26.2364	#N/A	#N/A	26.2478	#N/A	#N/A	#N/A	26.2434	25.765	25.0589	24.6602	26.9129	26.3885	24.4489	24.5064	26.5126	24.6986	24.5141	24.9876	26.4007	26.2289
ENSMUSG00000001467.5	ENSMUSG00000001467.5	ENSMUSG00000001467.5	M. musculus	12	12	12	28	56.775	503	27.3126	27.2967	27.0283	27.2448	27.1726	27.1392	27.1969	26.931	27.185	27.1181	26.9605	26.9935	27.0333	26.7971	26.8675	26.9431	#N/A	#N/A	#N/A	26.2596	#N/A	#N/A	#N/A	#N/A	#N/A	#N/A	#N/A	#N/A	27.3126	27.2967	27.0283	27.2448	27.1726	27.1392	27.1969	26.931	27.185	27.1181	26.9605	26.9935
ENSMUSG00000001473.7;ENSMUSG00000016255.5;CON__ENSEMBL:ENSBTAP00000025008	ENSMUSG00000001473.7	ENSMUSG00000001473.7	M. musculus	24	13	10	72	50.09	447	30.1489	29.847	30.1172	29.7272	30.2406	30.0911	30.1319	30.0389	30.0758	30.0601	30.0802	29.9764	30.2224	30.0911	30.0743	29.9828	30.0724	29.9022	29.85	29.7975	29.7719	29.7858	29.7008	29.4826	29.8154	29.7686	29.7408	29.5669	30.1489	29.847	30.1172	29.7272	30.2406	30.0911	30.1319	30.0389	30.0758	30.0601	30.0802	29.9764
ENSMUSG00000001506.10	ENSMUSG00000001506.10	ENSMUSG00000001506.10	M. musculus	12	12	12	10.2	138.03	1453	#N/A	26	#N/A	28.2655	#N/A	#N/A	#N/A	27.3641	#N/A	#N/A	#N/A	#N/A	#N/A	#N/A	#N/A	#N/A	#N/A	#N/A	#N/A	#N/A	#N/A	#N/A	28.384	#N/A	#N/A	28.147	#N/A	#N/A	25.0314	26	24.4396	28.2655	24.117	24.3663	24.7212	27.3641	24.4217	24.7131	24.5828	24.8811
ENSMUSG00000001525.10	ENSMUSG00000001525.10	ENSMUSG00000001525.10	M. musculus	27	6	5	77	49.67	444	33.5441	33.2949	33.4986	33.3188	33.3126	33.1937	33.3429	33.3802	33.3501	33.2189	33.3597	33.22	33.2048	33.382	33.403	33.1747	33.3055	33.2252	33.3888	33.4087	33.09	33.1665	33.2527	33.1453	33.2335	33.2546	33.2362	33.1677	33.5441	33.2949	33.4986	33.3188	33.3126	33.1937	33.3429	33.3802	33.3501	33.2189	33.3597	33.22
ENSMUSG00000001552.14;ENSMUSG00000006932.17	ENSMUSG00000001552.14	ENSMUSG00000001552.14	M. musculus	18	18	18	31.1	81.8	745	#N/A	#N/A	#N/A	#N/A	#N/A	#N/A	#N/A	#N/A	#N/A	#N/A	#N/A	#N/A	#N/A	#N/A	#N/A	#N/A	#N/A	28.6458	#N/A	#N/A	#N/A	#N/A	25.2602	#N/A	27.8863	#N/A	25.0304	26.1306	24.8279	24.7252	24.8477	24.0496	24.8247	24.6249	24.8171	23.9205	24.5346	24.8784	24.9892	25.2215
ENSMUSG00000001576.15	ENSMUSG00000001576.15	ENSMUSG00000001576.15	M. musculus	10	10	10	39.3	32.562	290	28.6145	28.5856	28.3404	28.6733	28.589	28.5083	28.4944	28.5239	28.7255	28.6503	28.5596	28.6793	28.7722	28.8806	28.72	28.7607	28.8901	28.9429	28.8831	28.9446	28.9628	29.0365	28.9715	29.1279	28.9259	28.9478	29.0071	28.8638	28.6145	28.5856	28.3404	28.6733	28.589	28.5083	28.4944	28.5239	28.7255	28.6503	28.5596	28.6793
ENSMUSG00000001642.18	ENSMUSG00000001642.18	ENSMUSG00000001642.18	M. musculus	21	21	21	63.6	35.732	316	32.8354	32.887	32.865	32.9097	32.8116	32.825	32.8866	32.8591	32.8452	32.8494	32.8661	32.8662	32.8854	32.8871	32.8885	32.9021	32.94	32.8784	32.9315	32.9042	32.8706	32.9332	32.8338	32.8428	32.954	33.0488	32.9491	32.9461	32.8354	32.887	32.865	32.9097	32.8116	32.825	32.8866	32.8591	32.8452	32.8494	32.8661	32.8662
ENSMUSG00000001666.8	ENSMUSG00000001666.8	ENSMUSG00000001666.8	M. musculus	7	7	3	76.3	13.077	118	27.5132	28.4238	27.5843	27.5054	27.7123	28.4023	27.9651	27.6141	27.9263	27.9456	#N/A	27.9553	28.0377	28.1048	27.7608	28.1156	28.187	28.2709	27.9402	27.7646	28.088	28.1271	27.5688	27.4246	28.4554	27.9411	28.1592	28.0398	27.5132	28.4238	27.5843	27.5054	27.7123	28.4023	27.9651	27.6141	27.9263	27.9456	24.8781	27.9553
ENSMUSG00000001674.11	ENSMUSG00000001674.11	ENSMUSG00000001674.11	M. musculus	2	2	2	20.5	19.588	171	26.0255	25.7874	26.0241	#N/A	26.0321	25.9265	#N/A	#N/A	25.6439	25.4872	#N/A	#N/A	25.5188	25.6811	#N/A	25.8328	25.5789	#N/A	#N/A	#N/A	#N/A	26.1349	25.995	#N/A	25.4374	#N/A	#N/A	#N/A	26.0255	25.7874	26.0241	24.7087	26.0321	25.9265	24.1251	24.3011	25.6439	25.4872	24.7132	24.9738
ENSMUSG00000001707.8	ENSMUSG00000001707.8	ENSMUSG00000001707.8	M. musculus	9	9	9	49.4	19.859	174	27.4856	27.616	27.3763	27.2385	27.139	26.7927	27.0757	27.2014	27.4571	27.1158	26.8284	27.1734	27.0433	27.6264	27.4001	27.0661	27.2714	27.1035	27.1218	27.2941	27.4731	27.3648	27.0039	27.2886	27.2783	26.8703	26.928	26.9277	27.4856	27.616	27.3763	27.2385	27.139	26.7927	27.0757	27.2014	27.4571	27.1158	26.8284	27.1734
ENSMUSG00000001729.14	ENSMUSG00000001729.14	ENSMUSG00000001729.14	M. musculus	18	18	16	43.2	50.98	437	28.2585	28.3021	28.395	27.9355	28.1946	28.0789	28.3558	28.5305	27.9505	28.3662	28.2425	28.1537	28.1209	28.4597	28.4468	28.2395	28.4551	28.3892	28.305	28.3772	28.4002	28.695	28.4403	28.5007	28.3772	28.5049	28.6534	28.5424	28.2585	28.3021	28.395	27.9355	28.1946	28.0789	28.3558	28.5305	27.9505	28.3662	28.2425	28.1537
ENSMUSG00000001741.12	ENSMUSG00000001741.12	ENSMUSG00000001741.12	M. musculus	16	16	16	15.5	141.43	1322	27.9898	28.0609	28.0758	28.0443	28.0952	27.973	27.905	27.9752	27.8651	27.9756	27.894	27.8635	27.6773	27.709	27.967	27.8852	27.5741	27.8618	27.8343	27.748	27.6245	27.6627	27.8212	27.8458	26.9357	27.6917	27.6308	27.5635	27.9898	28.0609	28.0758	28.0443	28.0952	27.973	27.905	27.9752	27.8651	27.9756	27.894	27.8635
ENSMUSG00000001751.9	ENSMUSG00000001751.9	ENSMUSG00000001751.9	M. musculus	32	32	32	46.3	82.595	739	32.3652	32.3799	32.3754	32.2914	32.3841	32.4191	32.3657	32.3415	32.3916	32.3999	32.3337	32.2596	32.3744	32.406	32.3621	32.3588	32.5795	32.52	32.4981	32.4329	33.1321	33.1125	33.0358	33.1448	33.4976	33.4535	33.4234	33.6381	32.3652	32.3799	32.3754	32.2914	32.3841	32.4191	32.3657	32.3415	32.3916	32.3999	32.3337	32.2596
ENSMUSG00000001755.12	ENSMUSG00000001755.12	ENSMUSG00000001755.12	M. musculus	8	8	8	18.5	62.022	563	27.6978	27.6067	27.2369	27.58	27.6103	27.5897	27.5743	27.831	27.7019	27.4389	27.3664	27.674	27.3729	27.4038	27.3379	27.8411	27.4959	27.4492	27.5181	27.7364	27.5665	27.4198	27.1703	27.5695	27.5561	27.5662	27.6271	27.5021	27.6978	27.6067	27.2369	27.58	27.6103	27.5897	27.5743	27.831	27.7019	27.4389	27.3664	27.674
ENSMUSG00000001767.5	ENSMUSG00000001767.5	ENSMUSG00000001767.5	M. musculus	8	8	8	12.3	83.415	690	25.8843	25.6686	26.0155	26.0358	#N/A	26.3666	26.5172	25.9597	26.0207	25.916	25.6807	25.934	26.0968	25.97	26.1666	26.041	25.8895	26.1192	25.6803	25.7348	#N/A	25.8158	#N/A	25.6237	#N/A	#N/A	25.3333	25.3611	25.8843	25.6686	26.0155	26.0358	24.6453	26.3666	26.5172	25.9597	26.0207	25.916	25.6807	25.934
ENSMUSG00000001774.8	ENSMUSG00000001774.8	ENSMUSG00000001774.8	M. musculus	12	12	12	48	37.35	331	28.7875	28.874	28.5676	28.5912	28.8131	28.7234	28.6655	28.7504	28.7196	28.6062	28.777	28.5643	28.6649	28.6458	28.4847	28.8242	28.6405	28.6765	28.6749	28.4458	28.204	28.2278	28.3789	28.3587	27.2745	27.9628	28.4268	28.2361	28.7875	28.874	28.5676	28.5912	28.8131	28.7234	28.6655	28.7504	28.7196	28.6062	28.777	28.5643
ENSMUSG00000001783.3	ENSMUSG00000001783.3	ENSMUSG00000001783.3	M. musculus	28	28	28	59	55.249	505	30.2843	30.3169	30.2443	30.2196	30.31	30.1482	30.3903	30.338	30.2561	30.1463	30.2281	30.1679	30.1981	30.2152	30.3589	30.1826	29.9717	30.0781	30.1758	30.2169	29.9011	30.1097	29.9954	29.961	30.1361	29.9349	30.0553	29.7843	30.2843	30.3169	30.2443	30.2196	30.31	30.1482	30.3903	30.338	30.2561	30.1463	30.2281	30.1679
ENSMUSG00000001794.13;ENSMUSG00000078144.4	ENSMUSG00000001794.13	ENSMUSG00000001794.13	M. musculus	13	13	13	78	28.406	268	30.1939	30.276	30.0869	30.2397	30.1939	30.2043	30.1874	30.1846	30.2335	30.3446	30.2242	30.5299	30.5228	30.4043	30.4243	30.4517	30.3227	30.299	30.3841	30.4281	30.3101	30.4361	30.3864	30.3933	30.3117	30.4475	30.3556	30.4032	30.1939	30.276	30.0869	30.2397	30.1939	30.2043	30.1874	30.1846	30.2335	30.3446	30.2242	30.5299
ENSMUSG00000001833.17;ENSMUSG00000020486.19	ENSMUSG00000001833.17	ENSMUSG00000001833.17	M. musculus	25	25	24	65.4	50.648	437	31.0943	30.9976	31.0768	31.0563	30.9799	31.16	30.9212	31.0257	30.9493	31.0317	30.9533	31.0151	31.1619	31.1135	31.0365	31.0953	30.9706	30.9365	30.9198	31.0475	30.9781	30.9714	30.9929	30.9835	30.9053	30.8424	31.0324	30.9239	31.0943	30.9976	31.0768	31.0563	30.9799	31.16	30.9212	31.0257	30.9493	31.0317	30.9533	31.0151
ENSMUSG00000001847.14;ENSMUSG00000024143.15;ENSMUSG00000046768.13	ENSMUSG00000001847.14	ENSMUSG00000001847.14	M. musculus	11	11	3	54.7	21.45	192	30.6624	30.4	30.5384	30.7941	30.7466	30.7557	30.7673	30.6963	30.7913	30.7239	30.7929	30.8534	30.6424	30.8907	30.859	30.7988	30.8937	30.824	30.8216	30.7372	30.7609	30.6476	30.8184	30.8696	30.729	30.7715	30.9024	30.6563	30.6624	30.4	30.5384	30.7941	30.7466	30.7557	30.7673	30.6963	30.7913	30.7239	30.7929	30.8534
ENSMUSG00000001891.16	ENSMUSG00000001891.16	ENSMUSG00000001891.16	M. musculus	19	19	19	46.7	55.715	497	30.4213	30.5622	30.4601	30.3734	30.3624	30.5576	30.4731	30.3843	30.4164	30.3472	30.3913	30.3893	30.4734	30.5732	30.4567	30.4416	30.5227	30.5432	30.5735	30.5009	30.574	30.3843	30.4635	30.6358	30.7838	30.5436	30.5987	30.5963	30.4213	30.5622	30.4601	30.3734	30.3624	30.5576	30.4731	30.3843	30.4164	30.3472	30.3913	30.3893
ENSMUSG00000001924.15;ENSMUSG00000069053.11	ENSMUSG00000001924.15	ENSMUSG00000001924.15	M. musculus	48	48	48	54.9	117.81	1058	33.3251	33.3411	33.3065	33.1794	33.3003	33.2619	33.2302	33.2632	33.2429	33.1985	33.2439	33.1914	33.1979	33.2649	33.2584	33.2688	33.2471	33.2474	33.2832	33.1801	33.2022	33.1826	33.1255	33.1714	33.212	33.1611	33.1574	33.1358	33.3251	33.3411	33.3065	33.1794	33.3003	33.2619	33.2302	33.2632	33.2429	33.1985	33.2439	33.1914
ENSMUSG00000001942.8	ENSMUSG00000001942.8	ENSMUSG00000001942.8	M. musculus	10	10	10	24.3	57.005	506	27.6631	27.8251	27.6873	27.8483	27.9679	27.5309	27.6956	27.4978	27.2889	27.875	27.9624	27.8693	27.9972	28.0423	27.7703	27.8287	28.3168	28.3116	28.401	28.3501	29.2243	29.2628	29.09	29.3342	29.7954	29.707	29.7552	29.8135	27.6631	27.8251	27.6873	27.8483	27.9679	27.5309	27.6956	27.4978	27.2889	27.875	27.9624	27.8693
ENSMUSG00000001962.8;ENSMUSG00000038246.7	ENSMUSG00000001962.8	ENSMUSG00000001962.8	M. musculus	9	9	9	29.5	40.251	339	27.0805	27.3313	27.213	27.265	27.3734	27.3923	27.3462	27.4623	27.2861	27.2856	27.0918	27.2567	27.521	27.2612	27.3264	27.2402	27.0161	27.0816	27.1435	26.8114	27.2174	27.3549	27.0627	27.1717	27.0028	26.9311	26.6655	26.8404	27.0805	27.3313	27.213	27.265	27.3734	27.3923	27.3462	27.4623	27.2861	27.2856	27.0918	27.2567
ENSMUSG00000001964.14	ENSMUSG00000001964.14	ENSMUSG00000001964.14	M. musculus	5	5	5	34.7	19.413	170	27.7984	27.9494	27.8574	28.0808	27.9779	27.6364	27.9798	27.9682	28.0684	28.0427	28.1104	27.8734	27.823	27.8989	28.064	28.068	28.0008	27.9067	28.0185	28.0895	27.8341	27.8426	28.0158	28.1918	27.83	27.4871	27.75	28.2439	27.7984	27.9494	27.8574	28.0808	27.9779	27.6364	27.9798	27.9682	28.0684	28.0427	28.1104	27.8734
ENSMUSG00000001983.7	ENSMUSG00000001983.7	ENSMUSG00000001983.7	M. musculus	4	4	4	22.1	32.314	294	#N/A	25.8123	#N/A	#N/A	#N/A	25.7478	#N/A	25.9198	#N/A	25.6475	#N/A	#N/A	#N/A	#N/A	25.545	#N/A	#N/A	#N/A	#N/A	25.6824	#N/A	#N/A	#N/A	#N/A	#N/A	#N/A	25.619	#N/A	24.8848	25.8123	24.5865	24.3174	24.4544	25.7478	24.5246	25.9198	24.2343	25.6475	24.9771	24.3407
ENSMUSG00000001999.15	ENSMUSG00000001999.15	ENSMUSG00000001999.15	M. musculus	25	25	25	76.3	33.524	295	32.396	32.4772	32.478	32.4328	32.4196	32.3877	32.4733	32.4027	32.3892	32.4398	32.5153	32.4512	32.485	32.4941	32.5356	32.5086	32.5066	32.6286	32.5993	32.4798	32.7225	32.8608	32.7778	32.7327	32.825	32.8764	32.809	32.7831	32.396	32.4772	32.478	32.4328	32.4196	32.3877	32.4733	32.4027	32.3892	32.4398	32.5153	32.4512
ENSMUSG00000002010.17	ENSMUSG00000002010.17	ENSMUSG00000002010.17	M. musculus	12	12	12	46.3	42.785	393	28.645	28.3492	28.5304	28.4635	28.5627	28.699	28.6264	28.0853	28.6535	28.4807	28.5851	28.4047	28.4935	28.5962	28.5149	28.3321	28.5048	28.6042	28.376	28.4204	28.5114	28.4274	28.5916	28.2826	28.7471	28.6373	28.6812	28.4406	28.645	28.3492	28.5304	28.4635	28.5627	28.699	28.6264	28.0853	28.6535	28.4807	28.5851	28.4047
ENSMUSG00000002014.12	ENSMUSG00000002014.12	ENSMUSG00000002014.12	M. musculus	6	6	6	37	19.007	173	30.85	30.7543	30.5183	30.6556	30.3572	30.5379	30.4716	30.7059	30.5674	30.7304	30.4004	30.63	30.6159	30.7168	30.6297	30.8374	30.7897	30.5478	30.4604	30.6171	30.6137	30.464	30.5983	30.5065	30.443	30.2786	30.3488	30.383	30.85	30.7543	30.5183	30.6556	30.3572	30.5379	30.4716	30.7059	30.5674	30.7304	30.4004	30.63
ENSMUSG00000002015.5	ENSMUSG00000002015.5	ENSMUSG00000002015.5	M. musculus	14	14	14	39.6	27.956	245	30.5048	30.5973	30.6507	30.5841	30.5986	30.7756	30.603	30.6629	30.7425	30.6863	30.426	30.7441	30.8346	30.8206	30.8021	30.6933	30.5897	30.6236	30.5945	30.6883	30.6353	30.6371	30.6728	30.5036	30.4272	30.4247	30.7246	30.6697	30.5048	30.5973	30.6507	30.5841	30.5986	30.7756	30.603	30.6629	30.7425	30.6863	30.426	30.7441
ENSMUSG00000002017.10	ENSMUSG00000002017.10	ENSMUSG00000002017.10	M. musculus	8	6	6	22.5	55.055	515	26.4932	26.795	26.8977	26.8371	26.7575	26.3252	26.7389	26.8451	26.322	26.542	26.5843	26.4977	#N/A	26.3636	26.8901	26.5855	26.4433	26.5008	26.5594	26.4504	#N/A	#N/A	#N/A	#N/A	#N/A	#N/A	25.674	25.8425	26.4932	26.795	26.8977	26.8371	26.7575	26.3252	26.7389	26.8451	26.322	26.542	26.5843	26.4977
ENSMUSG00000002052.6	ENSMUSG00000002052.6	ENSMUSG00000002052.6	M. musculus	19	19	19	14.1	199.08	1726	26.5511	26.5711	26.8953	26.7935	26.5477	26.7124	26.6101	27.0668	26.5948	26.6375	26.5848	#N/A	26.4204	26.3699	26.6196	26.4125	26.4504	26.5836	26.6356	26.3606	26.6141	26.4065	#N/A	#N/A	26.1017	26.6803	26.6905	26.446	26.5511	26.5711	26.8953	26.7935	26.5477	26.7124	26.6101	27.0668	26.5948	26.6375	26.5848	24.4017
ENSMUSG00000002102.15	ENSMUSG00000002102.15	ENSMUSG00000002102.15	M. musculus	8	8	8	45.8	22.833	203	28.6389	28.6183	28.8224	28.8223	28.3201	28.4397	28.7863	28.705	28.6119	28.1117	28.9683	28.4338	28.5481	28.4693	28.6761	28.6891	28.6308	28.5929	28.2578	28.4534	28.7547	28.5924	28.6266	28.3551	28.4762	28.5537	28.6252	28.5054	28.6389	28.6183	28.8224	28.8223	28.3201	28.4397	28.7863	28.705	28.6119	28.1117	28.9683	28.4338
ENSMUSG00000002103.16	ENSMUSG00000002103.16	ENSMUSG00000002103.16	M. musculus	12	12	12	23	49.486	434	29.3005	29.3853	29.3668	29.5056	29.67	29.6449	29.6368	29.5516	29.7032	29.7003	29.713	29.5476	29.4288	29.6253	29.537	29.7937	29.896	29.9259	30.0003	30.0972	30.3228	30.3737	30.3669	30.2799	30.6418	30.5948	30.5127	30.5755	29.3005	29.3853	29.3668	29.5056	29.67	29.6449	29.6368	29.5516	29.7032	29.7003	29.713	29.5476
ENSMUSG00000002107.18	ENSMUSG00000002107.18	ENSMUSG00000002107.18	M. musculus	6	6	5	55.4	10.438	92	28.4773	28.1406	28.3005	28.102	28.2989	28.4572	28.3866	28.7273	28.6022	28.4524	28.3488	28.3682	28.441	28.2947	28.4439	28.3346	28.2566	28.1296	28.1752	28.4105	28.1824	28.2086	28.093	28.0627	27.8733	27.9532	28.0332	27.9331	28.4773	28.1406	28.3005	28.102	28.2989	28.4572	28.3866	28.7273	28.6022	28.4524	28.3488	28.3682
ENSMUSG00000002129.11	ENSMUSG00000002129.11	ENSMUSG00000002129.11	M. musculus	29	29	29	39.7	88.544	791	29.7488	29.8352	29.7743	29.7155	29.7034	29.8252	29.798	29.8425	29.5995	29.662	29.663	29.4305	29.5841	29.5505	29.7044	29.5836	29.5666	29.337	29.594	29.5024	29.2635	29.4169	29.2209	29.1658	29.3048	29.3123	29.2008	29.2609	29.7488	29.8352	29.7743	29.7155	29.7034	29.8252	29.798	29.8425	29.5995	29.662	29.663	29.4305
ENSMUSG00000002147.18	ENSMUSG00000002147.18	ENSMUSG00000002147.18	M. musculus	21	21	21	30.9	93.496	837	29.3954	29.409	29.5195	29.5245	29.3676	29.4011	29.4948	29.5635	29.3703	29.2824	29.4789	29.377	29.2671	29.2432	29.4205	29.5545	29.2874	29.3454	29.4791	29.54	29.2985	29.3592	29.2754	29.376	28.9913	29.3068	29.173	29.164	29.3954	29.409	29.5195	29.5245	29.3676	29.4011	29.4948	29.5635	29.3703	29.2824	29.4789	29.377
ENSMUSG00000002204.9	ENSMUSG00000002204.9	ENSMUSG00000002204.9	M. musculus	4	4	4	16	45.544	419	#N/A	#N/A	#N/A	27.7644	27.8405	27.931	#N/A	#N/A	#N/A	#N/A	#N/A	28.0686	#N/A	#N/A	#N/A	#N/A	#N/A	#N/A	#N/A	28.3323	#N/A	27.8905	28.5734	28.5377	28.2965	29.0281	29.0417	29.2031	24.6542	24.5338	24.8232	27.7644	27.8405	27.931	25.1054	24.2621	24.5254	24.6341	25.0677	28.0686
ENSMUSG00000002210.11	ENSMUSG00000002210.11	ENSMUSG00000002210.11	M. musculus	5	5	5	13.3	57.62	520	#N/A	#N/A	#N/A	#N/A	#N/A	#N/A	#N/A	25.1279	25.256	#N/A	25.1555	25.2462	#N/A	#N/A	#N/A	25.3196	25.0555	#N/A	25.0087	24.7902	#N/A	#N/A	#N/A	#N/A	#N/A	#N/A	#N/A	#N/A	24.6433	24.8142	24.3728	24.0186	24.739	24.6854	25.0821	25.1279	25.256	24.7071	25.1555	25.2462
ENSMUSG00000002222.14;ENSMUSG00000001054.9	ENSMUSG00000002222.14	ENSMUSG00000002222.14	M. musculus	5	5	5	15.6	43.992	391	#N/A	#N/A	#N/A	#N/A	#N/A	#N/A	#N/A	#N/A	25.7826	#N/A	#N/A	#N/A	25.3517	#N/A	25.7539	26.0859	#N/A	25.6765	#N/A	25.627	#N/A	#N/A	#N/A	#N/A	#N/A	#N/A	#N/A	#N/A	24.9571	25.0951	24.4749	24.1691	24.7962	24.5753	24.3442	24.0774	25.7826	24.8501	24.7708	24.3505
ENSMUSG00000002233.13	ENSMUSG00000002233.13	ENSMUSG00000002233.13	M. musculus	13	4	4	67.9	22.006	193	27.0794	27.5393	27.7911	27.3729	27.2027	27.3063	27.4402	27.2058	27.9505	27.5571	27.7493	27.9848	27.8395	28.0789	27.8309	28.007	28.1105	28.1819	28.2575	28.2209	28.0492	28.1034	28.228	28.7234	28.1121	28.0621	27.8987	28.5407	27.0794	27.5393	27.7911	27.3729	27.2027	27.3063	27.4402	27.2058	27.9505	27.5571	27.7493	27.9848
ENSMUSG00000002280.11	ENSMUSG00000002280.11	ENSMUSG00000002280.11	M. musculus	6	6	6	16.2	53.107	476	25.6157	25.6373	#N/A	#N/A	25.7153	#N/A	25.444	25.7952	25.6266	#N/A	25.429	#N/A	25.5597	25.6968	25.844	25.295	#N/A	25.2988	#N/A	25.3099	#N/A	#N/A	#N/A	#N/A	#N/A	#N/A	#N/A	#N/A	25.6157	25.6373	24.9682	24.8453	25.7153	25.1797	25.444	25.7952	25.6266	24.611	25.429	24.9716
ENSMUSG00000002320.15	ENSMUSG00000002320.15	ENSMUSG00000002320.15	M. musculus	9	9	9	18	68.927	606	26.4855	26.7123	#N/A	#N/A	26.0926	26.3557	#N/A	26.6092	26.3419	26.1783	26.559	#N/A	26.4599	26.2638	26.3101	26.2695	26.5889	26.1999	26.4339	26.2231	26.5543	#N/A	26.3807	26.1954	#N/A	#N/A	26.3298	26.4234	26.4855	26.7123	25.2425	24.2186	26.0926	26.3557	24.3462	26.6092	26.3419	26.1783	26.559	24.8842
ENSMUSG00000002326.6	ENSMUSG00000002326.6	ENSMUSG00000002326.6	M. musculus	8	8	8	41.3	24.112	218	28.1696	27.8773	28.0453	27.8638	28.095	27.9425	27.8345	28.2364	28.2041	28.0395	27.9808	28.2151	27.8188	27.9185	27.6775	28.3933	28.2647	28.04	28.1141	28.2669	27.9892	27.9249	#N/A	28.396	28.1368	27.5579	28.2371	28.2393	28.1696	27.8773	28.0453	27.8638	28.095	27.9425	27.8345	28.2364	28.2041	28.0395	27.9808	28.2151
ENSMUSG00000002329.7	ENSMUSG00000002329.7	ENSMUSG00000002329.7	M. musculus	5	5	5	37.8	18.582	164	26.6806	26.7316	26.4497	26.8494	27.1573	26.6338	26.75	26.6806	26.7674	26.8949	26.5738	26.5418	26.8248	26.9814	26.7336	26.6112	26.8851	#N/A	26.57	26.8706	27.0934	26.6812	#N/A	26.5635	26.6772	26.5916	26.3793	26.4795	26.6806	26.7316	26.4497	26.8494	27.1573	26.6338	26.75	26.6806	26.7674	26.8949	26.5738	26.5418
ENSMUSG00000002332.16	ENSMUSG00000002332.16	ENSMUSG00000002332.16	M. musculus	20	20	20	64.2	34.005	313	30.0026	29.955	29.9495	30.0634	29.9064	29.9855	29.9473	29.9012	29.9221	29.9161	29.9877	29.9106	29.8808	29.9592	29.9411	29.8393	29.9495	29.9691	30.0117	29.9555	30.0482	30.0664	29.968	30.0656	30.1697	30.0818	30.2387	30.2502	30.0026	29.955	29.9495	30.0634	29.9064	29.9855	29.9473	29.9012	29.9221	29.9161	29.9877	29.9106
ENSMUSG00000002343.11	ENSMUSG00000002343.11	ENSMUSG00000002343.11	M. musculus	7	7	7	22.9	50.683	468	#N/A	26.0863	#N/A	26.0626	26.2419	26.0575	#N/A	26.0943	26.1493	#N/A	26.0916	26.2379	25.8722	25.9279	#N/A	#N/A	#N/A	#N/A	26.0858	26.073	#N/A	#N/A	25.8904	#N/A	#N/A	#N/A	25.8326	25.2356	25.1085	26.0863	24.9791	26.0626	26.2419	26.0575	24.6031	26.0943	26.1493	24.5747	26.0916	26.2379
ENSMUSG00000002365.10	ENSMUSG00000002365.10	ENSMUSG00000002365.10	M. musculus	20	20	20	40.5	66.545	595	30.0461	30.1393	29.9725	30.059	29.968	29.9745	29.9816	30.1272	29.9833	29.9993	30.055	29.9709	30.1146	29.9615	29.8793	30.0431	30.1601	30.2554	30.0727	30.1966	30.4594	30.3892	30.2618	30.4065	30.6271	30.5074	30.4269	30.4568	30.0461	30.1393	29.9725	30.059	29.968	29.9745	29.9816	30.1272	29.9833	29.9993	30.055	29.9709
ENSMUSG00000002372.9	ENSMUSG00000002372.9	ENSMUSG00000002372.9	M. musculus	14	14	14	35.5	59.33	558	28.6102	28.6463	28.5714	28.6315	28.4604	28.5739	28.5004	28.5905	28.5199	28.4778	28.4856	28.3164	28.4505	28.4139	28.3288	28.5107	28.3769	28.1192	28.2359	28.3345	28.2397	28.0624	28.1009	28.2747	27.8845	28.1809	28.0683	28.1205	28.6102	28.6463	28.5714	28.6315	28.4604	28.5739	28.5004	28.5905	28.5199	28.4778	28.4856	28.3164
ENSMUSG00000002379.7	ENSMUSG00000002379.7	ENSMUSG00000002379.7	M. musculus	4	4	4	37.1	15.115	143	27.2788	27.6847	27.2142	27.6031	27.2729	27.4462	27.1235	27.427	27.311	27.4192	27.8121	27.5101	27.5535	27.7668	27.5841	27.4243	27.6568	27.5754	27.5677	27.2194	27.8404	27.4301	27.5212	27.4856	27.4682	27.4651	27.3085	27.3874	27.2788	27.6847	27.2142	27.6031	27.2729	27.4462	27.1235	27.427	27.311	27.4192	27.8121	27.5101
ENSMUSG00000002395.14	ENSMUSG00000002395.14	ENSMUSG00000002395.14	M. musculus	8	8	8	33	30.593	270	#N/A	#N/A	25.5749	25.5645	25.6841	#N/A	#N/A	#N/A	25.6361	#N/A	#N/A	25.5332	25.484	#N/A	25.5054	25.5732	#N/A	#N/A	#N/A	25.4456	#N/A	#N/A	#N/A	25.3188	#N/A	#N/A	24.9522	25.2903	24.9581	24.8703	25.5749	25.5645	25.6841	24.798	24.6078	24.9412	25.6361	24.5574	24.6837	25.5332
ENSMUSG00000002458.13	ENSMUSG00000002458.13	ENSMUSG00000002458.13	M. musculus	5	5	5	27.3	22.254	194	#N/A	#N/A	#N/A	27.1248	#N/A	#N/A	#N/A	#N/A	#N/A	#N/A	#N/A	27.078	#N/A	28.3777	#N/A	#N/A	#N/A	#N/A	26.5986	27.043	#N/A	#N/A	#N/A	26.577	#N/A	#N/A	26.5402	26.7318	24.9863	24.8126	24.8096	27.1248	24.7061	24.1631	24.6132	24.7787	24.2749	24.4895	24.9791	27.078
ENSMUSG00000002496.10	ENSMUSG00000002496.10	ENSMUSG00000002496.10	M. musculus	8	8	8	6.3	194.01	1741	25.0689	#N/A	#N/A	24.8837	#N/A	25.0542	24.7623	24.963	#N/A	#N/A	#N/A	#N/A	24.9697	#N/A	24.9514	#N/A	24.9589	24.9792	#N/A	24.8531	#N/A	#N/A	25.1993	24.9746	#N/A	#N/A	24.97	24.874	25.0689	24.8677	24.8167	24.8837	24.784	25.0542	24.7623	24.963	24.4439	24.5618	24.8213	24.6835
ENSMUSG00000002546.17	ENSMUSG00000002546.17	ENSMUSG00000002546.17	M. musculus	13	13	13	17	111.86	987	27.5953	27.341	27.4914	27.3057	27.5786	27.6211	27.5538	27.5084	27.6677	27.5543	27.6167	27.4481	27.506	27.2864	27.5772	27.4518	27.3028	27.1993	27.4677	27.3284	27.3546	27.1948	27.2889	27.0117	27.3081	27.1892	27.0104	26.8738	27.5953	27.341	27.4914	27.3057	27.5786	27.6211	27.5538	27.5084	27.6677	27.5543	27.6167	27.4481
ENSMUSG00000002550.16	ENSMUSG00000002550.16	ENSMUSG00000002550.16	M. musculus	6	6	6	24.4	31.669	283	#N/A	#N/A	#N/A	26.4982	25.9016	26.0481	#N/A	#N/A	#N/A	#N/A	25.9209	26.0723	#N/A	#N/A	26.3332	#N/A	#N/A	25.7077	#N/A	25.5008	#N/A	#N/A	25.792	25.8169	#N/A	26.1342	25.9247	25.6041	24.7538	25.2417	25.0389	26.4982	25.9016	26.0481	24.8122	24.8703	24.9785	24.5023	25.9209	26.0723
ENSMUSG00000002602.16	ENSMUSG00000002602.16	ENSMUSG00000002602.16	M. musculus	2	2	2	11.2	21.204	188	#N/A	#N/A	25.8281	#N/A	25.4704	25.508	#N/A	25.5346	25.3235	25.3822	#N/A	#N/A	25.5474	25.6919	25.6547	25.7639	25.7134	#N/A	26.4861	26.09	25.4082	25.6275	25.7949	25.6318	#N/A	25.4411	25.5196	#N/A	25.2596	24.5769	25.8281	24.883	25.4704	25.508	24.4615	25.5346	25.3235	25.3822	24.5929	24.7705
ENSMUSG00000002658.9	ENSMUSG00000002658.9	ENSMUSG00000002658.9	M. musculus	7	7	7	18.9	57.241	508	26.6877	26.6878	26.944	#N/A	26.8369	26.5786	26.5479	26.6102	26.6587	26.697	26.6764	26.7494	26.4803	26.5886	26.6564	26.7556	26.4139	26.6788	26.726	26.2569	26.5612	26.3803	26.4149	#N/A	26.1881	26.2708	26.5284	#N/A	26.6877	26.6878	26.944	23.9627	26.8369	26.5786	26.5479	26.6102	26.6587	26.697	26.6764	26.7494
ENSMUSG00000002660.8	ENSMUSG00000002660.8	ENSMUSG00000002660.8	M. musculus	9	9	9	39.7	29.8	272	26.179	26.2988	#N/A	26.3778	#N/A	26.5517	26.5812	#N/A	26.4161	26.603	26.0943	26.5715	26.4329	26.6207	26.2425	26.3099	26.3212	26.5042	26.2579	26.489	26.2519	#N/A	26.4885	26.5434	26.2914	26.2606	26.4601	26.6454	26.179	26.2988	24.7763	26.3778	24.6211	26.5517	26.5812	24.7521	26.4161	26.603	26.0943	26.5715
ENSMUSG00000002699.13	ENSMUSG00000002699.13	ENSMUSG00000002699.13	M. musculus	11	11	11	23.1	60.238	533	27.3822	27.6855	27.3337	27.086	27.2836	27.499	27.1262	#N/A	27.5508	27.2525	26.9844	26.8824	27.2374	27.0771	#N/A	26.8269	27.2421	27.0624	26.9402	27.2645	26.8223	26.6838	26.8824	26.8569	27.0533	26.5523	26.8904	26.8253	27.3822	27.6855	27.3337	27.086	27.2836	27.499	27.1262	24.7858	27.5508	27.2525	26.9844	26.8824
ENSMUSG00000002731.6	ENSMUSG00000002731.6	ENSMUSG00000002731.6	M. musculus	9	9	9	36.1	34.371	313	28.0055	27.7995	27.7617	27.9656	28.1547	27.7666	27.9482	27.6747	27.9502	27.8024	27.6253	27.5731	27.8505	27.8276	27.7649	#N/A	27.929	27.6225	27.8865	27.6487	27.8288	27.9103	27.8294	27.5946	27.6787	27.9328	28.0609	26.8636	28.0055	27.7995	27.7617	27.9656	28.1547	27.7666	27.9482	27.6747	27.9502	27.8024	27.6253	27.5731
ENSMUSG00000002741.9	ENSMUSG00000002741.9	ENSMUSG00000002741.9	M. musculus	11	11	11	64.6	22.314	198	30.1524	30.3111	30.2505	30.3454	30.1886	30.2432	30.1037	30.4084	30.2431	30.2644	30.2342	30.4021	30.4273	30.2915	30.2344	30.3432	30.2989	30.2981	30.1484	30.2165	30.2652	30.3003	30.3606	30.3983	30.1636	30.2385	30.2609	30.4057	30.1524	30.3111	30.2505	30.3454	30.1886	30.2432	30.1037	30.4084	30.2431	30.2644	30.2342	30.4021
ENSMUSG00000002748.7	ENSMUSG00000002748.7	ENSMUSG00000002748.7	M. musculus	19	19	19	16.6	170.65	1479	28.0746	28.0766	28.1203	28.0686	28.0676	28.2479	28.3109	28.3199	27.9833	27.7657	27.8621	27.915	27.9627	27.9601	27.8561	27.7411	27.7231	27.7421	27.4253	27.824	26.8377	27.4795	27.1734	27.6275	27.1349	26.9927	27.376	26.7206	28.0746	28.0766	28.1203	28.0686	28.0676	28.2479	28.3109	28.3199	27.9833	27.7657	27.8621	27.915
ENSMUSG00000002812.4	ENSMUSG00000002812.4	ENSMUSG00000002812.4	M. musculus	40	40	40	37	144.8	1271	30.7021	30.7372	30.7204	30.7286	30.7367	30.7017	30.7286	30.7905	30.6839	30.6424	30.6957	30.5678	30.6779	30.6443	30.6692	30.5686	30.5996	30.5599	30.616	30.4716	30.4829	30.421	30.4417	30.3994	30.3593	30.339	30.3485	30.4114	30.7021	30.7372	30.7204	30.7286	30.7367	30.7017	30.7286	30.7905	30.6839	30.6424	30.6957	30.5678
ENSMUSG00000002844.9	ENSMUSG00000002844.9	ENSMUSG00000002844.9	M. musculus	20	20	20	69.6	40.068	362	29.3822	29.5646	29.6316	29.638	29.4063	29.8054	29.6945	29.7656	29.5593	29.7684	29.6811	29.6175	29.7672	29.6468	29.7509	29.6313	29.4646	29.6867	29.5049	29.4233	29.3595	29.4525	29.4828	29.3239	28.9665	29.138	29.2376	29.2437	29.3822	29.5646	29.6316	29.638	29.4063	29.8054	29.6945	29.7656	29.5593	29.7684	29.6811	29.6175
ENSMUSG00000002944.15	ENSMUSG00000002944.15	ENSMUSG00000002944.15	M. musculus	5	5	5	30.3	15.7	142	29.8066	29.8481	29.7422	29.7779	29.7781	29.7655	29.7275	29.9658	30.1714	29.9549	29.9882	30.0919	29.9762	30.0192	30.102	30.191	30.4672	30.3233	30.4064	30.3004	31.4665	31.318	31.2442	31.1527	31.7637	31.6889	31.7222	31.8069	29.8066	29.8481	29.7422	29.7779	29.7781	29.7655	29.7275	29.9658	30.1714	29.9549	29.9882	30.0919
ENSMUSG00000002949.15	ENSMUSG00000002949.15	ENSMUSG00000002949.15	M. musculus	18	18	18	41.2	51.091	452	28.582	28.6343	28.6467	28.5674	28.55	28.6776	28.558	28.6033	28.6317	28.6573	28.5455	28.4758	28.5407	28.482	28.4919	28.5468	28.4516	28.5209	28.6805	28.5479	28.6095	28.6841	28.445	28.6799	28.5745	28.5322	28.5322	28.6827	28.582	28.6343	28.6467	28.5674	28.55	28.6776	28.558	28.6033	28.6317	28.6573	28.5455	28.4758
ENSMUSG00000002957.11	ENSMUSG00000002957.11	ENSMUSG00000002957.11	M. musculus	44	32	32	54.3	104.02	938	31.2895	31.4517	31.4283	31.4819	31.4941	31.4798	31.4576	31.4538	31.4531	31.2956	31.3961	31.2319	31.2737	31.33	31.4079	31.2502	31.3075	31.2365	31.3892	31.1489	31.1725	31.166	31.2212	31.2092	31.1254	31.1565	31.1995	31.1473	31.2895	31.4517	31.4283	31.4819	31.4941	31.4798	31.4576	31.4538	31.4531	31.2956	31.3961	31.2319
ENSMUSG00000002981.10	ENSMUSG00000002981.10	ENSMUSG00000002981.10	M. musculus	16	16	16	29.8	75.29	664	28.6016	28.5157	28.5122	28.6458	28.4291	28.3724	28.4668	28.2774	28.6088	28.3457	28.2544	28.5117	28.4849	28.4258	28.5049	28.7338	28.5395	28.3685	28.6405	28.5691	28.68	28.6265	28.8612	28.7281	28.5119	28.6412	28.6987	28.8724	28.6016	28.5157	28.5122	28.6458	28.4291	28.3724	28.4668	28.2774	28.6088	28.3457	28.2544	28.5117
ENSMUSG00000002984.17	ENSMUSG00000002984.17	ENSMUSG00000002984.17	M. musculus	10	10	10	51.2	37.895	361	29.0214	29.0807	29.099	29.1754	29.2447	29.2571	29.268	29.1218	29.075	29.1208	29.2679	29.1169	29.2197	29.2884	29.2983	29.2528	29.1983	29.2251	29.2706	29.2853	29.2539	29.3999	29.28	29.2464	29.3758	29.4005	29.1981	29.336	29.0214	29.0807	29.099	29.1754	29.2447	29.2571	29.268	29.1218	29.075	29.1208	29.2679	29.1169
ENSMUSG00000002985.16	ENSMUSG00000002985.16	ENSMUSG00000002985.16	M. musculus	17	17	17	47.6	35.866	311	30.5061	30.5772	30.6002	30.6348	30.7796	30.8753	30.7953	30.8009	30.8222	30.8582	30.8943	31.0458	30.998	31.0537	31.3138	31.3143	31.0618	31.1497	31.2159	31.3195	31.2459	31.2443	31.1494	31.2184	31.1	31.1312	31.1532	31.3755	30.5061	30.5772	30.6002	30.6348	30.7796	30.8753	30.7953	30.8009	30.8222	30.8582	30.8943	31.0458
ENSMUSG00000003033.15	ENSMUSG00000003033.15	ENSMUSG00000003033.15	M. musculus	5	5	4	47.7	15.19	132	27.6841	28.0285	27.7603	28.103	27.6309	27.6552	27.8362	27.8078	27.7588	27.9119	27.9109	27.9586	27.7591	27.8571	27.9141	27.9946	#N/A	27.9178	27.8701	27.9995	27.982	28.0147	28.0335	28.2145	28.0782	28.1865	28.2248	28.1366	27.6841	28.0285	27.7603	28.103	27.6309	27.6552	27.8362	27.8078	27.7588	27.9119	27.9109	27.9586
ENSMUSG00000003037.16;ENSMUSG00000021062.15;ENSMUSG00000021700.10;ENSMUSG00000003411.10	ENSMUSG00000003037.16	ENSMUSG00000003037.16	M. musculus	11	9	7	47.8	23.668	207	29.5833	29.5555	29.4954	29.54	29.086	29.4971	29.2066	29.4068	29.5677	29.4333	29.254	29.5971	29.5279	29.555	29.4051	29.7436	29.4321	29.3929	29.3135	29.6613	29.4631	29.4198	29.6428	29.6749	29.338	29.2725	29.4391	29.5494	29.5833	29.5555	29.4954	29.54	29.086	29.4971	29.2066	29.4068	29.5677	29.4333	29.254	29.5971
ENSMUSG00000003072.15	ENSMUSG00000003072.15	ENSMUSG00000003072.15	M. musculus	3	3	3	37.5	17.6	168	29.4201	29.1601	29.3528	28.9046	29.3212	29.3448	29.2639	29.3109	29.4496	29.3027	#N/A	#N/A	#N/A	29.4483	29.5558	29.3449	29.551	29.4594	29.3594	29.7224	29.5928	#N/A	#N/A	29.3524	29.3449	29.1497	29.2988	29.3428	29.4201	29.1601	29.3528	28.9046	29.3212	29.3448	29.2639	29.3109	29.4496	29.3027	24.506	25.1216
ENSMUSG00000003099.11	ENSMUSG00000003099.11	ENSMUSG00000003099.11	M. musculus	14	14	14	35.9	54.205	476	28.9178	28.9927	28.8558	29.2246	28.8519	28.9143	29.0279	28.9558	28.7526	28.8935	28.8895	29.0432	29.1025	28.9352	29.0443	29.1098	28.9511	28.9223	28.8636	29.2753	28.7827	28.8391	29.0616	29.1637	28.8307	29.1146	28.9695	28.8637	28.9178	28.9927	28.8558	29.2246	28.8519	28.9143	29.0279	28.9558	28.7526	28.8935	28.8895	29.0432
ENSMUSG00000003135.15	ENSMUSG00000003135.15	ENSMUSG00000003135.15	M. musculus	2	2	2	20.8	16.998	149	#N/A	#N/A	#N/A	#N/A	25.5025	25.9008	25.6379	#N/A	#N/A	#N/A	#N/A	#N/A	25.9541	25.1848	25.2832	#N/A	#N/A	#N/A	#N/A	#N/A	#N/A	#N/A	#N/A	#N/A	#N/A	#N/A	#N/A	#N/A	24.4292	24.856	24.9265	24.5895	25.5025	25.9008	25.6379	24.6743	24.6603	24.3136	24.6967	24.9014
ENSMUSG00000003161.15	ENSMUSG00000003161.15	ENSMUSG00000003161.15	M. musculus	9	9	9	55.2	20.296	183	29.3985	29.1206	29.1462	29.1048	29.3301	29.1805	29.1154	29.0387	29.2872	29.3278	29.2711	29.2303	29.2632	29.187	29.2548	29.1963	29.2451	29.3496	29.141	29.2418	29.4466	29.407	29.2971	29.1679	29.1877	28.9496	29.3961	29.1085	29.3985	29.1206	29.1462	29.1048	29.3301	29.1805	29.1154	29.0387	29.2872	29.3278	29.2711	29.2303
ENSMUSG00000003200.10;ENSMUSG00000028488.15;ENSMUSG00000030638.13	ENSMUSG00000003200.10	ENSMUSG00000003200.10	M. musculus	20	20	20	59.5	41.518	368	29.1385	29.2767	29.2612	29.2088	29.1376	29.2018	29.2362	29.101	29.1192	29.1799	29.2586	29.1462	29.0536	29.0838	29.2425	29.0578	28.9448	29.0477	29.0111	29.0343	28.8233	28.9105	28.8702	28.7984	28.9064	28.8812	28.8681	28.8653	29.1385	29.2767	29.2612	29.2088	29.1376	29.2018	29.2362	29.101	29.1192	29.1799	29.2586	29.1462
ENSMUSG00000003226.7	ENSMUSG00000003226.7	ENSMUSG00000003226.7	M. musculus	58	58	58	23.3	341.12	3053	29.5704	29.505	29.4998	29.6631	29.6517	29.5616	29.6197	29.6141	29.4707	29.4672	29.4819	29.4363	29.495	29.4514	29.5517	29.4836	29.3918	29.3804	29.446	29.2803	29.2	29.1423	29.2572	29.1695	29.1096	28.9759	28.9565	29.1159	29.5704	29.505	29.4998	29.6631	29.6517	29.5616	29.6197	29.6141	29.4707	29.4672	29.4819	29.4363
ENSMUSG00000003234.16	ENSMUSG00000003234.16	ENSMUSG00000003234.16	M. musculus	14	14	14	25.2	79.864	709	25.8051	25.7647	26.1729	#N/A	#N/A	26.1494	26.2203	#N/A	#N/A	25.8141	#N/A	#N/A	#N/A	25.9606	#N/A	25.7915	25.9799	#N/A	25.77	26.0095	#N/A	#N/A	#N/A	#N/A	#N/A	#N/A	#N/A	#N/A	25.8051	25.7647	26.1729	24.5132	24.2945	26.1494	26.2203	24.9359	24.2809	25.8141	24.5768	25.0791
ENSMUSG00000003235.13	ENSMUSG00000003235.13	ENSMUSG00000003235.13	M. musculus	4	4	4	13.9	34.313	303	25.9209	#N/A	#N/A	#N/A	25.986	25.9193	#N/A	#N/A	#N/A	26.0337	25.9954	#N/A	#N/A	25.8248	25.8649	#N/A	#N/A	#N/A	#N/A	#N/A	#N/A	#N/A	#N/A	#N/A	#N/A	#N/A	#N/A	25.8734	25.9209	24.8529	24.1751	24.109	25.986	25.9193	24.6118	24.82	24.9153	26.0337	25.9954	24.9183
ENSMUSG00000003283.15	ENSMUSG00000003283.15	ENSMUSG00000003283.15	M. musculus	20	19	19	50.5	56.941	503	29.5915	29.5525	29.5761	29.5668	29.6534	29.5037	29.5372	29.5704	29.6957	29.7454	29.646	29.5856	29.8743	29.7517	29.706	29.7852	29.8738	29.8102	29.8224	29.8511	29.4441	29.5921	29.6675	29.6076	29.4183	29.2926	29.4239	29.4171	29.5915	29.5525	29.5761	29.5668	29.6534	29.5037	29.5372	29.5704	29.6957	29.7454	29.646	29.5856
ENSMUSG00000003299.10	ENSMUSG00000003299.10	ENSMUSG00000003299.10	M. musculus	3	3	3	14.8	29.383	264	26.6227	26.8476	26.7491	27.0263	26.477	#N/A	26.7619	#N/A	#N/A	26.5243	26.7175	26.923	#N/A	26.6894	#N/A	27.0287	#N/A	27.2182	26.4785	26.5831	#N/A	#N/A	26.7344	26.6391	26.6846	#N/A	#N/A	26.4787	26.6227	26.8476	26.7491	27.0263	26.477	24.0886	26.7619	24.8017	24.458	26.5243	26.7175	26.923
ENSMUSG00000003308.15	ENSMUSG00000003308.15	ENSMUSG00000003308.15	M. musculus	5	5	5	8.2	69.552	624	24.7879	#N/A	#N/A	#N/A	#N/A	#N/A	#N/A	#N/A	#N/A	#N/A	#N/A	#N/A	#N/A	#N/A	#N/A	#N/A	25.0035	#N/A	#N/A	24.6273	#N/A	#N/A	#N/A	24.8382	#N/A	24.8136	#N/A	#N/A	24.7879	25.1402	24.8267	24.2503	24.8854	24.2994	25.1142	24.9169	24.5674	24.6343	25.0179	25.0248
ENSMUSG00000003309.14	ENSMUSG00000003309.14	ENSMUSG00000003309.14	M. musculus	4	3	3	8.5	48.15	423	#N/A	28.2776	27.7563	28.2526	28.2694	28.2269	#N/A	#N/A	#N/A	28.0012	27.9602	28.1811	28.2299	27.97	#N/A	27.9649	27.9639	#N/A	27.9401	27.7588	27.6613	#N/A	27.704	27.8553	27.7079	#N/A	27.8971	28.0722	24.618	28.2776	27.7563	28.2526	28.2694	28.2269	24.5612	23.8974	24.7933	28.0012	27.9602	28.1811
ENSMUSG00000003316.14	ENSMUSG00000003316.14	ENSMUSG00000003316.14	M. musculus	7	7	7	26.8	32.772	302	28.023	27.7909	27.846	27.7283	28.1055	27.956	27.9033	28.0704	28.1596	27.9387	28.0155	27.7843	28.1019	27.9834	27.8046	27.8072	27.5954	27.6466	27.7041	27.5843	27.3364	27.1629	27.4565	27.2244	27.2728	27.1437	27.2641	27.087	28.023	27.7909	27.846	27.7283	28.1055	27.956	27.9033	28.0704	28.1596	27.9387	28.0155	27.7843
ENSMUSG00000003421.13	ENSMUSG00000003421.13	ENSMUSG00000003421.13	M. musculus	3	3	3	17.7	26.358	237	#N/A	25.9107	#N/A	25.9678	#N/A	#N/A	#N/A	#N/A	#N/A	#N/A	#N/A	25.5764	#N/A	#N/A	25.9292	#N/A	#N/A	25.651	26.0791	25.8433	#N/A	25.6612	25.3698	25.4217	#N/A	#N/A	#N/A	25.3826	25.2353	25.9107	24.6215	25.9678	24.7883	24.8094	25.0715	24.9613	24.3083	25.0539	24.4319	25.5764
ENSMUSG00000003429.11	ENSMUSG00000003429.11	ENSMUSG00000003429.11	M. musculus	14	14	14	62.3	15.198	130	31.8036	31.7872	31.6983	31.5729	31.495	31.6721	31.829	31.7014	31.5138	31.7185	31.8061	31.679	31.5097	31.4593	31.6935	31.5405	31.405	31.4506	31.4898	31.5687	31.4295	31.4689	31.3415	31.2891	31.0982	31.2246	31.3633	31.3013	31.8036	31.7872	31.6983	31.5729	31.495	31.6721	31.829	31.7014	31.5138	31.7185	31.8061	31.679
ENSMUSG00000003437.14	ENSMUSG00000003437.14	ENSMUSG00000003437.14	M. musculus	8	8	8	20	60.518	535	25.5843	#N/A	#N/A	#N/A	25.4331	25.4832	25.431	#N/A	25.6803	25.5246	#N/A	25.2233	#N/A	#N/A	25.218	#N/A	24.96	#N/A	25.2	#N/A	#N/A	#N/A	#N/A	#N/A	#N/A	#N/A	24.7823	#N/A	25.5843	25.2866	25.0214	24.3055	25.4331	25.4832	25.431	23.9347	25.6803	25.5246	24.7454	25.2233
ENSMUSG00000003438.17	ENSMUSG00000003438.17	ENSMUSG00000003438.17	M. musculus	10	10	10	36.5	39.776	353	29.2433	29.2958	29.3174	29.336	29.2332	29.4013	29.35	29.1386	29.1406	29.2584	29.2264	29.1812	29.2988	29.2471	29.4367	29.0742	29.1243	29.1326	29.11	28.9804	29.123	29.1695	29.0716	29.2211	29.016	28.905	29.0156	28.8803	29.2433	29.2958	29.3174	29.336	29.2332	29.4013	29.35	29.1386	29.1406	29.2584	29.2264	29.1812
ENSMUSG00000003458.12	ENSMUSG00000003458.12	ENSMUSG00000003458.12	M. musculus	12	12	12	19.8	78.491	708	28.3077	28.3122	28.3794	28.317	28.8179	28.6416	28.7341	28.6508	28.5193	28.4222	28.7279	28.4521	28.562	28.2659	28.3551	28.2171	28.4451	28.5276	28.6731	28.7069	28.7391	28.7057	28.4494	28.5938	28.6836	28.4369	28.4928	28.7911	28.3077	28.3122	28.3794	28.317	28.8179	28.6416	28.7341	28.6508	28.5193	28.4222	28.7279	28.4521
ENSMUSG00000003500.13	ENSMUSG00000003500.13	ENSMUSG00000003500.13	M. musculus	13	13	12	31.3	55.278	514	27.7844	27.8597	27.7603	27.7934	27.7808	27.8428	28.0074	27.7373	27.8413	27.7448	27.9562	27.5853	27.8136	27.6402	27.7281	27.6884	27.7337	27.8159	27.7365	27.7962	27.7412	27.735	27.6278	27.3423	27.5205	27.7309	27.5491	27.5442	27.7844	27.8597	27.7603	27.7934	27.7808	27.8428	28.0074	27.7373	27.8413	27.7448	27.9562	27.5853
ENSMUSG00000003518.13	ENSMUSG00000003518.13	ENSMUSG00000003518.13	M. musculus	8	8	8	63.2	20.472	185	30.7118	30.6761	30.6543	30.7961	30.8893	30.8266	30.729	31.0145	30.8441	30.8533	30.7168	30.8661	31.0647	31.0022	30.966	30.9775	31.0313	31.0845	30.996	31.164	31.0704	31.0923	31.026	31.1502	30.998	31.1069	31.2497	31.2567	30.7118	30.6761	30.6543	30.7961	30.8893	30.8266	30.729	31.0145	30.8441	30.8533	30.7168	30.8661
ENSMUSG00000003528.15	ENSMUSG00000003528.15	ENSMUSG00000003528.15	M. musculus	10	10	10	40.8	33.931	311	30.2713	30.3693	30.2771	30.3722	30.1829	30.4169	30.3484	30.4604	30.4497	30.516	30.273	30.3067	30.3055	30.4227	30.2763	30.2771	30.3091	30.372	30.2063	30.234	30.0799	29.9578	30.0802	30.1101	29.8556	29.8564	29.9596	29.8317	30.2713	30.3693	30.2771	30.3722	30.1829	30.4169	30.3484	30.4604	30.4497	30.516	30.273	30.3067
ENSMUSG00000003546.10	ENSMUSG00000003546.10	ENSMUSG00000003546.10	M. musculus	17	12	12	33.3	68.612	619	26.3674	26.3587	26.5241	26.3241	26.6619	26.4613	26.1729	26.4894	26.451	26.5252	26.4511	26.078	26.4135	26.3769	26.2447	26.3216	26.0052	26.3577	26.4726	26.4546	26.374	26.2177	26.092	26.4812	26.1357	26.3575	26.4532	26.757	26.3674	26.3587	26.5241	26.3241	26.6619	26.4613	26.1729	26.4894	26.451	26.5252	26.4511	26.078
ENSMUSG00000003573.15	ENSMUSG00000003573.15	ENSMUSG00000003573.15	M. musculus	7	7	7	22.6	40.064	359	#N/A	#N/A	#N/A	#N/A	#N/A	#N/A	#N/A	#N/A	#N/A	#N/A	#N/A	#N/A	#N/A	#N/A	#N/A	#N/A	#N/A	#N/A	#N/A	#N/A	#N/A	#N/A	#N/A	#N/A	#N/A	#N/A	25.4123	25.0885	24.8306	25.0621	24.5534	24.5612	24.4388	24.769	24.9807	24.8816	24.2035	24.2683	24.7598	25.053
ENSMUSG00000003623.4	ENSMUSG00000003623.4	ENSMUSG00000003623.4	M. musculus	6	6	6	14.9	70.264	612	#N/A	25.8281	#N/A	#N/A	25.642	25.7083	#N/A	26.0503	25.5283	25.9371	25.5273	#N/A	25.6586	#N/A	25.6241	#N/A	25.7241	25.4774	#N/A	#N/A	#N/A	25.7633	#N/A	#N/A	#N/A	26.0213	#N/A	26.0758	25.2817	25.8281	24.8131	24.4824	25.642	25.7083	24.6719	26.0503	25.5283	25.9371	25.5273	24.9324
ENSMUSG00000003644.17;ENSMUSG00000023809.10;ENSMUSG00000026779.6;ENSMUSG00000034751.17;ENSMUSG00000053693.16	ENSMUSG00000003644.17	ENSMUSG00000003644.17	M. musculus	25	25	22	44.8	82.845	735	29.9424	29.9991	29.8466	30.0452	29.9964	29.9282	30.1256	30.0821	29.8652	29.8267	29.9904	29.8353	29.9273	29.8987	30.0343	29.9323	29.8508	29.6462	29.8025	29.8852	29.8103	29.8799	29.9527	29.8638	29.8375	29.712	29.9038	29.8163	29.9424	29.9991	29.8466	30.0452	29.9964	29.9282	30.1256	30.0821	29.8652	29.8267	29.9904	29.8353
ENSMUSG00000003660.10	ENSMUSG00000003660.10	ENSMUSG00000003660.10	M. musculus	77	77	76	45.5	244.54	2136	30.9202	30.9373	30.8277	30.8869	30.8397	30.8545	30.8379	30.8251	30.7727	30.7888	30.7687	30.7958	30.7572	30.7251	30.6915	30.8048	30.7782	30.6838	30.6919	30.673	30.6726	30.7184	30.6279	30.7064	30.4594	30.5251	30.5533	30.6449	30.9202	30.9373	30.8277	30.8869	30.8397	30.8545	30.8379	30.8251	30.7727	30.7888	30.7687	30.7958
ENSMUSG00000003731.13	ENSMUSG00000003731.13	ENSMUSG00000003731.13	M. musculus	11	11	11	29.3	59.964	536	28.0085	27.3814	27.7019	27.7075	27.6651	27.7073	27.8462	27.8621	27.8701	27.7236	27.8457	27.633	27.6747	27.6272	27.8582	27.8193	27.7579	27.4236	27.6701	27.563	27.5054	27.2781	27.4773	27.3787	27.562	27.2855	27.2532	27.4525	28.0085	27.3814	27.7019	27.7075	27.6651	27.7073	27.8462	27.8621	27.8701	27.7236	27.8457	27.633
ENSMUSG00000003762.13	ENSMUSG00000003762.13	ENSMUSG00000003762.13	M. musculus	8	8	8	19.7	59.178	533	#N/A	#N/A	#N/A	26.4649	#N/A	#N/A	#N/A	26.1888	25.8232	#N/A	#N/A	26.3164	#N/A	#N/A	26.3805	26.4282	26.5207	#N/A	26.3994	26.5816	#N/A	#N/A	26.5628	26.4117	#N/A	#N/A	26.6902	26.1425	25.0256	24.9956	25.0802	26.4649	24.5941	23.8521	24.8154	26.1888	25.8232	24.9118	24.8974	26.3164
ENSMUSG00000003808.18	ENSMUSG00000003808.18	ENSMUSG00000003808.18	M. musculus	3	3	3	52.4	11.184	105	28.4017	28.3616	28.4275	28.4794	28.3855	28.4658	28.4105	28.4831	28.3498	28.5034	28.5314	28.4842	28.4972	28.6107	28.4958	28.5236	28.4599	28.4782	28.356	28.3916	28.5318	28.5214	28.1845	28.2653	28.4296	28.6708	28.3275	28.585	28.4017	28.3616	28.4275	28.4794	28.3855	28.4658	28.4105	28.4831	28.3498	28.5034	28.5314	28.4842
ENSMUSG00000003809.14	ENSMUSG00000003809.14	ENSMUSG00000003809.14	M. musculus	6	6	6	22.1	49.57	447	26.0171	26.0573	26.098	26.35	26.1503	26.3794	26.1812	26.1198	25.8559	26.4622	#N/A	26.0579	25.8748	26.4426	26.3057	25.9717	26.2621	26.2488	26.2575	26.3337	26.3985	#N/A	26.5275	26.1283	26.5929	26.3734	26.2465	26.1465	26.0171	26.0573	26.098	26.35	26.1503	26.3794	26.1812	26.1198	25.8559	26.4622	24.9209	26.0579
ENSMUSG00000003813.15	ENSMUSG00000003813.15	ENSMUSG00000003813.15	M. musculus	7	5	5	30.4	34.834	322	26.5555	#N/A	#N/A	26.7358	26.7876	#N/A	#N/A	27.0084	26.9587	#N/A	26.9609	26.6169	26.9193	26.68	27.0716	26.7332	26.9759	#N/A	26.9291	27.007	26.3481	#N/A	#N/A	26.5921	26.4377	26.5651	#N/A	26.3977	26.5555	24.5435	24.3101	26.7358	26.7876	24.2696	24.6634	27.0084	26.9587	24.4065	26.9609	26.6169
ENSMUSG00000003814.8	ENSMUSG00000003814.8	ENSMUSG00000003814.8	M. musculus	28	28	28	64.4	47.994	416	34.2352	34.2984	34.302	34.2432	34.1337	34.1441	34.2557	34.1134	34.139	34.2217	34.2619	34.3382	34.2766	34.3404	34.3434	34.2838	34.3934	34.4085	34.4407	34.4568	34.4517	34.4854	34.4991	34.4854	34.5411	34.4266	34.5432	34.4902	34.2352	34.2984	34.302	34.2432	34.1337	34.1441	34.2557	34.1134	34.139	34.2217	34.2619	34.3382
ENSMUSG00000003865.16	ENSMUSG00000003865.16	ENSMUSG00000003865.16	M. musculus	10	10	10	18.7	76.623	674	26.4711	26.6857	26.7061	26.6072	26.4963	26.3915	26.4821	26.6831	26.4871	26.395	26.7176	26.5552	26.7262	26.6665	26.7085	26.6617	26.9066	26.8178	26.7571	26.9006	26.925	26.6976	26.5858	26.3869	#N/A	26.7121	26.731	26.9075	26.4711	26.6857	26.7061	26.6072	26.4963	26.3915	26.4821	26.6831	26.4871	26.395	26.7176	26.5552
ENSMUSG00000003868.14	ENSMUSG00000003868.14	ENSMUSG00000003868.14	M. musculus	24	24	22	58.5	51.112	463	29.6081	29.7025	29.6917	29.6925	29.8505	29.7354	29.7452	29.6675	29.7278	29.5818	29.731	29.6884	29.6936	29.5924	29.7226	29.6969	29.5112	29.6014	29.7902	29.4575	29.7014	29.5835	29.5762	29.4398	29.5792	29.499	29.4664	29.4917	29.6081	29.7025	29.6917	29.6925	29.8505	29.7354	29.7452	29.6675	29.7278	29.5818	29.731	29.6884
ENSMUSG00000003873.11	ENSMUSG00000003873.11	ENSMUSG00000003873.11	M. musculus	11	11	7	63.7	18.955	171	29.017	29.1088	29.2871	28.9945	29.1184	29.1598	29.2305	29.1503	28.9146	29.2363	29.2139	29.3184	29.1842	29.3137	29.0561	29.2211	28.7903	28.9822	29.2688	29.1272	28.8702	29.0476	29.0815	28.882	28.4346	28.7486	28.682	28.5968	29.017	29.1088	29.2871	28.9945	29.1184	29.1598	29.2305	29.1503	28.9146	29.2363	29.2139	29.3184
ENSMUSG00000003923.14	ENSMUSG00000003923.14	ENSMUSG00000003923.14	M. musculus	3	3	3	13	25.036	215	#N/A	#N/A	#N/A	#N/A	#N/A	#N/A	#N/A	#N/A	#N/A	#N/A	#N/A	#N/A	#N/A	#N/A	#N/A	#N/A	#N/A	#N/A	#N/A	#N/A	#N/A	#N/A	26.1281	25.555	#N/A	#N/A	#N/A	#N/A	25.0512	25.0942	25.0604	24.6259	24.5561	24.2341	24.7776	24.5381	24.3282	24.8849	24.8279	24.3223
ENSMUSG00000003955.8	ENSMUSG00000003955.8	ENSMUSG00000003955.8	M. musculus	8	8	8	43.2	17.725	155	#N/A	#N/A	27.4261	27.3106	27.4644	27.4418	27.3619	27.5745	27.4086	27.0073	27.3967	27.5276	27.5674	27.6337	27.6724	27.7213	27.3936	27.5844	27.7087	27.7015	27.8542	27.7764	27.8933	27.8167	27.5275	27.0006	27.9871	27.4594	25.0075	25.0282	27.4261	27.3106	27.4644	27.4418	27.3619	27.5745	27.4086	27.0073	27.3967	27.5276
ENSMUSG00000003970.9	ENSMUSG00000003970.9	ENSMUSG00000003970.9	M. musculus	19	19	18	54.1	28.024	257	32.2401	31.9157	31.9878	31.9351	31.9119	31.9569	31.9172	32.044	31.987	32.0159	32.0033	32.0683	31.9587	31.9861	31.9227	32.0093	31.9403	31.8647	31.8355	31.7905	31.8058	31.715	31.8914	31.7204	31.7458	31.6569	31.6245	31.406	32.2401	31.9157	31.9878	31.9351	31.9119	31.9569	31.9172	32.044	31.987	32.0159	32.0033	32.0683
ENSMUSG00000004032.10	ENSMUSG00000004032.10	ENSMUSG00000004032.10	M. musculus	5	4	4	21	26.635	224	#N/A	#N/A	#N/A	#N/A	26.3186	#N/A	#N/A	#N/A	25.983	#N/A	#N/A	#N/A	26.1814	#N/A	#N/A	#N/A	26.0657	#N/A	#N/A	26.0704	26.0949	#N/A	#N/A	25.5558	25.4952	#N/A	#N/A	25.7611	25.0721	24.5557	24.4279	25.011	26.3186	24.1602	24.768	24.8759	25.983	24.2261	24.6169	25.0647
ENSMUSG00000004040.16	ENSMUSG00000004040.16	ENSMUSG00000004040.16	M. musculus	22	22	22	35.8	84.88	744	28.9071	28.9484	28.9641	28.8914	29.2911	28.9518	28.9789	28.7802	28.937	28.8647	28.8265	28.8364	29.104	28.9347	28.9426	28.7623	28.9813	29.0158	28.9336	28.9604	28.7573	28.775	28.8169	28.8972	28.6118	28.662	28.6929	28.6372	28.9071	28.9484	28.9641	28.8914	29.2911	28.9518	28.9789	28.7802	28.937	28.8647	28.8265	28.8364
ENSMUSG00000004069.17	ENSMUSG00000004069.17	ENSMUSG00000004069.17	M. musculus	5	5	5	14.9	46.847	429	#N/A	26.5642	26.5512	#N/A	#N/A	26.3637	26.4774	#N/A	#N/A	26.3877	26.4499	26.1938	#N/A	26.358	26.432	26.4609	#N/A	26.2558	#N/A	26.3879	26.4753	26.5161	#N/A	26.4723	26.2376	26.1365	26.2882	26.5227	25.0206	26.5642	26.5512	24.6894	24.3071	26.3637	26.4774	23.7032	24.9097	26.3877	26.4499	26.1938
ENSMUSG00000004070.15	ENSMUSG00000004070.15	ENSMUSG00000004070.15	M. musculus	7	7	7	74.2	10.632	93	28.1273	28.1265	#N/A	28.0732	27.743	#N/A	27.7229	#N/A	28.0928	28.1817	27.7551	28.1767	27.8209	27.9811	28.007	28.1839	28.1569	27.9754	28.1377	#N/A	28.4213	#N/A	28.4388	28.4571	28.2396	28.3902	28.4449	28.4906	28.1273	28.1265	24.4458	28.0732	27.743	24.3446	27.7229	24.6503	28.0928	28.1817	27.7551	28.1767
ENSMUSG00000004085.14	ENSMUSG00000004085.14	ENSMUSG00000004085.14	M. musculus	2	2	2	29.7	8.3576	74	#N/A	#N/A	#N/A	#N/A	#N/A	#N/A	#N/A	#N/A	#N/A	#N/A	#N/A	#N/A	#N/A	#N/A	#N/A	#N/A	#N/A	#N/A	#N/A	#N/A	#N/A	#N/A	#N/A	25.8458	#N/A	#N/A	25.3142	25.5705	24.4854	25.2033	24.8331	24.515	24.8228	24.7632	24.8993	24.6748	24.3927	24.8747	24.9906	25.0426
ENSMUSG00000004096.9	ENSMUSG00000004096.9	ENSMUSG00000004096.9	M. musculus	3	3	3	44.3	9.174	79	25.9928	25.2089	#N/A	#N/A	#N/A	#N/A	#N/A	#N/A	#N/A	#N/A	#N/A	#N/A	#N/A	#N/A	#N/A	#N/A	#N/A	#N/A	#N/A	#N/A	#N/A	#N/A	#N/A	#N/A	#N/A	#N/A	#N/A	#N/A	25.9928	25.2089	24.4205	24.6813	24.1509	24.255	24.1507	23.9081	24.1822	24.6571	24.7748	24.9443
ENSMUSG00000004099.16	ENSMUSG00000004099.16	ENSMUSG00000004099.16	M. musculus	36	36	36	25.6	183.19	1620	29.1045	29.0082	28.9035	28.9025	28.9715	28.9029	28.8693	28.8121	28.9274	28.6622	28.8521	28.6581	28.728	28.5045	28.5869	28.562	28.5758	28.5054	28.0958	28.3612	28.424	28.2649	28.1428	27.4802	27.1483	28.1229	28.0628	27.7219	29.1045	29.0082	28.9035	28.9025	28.9715	28.9029	28.8693	28.8121	28.9274	28.6622	28.8521	28.6581
ENSMUSG00000004207.14	ENSMUSG00000004207.14	ENSMUSG00000004207.14	M. musculus	30	30	30	62.4	60.672	551	34.7924	34.749	34.8242	34.7085	34.8284	34.8611	34.8741	34.7374	34.6259	34.7763	34.7849	34.5488	34.5467	34.625	34.6411	34.6472	34.561	34.6701	34.6217	34.2225	34.7029	34.6851	34.4622	34.2269	34.4249	34.5998	34.5534	34.7234	34.7924	34.749	34.8242	34.7085	34.8284	34.8611	34.8741	34.7374	34.6259	34.7763	34.7849	34.5488
ENSMUSG00000004221.16	ENSMUSG00000004221.16	ENSMUSG00000004221.16	M. musculus	7	7	7	22.1	47.844	411	26.5036	26.3732	26.6655	26.3852	26.2161	26.4134	26.2816	27.1032	26.3882	26.4824	26.8345	26.8909	26.4769	26.6564	26.642	26.9607	26.4147	26.4528	26.7281	27.2346	26.5465	26.7382	26.7665	26.7046	26.7515	27.0572	27.0112	26.6602	26.5036	26.3732	26.6655	26.3852	26.2161	26.4134	26.2816	27.1032	26.3882	26.4824	26.8345	26.8909
ENSMUSG00000004264.17	ENSMUSG00000004264.17	ENSMUSG00000004264.17	M. musculus	18	18	18	66.2	33.296	299	31.8296	31.8325	31.7903	31.8279	31.772	31.7878	31.708	31.733	31.8711	31.8598	31.7561	31.8087	31.7741	31.9334	31.7706	31.767	31.8878	31.7818	31.7485	31.8382	31.8704	31.7863	31.8072	31.8329	31.8019	31.8351	31.8025	31.9011	31.8296	31.8325	31.7903	31.8279	31.772	31.7878	31.708	31.733	31.8711	31.8598	31.7561	31.8087
ENSMUSG00000004266.15	ENSMUSG00000004266.15	ENSMUSG00000004266.15	M. musculus	40	40	40	73.9	67.558	595	33.2612	33.1601	33.205	33.1693	33.2164	33.1305	33.1593	33.169	33.1206	33.0957	33.0993	33.1129	33.1705	33.1727	33.1983	33.1615	33.145	33.1317	33.2046	33.3052	33.2005	33.1764	33.139	33.201	33.1554	33.0953	33.2088	33.1534	33.2612	33.1601	33.205	33.1693	33.2164	33.1305	33.1593	33.169	33.1206	33.0957	33.0993	33.1129
ENSMUSG00000004270.13	ENSMUSG00000004270.13	ENSMUSG00000004270.13	M. musculus	3	3	3	42.4	11.278	99	27.1512	27.4806	27.5137	27.5626	27.5665	27.521	27.5999	27.4971	27.6572	27.3695	27.461	27.0781	27.6808	27.5199	27.2994	27.4095	27.2396	27.2188	27.1028	27.0776	27.0187	26.9407	27.2056	27.216	26.8636	27.2122	27.0528	27.4089	27.1512	27.4806	27.5137	27.5626	27.5665	27.521	27.5999	27.4971	27.6572	27.3695	27.461	27.0781
ENSMUSG00000004285.12	ENSMUSG00000004285.12	ENSMUSG00000004285.12	M. musculus	9	9	9	63.9	13.37	119	28.7337	28.4232	28.5159	28.599	28.6899	28.6939	28.7652	28.6257	28.9118	28.909	28.9828	28.8997	29.1209	29.0246	28.9611	29.0162	28.665	28.9475	29.2323	28.6579	28.9054	28.883	28.9122	28.6799	28.6709	28.8311	29.0003	28.8258	28.7337	28.4232	28.5159	28.599	28.6899	28.6939	28.7652	28.6257	28.9118	28.909	28.9828	28.8997
ENSMUSG00000004317.14;ENSMUSG00000000605.9;ENSMUSG00000004319.15	ENSMUSG00000004317.14	ENSMUSG00000004317.14	M. musculus	7	7	7	8.1	90.705	816	#N/A	26.0412	25.9099	#N/A	26.0563	26.0261	26.1635	#N/A	26.0087	26.0012	#N/A	#N/A	25.7538	25.9582	#N/A	#N/A	#N/A	#N/A	#N/A	#N/A	#N/A	#N/A	#N/A	#N/A	#N/A	#N/A	#N/A	#N/A	24.4988	26.0412	25.9099	24.2424	26.0563	26.0261	26.1635	24.773	26.0087	26.0012	24.8123	24.651
ENSMUSG00000004364.14	ENSMUSG00000004364.14	ENSMUSG00000004364.14	M. musculus	2	2	2	33.3	6.2903	54	#N/A	25.7536	#N/A	#N/A	#N/A	#N/A	#N/A	#N/A	#N/A	25.9062	#N/A	#N/A	#N/A	#N/A	#N/A	#N/A	#N/A	#N/A	#N/A	25.586	#N/A	25.6807	#N/A	#N/A	#N/A	#N/A	25.3879	25.7104	25.2882	25.7536	24.4101	24.1855	24.4172	24.3495	24.4776	24.589	24.2058	25.9062	24.3864	24.8116
ENSMUSG00000004394.12	ENSMUSG00000004394.12	ENSMUSG00000004394.12	M. musculus	11	11	11	49.8	26.022	227	28.1619	28.117	28.055	27.9809	28.0607	28.1669	28.1476	27.9487	28.2145	28.2655	28.2836	28.0659	28.1236	28.1363	27.995	27.971	27.9435	28.0995	28.1813	27.879	28.0894	27.9926	28.0369	28.2733	28.143	27.9854	28.0415	28.2324	28.1619	28.117	28.055	27.9809	28.0607	28.1669	28.1476	27.9487	28.2145	28.2655	28.2836	28.0659
ENSMUSG00000004446.12	ENSMUSG00000004446.12	ENSMUSG00000004446.12	M. musculus	6	6	6	41	21.951	195	28.1617	28.2554	28.0372	28.1176	28.3945	27.9911	28.156	27.8459	28.2245	28.1508	27.9099	28.1157	28.2059	28.1812	28.0316	28.1162	27.944	27.9347	27.8567	28.1271	27.7599	27.7764	27.8178	27.3991	#N/A	26.8785	27.4906	26.8862	28.1617	28.2554	28.0372	28.1176	28.3945	27.9911	28.156	27.8459	28.2245	28.1508	27.9099	28.1157
ENSMUSG00000004451.14	ENSMUSG00000004451.14	ENSMUSG00000004451.14	M. musculus	5	5	4	44.3	16.684	149	27.6624	27.7666	27.8607	27.8621	27.4363	27.8785	27.6051	27.5473	27.742	27.7186	27.7661	28.0029	27.7869	27.8913	27.6502	27.8409	28.0389	27.8467	27.9586	27.9798	28.0613	27.8221	27.8807	28.0283	27.8344	27.427	27.696	28.001	27.6624	27.7666	27.8607	27.8621	27.4363	27.8785	27.6051	27.5473	27.742	27.7186	27.7661	28.0029
ENSMUSG00000004455.16	ENSMUSG00000004455.16	ENSMUSG00000004455.16	M. musculus	20	4	4	65.3	38.504	337	28.7333	28.5868	28.453	28.5836	28.2973	28.2207	28.4697	28.6261	28.4534	28.469	28.4986	28.4712	28.3763	28.3933	28.6042	28.1837	28.3447	28.3744	28.4639	28.48	28.8571	28.387	28.5233	28.2888	28.6552	28.4529	28.6805	28.7899	28.7333	28.5868	28.453	28.5836	28.2973	28.2207	28.4697	28.6261	28.4534	28.469	28.4986	28.4712
ENSMUSG00000004460.17	ENSMUSG00000004460.17	ENSMUSG00000004460.17	M. musculus	15	15	15	42.2	40.555	358	30.3384	30.3712	30.3068	30.1394	30.2402	30.0375	30.2012	30.065	30.291	30.1819	30.309	30.1304	30.2733	30.2406	30.3018	30.1881	30.3896	30.1962	30.2955	30.2295	30.3887	30.3833	30.2548	30.203	30.3388	30.195	30.251	30.2295	30.3384	30.3712	30.3068	30.1394	30.2402	30.0375	30.2012	30.065	30.291	30.1819	30.309	30.1304
ENSMUSG00000004508.6	ENSMUSG00000004508.6	ENSMUSG00000004508.6	M. musculus	4	4	4	7.8	73.217	665	#N/A	24.8288	#N/A	#N/A	#N/A	#N/A	#N/A	#N/A	#N/A	#N/A	#N/A	#N/A	#N/A	#N/A	#N/A	#N/A	#N/A	25.3049	#N/A	25.5086	#N/A	25.1819	#N/A	#N/A	#N/A	25.5204	#N/A	#N/A	25.2279	24.8288	24.9421	24.4869	24.1977	24.0514	24.5296	24.0657	24.2705	24.3271	24.9103	24.9076
ENSMUSG00000004530.12	ENSMUSG00000004530.12	ENSMUSG00000004530.12	M. musculus	4	4	4	48.5	7.4946	66	30.9155	30.9365	30.7532	30.9507	30.6081	30.816	30.593	30.9531	30.7326	30.9168	30.7587	30.8373	30.8302	30.9093	30.8433	30.7424	30.8445	30.7231	30.7469	30.9484	30.9544	30.8952	30.6861	31.0335	30.967	30.8518	30.8866	30.9403	30.9155	30.9365	30.7532	30.9507	30.6081	30.816	30.593	30.9531	30.7326	30.9168	30.7587	30.8373
ENSMUSG00000004610.4	ENSMUSG00000004610.4	ENSMUSG00000004610.4	M. musculus	5	3	3	43	10.727	100	29.4567	29.5784	29.3396	29.5877	29.306	29.2752	29.1393	29.305	29.4356	29.072	29.4356	#N/A	29.3912	29.4537	29.1134	29.4418	29.3552	29.4507	29.674	29.6469	29.8586	29.8199	#N/A	#N/A	29.8236	29.8772	29.7399	29.9647	29.4567	29.5784	29.3396	29.5877	29.306	29.2752	29.1393	29.305	29.4356	29.072	29.4356	25.0955
ENSMUSG00000004626.14	ENSMUSG00000004626.14	ENSMUSG00000004626.14	M. musculus	4	4	4	40	13.523	125	#N/A	#N/A	26.687	#N/A	#N/A	#N/A	26.6577	#N/A	#N/A	26.6714	#N/A	#N/A	#N/A	#N/A	#N/A	#N/A	27.2511	#N/A	26.8449	26.4581	#N/A	#N/A	#N/A	27.2917	26.9519	27.0355	26.1042	27.0693	25.1583	24.7586	26.687	24.5434	24.5175	24.7388	26.6577	24.7904	24.2829	26.6714	24.6163	24.6445
ENSMUSG00000004665.10	ENSMUSG00000004665.10	ENSMUSG00000004665.10	M. musculus	5	5	5	21.3	33.155	305	#N/A	#N/A	#N/A	#N/A	#N/A	#N/A	25.8088	#N/A	#N/A	#N/A	26.0218	25.9492	#N/A	#N/A	#N/A	#N/A	#N/A	25.8824	#N/A	#N/A	26.1801	26.1179	#N/A	#N/A	#N/A	#N/A	#N/A	#N/A	24.615	24.8494	24.6298	24.0952	24.4868	24.3946	25.8088	24.1523	24.6318	24.7849	26.0218	25.9492
ENSMUSG00000004667.18	ENSMUSG00000004667.18	ENSMUSG00000004667.18	M. musculus	8	8	8	42.9	24.57	210	27.5534	27.5413	27.4839	27.3449	27.2751	27.5567	27.2874	26.8799	27.2433	27.1735	27.2019	27.6887	27.36	27.4933	27.3548	27.3825	27.353	27.2733	27.2096	27.3155	27.3664	27.3752	27.1566	27.2955	26.9641	26.6106	27.2045	27.1018	27.5534	27.5413	27.4839	27.3449	27.2751	27.5567	27.2874	26.8799	27.2433	27.1735	27.2019	27.6887
ENSMUSG00000004677.17	ENSMUSG00000004677.17	ENSMUSG00000004677.17	M. musculus	68	68	66	41.4	222.44	1961	30.338	30.4003	30.1873	30.2414	30.258	30.3118	30.3073	30.2803	30.2712	30.351	30.2745	30.1915	30.3105	30.3483	30.298	30.2711	30.2751	30.3479	30.3488	30.1477	30.3592	30.3406	30.3527	30.2963	30.328	30.3516	30.3465	30.2587	30.338	30.4003	30.1873	30.2414	30.258	30.3118	30.3073	30.2803	30.2712	30.351	30.2745	30.1915
ENSMUSG00000004707.14	ENSMUSG00000004707.14	ENSMUSG00000004707.14	M. musculus	17	17	17	37.9	73.142	654	28.5484	28.3984	28.3834	28.3299	28.4808	28.4563	28.3021	28.0713	28.4681	28.4887	28.4717	28.4557	28.779	28.684	28.7372	28.6513	28.7193	28.6455	28.5861	28.8706	28.6337	28.4316	28.4429	28.4758	28.8086	28.7676	28.8041	28.83	28.5484	28.3984	28.3834	28.3299	28.4808	28.4563	28.3021	28.0713	28.4681	28.4887	28.4717	28.4557
ENSMUSG00000004730.15	ENSMUSG00000004730.15	ENSMUSG00000004730.15	M. musculus	14	14	14	18.2	102.13	931	28.3646	28.2792	28.5321	28.5188	28.6362	28.6457	28.6168	28.462	28.576	28.4295	28.6726	28.6673	28.9671	28.9102	28.978	29.0102	28.9889	28.9638	29.1674	29.0051	29.2631	29.1059	29.0828	29.2139	28.7847	28.9787	29.0471	29.2165	28.3646	28.2792	28.5321	28.5188	28.6362	28.6457	28.6168	28.462	28.576	28.4295	28.6726	28.6673
ENSMUSG00000004771.12;ENSMUSG00000008601.12	ENSMUSG00000004771.12	ENSMUSG00000004771.12	M. musculus	12	12	5	70.6	17.374	153	31.1566	31.3168	31.2123	31.2981	31.2803	31.2482	31.071	31.1598	31.3092	31.2496	31.2002	31.3241	31.4156	31.3868	31.1829	31.2715	31.1781	31.3069	31.3272	31.4727	31.3995	31.4062	31.4647	31.3747	31.3982	31.349	31.6389	31.534	31.1566	31.3168	31.2123	31.2981	31.2803	31.2482	31.071	31.1598	31.3092	31.2496	31.2002	31.3241
ENSMUSG00000004789.10	ENSMUSG00000004789.10	ENSMUSG00000004789.10	M. musculus	13	12	12	34.8	48.994	454	30.1925	30.2187	30.1172	30.1246	30.143	30.1921	30.132	30.2759	30.1404	30.1164	30.2162	29.9978	30.1234	30.0673	30.3359	30.1622	30.2371	30.1944	30.2893	30.2045	30.1511	30.1911	30.2193	30.1862	30.3405	30.3221	30.1762	30.2467	30.1925	30.2187	30.1172	30.1246	30.143	30.1921	30.132	30.2759	30.1404	30.1164	30.2162	29.9978
ENSMUSG00000004843.7	ENSMUSG00000004843.7	ENSMUSG00000004843.7	M. musculus	6	6	6	26.8	23.528	209	#N/A	26.2505	#N/A	25.4358	25.889	25.9142	#N/A	25.3913	26.2698	#N/A	25.5831	#N/A	#N/A	25.8541	#N/A	#N/A	26.0031	25.2311	#N/A	#N/A	25.615	25.2973	25.7587	#N/A	25.4266	#N/A	25.4396	#N/A	25.094	26.2505	24.5042	25.4358	25.889	25.9142	24.6757	25.3913	26.2698	24.5749	25.5831	24.7803
ENSMUSG00000004846.10	ENSMUSG00000004846.10	ENSMUSG00000004846.10	M. musculus	18	18	18	31.2	84.921	741	27.4996	27.5598	27.5894	27.3536	27.2056	27.4815	27.6726	27.4849	27.4649	27.7593	27.3204	27.4692	27.5834	27.5839	27.8378	27.7731	27.7565	27.9258	27.8391	27.8986	27.4998	27.5674	27.5524	27.7251	27.5562	27.3975	27.5691	27.142	27.4996	27.5598	27.5894	27.3536	27.2056	27.4815	27.6726	27.4849	27.4649	27.7593	27.3204	27.4692
ENSMUSG00000004849.14	ENSMUSG00000004849.14	ENSMUSG00000004849.14	M. musculus	4	4	3	22.7	17.903	150	25.7522	#N/A	#N/A	#N/A	25.5737	#N/A	25.6216	#N/A	26.0541	26.0269	#N/A	#N/A	26.0688	26.0036	25.7005	#N/A	25.9354	25.9686	#N/A	#N/A	#N/A	#N/A	#N/A	#N/A	25.4729	#N/A	#N/A	#N/A	25.7522	25.0391	24.3593	24.662	25.5737	24.0374	25.6216	24.8367	26.0541	26.0269	24.8063	24.7945
ENSMUSG00000004865.16;ENSMUSG00000002007.5	ENSMUSG00000004865.16	ENSMUSG00000004865.16	M. musculus	9	9	9	19.1	73.088	648	26.3375	26.004	26.552	26.4068	26.4797	26.3259	26.3661	26.6224	26.3471	26.3146	26.0778	26.2704	26.3422	25.9438	#N/A	26.3759	26.2842	26.1159	25.9448	26.0036	#N/A	#N/A	#N/A	26.2559	#N/A	#N/A	25.8793	25.9247	26.3375	26.004	26.552	26.4068	26.4797	26.3259	26.3661	26.6224	26.3471	26.3146	26.0778	26.2704
ENSMUSG00000004880.11	ENSMUSG00000004880.11	ENSMUSG00000004880.11	M. musculus	2	2	2	33.3	3.1716	27	#N/A	26.7806	#N/A	26.5872	#N/A	#N/A	26.8657	#N/A	26.6237	26.6875	26.3317	#N/A	#N/A	#N/A	#N/A	26.1922	#N/A	26.1511	#N/A	#N/A	#N/A	#N/A	#N/A	#N/A	#N/A	#N/A	#N/A	#N/A	24.6007	26.7806	24.4668	26.5872	25.0517	23.9123	26.8657	24.303	26.6237	26.6875	26.3317	24.9801
ENSMUSG00000004891.16	ENSMUSG00000004891.16	ENSMUSG00000004891.16	M. musculus	29	29	29	23.6	207.12	1864	28.0743	27.9948	28.2409	27.925	28.3479	28.236	28.3662	28.1659	28.2109	28.1737	28.2232	27.93	28.3438	27.9933	28.1275	28.2882	28.1297	28.1369	28.3437	28.425	28.1189	28.575	28.408	28.2311	27.9666	28.1471	28.1963	28.1098	28.0743	27.9948	28.2409	27.925	28.3479	28.236	28.3662	28.1659	28.2109	28.1737	28.2232	27.93
ENSMUSG00000004895.9	ENSMUSG00000004895.9	ENSMUSG00000004895.9	M. musculus	3	3	3	9.2	52.301	491	25.2746	#N/A	25.2226	#N/A	25.2252	25.1184	#N/A	25.1145	#N/A	#N/A	24.9806	#N/A	#N/A	#N/A	#N/A	#N/A	#N/A	#N/A	24.8886	#N/A	#N/A	#N/A	#N/A	#N/A	#N/A	#N/A	#N/A	#N/A	25.2746	24.9064	25.2226	24.4353	25.2252	25.1184	24.2266	25.1145	24.5775	24.7443	24.9806	24.4176
ENSMUSG00000004897.16	ENSMUSG00000004897.16	ENSMUSG00000004897.16	M. musculus	5	5	5	53.6	9.4116	84	28.3222	28.5128	28.3597	28.4853	28.3789	28.4804	28.292	28.4279	28.5692	28.5423	28.3232	#N/A	28.5257	28.446	28.4337	28.4112	28.6094	28.3912	28.3062	28.3699	28.3838	28.3658	28.1623	28.2743	28.4934	28.4074	28.2103	28.5756	28.3222	28.5128	28.3597	28.4853	28.3789	28.4804	28.292	28.4279	28.5692	28.5423	28.3232	24.9818
ENSMUSG00000004929.12	ENSMUSG00000004929.12	ENSMUSG00000004929.12	M. musculus	24	24	24	39.6	78.026	687	29.2612	29.1893	29.0154	29.1055	29.1518	29.1832	29.0265	29.1437	29.0553	28.9682	29.0221	29.0624	28.9568	28.9515	29.0019	29.0264	28.8597	28.8653	28.7863	28.9935	28.9404	28.8224	28.8744	28.9004	28.7838	28.8013	28.9278	28.7531	29.2612	29.1893	29.0154	29.1055	29.1518	29.1832	29.0265	29.1437	29.0553	28.9682	29.0221	29.0624
ENSMUSG00000004933.17	ENSMUSG00000004933.17	ENSMUSG00000004933.17	M. musculus	3	2	2	8.2	51.713	466	#N/A	#N/A	#N/A	24.7131	#N/A	#N/A	#N/A	#N/A	#N/A	#N/A	#N/A	#N/A	#N/A	#N/A	#N/A	#N/A	#N/A	#N/A	#N/A	#N/A	#N/A	#N/A	#N/A	#N/A	#N/A	#N/A	25.344	25.1798	24.8053	24.8239	24.5102	24.7131	24.5881	24.1791	24.6592	24.2019	24.759	24.3131	24.7952	24.3666
ENSMUSG00000004936.8	ENSMUSG00000004936.8	ENSMUSG00000004936.8	M. musculus	19	19	19	47.1	43.474	393	30.2913	30.1715	30.0673	30.2954	30.1995	30.1733	30.0888	30.2097	30.1794	30.148	30.1761	30.2188	30.239	30.1964	30.2177	30.2006	30.2231	30.1241	30.2272	30.276	30.1862	30.166	30.379	30.1188	30.0612	30.1443	30.2748	30.1441	30.2913	30.1715	30.0673	30.2954	30.1995	30.1733	30.0888	30.2097	30.1794	30.148	30.1761	30.2188
ENSMUSG00000004937.6	ENSMUSG00000004937.6	ENSMUSG00000004937.6	M. musculus	5	5	5	36.7	18.27	166	26.8422	26.7535	26.5504	26.2913	26.8538	26.5412	26.7568	26.4599	26.7437	26.7533	26.4837	26.4674	27.0501	26.6096	26.8796	#N/A	26.4367	26.5297	26.4862	26.6866	26.6089	26.6413	26.4489	#N/A	26.1627	26.3369	#N/A	26.4984	26.8422	26.7535	26.5504	26.2913	26.8538	26.5412	26.7568	26.4599	26.7437	26.7533	26.4837	26.4674
ENSMUSG00000004952.13	ENSMUSG00000004952.13	ENSMUSG00000004952.13	M. musculus	33	33	33	49.6	90.059	802	29.2215	29.2055	29.1082	29.1476	29.0314	29.244	29.1198	29.0635	29.0984	29.0792	29.0339	29.0053	29.2269	29.2133	29.1744	29.1894	29.3137	29.3847	29.3816	29.454	29.2273	29.243	29.0869	29.3275	29.1587	29.2363	29.0673	29.2456	29.2215	29.2055	29.1082	29.1476	29.0314	29.244	29.1198	29.0635	29.0984	29.0792	29.0339	29.0053
ENSMUSG00000004980.16	ENSMUSG00000004980.16	ENSMUSG00000004980.16	M. musculus	34	34	33	74.5	37.402	353	33.9209	33.9223	34.031	34.0452	33.9015	33.9832	33.9469	33.9192	33.9902	33.9399	33.9506	33.9302	33.9799	34.0482	33.9983	34.0266	33.8794	33.8446	33.9378	33.9484	33.7648	33.7672	33.7648	33.8303	33.7449	33.6387	33.7656	33.682	33.9209	33.9223	34.031	34.0452	33.9015	33.9832	33.9469	33.9192	33.9902	33.9399	33.9506	33.9302
ENSMUSG00000004996.9	ENSMUSG00000004996.9	ENSMUSG00000004996.9	M. musculus	7	7	7	42.5	24.599	228	27.1579	26.92	26.9902	27.1169	27.3913	27.0907	27.0641	27.0354	26.8927	26.9535	27.0404	26.9912	27.0105	26.7376	27.0692	27.1133	26.8831	26.9905	26.9875	26.9798	26.6756	26.9709	27.1597	27.0252	26.5232	26.7565	26.0332	26.8845	27.1579	26.92	26.9902	27.1169	27.3913	27.0907	27.0641	27.0354	26.8927	26.9535	27.0404	26.9912
ENSMUSG00000005034.15	ENSMUSG00000005034.15	ENSMUSG00000005034.15	M. musculus	20	20	8	49.2	46.013	398	28.1572	28.1291	28.1205	28.3015	28.0752	28.0796	27.9472	27.9492	27.9254	27.9452	27.9147	28.1562	28.1466	28.2207	28.0099	28.1504	28.1239	27.9941	28.2075	28.2531	28.2292	28.3381	28.3779	28.5203	28.4046	28.2405	28.5893	28.5922	28.1572	28.1291	28.1205	28.3015	28.0752	28.0796	27.9472	27.9492	27.9254	27.9452	27.9147	28.1562
ENSMUSG00000005045.16	ENSMUSG00000005045.16	ENSMUSG00000005045.16	M. musculus	12	12	7	7.2	218.95	1915	27.7754	27.7643	27.7176	27.9121	27.8217	27.7891	27.8517	27.7244	27.6219	27.7811	27.8042	27.8976	27.9692	27.681	27.5945	27.747	27.6528	27.5494	27.7448	27.6483	27.4255	27.4152	27.5059	27.779	27.0444	27.2896	27.4514	27.3818	27.7754	27.7643	27.7176	27.9121	27.8217	27.7891	27.8517	27.7244	27.6219	27.7811	27.8042	27.8976
ENSMUSG00000005054.7	ENSMUSG00000005054.7	ENSMUSG00000005054.7	M. musculus	8	8	8	88.8	11.045	98	33.1296	33.0648	33.1167	33.1393	33.0691	32.9787	33.2027	33.1519	33.3982	33.3295	33.4092	33.5427	33.4022	33.5079	33.4065	33.5387	33.5239	33.7146	33.6616	33.8718	33.6355	33.7709	33.6626	33.7029	33.7809	33.6928	33.7909	33.8839	33.1296	33.0648	33.1167	33.1393	33.0691	32.9787	33.2027	33.1519	33.3982	33.3295	33.4092	33.5427
ENSMUSG00000005087.17	ENSMUSG00000005087.17	ENSMUSG00000005087.17	M. musculus	7	7	7	13.7	63.006	577	29.6591	29.6727	29.6239	28.9637	30.0966	30.2012	29.665	30.1044	30.085	29.9615	29.9506	29.5966	29.8873	29.3352	29.7305	29.7209	29.4327	29.4608	29.6945	29.7329	29.3588	29.1122	29.0437	29.2911	29.1366	28.9273	29.207	29.2866	29.6591	29.6727	29.6239	28.9637	30.0966	30.2012	29.665	30.1044	30.085	29.9615	29.9506	29.5966
ENSMUSG00000005103.12	ENSMUSG00000005103.12	ENSMUSG00000005103.12	M. musculus	37	37	37	77.6	66.406	606	33.8544	33.9125	34.0859	33.8945	33.8643	33.9235	34.09	33.902	33.8711	33.9891	34.1133	33.9878	34.018	34.1674	34.1954	34.056	34.2126	34.2194	34.267	34.2435	34.3002	34.399	34.2806	34.3334	34.5061	34.4418	34.4559	34.538	33.8544	33.9125	34.0859	33.8945	33.8643	33.9235	34.09	33.902	33.8711	33.9891	34.1133	33.9878
ENSMUSG00000005161.15	ENSMUSG00000005161.15	ENSMUSG00000005161.15	M. musculus	13	13	13	75.3	21.778	198	32.2132	32.0859	32.1804	32.2103	32.1823	32.0644	31.9459	32.0745	32.1606	32.2384	32.1331	32.2472	32.2768	32.3638	32.3325	32.3079	32.3959	32.4019	32.3318	32.4838	32.5913	32.454	32.4462	32.3487	32.5678	32.5095	32.5782	32.5293	32.2132	32.0859	32.1804	32.2103	32.1823	32.0644	31.9459	32.0745	32.1606	32.2384	32.1331	32.2472
ENSMUSG00000005198.15	ENSMUSG00000005198.15	ENSMUSG00000005198.15	M. musculus	37	37	35	23.4	213.48	1932	28.6618	28.7763	28.5517	28.7689	28.575	28.5937	28.607	28.6216	28.5871	28.5689	28.3738	28.3748	28.4173	28.5676	28.5606	28.4738	28.2449	28.2911	28.2829	28.3661	27.8595	27.8946	28.0642	28.2089	27.7864	27.7885	28.0422	27.9895	28.6618	28.7763	28.5517	28.7689	28.575	28.5937	28.607	28.6216	28.5871	28.5689	28.3738	28.3748
ENSMUSG00000005354.16	ENSMUSG00000005354.16	ENSMUSG00000005354.16	M. musculus	3	3	3	22.3	18.255	166	26.8937	#N/A	26.8125	#N/A	27.004	26.1884	26.7189	26.1718	26.9195	26.5575	26.6978	26.461	26.6995	26.8918	26.9703	26.6819	27.0719	26.7212	#N/A	26.6099	27.1069	27.1396	27.2179	26.9401	27.1696	#N/A	27.0443	26.918	26.8937	24.8439	26.8125	24.926	27.004	26.1884	26.7189	26.1718	26.9195	26.5575	26.6978	26.461
ENSMUSG00000005410.6	ENSMUSG00000005410.6	ENSMUSG00000005410.6	M. musculus	25	25	25	41.4	82.406	734	28.9744	29.041	29.198	29.1418	29.2422	29.1127	29.2455	29.1727	28.9731	28.9211	28.9576	28.9306	28.9498	28.8532	28.905	28.7805	28.6931	28.6327	28.7585	28.7097	28.7299	28.6099	28.7736	28.5788	28.3365	28.482	28.5814	28.2284	28.9744	29.041	29.198	29.1418	29.2422	29.1127	29.2455	29.1727	28.9731	28.9211	28.9576	28.9306
ENSMUSG00000005413.8	ENSMUSG00000005413.8	ENSMUSG00000005413.8	M. musculus	16	16	16	68.9	32.928	289	30.8588	30.9915	30.8955	30.9612	30.8363	30.9537	31.1213	31.0558	31.9237	32.1669	32.1009	32.2774	32.6949	32.6308	32.9008	32.914	32.136	32.1747	31.9892	32.1537	31.9318	32.0664	32.1907	32.0287	32.4537	32.3143	32.5046	32.6974	30.8588	30.9915	30.8955	30.9612	30.8363	30.9537	31.1213	31.0558	31.9237	32.1669	32.1009	32.2774
ENSMUSG00000005447.12	ENSMUSG00000005447.12	ENSMUSG00000005447.12	M. musculus	8	8	8	52.2	20.149	180	29.1923	29.1274	29.1683	28.8914	29.0461	29.0721	29.031	29.1344	29.0325	28.991	29.1226	28.9653	28.9856	28.986	29.1432	29.1024	29.1616	29.0323	28.903	29.0796	28.8901	28.8703	28.9731	28.7195	28.7305	28.6779	28.873	28.7127	29.1923	29.1274	29.1683	28.8914	29.0461	29.0721	29.031	29.1344	29.0325	28.991	29.1226	28.9653
ENSMUSG00000005469.10	ENSMUSG00000005469.10	ENSMUSG00000005469.10	M. musculus	16	4	4	42.3	39.802	343	27.5952	27.5342	27.6892	27.7781	27.4761	27.5665	27.4924	27.3702	27.5362	27.4813	27.5405	27.5602	27.6997	27.6645	27.6186	27.5567	27.8038	27.6352	27.6299	27.6332	27.7684	27.725	27.5735	27.5445	27.7718	27.9347	27.6873	27.6046	27.5952	27.5342	27.6892	27.7781	27.4761	27.5665	27.4924	27.3702	27.5362	27.4813	27.5405	27.5602
ENSMUSG00000005481.18	ENSMUSG00000005481.18	ENSMUSG00000005481.18	M. musculus	20	9	9	52.2	49.067	427	29.0978	28.9774	29.0638	29.2573	28.8907	28.9851	29.034	29.0077	28.8396	29.0034	29.0184	28.8128	28.9397	28.8199	29.0027	28.7985	28.6941	28.6339	28.6531	28.684	28.3448	28.2602	28.2389	28.426	28.0988	28.1611	28.0359	28.2287	29.0978	28.9774	29.0638	29.2573	28.8907	28.9851	29.034	29.0077	28.8396	29.0034	29.0184	28.8128
ENSMUSG00000005483.10	ENSMUSG00000005483.10	ENSMUSG00000005483.10	M. musculus	10	9	9	33.2	38.167	340	26.0663	25.9859	26.0487	26.0846	#N/A	#N/A	#N/A	26.4003	26.4696	#N/A	26.174	26.1427	26.349	26.2475	26.1722	26.1314	26.0938	26.173	25.7423	25.9089	26.1502	25.7212	#N/A	25.6867	#N/A	#N/A	#N/A	25.6501	26.0663	25.9859	26.0487	26.0846	24.111	24.9777	24.1667	26.4003	26.4696	25.0038	26.174	26.1427
ENSMUSG00000005514.14	ENSMUSG00000005514.14	ENSMUSG00000005514.14	M. musculus	36	36	36	54.2	72.93	649	32.5884	32.535	32.6157	32.6159	32.5409	32.5358	32.579	32.6116	32.5246	32.5763	32.5576	32.624	32.5947	32.6089	32.6427	32.6736	32.7146	32.7097	32.738	32.8568	32.9988	33.0549	33.0112	33.1062	33.2012	33.213	33.2542	33.3612	32.5884	32.535	32.6157	32.6159	32.5409	32.5358	32.579	32.6116	32.5246	32.5763	32.5576	32.624
ENSMUSG00000005566.14	ENSMUSG00000005566.14	ENSMUSG00000005566.14	M. musculus	33	33	33	56.4	88.846	834	31.1505	31.3026	31.3355	31.2621	31.274	31.2387	31.3612	31.1714	31.2886	31.2323	31.218	31.141	31.1997	31.0569	31.1649	31.0398	31.0736	31.0265	31.0755	31.0366	30.8568	30.9643	30.9385	30.9242	31.0629	31.008	30.9439	30.8691	31.1505	31.3026	31.3355	31.2621	31.274	31.2387	31.3612	31.1714	31.2886	31.2323	31.218	31.141
ENSMUSG00000005575.16	ENSMUSG00000005575.16	ENSMUSG00000005575.16	M. musculus	4	4	4	34.9	10.102	86	27.4437	27.418	27.1919	27.4915	#N/A	27.7948	27.4448	27.444	27.6294	27.3287	27.2546	27.8323	27.5802	27.7017	27.3871	27.6796	27.3373	27.3372	27.5344	27.5438	27.6167	27.7945	28.2017	27.994	27.6494	27.586	27.7921	27.9569	27.4437	27.418	27.1919	27.4915	24.5559	27.7948	27.4448	27.444	27.6294	27.3287	27.2546	27.8323
ENSMUSG00000005609.16	ENSMUSG00000005609.16	ENSMUSG00000005609.16	M. musculus	4	4	4	4.4	133.41	1173	#N/A	#N/A	25.6536	#N/A	25.5055	25.3327	#N/A	#N/A	#N/A	#N/A	#N/A	#N/A	#N/A	#N/A	#N/A	#N/A	#N/A	#N/A	#N/A	#N/A	#N/A	#N/A	#N/A	#N/A	#N/A	#N/A	#N/A	#N/A	25.0952	24.7396	25.6536	24.756	25.5055	25.3327	24.512	24.3992	24.7371	24.5162	25.1668	24.4484
ENSMUSG00000005615.15;ENSMUSG00000035246.16	ENSMUSG00000005615.15	ENSMUSG00000005615.15	M. musculus	17	17	17	57.2	41.666	367	29.8904	29.9802	29.6843	29.7811	29.6649	29.8879	29.7015	29.8446	29.79	29.7558	29.7622	29.7165	29.7836	29.8158	29.8715	29.9488	29.7816	29.704	29.6241	29.8216	29.5583	29.5323	29.6388	29.7203	29.4587	29.4906	29.2933	29.4751	29.8904	29.9802	29.6843	29.7811	29.6649	29.8879	29.7015	29.8446	29.79	29.7558	29.7622	29.7165
ENSMUSG00000005625.15	ENSMUSG00000005625.15	ENSMUSG00000005625.15	M. musculus	4	4	4	29.4	21.316	194	27.0994	27.1485	27.4768	27.3261	#N/A	#N/A	#N/A	#N/A	#N/A	27.3088	27.5564	26.973	#N/A	27.2446	#N/A	27.2638	27.2497	27.4595	27.6116	27.2187	27.2304	27.0475	26.4075	26.8656	26.4334	27.04	26.4317	26.9427	27.0994	27.1485	27.4768	27.3261	24.8449	24.9375	25.1456	24.82	24.5855	27.3088	27.5564	26.973
ENSMUSG00000005656.9	ENSMUSG00000005656.9	ENSMUSG00000005656.9	M. musculus	19	18	17	50.2	46.648	406	29.836	29.7361	29.9378	29.7229	29.8419	29.7386	29.6945	29.7515	29.8106	29.6269	29.8821	29.803	29.8467	29.7581	29.915	29.7871	29.6951	29.759	29.871	29.8892	29.7095	29.7514	29.8551	29.5116	29.6726	29.8841	29.8058	29.6042	29.836	29.7361	29.9378	29.7229	29.8419	29.7386	29.6945	29.7515	29.8106	29.6269	29.8821	29.803
ENSMUSG00000005667.8	ENSMUSG00000005667.8	ENSMUSG00000005667.8	M. musculus	4	4	4	10	37.863	350	#N/A	#N/A	#N/A	#N/A	#N/A	25.6407	#N/A	25.5782	#N/A	#N/A	25.7035	#N/A	#N/A	#N/A	#N/A	#N/A	#N/A	#N/A	#N/A	#N/A	#N/A	#N/A	#N/A	#N/A	#N/A	#N/A	#N/A	#N/A	25.0853	24.7651	24.7046	24.7471	24.3477	25.6407	24.6096	25.5782	24.3492	24.4944	25.7035	24.8264
ENSMUSG00000005674.9	ENSMUSG00000005674.9	ENSMUSG00000005674.9	M. musculus	4	4	4	15.9	34.004	308	#N/A	#N/A	#N/A	25.1555	#N/A	#N/A	#N/A	#N/A	#N/A	#N/A	#N/A	#N/A	#N/A	#N/A	#N/A	#N/A	#N/A	25.4551	#N/A	#N/A	#N/A	#N/A	#N/A	#N/A	#N/A	26.0474	25.646	25.9608	24.7494	24.7641	24.7491	25.1555	24.1964	24.4046	24.6081	25.1885	24.8436	24.5904	24.5502	24.3442
ENSMUSG00000005683.8;ENSMUSG00000046934.5	ENSMUSG00000005683.8	ENSMUSG00000005683.8	M. musculus	21	21	21	48.7	51.736	464	32.7435	32.7458	32.7118	32.8695	32.7369	32.8131	32.6957	32.8644	32.7522	32.7855	32.6994	32.7367	32.7224	32.7425	32.7503	32.8205	32.7106	32.731	32.7592	32.8551	32.7173	32.6638	32.6936	32.7303	32.5621	32.5942	32.585	32.6469	32.7435	32.7458	32.7118	32.8695	32.7369	32.8131	32.6957	32.8644	32.7522	32.7855	32.6994	32.7367
ENSMUSG00000005698.15;ENSMUSG00000070495.11	ENSMUSG00000005698.15	ENSMUSG00000005698.15	M. musculus	14	14	14	23.2	83.745	736	25.9401	26.4771	26.922	26.8386	27.0963	26.522	26.7389	26.7915	26.0239	26.8175	26.5218	26.631	26.7341	26.4093	26.7492	26.6562	26.1608	26.2195	26.6378	26.6656	26.3973	26.2408	25.9607	26.7175	26.1717	26.0674	26.0251	25.9828	25.9401	26.4771	26.922	26.8386	27.0963	26.522	26.7389	26.7915	26.0239	26.8175	26.5218	26.631
ENSMUSG00000005779.12	ENSMUSG00000005779.12	ENSMUSG00000005779.12	M. musculus	8	8	8	48.5	29.116	264	30.7916	30.7262	30.6611	30.7755	30.8547	30.9428	30.5792	30.668	30.7736	30.886	30.7082	30.6251	30.9058	30.9359	30.8798	30.7134	30.6521	30.7696	30.649	30.8215	30.6263	30.6681	30.7894	30.6954	30.6363	30.6898	30.6987	30.6732	30.7916	30.7262	30.6611	30.7755	30.8547	30.9428	30.5792	30.668	30.7736	30.886	30.7082	30.6251
ENSMUSG00000005803.14	ENSMUSG00000005803.14	ENSMUSG00000005803.14	M. musculus	23	23	23	56	50.282	450	30.3273	30.388	30.3748	30.3253	30.3747	30.4433	30.3395	30.4564	30.421	30.4332	30.4536	30.3735	30.3845	30.5253	30.4078	30.463	30.4602	30.4851	30.4878	30.4701	30.3457	30.5128	30.4203	30.3782	30.4878	30.4507	30.4511	30.326	30.3273	30.388	30.3748	30.3253	30.3747	30.4433	30.3395	30.4564	30.421	30.4332	30.4536	30.3735
ENSMUSG00000005846.12	ENSMUSG00000005846.12	ENSMUSG00000005846.12	M. musculus	11	11	11	27.9	50.421	452	27.9848	27.8021	27.9453	27.8112	28.1197	27.9742	27.9707	28.0812	27.9937	27.9791	27.8382	27.645	27.8845	27.6108	27.7524	27.6826	27.5216	27.4259	27.4845	27.301	27.1307	27.3393	27.3128	27.0959	26.9141	27.0496	27.1719	27.1813	27.9848	27.8021	27.9453	27.8112	28.1197	27.9742	27.9707	28.0812	27.9937	27.9791	27.8382	27.645
ENSMUSG00000005873.6	ENSMUSG00000005873.6	ENSMUSG00000005873.6	M. musculus	8	8	8	39.8	11.535	103	31.183	31.0922	30.9999	30.8468	30.8215	30.9726	30.9283	30.9809	31.1023	31.0172	31.0268	31.0208	31.0689	31.1387	31.1011	31.0469	31.1044	31.1235	31.1331	31.1968	31.2409	31.1706	31.2503	31.3301	31.205	30.9398	31.2066	31.2657	31.183	31.0922	30.9999	30.8468	30.8215	30.9726	30.9283	30.9809	31.1023	31.0172	31.0268	31.0208
ENSMUSG00000005881.13	ENSMUSG00000005881.13	ENSMUSG00000005881.13	M. musculus	5	5	5	18.3	26.586	235	25.6813	25.7142	25.619	#N/A	25.7334	26.154	#N/A	25.9114	25.7512	25.9248	25.6279	#N/A	25.8224	25.8114	25.7554	#N/A	25.6676	25.5518	25.3725	#N/A	25.8358	25.6178	#N/A	#N/A	25.4269	25.605	#N/A	25.3263	25.6813	25.7142	25.619	24.256	25.7334	26.154	24.9073	25.9114	25.7512	25.9248	25.6279	24.4758
ENSMUSG00000005981.11	ENSMUSG00000005981.11	ENSMUSG00000005981.11	M. musculus	29	29	29	50.7	80.208	706	29.9566	30.0953	30.0214	30.0887	30.0226	30.018	29.9742	29.964	29.9392	30.0003	29.905	29.8892	29.9299	29.8428	29.8673	29.8606	29.7162	29.5935	29.6592	29.8384	29.6358	29.8215	29.7642	29.8245	29.6918	29.5616	29.6364	29.7209	29.9566	30.0953	30.0214	30.0887	30.0226	30.018	29.9742	29.964	29.9392	30.0003	29.905	29.8892
ENSMUSG00000006005.18	ENSMUSG00000006005.18	ENSMUSG00000006005.18	M. musculus	68	68	68	31	273.99	2431	29.618	29.5854	29.5192	29.6262	29.5273	29.5145	29.4998	29.5069	29.525	29.55	29.4891	29.3446	29.4519	29.2604	29.3863	29.4718	29.4205	29.18	29.4487	29.5298	29.2772	29.3447	29.2717	29.3215	29.3371	29.2468	29.0906	29.3165	29.618	29.5854	29.5192	29.6262	29.5273	29.5145	29.4998	29.5069	29.525	29.55	29.4891	29.3446
ENSMUSG00000006010.14	ENSMUSG00000006010.14	ENSMUSG00000006010.14	M. musculus	7	7	7	18.6	47.557	425	#N/A	25.3069	#N/A	25.6016	#N/A	#N/A	#N/A	#N/A	#N/A	25.4944	25.2366	25.6454	#N/A	#N/A	25.3966	#N/A	25.405	25.5384	#N/A	25.9069	#N/A	#N/A	#N/A	#N/A	#N/A	#N/A	25.9171	#N/A	25.1625	25.3069	24.5384	25.6016	24.8198	24.1449	24.5986	24.481	25.0304	25.4944	25.2366	25.6454
ENSMUSG00000006024.13;ENSMUSG00000027438.14	ENSMUSG00000006024.13	ENSMUSG00000006024.13	M. musculus	22	22	22	82.7	33.189	295	30.4642	30.3468	30.3816	30.5136	30.4159	30.4524	30.3491	30.3998	30.3404	30.4593	30.3733	30.6088	30.5237	30.4669	30.4474	30.625	30.3098	30.3489	30.373	30.532	30.3537	30.2654	30.2624	30.2877	30.0785	30.1669	30.2405	30.2834	30.4642	30.3468	30.3816	30.5136	30.4159	30.4524	30.3491	30.3998	30.3404	30.4593	30.3733	30.6088
ENSMUSG00000006058.10	ENSMUSG00000006058.10	ENSMUSG00000006058.10	M. musculus	4	4	4	26.2	25.968	233	27.0415	27.121	27.0947	25.9123	27.2597	#N/A	27.2687	27.0577	27.2072	27.1369	27.1253	27.2889	28.3572	27.3394	27.4663	27.0451	27.0586	26.9944	27.0878	27.0941	#N/A	26.8621	26.888	26.9129	26.2489	26.6499	26.6409	28.1872	27.0415	27.121	27.0947	25.9123	27.2597	24.8692	27.2687	27.0577	27.2072	27.1369	27.1253	27.2889
ENSMUSG00000006095.12	ENSMUSG00000006095.12	ENSMUSG00000006095.12	M. musculus	14	14	14	60.7	27.385	244	29.5595	29.7203	29.5556	29.7854	29.5665	29.7208	29.608	29.6963	29.6843	29.6525	29.5789	29.7155	29.6872	29.4881	29.6647	29.7116	29.6026	29.6113	29.7809	29.8508	29.6917	29.7877	29.6904	29.7249	29.7137	29.6812	29.8104	29.7643	29.5595	29.7203	29.5556	29.7854	29.5665	29.7208	29.608	29.6963	29.6843	29.6525	29.5789	29.7155
ENSMUSG00000006127.9	ENSMUSG00000006127.9	ENSMUSG00000006127.9	M. musculus	4	4	4	11.3	54.158	468	25.8466	26.0486	#N/A	25.9215	25.6783	25.9652	#N/A	25.9727	26.0979	26.2058	25.9075	26.0398	25.9711	#N/A	25.9983	26.4036	26.1927	26.3363	26.3136	26.35	26.4352	26.023	26.4228	26.4314	26.2859	26.4356	26.1994	26.5177	25.8466	26.0486	25.0366	25.9215	25.6783	25.9652	24.6409	25.9727	26.0979	26.2058	25.9075	26.0398
ENSMUSG00000006134.4	ENSMUSG00000006134.4	ENSMUSG00000006134.4	M. musculus	18	18	18	63.4	33.83	303	28.7031	28.4285	28.5397	28.5335	28.6338	28.2101	28.6304	28.6993	28.6901	28.6042	28.6194	28.6125	28.7818	28.6213	28.9033	28.7593	28.5936	28.5761	28.8292	28.7842	28.671	28.6653	28.6294	28.6485	28.5824	28.5768	28.8767	28.8294	28.7031	28.4285	28.5397	28.5335	28.6338	28.2101	28.6304	28.6993	28.6901	28.6042	28.6194	28.6125
ENSMUSG00000006169.20	ENSMUSG00000006169.20	ENSMUSG00000006169.20	M. musculus	20	20	20	34.3	67.73	623	29.5034	29.5207	29.6116	29.4849	29.2656	29.3272	29.5215	29.5131	29.3466	29.4541	29.5585	29.5373	29.6341	29.3926	29.5189	29.3863	29.4506	29.5572	29.646	29.625	29.6424	29.5654	29.4778	29.4479	29.5957	29.4882	29.5838	29.4457	29.5034	29.5207	29.6116	29.4849	29.2656	29.3272	29.5215	29.5131	29.3466	29.4541	29.5585	29.5373
ENSMUSG00000006219.12	ENSMUSG00000006219.12	ENSMUSG00000006219.12	M. musculus	13	13	13	49.3	41.026	375	27.944	27.9566	27.7283	27.7128	27.8442	28.0453	27.8535	27.8785	27.9126	27.9077	27.81	27.5519	28.0723	28.0746	28.0442	27.8463	28.0823	28.0436	28.2212	27.8341	28.0968	28.0559	28.1459	28.05	28.1708	28.1995	28.304	27.8743	27.944	27.9566	27.7283	27.7128	27.8442	28.0453	27.8535	27.8785	27.9126	27.9077	27.81	27.5519
ENSMUSG00000006273.14	ENSMUSG00000006273.14	ENSMUSG00000006273.14	M. musculus	31	31	29	80	56.55	511	33.4433	33.3538	33.3929	33.3044	33.4363	33.3655	33.3723	33.4818	33.4476	33.4058	33.3998	33.3262	33.4899	33.4616	33.4335	33.4465	33.5025	33.4905	33.5139	33.525	33.6093	33.6057	33.5411	33.5	33.755	33.7173	33.6076	33.6888	33.4433	33.3538	33.3929	33.3044	33.4363	33.3655	33.3723	33.4818	33.4476	33.4058	33.3998	33.3262
ENSMUSG00000006276.10	ENSMUSG00000006276.10	ENSMUSG00000006276.10	M. musculus	22	22	22	43.4	66.204	599	28.4745	28.7421	28.6222	28.7521	28.4804	28.4651	28.5702	28.8871	28.5805	28.5616	28.7495	28.6276	28.6933	28.375	28.6491	28.6615	28.5272	28.5592	28.9082	28.8126	28.849	28.8341	28.6057	28.7172	28.8138	28.8868	28.8385	28.793	28.4745	28.7421	28.6222	28.7521	28.4804	28.4651	28.5702	28.8871	28.5805	28.5616	28.7495	28.6276
ENSMUSG00000006289.14	ENSMUSG00000006289.14	ENSMUSG00000006289.14	M. musculus	7	7	7	61.3	19.825	186	25.9366	26.3766	#N/A	26.2186	26.4202	26.4244	26.6245	26.3155	26.3072	26.4196	26.3337	26.1099	26.4301	26.2021	26.4209	26.1959	26.2106	26.3286	#N/A	#N/A	26.6642	26.5203	26.55	26.4738	26.4844	26.2888	26.191	#N/A	25.9366	26.3766	24.5983	26.2186	26.4202	26.4244	26.6245	26.3155	26.3072	26.4196	26.3337	26.1099
ENSMUSG00000006304.14	ENSMUSG00000006304.14	ENSMUSG00000006304.14	M. musculus	29	29	29	81.3	34.357	300	33.1205	33.1697	33.2727	33.3622	33.1627	33.1328	33.1888	33.2166	33.1665	33.281	33.2934	33.3971	33.2952	33.3945	33.3905	33.4556	33.4521	33.3919	33.5059	33.6621	33.6866	33.6355	33.6483	33.7001	33.7621	33.7158	33.8247	33.8322	33.1205	33.1697	33.2727	33.3622	33.1627	33.1328	33.1888	33.2166	33.1665	33.281	33.2934	33.3971
ENSMUSG00000006333.14	ENSMUSG00000006333.14	ENSMUSG00000006333.14	M. musculus	12	12	12	50.4	16.605	139	31.5957	31.7737	31.6537	31.738	31.8288	31.6283	31.7524	31.63	31.5834	31.6919	31.4661	31.644	31.5291	31.6832	31.6946	31.7422	31.2083	31.2032	30.9295	31.1285	30.7082	31.0609	30.938	30.8662	30.6885	30.9162	31.0965	30.8186	31.5957	31.7737	31.6537	31.738	31.8288	31.6283	31.7524	31.63	31.5834	31.6919	31.4661	31.644
ENSMUSG00000006360.11	ENSMUSG00000006360.11	ENSMUSG00000006360.11	M. musculus	6	6	6	71.4	8.5497	77	30.1928	30.1487	30.0338	29.9544	30.0073	29.9653	30.1345	30.1348	30.065	30.0854	30.2588	29.9422	30.4229	30.3386	30.3841	30.5179	30.3745	30.4094	30.4369	29.894	30.3945	30.0994	30.0283	30.0303	30.2349	29.9644	30.1974	30.0642	30.1928	30.1487	30.0338	29.9544	30.0073	29.9653	30.1345	30.1348	30.065	30.0854	30.2588	29.9422
ENSMUSG00000006373.10	ENSMUSG00000006373.10	ENSMUSG00000006373.10	M. musculus	9	9	9	43.1	21.694	195	28.1115	28.1304	27.9144	28.0133	28.2795	28.1438	28.0275	28.0104	28.1694	28.2237	27.9303	28.218	28.2704	28.1935	28.4058	28.1906	28.1693	28.2017	28.0281	28.455	27.9723	28.1549	28.393	28.0533	28.1493	28.0789	28.1828	28.1741	28.1115	28.1304	27.9144	28.0133	28.2795	28.1438	28.0275	28.0104	28.1694	28.2237	27.9303	28.218
ENSMUSG00000006390.15	ENSMUSG00000006390.15	ENSMUSG00000006390.15	M. musculus	4	4	4	17.2	32.677	279	26.9037	26.907	26.6169	26.5785	26.5822	26.5132	26.6672	26.6098	26.4471	26.6866	26.5454	26.5863	26.5813	26.62	26.5565	26.7025	26.6763	26.8625	26.2935	26.6618	26.4632	26.7007	26.5103	26.5818	#N/A	26.8551	26.3185	26.324	26.9037	26.907	26.6169	26.5785	26.5822	26.5132	26.6672	26.6098	26.4471	26.6866	26.5454	26.5863
ENSMUSG00000006418.17	ENSMUSG00000006418.17	ENSMUSG00000006418.17	M. musculus	9	9	9	42.8	25.745	229	#N/A	26.6756	26.3397	26.6371	26.9086	26.6209	26.9159	26.6618	26.8203	26.9234	26.6877	26.6335	27.1002	26.9537	27.0115	26.9206	27.0825	27.0325	27.305	26.7264	26.7661	26.5102	26.9663	26.9979	26.6359	26.6157	26.9835	26.5391	24.7371	26.6756	26.3397	26.6371	26.9086	26.6209	26.9159	26.6618	26.8203	26.9234	26.6877	26.6335
ENSMUSG00000006442.10	ENSMUSG00000006442.10	ENSMUSG00000006442.10	M. musculus	14	14	14	52.6	33.995	302	29.4304	29.6177	29.5969	29.6822	29.4066	29.4644	29.4309	29.532	29.4588	29.4155	29.4358	29.4117	29.5211	29.4156	29.3066	29.5425	29.3256	29.22	29.2182	29.2478	28.9855	28.9658	28.9488	28.8539	28.7673	28.7676	28.6902	28.5708	29.4304	29.6177	29.5969	29.6822	29.4066	29.4644	29.4309	29.532	29.4588	29.4155	29.4358	29.4117
ENSMUSG00000006456.10;ENSMUSG00000096370.8	ENSMUSG00000006456.10	ENSMUSG00000006456.10	M. musculus	28	28	28	43.6	69.448	669	30.023	30.0532	30.0253	30.3231	30.0016	30.043	30.1702	30.073	29.9855	29.9326	30.0646	29.9716	29.8791	29.8193	30.13	29.9904	29.914	29.9871	30.0965	30.061	29.7795	29.9066	29.834	29.9532	29.8678	29.7355	29.9761	29.7654	30.023	30.0532	30.0253	30.3231	30.0016	30.043	30.1702	30.073	29.9855	29.9326	30.0646	29.9716
ENSMUSG00000006494.11	ENSMUSG00000006494.11	ENSMUSG00000006494.11	M. musculus	13	13	12	39.9	48.994	434	28.2222	28.1951	28.179	27.9435	28.2037	28.1727	28.1469	28.4915	28.0962	28.1698	28.2682	27.9827	28.008	28.026	28.0378	28.1419	28.0685	28.0452	28.2407	27.981	28.1368	27.9423	27.898	28.03	27.892	27.867	28.0312	27.8833	28.2222	28.1951	28.179	27.9435	28.2037	28.1727	28.1469	28.4915	28.0962	28.1698	28.2682	27.9827
ENSMUSG00000006498.16	ENSMUSG00000006498.16	ENSMUSG00000006498.16	M. musculus	6	6	6	57.9	11.388	107	30.2617	30.0984	30.4255	30.1744	30.3529	30.1342	30.1726	30.3354	30.026	29.9441	30.1713	29.9775	29.7287	29.9147	30.1123	30.3573	29.8426	29.8555	30.0483	30.086	29.7062	29.9337	29.6848	29.7274	29.6037	29.6162	29.7675	29.648	30.2617	30.0984	30.4255	30.1744	30.3529	30.1342	30.1726	30.3354	30.026	29.9441	30.1713	29.9775
ENSMUSG00000006517.5	ENSMUSG00000006517.5	ENSMUSG00000006517.5	M. musculus	10	10	10	35.9	44.072	401	28.1312	28.2131	28.021	28.1611	27.9817	27.9763	28.0772	28.1637	27.8268	27.8494	27.8846	27.9254	27.7412	27.8318	27.7913	27.8854	27.1974	#N/A	27.6503	27.4089	#N/A	#N/A	#N/A	26.7505	#N/A	#N/A	26.2753	26.2873	28.1312	28.2131	28.021	28.1611	27.9817	27.9763	28.0772	28.1637	27.8268	27.8494	27.8846	27.9254
ENSMUSG00000006519.11	ENSMUSG00000006519.11	ENSMUSG00000006519.11	M. musculus	5	5	5	39.6	17.593	164	29.4244	29.6822	29.4512	29.5305	29.2312	29.4787	29.4218	29.3594	29.651	29.6706	29.5528	29.87	29.9246	29.787	29.6356	29.7093	29.793	29.8243	29.8575	29.979	29.7968	29.7567	29.8175	29.5663	29.3191	29.4081	29.5202	29.6368	29.4244	29.6822	29.4512	29.5305	29.2312	29.4787	29.4218	29.3594	29.651	29.6706	29.5528	29.87
ENSMUSG00000006676.16	ENSMUSG00000006676.16	ENSMUSG00000006676.16	M. musculus	19	19	19	19	146.41	1324	26.4647	26.7681	26.8299	26.8738	26.5848	26.8862	26.6853	26.8073	26.7433	26.6559	26.7056	#N/A	26.894	27.0754	27.0459	26.6105	26.7412	26.7796	26.573	26.6962	26.8696	27.0034	26.7112	26.8008	26.824	26.7119	26.7206	26.5332	26.4647	26.7681	26.8299	26.8738	26.5848	26.8862	26.6853	26.8073	26.7433	26.6559	26.7056	24.561
ENSMUSG00000006699.17	ENSMUSG00000006699.17	ENSMUSG00000006699.17	M. musculus	9	8	8	49.7	21.31	191	32.358	32.0179	32.2368	32.2033	32.281	32.2808	32.0619	32.1924	32.1977	32.1681	32.1266	32.3316	32.5727	32.464	32.2059	32.4506	32.3274	32.4367	32.302	32.5437	32.2211	31.873	32.2406	31.939	32.1607	32.2314	32.4282	32.2143	32.358	32.0179	32.2368	32.2033	32.281	32.2808	32.0619	32.1924	32.1977	32.1681	32.1266	32.3316
ENSMUSG00000006717.7	ENSMUSG00000006717.7	ENSMUSG00000006717.7	M. musculus	5	5	5	43.6	15.183	140	28.5388	28.3278	28.5422	28.443	28.8345	28.4027	28.4227	28.3204	28.5907	28.4803	28.4824	28.5556	28.6415	28.5198	28.4934	28.4698	28.2542	28.3763	28.5791	28.5841	28.0502	28.2884	28.4707	28.3158	28.4539	28.4524	28.4871	28.5287	28.5388	28.3278	28.5422	28.443	28.8345	28.4027	28.4227	28.3204	28.5907	28.4803	28.4824	28.5556
ENSMUSG00000006731.10	ENSMUSG00000006731.10	ENSMUSG00000006731.10	M. musculus	10	10	10	21.2	59.211	533	26.4738	26.6017	26.4121	26.9398	#N/A	26.6002	26.7749	26.6534	26.4464	26.3105	26.567	26.6558	#N/A	#N/A	26.5699	#N/A	26.1521	26.2176	26.4612	26.9301	#N/A	#N/A	#N/A	#N/A	#N/A	#N/A	25.991	25.8153	26.4738	26.6017	26.4121	26.9398	24.4263	26.6002	26.7749	26.6534	26.4464	26.3105	26.567	26.6558
ENSMUSG00000006782.16	ENSMUSG00000006782.16	ENSMUSG00000006782.16	M. musculus	19	19	19	40.5	47.123	420	27.3974	27.3576	27.5042	27.5362	27.4046	27.5142	27.5644	27.4855	27.362	27.5177	27.5678	27.4924	27.7888	27.568	27.683	27.4617	27.6591	27.6105	27.8729	27.8753	27.6195	27.8009	27.7116	28.1715	27.7796	27.7864	27.8442	27.8697	27.3974	27.3576	27.5042	27.5362	27.4046	27.5142	27.5644	27.4855	27.362	27.5177	27.5678	27.4924
ENSMUSG00000006906.10	ENSMUSG00000006906.10	ENSMUSG00000006906.10	M. musculus	6	6	6	18.4	48.513	424	#N/A	#N/A	26.416	#N/A	#N/A	26.4709	26.2972	26.4639	#N/A	26.426	26.3529	26.1758	26.1433	26.4582	26.5644	26.0693	26.2416	#N/A	26.0449	#N/A	#N/A	#N/A	#N/A	26.3489	#N/A	26.0283	26.2176	26.3418	24.8546	24.6017	26.416	24.7021	24.673	26.4709	26.2972	26.4639	24.27	26.426	26.3529	26.1758
ENSMUSG00000006998.16	ENSMUSG00000006998.16	ENSMUSG00000006998.16	M. musculus	7	7	7	32.4	16.178	142	28.4126	28.3632	28.4907	28.5724	28.4345	28.1439	28.2799	28.2898	28.5951	28.1658	28.2267	28.2462	28.4901	28.1382	28.3303	28.2382	28.3789	28.258	28.5467	28.7265	28.5964	28.5222	28.5693	28.5011	28.6364	28.3677	28.5873	28.3289	28.4126	28.3632	28.4907	28.5724	28.4345	28.1439	28.2799	28.2898	28.5951	28.1658	28.2267	28.2462
ENSMUSG00000007029.16	ENSMUSG00000007029.16	ENSMUSG00000007029.16	M. musculus	4	4	4	36.2	14.129	130	#N/A	26.8898	27.2966	#N/A	27.5295	27.1638	27.3278	27.161	27.0671	27.1613	27.2905	26.8501	27.2322	27.2338	27.4108	26.968	27.146	27.0911	26.695	26.8859	#N/A	#N/A	26.4527	#N/A	#N/A	26.867	#N/A	26.0857	25.3493	26.8898	27.2966	24.4589	27.5295	27.1638	27.3278	27.161	27.0671	27.1613	27.2905	26.8501
ENSMUSG00000007038.5	ENSMUSG00000007038.5	ENSMUSG00000007038.5	M. musculus	10	10	10	32	44.591	409	26.9605	27.1965	27.24	27.3697	27.0544	27.286	#N/A	#N/A	26.9677	27.4301	27.5947	27.4111	26.9116	27.4303	#N/A	27.4701	27.4805	27.7704	27.6361	27.6586	28.0428	28.1684	27.8331	28.0357	28.2893	28.3981	28.216	28.4356	26.9605	27.1965	27.24	27.3697	27.0544	27.286	24.0872	23.847	26.9677	27.4301	27.5947	27.4111
ENSMUSG00000007041.9	ENSMUSG00000007041.9	ENSMUSG00000007041.9	M. musculus	18	18	18	83.4	27.013	241	33.6707	33.635	33.7053	33.5449	33.64	33.6483	33.5582	33.6698	33.6321	33.6934	33.7064	33.6492	33.7158	33.7024	33.6586	33.5933	33.6573	33.6932	33.7507	33.6444	33.4756	33.494	33.5226	33.4862	33.373	33.4238	33.4739	33.3672	33.6707	33.635	33.7053	33.5449	33.64	33.6483	33.5582	33.6698	33.6321	33.6934	33.7064	33.6492
ENSMUSG00000007458.14	ENSMUSG00000007458.14	ENSMUSG00000007458.14	M. musculus	10	10	10	36.3	31.172	278	30.1325	30.2441	30.1467	30.1305	30.0775	30.1788	30.0117	30.0165	30.1858	30.292	30.1627	30.1172	30.365	30.2831	30.1055	30.1256	30.3258	30.3975	30.1879	30.5703	30.0779	30.1523	30.295	30.33	29.9141	29.8152	30.2072	30.0305	30.1325	30.2441	30.1467	30.1305	30.0775	30.1788	30.0117	30.0165	30.1858	30.292	30.1627	30.1172
ENSMUSG00000007564.15	ENSMUSG00000007564.15	ENSMUSG00000007564.15	M. musculus	6	6	6	54.5	15.924	143	30.4797	30.3168	30.3766	30.2252	30.3943	30.1702	30.3315	30.3286	30.2653	30.3041	30.1932	30.3467	30.2574	30.322	30.4348	30.1597	30.3525	30.3488	30.3027	30.3133	30.0779	29.983	29.8706	30.0585	30.0673	29.9245	30.0264	29.9855	30.4797	30.3168	30.3766	30.2252	30.3943	30.1702	30.3315	30.3286	30.2653	30.3041	30.1932	30.3467
ENSMUSG00000007603.9	ENSMUSG00000007603.9	ENSMUSG00000007603.9	M. musculus	7	7	7	15.9	71.15	637	26.4672	26.5888	26.3519	26.5291	26.4839	26.3811	26.649	26.4345	26.3533	26.2539	26.5482	26.5688	26.4873	26.2907	26.4	26.1969	26.2428	25.9301	26.0728	26.4702	#N/A	25.7266	25.9755	#N/A	#N/A	25.9965	26.0727	#N/A	26.4672	26.5888	26.3519	26.5291	26.4839	26.3811	26.649	26.4345	26.3533	26.2539	26.5482	26.5688
ENSMUSG00000007659.18	ENSMUSG00000007659.18	ENSMUSG00000007659.18	M. musculus	2	2	2	8.2	26.132	233	26.497	26.6037	26.4902	#N/A	26.2365	26.1454	26.0477	26.6483	#N/A	26.1949	26.1391	26.2163	26.1901	26.0041	#N/A	26.039	25.8315	25.6409	25.9699	26.0552	26.1266	26.0533	25.9846	25.9588	25.6501	25.8115	25.7354	#N/A	26.497	26.6037	26.4902	24.9127	26.2365	26.1454	26.0477	26.6483	24.7604	26.1949	26.1391	26.2163
ENSMUSG00000007670.10	ENSMUSG00000007670.10	ENSMUSG00000007670.10	M. musculus	29	29	25	46.3	76.775	748	30.6459	30.6561	30.7407	30.6199	30.7761	30.777	30.7067	30.7274	30.6547	30.6277	30.7552	30.2978	30.5318	30.4599	30.6418	30.4738	30.529	30.4122	30.5764	30.5283	30.4251	30.2026	30.2632	30.2209	30.2328	30.1897	30.164	30.0272	30.6459	30.6561	30.7407	30.6199	30.7761	30.777	30.7067	30.7274	30.6547	30.6277	30.7552	30.2978
ENSMUSG00000007721.6	ENSMUSG00000007721.6	ENSMUSG00000007721.6	M. musculus	8	8	8	39.2	25.345	217	26.9106	27.1775	26.9172	27.0447	27.0224	27.0629	27.2135	27.2878	26.9646	27.2207	27.0624	26.9777	27.0395	26.924	27.048	27.1364	26.9493	26.9457	26.813	27.1976	27.0623	27.1256	27.2537	27.2196	27.3352	27.1247	27.2257	27.1069	26.9106	27.1775	26.9172	27.0447	27.0224	27.0629	27.2135	27.2878	26.9646	27.2207	27.0624	26.9777
ENSMUSG00000007739.10	ENSMUSG00000007739.10	ENSMUSG00000007739.10	M. musculus	4	4	4	83	4.7733	47	27.8234	27.7123	28.432	27.8341	27.2963	27.8499	28.4377	28.2829	28.0616	27.782	28.1171	28.1062	27.3882	27.7131	28.2744	27.9191	27.8852	27.6391	28.3251	28.2431	#N/A	27.0188	27.7395	28.1274	#N/A	27.7341	27.8634	#N/A	27.8234	27.7123	28.432	27.8341	27.2963	27.8499	28.4377	28.2829	28.0616	27.782	28.1171	28.1062
ENSMUSG00000007777.9	ENSMUSG00000007777.9	ENSMUSG00000007777.9	M. musculus	2	2	2	15.7	16.445	140	#N/A	#N/A	25.8243	25.9144	25.5446	#N/A	25.6775	25.6876	#N/A	#N/A	25.7698	25.89	25.9666	#N/A	25.5389	26.0445	#N/A	#N/A	25.4705	#N/A	#N/A	#N/A	#N/A	#N/A	#N/A	#N/A	#N/A	#N/A	24.8313	24.686	25.8243	25.9144	25.5446	24.8554	25.6775	25.6876	24.1839	24.9215	25.7698	25.89
ENSMUSG00000007815.13;ENSMUSG00000036463.8	ENSMUSG00000007815.13	ENSMUSG00000007815.13	M. musculus	15	15	6	70.5	21.782	193	30.2407	30.3484	30.7775	30.4232	30.0922	30.5234	30.5451	30.5093	30.3111	30.3369	30.2796	30.5151	30.5356	30.3899	30.3247	30.4978	30.285	30.1912	30.182	30.6516	30.3241	30.0885	30.0842	30.4134	29.9665	30.3742	30.1325	29.9913	30.2407	30.3484	30.7775	30.4232	30.0922	30.5234	30.5451	30.5093	30.3111	30.3369	30.2796	30.5151
ENSMUSG00000007836.6	ENSMUSG00000007836.6	ENSMUSG00000007836.6	M. musculus	14	14	14	48.5	30.53	305	30.5216	30.4561	30.6648	30.7292	30.3992	30.6562	30.5315	30.7055	30.485	30.5511	30.463	30.6515	30.7051	30.7023	30.5383	30.553	30.577	30.4962	30.3482	30.5724	30.3981	30.5786	30.4369	30.4108	30.3406	30.3898	30.3371	30.2318	30.5216	30.4561	30.6648	30.7292	30.3992	30.6562	30.5315	30.7055	30.485	30.5511	30.463	30.6515
ENSMUSG00000007850.16	ENSMUSG00000007850.16	ENSMUSG00000007850.16	M. musculus	19	19	9	49.7	49.199	449	29.6302	30.0912	30.0095	29.8841	29.804	29.89	30.1069	30.0836	29.8892	29.7678	29.8535	29.9615	29.6651	29.6727	29.8563	29.9881	29.6617	29.7809	29.6448	29.7413	29.4181	29.4906	29.5394	29.3389	29.3885	29.4488	29.414	29.3706	29.6302	30.0912	30.0095	29.8841	29.804	29.89	30.1069	30.0836	29.8892	29.7678	29.8535	29.9615
ENSMUSG00000007880.16	ENSMUSG00000007880.16	ENSMUSG00000007880.16	M. musculus	11	10	10	5.5	242.09	2283	#N/A	#N/A	#N/A	25.8315	#N/A	#N/A	#N/A	#N/A	26.2547	#N/A	25.9889	#N/A	25.9971	25.9866	26.2587	#N/A	#N/A	#N/A	#N/A	#N/A	#N/A	#N/A	#N/A	#N/A	25.8047	25.5209	#N/A	#N/A	24.6456	25.1732	24.8053	25.8315	24.8137	24.3693	24.1091	24.7006	26.2547	24.7454	25.9889	24.48
ENSMUSG00000007892.8	ENSMUSG00000007892.8	ENSMUSG00000007892.8	M. musculus	2	2	2	51.8	11.475	114	30.7421	30.7243	30.9012	31.1298	30.7222	30.619	30.8143	30.9928	30.4168	30.8585	31.0056	30.9116	30.6566	30.585	30.6526	30.8198	30.33	30.9124	30.4712	30.6903	30.0677	30.1579	29.9798	30.1317	29.2111	29.7272	30.0629	30.2743	30.7421	30.7243	30.9012	31.1298	30.7222	30.619	30.8143	30.9928	30.4168	30.8585	31.0056	30.9116
ENSMUSG00000008036.11	ENSMUSG00000008036.11	ENSMUSG00000008036.11	M. musculus	2	2	2	26.1	11.034	92	#N/A	26.6263	26.0964	26.0251	#N/A	26.057	26.5118	25.8376	#N/A	26.4176	26.6356	26.5484	#N/A	26.4741	25.7585	26.3209	#N/A	26.4944	26.7767	#N/A	26.827	26.6331	26.6377	26.3162	#N/A	25.7289	26.4151	26.4147	24.6074	26.6263	26.0964	26.0251	24.2984	26.057	26.5118	25.8376	24.798	26.4176	26.6356	26.5484
ENSMUSG00000008140.18	ENSMUSG00000008140.18	ENSMUSG00000008140.18	M. musculus	3	3	3	19.8	27.052	258	26.0634	#N/A	25.9257	25.8552	#N/A	#N/A	#N/A	25.9083	#N/A	26.0451	#N/A	#N/A	26.0007	25.8741	25.993	25.9331	25.8208	#N/A	#N/A	#N/A	25.8953	#N/A	25.841	#N/A	25.9718	25.6666	25.946	25.8351	26.0634	25.0274	25.9257	25.8552	24.1352	24.2631	24.1241	25.9083	25.0589	26.0451	24.3556	25.2773
ENSMUSG00000008333.12	ENSMUSG00000008333.12	ENSMUSG00000008333.12	M. musculus	7	5	5	32.9	25.323	225	27.1282	27.0757	27.3766	26.6818	#N/A	25.8213	27.3477	25.8875	27.2811	27.091	26.9358	27.2291	27.1953	27.1714	27.6162	27.1456	#N/A	27.0841	27.0192	26.952	26.9605	27.2313	26.5779	26.9724	#N/A	27.0256	26.8826	26.9014	27.1282	27.0757	27.3766	26.6818	24.219	25.8213	27.3477	25.8875	27.2811	27.091	26.9358	27.2291
ENSMUSG00000008393.9	ENSMUSG00000008393.9	ENSMUSG00000008393.9	M. musculus	4	4	4	59.5	16.062	148	26.3337	26.6849	26.6241	26.4347	26.3988	26.3842	26.5105	#N/A	26.8389	26.858	26.6429	26.3176	26.7338	26.8145	26.4938	#N/A	26.7028	26.8918	26.7052	#N/A	#N/A	26.6345	#N/A	26.6079	#N/A	#N/A	26.5567	#N/A	26.3337	26.6849	26.6241	26.4347	26.3988	26.3842	26.5105	23.9657	26.8389	26.858	26.6429	26.3176
ENSMUSG00000008475.13	ENSMUSG00000008475.13	ENSMUSG00000008475.13	M. musculus	9	9	9	74.2	16.288	151	31.1809	31.2638	31.6381	31.5336	31.3899	31.3129	31.5332	31.3761	31.3869	31.4863	31.3829	31.6319	31.5715	31.7922	31.7883	31.4627	31.537	31.9446	31.686	31.705	31.8099	31.7895	31.8105	31.8296	31.7865	31.7513	31.9748	31.9474	31.1809	31.2638	31.6381	31.5336	31.3899	31.3129	31.5332	31.3761	31.3869	31.4863	31.3829	31.6319
ENSMUSG00000008683.16	ENSMUSG00000008683.16	ENSMUSG00000008683.16	M. musculus	9	9	8	66.9	14.839	130	30.9979	30.9845	31.1325	30.9706	31.0715	30.7793	30.8992	31.0344	30.9336	30.8974	30.9005	30.9702	30.7909	30.8573	30.9436	30.9919	30.8118	30.8451	30.8448	30.7053	30.6927	30.7688	30.7693	30.7094	30.4402	30.7637	30.8131	30.5789	30.9979	30.9845	31.1325	30.9706	31.0715	30.7793	30.8992	31.0344	30.9336	30.8974	30.9005	30.9702
ENSMUSG00000008859.8	ENSMUSG00000008859.8	ENSMUSG00000008859.8	M. musculus	5	4	4	44.5	15.353	137	27.2425	#N/A	28.2372	28.4399	28.6375	28.5545	28.3628	27.809	28.6302	28.7041	27.731	#N/A	28.7471	28.2624	27.8554	28.5762	28.5005	28.6135	28.3002	28.4102	28.5766	28.4205	28.298	#N/A	28.5064	28.495	28.3767	28.3284	27.2425	24.7163	28.2372	28.4399	28.6375	28.5545	28.3628	27.809	28.6302	28.7041	27.731	24.9963
ENSMUSG00000008892.12	ENSMUSG00000008892.12	ENSMUSG00000008892.12	M. musculus	12	12	12	53	30.752	283	30.9572	30.9443	31.0028	30.9378	31.0291	30.9935	30.9585	30.8364	30.922	31.0389	30.9883	31.037	31.1141	31.1729	31.0741	30.8368	31.21	31.1618	31.0471	31.0612	31.3308	31.5639	31.4572	31.5191	31.5075	31.4906	31.5154	31.527	30.9572	30.9443	31.0028	30.9378	31.0291	30.9935	30.9585	30.8364	30.922	31.0389	30.9883	31.037
ENSMUSG00000008976.16	ENSMUSG00000008976.16	ENSMUSG00000008976.16	M. musculus	8	8	8	23.1	51.344	454	26.3997	26.1403	26.0805	26.3855	26.2667	26.0742	26.141	26.3006	26.1706	25.9325	25.8798	25.9181	25.9698	26.2054	26.0575	#N/A	26.0652	25.9453	25.9414	25.9346	25.6034	#N/A	25.738	25.9136	#N/A	#N/A	#N/A	25.8405	26.3997	26.1403	26.0805	26.3855	26.2667	26.0742	26.141	26.3006	26.1706	25.9325	25.8798	25.9181
ENSMUSG00000009013.5;ENSMUSG00000064063.6	ENSMUSG00000009013.5	ENSMUSG00000009013.5	M. musculus	5	5	3	64	10.366	89	#N/A	26.4302	26.5439	26.0624	25.9959	26.309	#N/A	#N/A	#N/A	26.3563	26.3659	#N/A	26.1018	26.6436	#N/A	#N/A	#N/A	26.4265	26.1659	#N/A	#N/A	26.4181	#N/A	#N/A	#N/A	26.0725	25.2985	#N/A	24.5314	26.4302	26.5439	26.0624	25.9959	26.309	24.417	24.7972	24.7579	26.3563	26.3659	25.2205
ENSMUSG00000009090.17	ENSMUSG00000009090.17	ENSMUSG00000009090.17	M. musculus	51	51	27	57.2	101.9	923	31.0068	30.8669	30.9977	30.9118	31.0947	30.8308	30.9943	30.8781	30.9282	30.8758	30.9286	30.875	31.0148	30.8271	30.959	30.821	30.961	30.9695	30.9064	30.8507	30.9734	30.9969	30.8477	30.9803	31.2165	31.0958	30.9695	31.0919	31.0068	30.8669	30.9977	30.9118	31.0947	30.8308	30.9943	30.8781	30.9282	30.8758	30.9286	30.875
ENSMUSG00000009207.15	ENSMUSG00000009207.15	ENSMUSG00000009207.15	M. musculus	3	3	3	15.4	28.368	254	#N/A	#N/A	#N/A	#N/A	26.1022	26.0868	#N/A	#N/A	#N/A	26.0656	#N/A	#N/A	26.113	#N/A	#N/A	#N/A	25.9692	#N/A	#N/A	#N/A	#N/A	#N/A	#N/A	#N/A	#N/A	#N/A	#N/A	26.5465	24.7221	24.4444	24.7471	24.8312	26.1022	26.0868	24.8356	24.3538	24.6024	26.0656	24.5165	25.0768
ENSMUSG00000009293.17	ENSMUSG00000009293.17	ENSMUSG00000009293.17	M. musculus	4	4	4	42.4	18.566	165	26.3473	#N/A	#N/A	26.6291	#N/A	26.3243	26.5673	#N/A	#N/A	#N/A	#N/A	26.5949	#N/A	26.6433	#N/A	#N/A	#N/A	#N/A	#N/A	26.6602	#N/A	#N/A	#N/A	26.3346	#N/A	#N/A	#N/A	26.3975	26.3473	24.6007	24.7029	26.6291	24.6171	26.3243	26.5673	24.415	24.9178	25.0508	24.8515	26.5949
ENSMUSG00000009470.17	ENSMUSG00000009470.17	ENSMUSG00000009470.17	M. musculus	9	7	7	72.5	20.116	178	28.6223	28.541	28.5586	28.6032	28.6294	28.7733	28.4835	28.7227	28.6187	28.55	28.4535	28.4765	28.5989	28.4376	28.4534	28.4912	28.3572	28.2951	28.2087	28.5151	28.2147	28.2978	28.2184	28.168	27.9	28.1295	28.2907	28.1894	28.6223	28.541	28.5586	28.6032	28.6294	28.7733	28.4835	28.7227	28.6187	28.55	28.4535	28.4765
ENSMUSG00000009549.14	ENSMUSG00000009549.14	ENSMUSG00000009549.14	M. musculus	4	4	4	38.1	11.234	97	#N/A	27.3424	27.538	27.2898	#N/A	27.4147	27.4278	27.4835	#N/A	27.5079	27.4051	27.5335	27.9585	27.6524	27.4979	27.8075	27.506	27.4278	27.4403	27.6788	27.7705	27.5336	27.521	27.5	#N/A	27.4192	27.1047	27.7257	24.888	27.3424	27.538	27.2898	24.1008	27.4147	27.4278	27.4835	25.0097	27.5079	27.4051	27.5335
ENSMUSG00000009569.14	ENSMUSG00000009569.14	ENSMUSG00000009569.14	M. musculus	8	8	7	11.5	117.52	1080	26.3294	26.0121	26.2676	26.0198	26.4047	25.846	25.943	26.1895	26.1874	26.1476	26.004	#N/A	26.0758	26.0782	#N/A	#N/A	26.0112	25.8356	26.091	#N/A	25.9356	#N/A	#N/A	#N/A	25.8656	25.9949	25.5931	#N/A	26.3294	26.0121	26.2676	26.0198	26.4047	25.846	25.943	26.1895	26.1874	26.1476	26.004	24.6125
ENSMUSG00000009575.14	ENSMUSG00000009575.14	ENSMUSG00000009575.14	M. musculus	6	5	5	37.7	22.186	191	26.472	#N/A	26.4512	27.0053	26.4988	#N/A	#N/A	#N/A	#N/A	26.7129	26.5986	#N/A	26.3966	26.3587	#N/A	#N/A	26.1671	#N/A	#N/A	#N/A	#N/A	#N/A	#N/A	#N/A	#N/A	#N/A	#N/A	#N/A	26.472	24.6199	26.4512	27.0053	26.4988	24.8544	25.0327	24.4209	24.1003	26.7129	26.5986	24.573
ENSMUSG00000009630.10	ENSMUSG00000009630.10	ENSMUSG00000009630.10	M. musculus	19	19	3	71.2	35.575	309	25.9314	26.2572	26.183	26.1534	25.7877	25.8461	25.8898	#N/A	25.8192	25.9193	25.7968	26.1418	#N/A	25.9496	#N/A	#N/A	25.8034	26.0026	#N/A	#N/A	25.8785	25.9191	#N/A	#N/A	25.6743	25.7136	26.053	26.1019	25.9314	26.2572	26.183	26.1534	25.7877	25.8461	25.8898	24.5364	25.8192	25.9193	25.7968	26.1418
ENSMUSG00000009687.14	ENSMUSG00000009687.14	ENSMUSG00000009687.14	M. musculus	3	3	3	28.1	20.073	185	26.0578	26.3484	#N/A	26.1527	26.6144	26.3412	26.5685	#N/A	26.2126	26.2066	26.1943	26.1278	25.9774	26.2592	26.286	26.3032	25.7662	26.426	#N/A	26.4336	#N/A	#N/A	#N/A	#N/A	#N/A	#N/A	25.2248	25.5893	26.0578	26.3484	24.4126	26.1527	26.6144	26.3412	26.5685	24.3589	26.2126	26.2066	26.1943	26.1278
ENSMUSG00000009741.15	ENSMUSG00000009741.15	ENSMUSG00000009741.15	M. musculus	5	5	5	15.3	56.172	504	25.8494	25.9594	25.8445	#N/A	26.027	#N/A	26.2248	#N/A	26.1612	26.0821	#N/A	#N/A	26.0238	25.9766	#N/A	#N/A	25.9104	25.8082	26.0151	#N/A	#N/A	26.0616	#N/A	#N/A	25.704	#N/A	#N/A	#N/A	25.8494	25.9594	25.8445	24.4541	26.027	24.0373	26.2248	24.7127	26.1612	26.0821	24.6894	24.5972
ENSMUSG00000009863.14	ENSMUSG00000009863.14	ENSMUSG00000009863.14	M. musculus	13	13	13	43.6	31.814	282	30.1821	30.222	30.279	30.266	30.2802	30.3709	30.4504	30.2114	30.468	30.434	30.3713	30.4168	30.3255	30.436	30.4089	30.3271	30.2331	30.4193	30.4617	30.4241	30.3363	30.2532	30.3868	30.2916	30.0275	30.1664	30.3343	30.1774	30.1821	30.222	30.279	30.266	30.2802	30.3709	30.4504	30.2114	30.468	30.434	30.3713	30.4168
ENSMUSG00000009907.17	ENSMUSG00000009907.17	ENSMUSG00000009907.17	M. musculus	23	23	16	46.4	49.419	444	29.6268	29.6786	29.6883	29.6464	29.6296	29.5581	29.7078	29.7199	29.6428	29.677	29.7029	29.7143	29.593	29.8542	29.7944	29.7378	29.7319	29.7681	29.8081	29.7397	29.7859	29.7519	29.8312	29.9372	29.8146	29.661	29.8338	29.9963	29.6268	29.6786	29.6883	29.6464	29.6296	29.5581	29.7078	29.7199	29.6428	29.677	29.7029	29.7143
ENSMUSG00000009927.9	ENSMUSG00000009927.9	ENSMUSG00000009927.9	M. musculus	5	5	5	39.8	10.309	93	31.6627	31.7599	31.7163	31.7747	31.6697	31.6798	31.7821	31.7356	31.6436	31.6761	31.691	31.7652	31.55	31.6919	31.6857	31.6209	31.4867	31.6771	31.6344	31.5749	31.4461	31.3522	31.3821	31.4278	31.0427	31.0554	31.36	31.1914	31.6627	31.7599	31.7163	31.7747	31.6697	31.6798	31.7821	31.7356	31.6436	31.6761	31.691	31.7652
ENSMUSG00000010095.13	ENSMUSG00000010095.13	ENSMUSG00000010095.13	M. musculus	19	19	19	45.4	58.336	526	31.2715	31.3289	31.3463	31.3179	31.4674	31.4902	31.4961	31.4199	31.4561	31.4265	31.4187	31.2363	31.4448	31.4464	31.4261	31.4488	31.3746	31.32	31.4186	31.4731	31.0164	30.8727	30.8973	30.9371	30.6854	30.5884	30.701	30.6274	31.2715	31.3289	31.3463	31.3179	31.4674	31.4902	31.4961	31.4199	31.4561	31.4265	31.4187	31.2363
ENSMUSG00000010097.15	ENSMUSG00000010097.15	ENSMUSG00000010097.15	M. musculus	8	8	8	28.5	47.631	418	#N/A	27.3924	27.5364	27.6633	27.549	27.6153	27.4438	27.7707	27.4744	27.2869	27.6956	27.6561	27.4642	27.3806	27.4836	27.6928	27.052	27.7421	27.165	#N/A	#N/A	#N/A	27.114	#N/A	#N/A	#N/A	#N/A	27.1982	24.6401	27.3924	27.5364	27.6633	27.549	27.6153	27.4438	27.7707	27.4744	27.2869	27.6956	27.6561
ENSMUSG00000010376.15	ENSMUSG00000010376.15	ENSMUSG00000010376.15	M. musculus	2	2	2	17.3	8.9723	81	#N/A	26.9002	#N/A	26.8935	#N/A	#N/A	#N/A	#N/A	#N/A	26.5156	#N/A	#N/A	#N/A	#N/A	26.5314	#N/A	26.8953	#N/A	#N/A	#N/A	27.4737	#N/A	#N/A	#N/A	#N/A	#N/A	#N/A	26.2978	24.9684	26.9002	24.4264	26.8935	24.5254	24.7448	25.1222	24.4626	24.465	26.5156	24.8671	24.365
ENSMUSG00000010517.7	ENSMUSG00000010517.7	ENSMUSG00000010517.7	M. musculus	10	10	10	14.6	73.862	649	26.6604	26.8286	26.8019	27.0029	26.6551	26.8409	26.3879	27.017	26.4798	26.6414	#N/A	26.8042	26.7049	26.23	#N/A	26.37	26.3685	26.5082	26.5265	26.6284	26.3742	26.4513	#N/A	26.2779	#N/A	26.3584	26.1486	26.2837	26.6604	26.8286	26.8019	27.0029	26.6551	26.8409	26.3879	27.017	26.4798	26.6414	24.3759	26.8042
ENSMUSG00000010608.15	ENSMUSG00000010608.15	ENSMUSG00000010608.15	M. musculus	12	12	12	25.5	71.006	585	28.6594	28.548	28.6079	28.4778	28.5167	28.3058	28.5444	28.6503	28.6241	28.5277	28.562	28.2761	28.2986	28.3235	28.3268	28.4598	28.5069	28.1857	28.5751	28.188	28.2218	28.2531	28.2687	28.1366	28.4765	28.0786	28.0765	27.8244	28.6594	28.548	28.6079	28.4778	28.5167	28.3058	28.5444	28.6503	28.6241	28.5277	28.562	28.2761
ENSMUSG00000010609.15	ENSMUSG00000010609.15	ENSMUSG00000010609.15	M. musculus	4	3	3	15	49.964	448	#N/A	#N/A	25.6005	#N/A	#N/A	25.6163	25.2102	#N/A	#N/A	25.6058	#N/A	25.555	25.7248	25.7004	#N/A	#N/A	25.552	25.4773	#N/A	#N/A	25.6999	25.571	#N/A	#N/A	#N/A	#N/A	#N/A	#N/A	24.9397	24.7159	25.6005	24.9048	24.5081	25.6163	25.2102	23.7769	24.3865	25.6058	24.8305	25.555
ENSMUSG00000010911.12	ENSMUSG00000010911.12	ENSMUSG00000010911.12	M. musculus	10	10	10	60.2	26.949	241	28.0706	28.264	27.5577	28.1948	27.3282	27.678	27.3766	27.2372	27.5994	27.8916	27.3057	27.5513	27.7311	27.7622	27.506	27.9211	27.8201	27.2486	27.2746	27.8276	#N/A	26.3827	27.2376	27.5866	27.2679	27.3164	27.1098	27.5361	28.0706	28.264	27.5577	28.1948	27.3282	27.678	27.3766	27.2372	27.5994	27.8916	27.3057	27.5513
ENSMUSG00000010914.10	ENSMUSG00000010914.10	ENSMUSG00000010914.10	M. musculus	12	12	12	32.9	53.998	501	#N/A	27.1567	27.2553	27.2412	27.0209	27.207	27.123	27.3103	27.2122	#N/A	27.4092	27.0906	27.0371	27.0845	27.2645	27.3016	26.921	26.7975	27.1791	27.4603	27.1315	27.1275	26.9811	27.4686	27.3732	27.3049	27.3917	27.5263	25.0303	27.1567	27.2553	27.2412	27.0209	27.207	27.123	27.3103	27.2122	24.4511	27.4092	27.0906
ENSMUSG00000010936.11	ENSMUSG00000010936.11	ENSMUSG00000010936.11	M. musculus	8	8	8	70.4	15.828	142	27.4481	27.6466	27.5076	27.5734	27.4978	27.5589	27.3122	27.485	27.5124	27.4356	27.4443	27.171	27.5859	27.4963	27.3765	27.3548	27.3323	27.4006	27.3095	27.4908	27.3717	27.2686	27.305	27.1984	27.1918	27.385	27.3351	27.1679	27.4481	27.6466	27.5076	27.5734	27.4978	27.5589	27.3122	27.485	27.5124	27.4356	27.4443	27.171
ENSMUSG00000011148.14	ENSMUSG00000011148.14	ENSMUSG00000011148.14	M. musculus	23	23	22	57.1	52.779	480	31.1885	31.2027	31.2194	31.0783	31.1217	31.1715	31.1226	31.2636	31.1686	31.2092	31.228	31.1422	31.2291	31.367	31.2866	31.3197	31.3611	31.3223	31.3342	31.38	31.5444	31.6268	31.4739	31.4898	31.6586	31.691	31.5796	31.4759	31.1885	31.2027	31.2194	31.0783	31.1217	31.1715	31.1226	31.2636	31.1686	31.2092	31.228	31.1422
ENSMUSG00000011257.19	ENSMUSG00000011257.19	ENSMUSG00000011257.19	M. musculus	15	15	7	26.2	72.242	660	26.8839	26.6926	26.2184	26.8838	26.8235	26.8599	26.7448	#N/A	26.8806	26.5744	26.4214	25.8121	26.9615	26.2444	26.5375	#N/A	26.5344	26.5418	#N/A	26.6795	#N/A	#N/A	#N/A	#N/A	27.2291	26.3816	#N/A	27.0714	26.8839	26.6926	26.2184	26.8838	26.8235	26.8599	26.7448	24.8466	26.8806	26.5744	26.4214	25.8121
ENSMUSG00000011752.7	ENSMUSG00000011752.7	ENSMUSG00000011752.7	M. musculus	23	23	19	89.4	28.832	254	34.1538	34.2426	34.3465	34.2446	34.4513	34.4272	34.3306	34.2471	34.3478	34.45	34.3103	34.423	34.5283	34.6143	34.4093	34.3445	34.412	34.4512	34.3238	34.3654	34.2567	34.2256	34.2488	34.1677	34.2067	34.0302	34.2432	33.9794	34.1538	34.2426	34.3465	34.2446	34.4513	34.4272	34.3306	34.2471	34.3478	34.45	34.3103	34.423
ENSMUSG00000011877.13	ENSMUSG00000011877.13	ENSMUSG00000011877.13	M. musculus	16	12	12	26.5	85.299	770	27.1713	27.2827	27.0731	27.0045	27.1796	27.2535	27.4311	27.1969	27.2489	27.0213	27.0838	27.1637	27.1955	27.0694	27.1653	26.9743	27.2453	26.9595	27.0784	27.1343	26.9623	27.1059	27.1713	27.084	27.2985	27.2052	27.1407	27.2609	27.1713	27.2827	27.0731	27.0045	27.1796	27.2535	27.4311	27.1969	27.2489	27.0213	27.0838	27.1637
ENSMUSG00000011884.13	ENSMUSG00000011884.13	ENSMUSG00000011884.13	M. musculus	12	12	12	54.2	21.535	190	31.1573	30.8641	30.853	30.8243	30.914	31.0067	30.9792	30.9035	31.0774	30.9723	31.1559	31.1563	30.9457	31.1051	31.1236	31.0083	31.115	31.1524	31.461	31.2596	31.4777	31.2214	31.4455	31.0827	31.102	31.2066	31.2874	31.0888	31.1573	30.8641	30.853	30.8243	30.914	31.0067	30.9792	30.9035	31.0774	30.9723	31.1559	31.1563
ENSMUSG00000012405.16	ENSMUSG00000012405.16	ENSMUSG00000012405.16	M. musculus	15	15	15	54.9	24.146	204	32.2303	32.1321	32.4267	32.2844	32.033	32.2435	32.3068	32.3715	32.1601	32.171	32.2077	32.3586	32.1146	32.15	32.1323	32.3681	32.0426	32.1109	32.126	32.1774	31.7992	31.7957	31.9807	32.0139	31.4204	31.566	31.6895	31.5938	32.2303	32.1321	32.4267	32.2844	32.033	32.2435	32.3068	32.3715	32.1601	32.171	32.2077	32.3586
ENSMUSG00000012422.14	ENSMUSG00000012422.14	ENSMUSG00000012422.14	M. musculus	2	2	2	25	8.0738	72	#N/A	#N/A	#N/A	#N/A	26.3279	#N/A	26.2879	26.2253	#N/A	#N/A	#N/A	26.4798	#N/A	#N/A	#N/A	#N/A	#N/A	#N/A	#N/A	#N/A	#N/A	#N/A	26.7098	#N/A	#N/A	#N/A	#N/A	#N/A	24.5423	24.9108	24.7629	23.9764	26.3279	24.1232	26.2879	26.2253	24.8927	24.3353	24.3027	26.4798
ENSMUSG00000012848.15	ENSMUSG00000012848.15	ENSMUSG00000012848.15	M. musculus	16	16	15	58.8	22.876	204	32.3372	32.2677	32.1532	32.1449	32.0875	32.2022	32.0716	32.1745	32.2588	32.1208	32.002	32.1553	32.086	32.1538	32.1595	32.179	32.0932	31.8953	31.9304	32.0368	31.8453	31.7785	31.8227	31.7968	31.9223	31.6151	31.6951	31.8237	32.3372	32.2677	32.1532	32.1449	32.0875	32.2022	32.0716	32.1745	32.2588	32.1208	32.002	32.1553
ENSMUSG00000013160.7	ENSMUSG00000013160.7	ENSMUSG00000013160.7	M. musculus	17	17	17	50.7	40.301	351	31.8835	31.776	31.768	31.836	31.7931	31.7922	31.7167	31.8467	31.7149	31.8118	31.8932	31.7797	31.9708	31.9157	31.834	31.8437	31.9253	31.9207	31.9982	31.9196	31.9459	32.0852	31.8983	31.9632	31.908	31.9327	31.9496	31.8734	31.8835	31.776	31.768	31.836	31.7931	31.7922	31.7167	31.8467	31.7149	31.8118	31.8932	31.7797
ENSMUSG00000013593.12	ENSMUSG00000013593.12	ENSMUSG00000013593.12	M. musculus	15	15	15	40.5	49.573	437	29.3422	29.3572	29.4657	29.4397	29.3947	29.3833	29.5128	29.3483	29.2512	29.3878	29.4397	29.2899	29.2551	29.4739	29.4841	29.3947	29.2901	29.4432	29.4677	29.2287	29.2839	29.313	29.2119	29.2055	28.9899	29.175	29.1978	29.4088	29.3422	29.3572	29.4657	29.4397	29.3947	29.3833	29.5128	29.3483	29.2512	29.3878	29.4397	29.2899
ENSMUSG00000013629.16	ENSMUSG00000013629.16	ENSMUSG00000013629.16	M. musculus	50	50	49	31.7	235.85	2154	29.7537	29.6318	29.7339	29.6857	29.6655	29.6381	29.7059	29.7677	29.4806	29.536	29.4406	29.4771	29.5004	29.459	29.3983	29.5148	29.2208	29.2157	29.3543	29.2023	28.9996	29.1093	29.016	28.9842	28.6276	28.7643	28.824	28.8214	29.7537	29.6318	29.7339	29.6857	29.6655	29.6381	29.7059	29.7677	29.4806	29.536	29.4406	29.4771
ENSMUSG00000013662.6	ENSMUSG00000013662.6	ENSMUSG00000013662.6	M. musculus	10	10	10	29.6	40.744	361	26.5352	26.7234	26.5808	26.279	26.4515	26.4343	26.4661	26.4302	26.1454	26.4974	26.5491	26.4741	26.7542	26.6744	26.5132	26.4906	26.5496	26.6686	26.5242	26.84	27.0141	26.7308	26.9165	26.8812	#N/A	26.8561	26.6175	27.0168	26.5352	26.7234	26.5808	26.279	26.4515	26.4343	26.4661	26.4302	26.1454	26.4974	26.5491	26.4741
ENSMUSG00000013663.7	ENSMUSG00000013663.7	ENSMUSG00000013663.7	M. musculus	4	4	4	10.7	47.152	403	#N/A	#N/A	25.1314	25.4791	25.0829	#N/A	25.4774	25.3093	#N/A	#N/A	25.2922	#N/A	25.1923	#N/A	25.3972	25.7296	#N/A	#N/A	25.5284	25.4422	#N/A	#N/A	#N/A	#N/A	#N/A	#N/A	25.2208	#N/A	25.1508	24.9042	25.1314	25.4791	25.0829	23.9883	25.4774	25.3093	24.2936	24.2696	25.2922	24.2695
ENSMUSG00000013698.12	ENSMUSG00000013698.12	ENSMUSG00000013698.12	M. musculus	4	4	4	36.1	12.544	108	27.9406	28.3483	28.0567	27.8105	27.7933	28.0287	27.9063	28.2724	28.0654	28.3613	28.1807	28.4107	28.3642	28.4574	28.2974	28.5457	28.2319	28.3071	28.3504	28.4868	28.313	28.1726	28.4004	28.2898	27.6821	28.0309	28.0862	28.2495	27.9406	28.3483	28.0567	27.8105	27.7933	28.0287	27.9063	28.2724	28.0654	28.3613	28.1807	28.4107
ENSMUSG00000013707.3	ENSMUSG00000013707.3	ENSMUSG00000013707.3	M. musculus	8	8	8	53.3	20.615	184	29.6825	29.4867	29.6646	29.7942	29.7385	29.6822	29.681	29.7242	29.6702	29.7173	29.6735	29.7173	29.8716	29.7416	29.9651	29.557	29.905	29.8455	30.001	29.9263	29.7482	29.9204	29.9592	29.7184	29.5853	29.7493	29.7188	29.7658	29.6825	29.4867	29.6646	29.7942	29.7385	29.6822	29.681	29.7242	29.6702	29.7173	29.6735	29.7173
ENSMUSG00000013736.16	ENSMUSG00000013736.16	ENSMUSG00000013736.16	M. musculus	7	7	7	32.1	25.017	215	27.1075	27.0177	#N/A	26.6925	26.8158	26.9558	26.8502	27.224	26.7822	27.0949	27.2115	26.8682	27.1077	27.0882	26.6819	27.2045	26.8243	27.0433	26.6317	26.8375	26.8952	27.1492	27.0028	27.072	26.7749	26.8774	27.0762	27.0878	27.1075	27.0177	25.0141	26.6925	26.8158	26.9558	26.8502	27.224	26.7822	27.0949	27.2115	26.8682
ENSMUSG00000013846.10	ENSMUSG00000013846.10	ENSMUSG00000013846.10	M. musculus	2	2	2	6.5	39.072	337	#N/A	#N/A	24.8552	#N/A	#N/A	#N/A	#N/A	#N/A	#N/A	#N/A	25.1302	#N/A	#N/A	24.8982	25.4956	#N/A	#N/A	#N/A	#N/A	#N/A	#N/A	#N/A	#N/A	#N/A	#N/A	#N/A	#N/A	#N/A	24.5997	24.668	24.8552	25.0189	25.0241	23.8836	24.3585	23.6912	24.2121	24.4114	25.1302	24.9731
ENSMUSG00000013997.10	ENSMUSG00000013997.10	ENSMUSG00000013997.10	M. musculus	6	6	6	25.5	26.236	239	26.3602	#N/A	#N/A	#N/A	26.3104	#N/A	#N/A	#N/A	#N/A	#N/A	#N/A	26.2787	26.398	#N/A	#N/A	#N/A	#N/A	#N/A	#N/A	#N/A	#N/A	26.5117	#N/A	26.6285	#N/A	25.8982	26.2758	26.575	26.3602	24.4	24.7029	24.551	26.3104	23.8301	24.1642	24.4425	24.5069	24.5531	24.5258	26.2787
ENSMUSG00000014195.16	ENSMUSG00000014195.16	ENSMUSG00000014195.16	M. musculus	13	13	13	48.6	35.802	315	28.1855	27.9465	28.2353	28.3448	28.1437	28.1192	28.0543	28.2022	28.0618	27.9949	28.1855	28.1872	28.2078	28.0464	28.2133	28.0415	27.8535	27.9524	28.1081	28.0845	28.2591	28.027	28.0807	28.1592	28.1024	28.1583	28.1942	28.1112	28.1855	27.9465	28.2353	28.3448	28.1437	28.1192	28.0543	28.2022	28.0618	27.9949	28.1855	28.1872
ENSMUSG00000014226.10	ENSMUSG00000014226.10	ENSMUSG00000014226.10	M. musculus	7	7	7	58.5	15.556	135	29.3572	29.5619	29.6389	29.5003	29.6034	29.4271	29.5922	29.2126	29.4497	29.544	29.3803	29.6201	29.5729	29.648	29.4643	29.4909	29.5012	29.4529	29.4489	29.42	29.1772	29.0649	29.2256	29.358	29.2312	29.141	29.2738	29.0653	29.3572	29.5619	29.6389	29.5003	29.6034	29.4271	29.5922	29.2126	29.4497	29.544	29.3803	29.6201
ENSMUSG00000014313.15	ENSMUSG00000014313.15	ENSMUSG00000014313.15	M. musculus	7	7	7	61.8	8.4689	76	29.2848	29.4906	29.3021	28.8481	29.5029	29.59	29.2519	29.375	29.557	29.3911	29.2451	29.1279	29.0022	29.7192	29.4087	29.1658	29.3064	29.3896	29.0507	#N/A	29.0217	29.0227	28.9522	#N/A	28.6644	28.8717	28.6664	28.6431	29.2848	29.4906	29.3021	28.8481	29.5029	29.59	29.2519	29.375	29.557	29.3911	29.2451	29.1279
ENSMUSG00000014349.7	ENSMUSG00000014349.7	ENSMUSG00000014349.7	M. musculus	11	11	11	28.7	38.368	356	#N/A	26.9404	26.7155	26.752	27.2795	27.2185	26.7265	27.0175	26.8455	#N/A	26.7769	26.6613	27.0219	27.0331	26.7691	26.9412	26.9437	26.7818	26.8149	26.7085	#N/A	#N/A	26.4769	26.7656	26.6711	#N/A	26.3684	26.1844	24.7784	26.9404	26.7155	26.752	27.2795	27.2185	26.7265	27.0175	26.8455	24.2017	26.7769	26.6613
ENSMUSG00000014361.5	ENSMUSG00000014361.5	ENSMUSG00000014361.5	M. musculus	5	5	5	5.9	110.16	994	25.4256	#N/A	#N/A	#N/A	#N/A	#N/A	#N/A	#N/A	#N/A	#N/A	#N/A	#N/A	#N/A	#N/A	#N/A	#N/A	#N/A	#N/A	25.9843	25.8509	#N/A	26.3665	26.4078	26.5816	#N/A	26.6218	26.822	26.6874	25.4256	24.7979	24.7342	24.3991	24.0829	24.6192	24.4608	24.2129	24.8061	24.7264	24.5318	24.9294
ENSMUSG00000014402.15	ENSMUSG00000014402.15	ENSMUSG00000014402.15	M. musculus	12	12	12	32.7	44.123	391	28.3574	28.4159	28.3869	28.3535	28.4015	28.2685	28.232	28.4473	28.4048	28.4552	27.9478	28.3399	28.4837	28.2692	28.4163	28.5634	28.4561	28.2556	28.2745	28.3667	28.3929	28.2228	28.3554	28.3352	28.333	28.6658	28.3334	28.5525	28.3574	28.4159	28.3869	28.3535	28.4015	28.2685	28.232	28.4473	28.4048	28.4552	27.9478	28.3399
ENSMUSG00000014547.10	ENSMUSG00000014547.10	ENSMUSG00000014547.10	M. musculus	13	13	13	43	45.094	400	27.2921	27.4325	27.3995	27.5364	27.5484	27.4457	27.3784	27.4218	27.2179	27.3532	27.2881	27.328	27.1702	27.4659	27.3467	27.2864	27.1801	27.1583	27.2118	27.3246	27.1729	27.1235	27.1165	27.1571	26.9815	27.2805	26.8826	26.7525	27.2921	27.4325	27.3995	27.5364	27.5484	27.4457	27.3784	27.4218	27.2179	27.3532	27.2881	27.328
ENSMUSG00000014554.13	ENSMUSG00000014554.13	ENSMUSG00000014554.13	M. musculus	3	3	3	23.4	23.477	205	26.2044	26.6987	26.5635	26.4264	26.2368	#N/A	#N/A	#N/A	26.4514	26.5512	26.7882	26.4845	#N/A	#N/A	26.7428	#N/A	26.5911	26.817	26.7817	#N/A	27.2728	27.2784	27.1201	27.2814	27.3364	27.59	27.5928	27.4895	26.2044	26.6987	26.5635	26.4264	26.2368	24.4512	24.3992	24.2362	26.4514	26.5512	26.7882	26.4845
ENSMUSG00000014601.13;ENSMUSG00000039629.14	ENSMUSG00000014601.13	ENSMUSG00000014601.13	M. musculus	8	8	8	12.1	95.584	837	26.2481	26.2771	26.3281	#N/A	26.2822	26.1522	26.29	26.0683	26.0797	26.12	26.1003	25.817	25.4455	25.8753	26.5961	#N/A	25.8034	26.1394	26.1808	26.3153	26.0269	#N/A	26.2312	#N/A	25.8054	25.9242	25.8796	26.0991	26.2481	26.2771	26.3281	24.4601	26.2822	26.1522	26.29	26.0683	26.0797	26.12	26.1003	25.817
ENSMUSG00000014606.14	ENSMUSG00000014606.14	ENSMUSG00000014606.14	M. musculus	19	19	19	65.3	34.155	314	31.3133	31.3334	31.3397	31.3887	31.326	31.3019	31.3203	31.3889	31.3421	31.3605	31.3294	31.4151	31.406	31.412	31.4658	31.5144	31.5286	31.5236	31.4798	31.4658	31.6929	31.5917	31.5272	31.6082	31.5284	31.5933	31.648	31.6318	31.3133	31.3334	31.3397	31.3887	31.326	31.3019	31.3203	31.3889	31.3421	31.3605	31.3294	31.4151
ENSMUSG00000014769.10	ENSMUSG00000014769.10	ENSMUSG00000014769.10	M. musculus	5	5	5	38.4	21.901	203	29.8595	29.757	29.8981	29.8095	29.877	30.0048	29.9372	29.8306	29.8067	29.8556	29.7274	30.0181	30.061	30.041	29.9631	30.0121	30.0073	29.9902	29.9187	30.0478	29.9658	29.9761	30.0758	29.9525	30.3042	29.9272	30.0678	30.0937	29.8595	29.757	29.8981	29.8095	29.877	30.0048	29.9372	29.8306	29.8067	29.8556	29.7274	30.0181
ENSMUSG00000014778.10	ENSMUSG00000014778.10	ENSMUSG00000014778.10	M. musculus	25	25	25	28	129.6	1197	28.1708	28.0752	28.0592	27.8883	28.2361	28.127	28.0407	28.2162	28.1093	28.0313	27.7858	27.9562	27.9155	27.7133	28.0911	27.8209	28.008	27.6507	27.7543	27.8746	27.0483	26.5151	27.078	27.3617	27.2425	27.4015	26.9067	26.8573	28.1708	28.0752	28.0592	27.8883	28.2361	28.127	28.0407	28.2162	28.1093	28.0313	27.7858	27.9562
ENSMUSG00000014867.9	ENSMUSG00000014867.9	ENSMUSG00000014867.9	M. musculus	3	3	3	24.2	13.745	124	29.1385	28.9991	28.8056	29.2351	29.242	29.384	29.051	28.8097	29.2569	29.2592	28.827	29.2697	29.6276	29.5308	29.1859	28.9343	29.1084	29.0437	28.6834	28.8311	28.6224	28.7616	29.1285	28.9438	28.61	28.6889	28.7563	29.0078	29.1385	28.9991	28.8056	29.2351	29.242	29.384	29.051	28.8097	29.2569	29.2592	28.827	29.2697
ENSMUSG00000014956.15	ENSMUSG00000014956.15	ENSMUSG00000014956.15	M. musculus	21	8	7	69.7	37.186	327	28.6051	28.6946	28.7596	28.9001	28.7208	28.7027	28.6957	28.7627	28.6915	28.631	28.7201	28.6418	28.6937	28.7399	28.7984	28.7903	28.7838	28.4023	28.6598	28.7311	28.5655	28.5073	28.5574	28.7096	28.5219	28.652	28.6209	28.6812	28.6051	28.6946	28.7596	28.9001	28.7208	28.7027	28.6957	28.7627	28.6915	28.631	28.7201	28.6418
ENSMUSG00000014959.12	ENSMUSG00000014959.12	ENSMUSG00000014959.12	M. musculus	8	8	8	33.4	33.903	317	27.9305	27.7679	27.9407	28.0114	27.9605	27.9427	27.8369	27.9547	27.7971	27.9382	27.9174	27.9697	27.9996	27.8301	27.6924	28.0228	27.8949	27.472	27.7292	27.8546	27.7925	27.5578	27.5893	27.5945	27.695	27.5905	27.6354	27.8751	27.9305	27.7679	27.9407	28.0114	27.9605	27.9427	27.8369	27.9547	27.7971	27.9382	27.9174	27.9697
ENSMUSG00000015002.18	ENSMUSG00000015002.18	ENSMUSG00000015002.18	M. musculus	8	8	8	15.4	92.612	819	25.9213	26.1157	26.046	26.0587	26.2775	#N/A	#N/A	25.7823	#N/A	25.6159	26.0903	#N/A	#N/A	25.8498	#N/A	25.8493	25.9508	26.07	25.9672	25.7984	25.8316	25.819	#N/A	26.2283	26.0181	#N/A	#N/A	26.1527	25.9213	26.1157	26.046	26.0587	26.2775	25.0513	24.4954	25.7823	24.6136	25.6159	26.0903	24.6001
ENSMUSG00000015013.9	ENSMUSG00000015013.9	ENSMUSG00000015013.9	M. musculus	6	6	6	44.6	16.018	139	25.6323	26.0692	#N/A	#N/A	26.048	25.8214	#N/A	26.215	25.9277	25.9633	#N/A	26.0033	26.0877	26.0416	#N/A	26.1683	25.8781	26.0516	#N/A	26.1656	25.443	#N/A	26.0857	25.9457	26.0394	#N/A	26.1717	26.2886	25.6323	26.0692	25.1146	24.5773	26.048	25.8214	24.5573	26.215	25.9277	25.9633	24.775	26.0033
ENSMUSG00000015027.11	ENSMUSG00000015027.11	ENSMUSG00000015027.11	M. musculus	16	16	16	38.6	48.555	440	29.5812	29.6098	29.5174	29.5666	29.6682	29.6178	29.4473	29.7539	29.529	29.4992	29.6084	29.5586	29.6428	29.5933	29.6188	29.7775	29.9244	29.8879	29.8479	29.9794	30.6319	30.6506	30.6423	30.6556	31.3005	31.261	31.134	31.4159	29.5812	29.6098	29.5174	29.5666	29.6682	29.6178	29.4473	29.7539	29.529	29.4992	29.6084	29.5586
ENSMUSG00000015087.14	ENSMUSG00000015087.14	ENSMUSG00000015087.14	M. musculus	8	8	8	15.2	79.83	725	25.3217	25.7842	25.6333	25.8586	#N/A	#N/A	#N/A	#N/A	#N/A	#N/A	#N/A	#N/A	#N/A	#N/A	#N/A	25.4969	#N/A	25.8765	#N/A	#N/A	25.5799	25.7757	25.4945	#N/A	#N/A	25.5487	#N/A	25.44	25.3217	25.7842	25.6333	25.8586	24.8756	24.7365	24.8721	23.6639	24.5321	24.3803	24.3973	24.9467
ENSMUSG00000015092.9	ENSMUSG00000015092.9	ENSMUSG00000015092.9	M. musculus	7	7	7	50	16.369	148	27.7666	27.8538	27.6052	27.3724	27.5116	27.6118	27.5627	27.2781	27.804	27.5405	27.4228	27.3957	27.7784	27.9594	27.767	27.3984	27.6895	27.7779	27.2854	27.577	27.5678	27.891	27.4815	27.4092	27.4506	27.3843	27.33	27.1589	27.7666	27.8538	27.6052	27.3724	27.5116	27.6118	27.5627	27.2781	27.804	27.5405	27.4228	27.3957
ENSMUSG00000015112.15	ENSMUSG00000015112.15	ENSMUSG00000015112.15	M. musculus	30	26	26	56.7	74.466	676	30.0206	29.9015	29.982	30.0407	30.0471	30.1312	29.9109	29.9825	29.8925	29.9669	29.9285	29.7927	29.8422	29.9661	29.8847	29.8118	29.9231	29.9731	30.0337	29.9502	29.7321	29.8754	29.99	29.9527	29.8901	30.0927	30.0769	30.085	30.0206	29.9015	29.982	30.0407	30.0471	30.1312	29.9109	29.9825	29.8925	29.9669	29.9285	29.7927
ENSMUSG00000015120.15	ENSMUSG00000015120.15	ENSMUSG00000015120.15	M. musculus	8	8	8	61.4	11.225	101	28.7712	29.0881	29.0716	28.9713	29.1192	29.0776	28.6513	29.1357	29.0901	29.0232	29.0514	29.2378	28.7855	28.9387	28.5968	29.0497	28.7117	28.6605	28.8477	29.0727	28.4153	28.6719	28.53	28.427	28.3103	28.1746	28.7337	28.4255	28.7712	29.0881	29.0716	28.9713	29.1192	29.0776	28.6513	29.1357	29.0901	29.0232	29.0514	29.2378
ENSMUSG00000015143.15;ENSMUSG00000006457.4	ENSMUSG00000015143.15	ENSMUSG00000015143.15	M. musculus	64	43	39	72.9	102.72	887	32.5019	32.4932	32.6602	32.5346	32.6798	32.6538	32.6668	32.6428	32.6265	32.6378	32.6056	32.5007	32.8862	32.8246	32.8493	32.6518	32.931	32.8079	32.8515	32.8134	32.8224	32.947	32.9459	32.8612	33.0524	33.0381	33.0452	33.1013	32.5019	32.4932	32.6602	32.5346	32.6798	32.6538	32.6668	32.6428	32.6265	32.6378	32.6056	32.5007
ENSMUSG00000015149.14	ENSMUSG00000015149.14	ENSMUSG00000015149.14	M. musculus	15	15	15	60.5	35.678	319	28.7734	28.7276	28.5455	28.6593	28.5442	28.5991	28.4559	28.4594	28.5522	28.5239	28.5927	28.6352	28.8558	28.6138	28.7377	28.4925	28.7928	28.7818	28.7629	28.5017	28.9734	28.7854	28.4818	28.6022	28.9794	28.8502	28.6124	28.5676	28.7734	28.7276	28.5455	28.6593	28.5442	28.5991	28.4559	28.4594	28.5522	28.5239	28.5927	28.6352
ENSMUSG00000015165.16	ENSMUSG00000015165.16	ENSMUSG00000015165.16	M. musculus	27	27	27	63.7	63.963	586	32.0018	31.9333	32.0081	32.0103	31.7903	31.9805	31.9327	31.9756	31.8459	31.8305	31.7346	31.79	31.8586	31.8233	31.9047	31.8037	31.6771	31.5659	31.5798	31.6794	31.5942	31.5607	31.5286	31.658	31.5976	31.5466	31.5015	31.4186	32.0018	31.9333	32.0081	32.0103	31.7903	31.9805	31.9327	31.9756	31.8459	31.8305	31.7346	31.79
ENSMUSG00000015176.11	ENSMUSG00000015176.11	ENSMUSG00000015176.11	M. musculus	13	13	13	16.1	73.569	701	26.1345	26.4007	25.985	#N/A	25.8679	25.9391	#N/A	#N/A	25.9813	25.7975	25.8496	25.8322	25.9544	#N/A	#N/A	25.4444	#N/A	#N/A	#N/A	#N/A	#N/A	#N/A	#N/A	#N/A	#N/A	#N/A	25.6637	#N/A	26.1345	26.4007	25.985	24.3894	25.8679	25.9391	24.6859	24.9023	25.9813	25.7975	25.8496	25.8322
ENSMUSG00000015217.11	ENSMUSG00000015217.11	ENSMUSG00000015217.11	M. musculus	4	2	2	20	23.01	200	#N/A	28.2355	#N/A	28.4791	#N/A	#N/A	#N/A	#N/A	#N/A	28.036	#N/A	#N/A	#N/A	#N/A	#N/A	#N/A	#N/A	#N/A	#N/A	#N/A	#N/A	#N/A	#N/A	#N/A	#N/A	#N/A	#N/A	#N/A	24.8714	28.2355	24.5144	28.4791	24.5287	24.4183	24.3151	24.2368	25.1525	28.036	24.9421	24.7832
ENSMUSG00000015243.4;ENSMUSG00000035722.15;ENSMUSG00000026944.18	ENSMUSG00000015243.4	ENSMUSG00000015243.4	M. musculus	30	30	30	14.7	253.91	2261	26.7975	27.4158	27.1024	26.9022	27.0942	27.3465	27.6416	27.5527	28.1032	27.9083	27.7106	27.855	27.6836	27.764	27.6804	27.0111	28.0843	27.614	28.2114	27.9821	28.8236	28.472	27.7145	28.4877	28.7979	29.2553	28.7733	28.9745	26.7975	27.4158	27.1024	26.9022	27.0942	27.3465	27.6416	27.5527	28.1032	27.9083	27.7106	27.855
ENSMUSG00000015247.10	ENSMUSG00000015247.10	ENSMUSG00000015247.10	M. musculus	10	10	9	54.7	28.308	247	28.8274	28.4629	28.6712	28.759	28.6478	28.8935	28.893	28.91	28.6005	28.7801	28.8911	28.7813	28.8005	28.9142	28.8679	29.2572	28.7952	28.9309	29.1542	28.9479	29.0213	29.1472	29.1862	29.1153	29.1483	29.3786	29.2517	29.1238	28.8274	28.4629	28.6712	28.759	28.6478	28.8935	28.893	28.91	28.6005	28.7801	28.8911	28.7813
ENSMUSG00000015290.15	ENSMUSG00000015290.15	ENSMUSG00000015290.15	M. musculus	8	8	8	52.2	17.8	157	26.8335	26.7398	26.4904	27.1134	26.8257	26.7914	26.7119	26.5785	26.8916	26.4712	26.7941	26.6036	26.7571	26.7226	26.8143	26.756	26.4163	26.3402	26.667	26.8385	26.5242	26.488	26.7525	26.8675	26.0082	#N/A	26.5942	26.3519	26.8335	26.7398	26.4904	27.1134	26.8257	26.7914	26.7119	26.5785	26.8916	26.4712	26.7941	26.6036
ENSMUSG00000015291.10	ENSMUSG00000015291.10	ENSMUSG00000015291.10	M. musculus	6	4	4	44.3	16.863	149	26.9783	26.745	#N/A	26.415	26.7506	26.8029	26.9919	26.9444	26.6549	26.8767	26.7604	#N/A	26.6974	26.874	26.9877	#N/A	26.8582	26.7557	27.2089	#N/A	26.9307	27.1505	#N/A	#N/A	26.964	27.2365	27.0032	27.1591	26.9783	26.745	25.1167	26.415	26.7506	26.8029	26.9919	26.9444	26.6549	26.8767	26.7604	24.5646
ENSMUSG00000015305.6;ENSMUSG00000022876.18	ENSMUSG00000015305.6	ENSMUSG00000015305.6	M. musculus	16	16	16	14.9	135.62	1230	#N/A	26.1889	26.5121	#N/A	26.189	#N/A	26.4059	26.2374	26.6518	26.2045	26.7079	26.0755	26.3344	#N/A	#N/A	26.0698	#N/A	25.6916	26.0957	#N/A	26.2951	26.2728	26.1549	#N/A	#N/A	26.3332	25.9264	25.7687	24.7733	26.1889	26.5121	24.7038	26.189	24.8416	26.4059	26.2374	26.6518	26.2045	26.7079	26.0755
ENSMUSG00000015340.10	ENSMUSG00000015340.10	ENSMUSG00000015340.10	M. musculus	28	28	28	55.3	65.304	570	32.0486	31.988	32.1425	32.0684	32.0005	32.1401	32.1186	32.046	32.2506	32.3041	32.4271	32.1963	32.533	32.5953	32.4397	32.4773	32.5579	32.5328	32.5827	32.5477	32.112	32.2514	32.2563	32.2195	32.1013	32.1052	32.0643	31.9454	32.0486	31.988	32.1425	32.0684	32.0005	32.1401	32.1186	32.046	32.2506	32.3041	32.4271	32.1963
ENSMUSG00000015341.17	ENSMUSG00000015341.17	ENSMUSG00000015341.17	M. musculus	4	4	4	34.3	15.792	137	25.8894	25.7844	25.7062	#N/A	#N/A	25.8626	25.7845	25.8752	#N/A	25.8913	26.0547	25.7099	25.8485	25.85	25.8754	25.9157	#N/A	25.8956	25.8936	25.6059	25.6861	#N/A	26.0651	25.9886	25.6694	25.8591	25.8819	25.8571	25.8894	25.7844	25.7062	24.1592	24.2495	25.8626	25.7845	25.8752	24.8357	25.8913	26.0547	25.7099
ENSMUSG00000015355.13	ENSMUSG00000015355.13	ENSMUSG00000015355.13	M. musculus	10	10	10	40	27.383	240	28.6756	28.6888	28.7785	28.7856	28.6178	28.7668	28.6141	28.6668	28.7412	28.6455	28.817	28.6941	28.8099	28.8003	28.8029	28.6979	29.0489	29.0265	28.9737	29.0153	29.3561	29.3754	29.0377	29.0341	29.2218	29.4379	29.1147	29.2724	28.6756	28.6888	28.7785	28.7856	28.6178	28.7668	28.6141	28.6668	28.7412	28.6455	28.817	28.6941
ENSMUSG00000015357.10	ENSMUSG00000015357.10	ENSMUSG00000015357.10	M. musculus	12	12	12	21.8	69.228	634	26.8162	26.9714	26.5536	26.6678	27.1405	26.6167	27.0209	26.4704	26.6757	26.8488	26.9631	#N/A	26.7576	26.5352	26.9354	26.6134	26.695	26.5666	26.8336	26.8113	26.6726	26.7945	#N/A	26.6355	26.7093	26.5764	26.6421	26.6752	26.8162	26.9714	26.5536	26.6678	27.1405	26.6167	27.0209	26.4704	26.6757	26.8488	26.9631	24.9639
ENSMUSG00000015363.13	ENSMUSG00000015363.13	ENSMUSG00000015363.13	M. musculus	6	6	6	25.3	42.189	376	#N/A	25.8216	25.855	#N/A	25.9018	26.062	26.1335	#N/A	#N/A	#N/A	25.8427	25.8777	25.8181	25.72	25.8603	25.8102	25.9926	25.9445	#N/A	25.8866	25.9705	26.1163	26.231	26.3047	26.0194	26.0968	26.2246	26.5348	24.6679	25.8216	25.855	24.3524	25.9018	26.062	26.1335	24.8986	24.8892	24.6604	25.8427	25.8777
ENSMUSG00000015474.16	ENSMUSG00000015474.16	ENSMUSG00000015474.16	M. musculus	5	5	5	29.2	26.797	236	#N/A	#N/A	28.1312	27.5557	27.4963	27.6779	#N/A	#N/A	#N/A	27.6851	#N/A	27.781	27.6618	28.5006	#N/A	27.9514	28.4943	#N/A	#N/A	28.4383	27.7591	#N/A	28.0153	27.5255	27.2268	27.8624	#N/A	27.8086	25.233	24.9311	28.1312	27.5557	27.4963	27.6779	24.7929	24.9417	24.5685	27.6851	24.6085	27.781
ENSMUSG00000015568.16	ENSMUSG00000015568.16	ENSMUSG00000015568.16	M. musculus	17	17	17	50.4	53.109	474	30.7794	30.7462	30.8345	30.5852	30.8701	30.9869	30.8535	30.7801	30.8153	30.7301	30.829	30.6359	30.9751	30.9633	30.8822	31.0013	30.8726	31.0165	30.9552	30.8097	31.6946	31.5234	31.4828	31.4606	32.0303	31.9007	31.8144	31.8647	30.7794	30.7462	30.8345	30.5852	30.8701	30.9869	30.8535	30.7801	30.8153	30.7301	30.829	30.6359
ENSMUSG00000015656.17	ENSMUSG00000015656.17	ENSMUSG00000015656.17	M. musculus	49	49	35	71.1	70.87	646	35.0831	35.107	35.142	35.0936	35.1769	35.1934	35.1738	35.0656	35.1169	35.1077	35.0938	34.9819	35.1134	35.0903	35.1281	35.0546	35.0406	34.9749	35.0968	35.1034	34.7628	34.8531	34.8356	34.8331	34.7096	34.8392	34.7607	34.7242	35.0831	35.107	35.142	35.0936	35.1769	35.1934	35.1738	35.0656	35.1169	35.1077	35.0938	34.9819
ENSMUSG00000015671.11	ENSMUSG00000015671.11	ENSMUSG00000015671.11	M. musculus	10	10	10	56.8	20.786	183	30.5647	30.6549	30.5868	30.5283	30.411	30.6403	30.4426	30.6606	30.608	30.772	30.5023	30.6947	30.7966	30.755	30.6258	30.6888	30.6925	30.7697	30.5666	30.7899	30.4643	30.6306	30.6073	30.364	30.5526	30.5772	30.6291	30.4129	30.5647	30.6549	30.5868	30.5283	30.411	30.6403	30.4426	30.6606	30.608	30.772	30.5023	30.6947
ENSMUSG00000015711.8	ENSMUSG00000015711.8	ENSMUSG00000015711.8	M. musculus	13	13	13	37.9	50.239	454	28.4173	28.0285	28.0706	28.1102	28.3283	28.1681	28.0176	28.423	28.2266	28.3672	28.4544	28.2209	28.1973	28.3624	28.2247	28.3299	28.2444	28.1191	28.4477	28.4023	28.522	28.5865	28.2708	28.333	28.5433	28.7502	28.5881	28.4358	28.4173	28.0285	28.0706	28.1102	28.3283	28.1681	28.0176	28.423	28.2266	28.3672	28.4544	28.2209
ENSMUSG00000015714.11	ENSMUSG00000015714.11	ENSMUSG00000015714.11	M. musculus	4	4	4	14.7	29.302	245	28.5029	28.3339	28.0684	28.3601	28.8484	28.3543	28.2629	28.3741	28.551	28.0207	28.3657	27.9998	28.7175	28.1807	28.3328	27.9393	28.4836	27.9995	28.5356	27.9255	28.2678	28.5954	28.0968	28.2791	28.2556	28.393	28.5672	28.4303	28.5029	28.3339	28.0684	28.3601	28.8484	28.3543	28.2629	28.3741	28.551	28.0207	28.3657	27.9998
ENSMUSG00000015733.13	ENSMUSG00000015733.13	ENSMUSG00000015733.13	M. musculus	21	21	17	80.1	32.967	286	32.1058	32.0553	32.3303	32.2023	32.3437	32.2163	32.2956	32.2185	32.1941	32.2829	32.4243	32.4181	32.4827	32.544	32.3749	32.321	32.5897	32.617	32.6208	32.6254	32.7458	32.7998	32.7905	32.7856	33.0242	32.8752	32.7906	32.8713	32.1058	32.0553	32.3303	32.2023	32.3437	32.2163	32.2956	32.2185	32.1941	32.2829	32.4243	32.4181
ENSMUSG00000015747.5	ENSMUSG00000015747.5	ENSMUSG00000015747.5	M. musculus	20	20	20	41.1	65.052	570	27.9899	28.0046	27.8775	28.105	28.028	27.9199	27.8986	27.9476	27.9354	27.8259	27.9821	27.9397	27.9236	27.9217	27.8307	27.8876	27.5909	27.9596	28.1818	27.8531	27.8741	27.9791	28.0737	27.9682	28.0348	27.953	28.0618	28.0296	27.9899	28.0046	27.8775	28.105	28.028	27.9199	27.8986	27.9476	27.9354	27.8259	27.9821	27.9397
ENSMUSG00000015748.13	ENSMUSG00000015748.13	ENSMUSG00000015748.13	M. musculus	3	3	3	46.5	11.404	101	#N/A	#N/A	#N/A	#N/A	#N/A	#N/A	#N/A	25.8132	#N/A	#N/A	#N/A	25.0178	#N/A	#N/A	25.185	25.4356	#N/A	#N/A	#N/A	25.1391	#N/A	#N/A	#N/A	#N/A	#N/A	#N/A	#N/A	#N/A	24.8505	24.4333	24.8923	24.8159	24.8607	24.7815	24.988	25.8132	24.1273	24.7939	24.9537	25.0178
ENSMUSG00000015750.15	ENSMUSG00000015750.15	ENSMUSG00000015750.15	M. musculus	2	2	2	5.3	28.986	265	25.5534	25.8437	25.713	25.7879	#N/A	#N/A	25.5292	25.8568	#N/A	#N/A	25.5955	25.8972	25.6218	#N/A	25.7904	25.8432	26.0287	#N/A	25.7169	26.0096	#N/A	#N/A	#N/A	25.8452	#N/A	#N/A	26.0817	26.0491	25.5534	25.8437	25.713	25.7879	24.9305	23.9135	25.5292	25.8568	24.6273	24.4965	25.5955	25.8972
ENSMUSG00000015806.12	ENSMUSG00000015806.12	ENSMUSG00000015806.12	M. musculus	10	10	10	73	20.008	189	29.6876	29.6905	29.6776	29.4626	29.8117	29.731	29.9389	29.7341	29.8459	29.758	29.672	29.6561	29.8072	29.9229	29.929	29.677	29.8918	29.8811	29.8716	29.7632	29.86	29.8571	29.8421	29.7979	30.0062	30.0721	30.0798	29.9037	29.6876	29.6905	29.6776	29.4626	29.8117	29.731	29.9389	29.7341	29.8459	29.758	29.672	29.6561
ENSMUSG00000015837.15	ENSMUSG00000015837.15	ENSMUSG00000015837.15	M. musculus	11	11	11	49.2	41.683	382	28.4356	28.6109	28.5409	28.5552	28.775	28.8911	28.7361	28.869	29.608	29.6221	29.5522	29.4131	29.7574	29.4671	29.6353	29.766	28.6444	28.5324	28.6992	28.5942	28.6691	28.7717	28.4334	28.7005	28.9532	28.9239	28.6853	28.9705	28.4356	28.6109	28.5409	28.5552	28.775	28.8911	28.7361	28.869	29.608	29.6221	29.5522	29.4131
ENSMUSG00000015852.13	ENSMUSG00000015852.13	ENSMUSG00000015852.13	M. musculus	7	7	7	17.7	55.787	509	26.0176	26.2605	#N/A	25.9274	25.3818	25.8312	25.07	#N/A	25.7156	25.7924	25.4035	25.2419	24.6286	25.2058	#N/A	25.5088	25.4483	25.3654	#N/A	#N/A	25.3342	25.0181	#N/A	26.0017	25.269	#N/A	25.0185	25.2066	26.0176	26.2605	24.2738	25.9274	25.3818	25.8312	25.07	24.3546	25.7156	25.7924	25.4035	25.2419
ENSMUSG00000015854.7	ENSMUSG00000015854.7	ENSMUSG00000015854.7	M. musculus	12	12	12	39.2	38.862	352	#N/A	#N/A	#N/A	#N/A	#N/A	#N/A	#N/A	#N/A	#N/A	#N/A	#N/A	#N/A	#N/A	#N/A	#N/A	25.9758	#N/A	#N/A	#N/A	#N/A	26.7537	26.4127	#N/A	26.5387	28.3305	27.9615	27.6725	28.0115	24.5664	24.7391	24.6323	24.456	24.7629	25.1128	24.6459	24.6747	24.9144	24.286	24.7415	24.4789
ENSMUSG00000015869.16	ENSMUSG00000015869.16	ENSMUSG00000015869.16	M. musculus	8	7	7	31.7	42.467	385	27.8473	27.6812	27.7788	27.6933	27.7091	27.7189	27.6905	27.6498	27.7392	27.7579	27.716	27.7078	27.7352	27.7812	27.6925	27.6235	27.5937	27.5427	27.4604	27.6533	27.0631	27.1901	27.2232	27.2711	27.2612	27.3126	27.2014	27.3555	27.8473	27.6812	27.7788	27.6933	27.7091	27.7189	27.6905	27.6498	27.7392	27.7579	27.716	27.7078
ENSMUSG00000015880.13	ENSMUSG00000015880.13	ENSMUSG00000015880.13	M. musculus	7	7	7	8.3	112.87	1004	26.6931	26.9978	26.8855	26.6652	26.9039	26.869	27.2113	26.8082	26.5956	26.7695	26.6919	26.5654	26.3227	26.372	26.5649	26.7044	#N/A	26.0917	26.2874	#N/A	#N/A	#N/A	#N/A	#N/A	#N/A	#N/A	#N/A	#N/A	26.6931	26.9978	26.8855	26.6652	26.9039	26.869	27.2113	26.8082	26.5956	26.7695	26.6919	26.5654
ENSMUSG00000015889.8	ENSMUSG00000015889.8	ENSMUSG00000015889.8	M. musculus	34	34	34	64.8	69.05	611	31.1611	31.272	31.286	31.0888	31.3343	31.2601	31.2706	31.2414	31.2077	31.1558	31.2445	31.0899	31.2261	31.2679	31.2284	31.2295	31.272	31.2353	31.2208	31.1637	31.1885	31.2614	31.0779	31.1227	31.1643	31.2654	31.1442	31.1175	31.1611	31.272	31.286	31.0888	31.3343	31.2601	31.2706	31.2414	31.2077	31.1558	31.2445	31.0899
ENSMUSG00000015932.8	ENSMUSG00000015932.8	ENSMUSG00000015932.8	M. musculus	17	16	16	71.5	18.521	165	30.9456	30.8539	30.8007	30.9068	30.9434	30.9507	30.7498	30.9657	30.9207	30.9063	30.8649	31.0458	31.0341	31.1806	30.9553	30.985	31.0602	30.9374	30.9915	31.1288	31.1295	31.0661	31.1669	31.218	31.1192	31.0512	31.3327	31.1365	30.9456	30.8539	30.8007	30.9068	30.9434	30.9507	30.7498	30.9657	30.9207	30.9063	30.8649	31.0458
ENSMUSG00000015937.15	ENSMUSG00000015937.15	ENSMUSG00000015937.15	M. musculus	16	16	14	57.7	39.289	369	31.5481	31.5876	31.6721	31.6193	31.7481	31.6647	31.6151	31.7036	31.7094	31.573	31.6254	31.6097	31.7289	31.7622	31.7134	31.6492	31.6021	31.6167	31.5842	31.5957	31.4299	31.4479	31.586	31.4586	31.268	31.3732	31.4867	31.4413	31.5481	31.5876	31.6721	31.6193	31.7481	31.6647	31.6151	31.7036	31.7094	31.573	31.6254	31.6097
ENSMUSG00000015943.11	ENSMUSG00000015943.11	ENSMUSG00000015943.11	M. musculus	6	6	6	57.7	14.379	137	25.8957	26.4039	26.2977	25.9859	26.2331	25.9527	26.2467	25.9329	#N/A	26.1702	#N/A	#N/A	26.2892	26.1349	26.0899	25.8732	25.834	26.1427	#N/A	#N/A	25.8706	25.9491	25.731	#N/A	#N/A	#N/A	25.9587	25.6592	25.8957	26.4039	26.2977	25.9859	26.2331	25.9527	26.2467	25.9329	24.8262	26.1702	24.7915	24.8891
ENSMUSG00000015950.13	ENSMUSG00000015950.13	ENSMUSG00000015950.13	M. musculus	25	25	25	67.3	46.015	404	30.7274	30.7194	30.6949	30.7618	30.6724	30.7694	30.7847	30.6947	30.7413	30.7187	30.7059	30.5617	30.716	30.7264	30.7864	30.6924	30.6757	30.6597	30.6051	30.5809	30.3302	30.3953	30.4543	30.3933	30.2216	30.1606	30.2706	30.1611	30.7274	30.7194	30.6949	30.7618	30.6724	30.7694	30.7847	30.6947	30.7413	30.7187	30.7059	30.5617
ENSMUSG00000015961.8	ENSMUSG00000015961.8	ENSMUSG00000015961.8	M. musculus	14	13	13	34.9	50.02	456	28.3864	28.2072	28.3135	28.2138	28.3176	28.2176	28.2807	28.3751	27.9169	28.1541	28.1969	27.8554	28.0936	28.2327	28.0854	27.9273	28.1613	27.9118	27.8963	27.8388	27.8076	27.5746	27.6381	27.6384	27.6559	27.5231	27.6319	27.0663	28.3864	28.2072	28.3135	28.2138	28.3176	28.2176	28.2807	28.3751	27.9169	28.1541	28.1969	27.8554
ENSMUSG00000015994.10	ENSMUSG00000015994.10	ENSMUSG00000015994.10	M. musculus	10	10	10	32.6	44.013	377	27.3509	27.0999	27.2802	27.0105	27.1307	27.2703	27.2501	27.079	27.3212	27.1079	27.1656	27.2264	27.2517	27.2635	27.1836	27.2388	27.3796	27.1884	27.4012	27.1082	27.2901	27.2463	27.3482	27.1908	27.19	27.3509	27.431	27.192	27.3509	27.0999	27.2802	27.0105	27.1307	27.2703	27.2501	27.079	27.3212	27.1079	27.1656	27.2264
ENSMUSG00000016018.4	ENSMUSG00000016018.4	ENSMUSG00000016018.4	M. musculus	29	29	29	33.5	117.64	1040	28.622	28.7313	28.7153	28.6792	28.6381	28.7102	28.8153	28.7189	28.5752	28.6387	28.5947	28.6283	28.5286	28.4872	28.5948	28.4862	28.4585	28.1954	28.3282	28.2976	28.2414	28.3506	28.2902	28.1179	28.267	28.0349	28.164	27.9954	28.622	28.7313	28.7153	28.6792	28.6381	28.7102	28.8153	28.7189	28.5752	28.6387	28.5947	28.6283
ENSMUSG00000016087.13	ENSMUSG00000016087.13	ENSMUSG00000016087.13	M. musculus	2	2	2	16.3	23.843	209	#N/A	26.1535	#N/A	#N/A	#N/A	#N/A	#N/A	#N/A	#N/A	#N/A	#N/A	25.7431	#N/A	#N/A	#N/A	#N/A	#N/A	25.806	26.0866	#N/A	#N/A	25.6185	#N/A	25.9514	25.9899	25.9108	25.6826	26.0464	24.6199	26.1535	25.1172	24.5134	24.7407	23.9935	25.0848	24.7679	24.743	24.9619	24.9415	25.7431
ENSMUSG00000016252.7	ENSMUSG00000016252.7	ENSMUSG00000016252.7	M. musculus	3	3	3	44.2	5.8378	52	#N/A	28.7819	28.8157	27.8887	#N/A	28.0994	#N/A	28.0311	#N/A	28.4822	28.5884	28.5053	#N/A	#N/A	28.0625	28.1665	28.2849	28.1165	28.8329	#N/A	#N/A	28.5196	28.772	27.1665	28.2112	28.3631	27.6291	27.7786	24.9852	28.7819	28.8157	27.8887	24.3027	28.0994	24.7698	28.0311	24.9347	28.4822	28.5884	28.5053
ENSMUSG00000016253.12	ENSMUSG00000016253.12	ENSMUSG00000016253.12	M. musculus	7	7	7	13.2	67.926	607	25.5321	25.6453	25.8827	#N/A	25.6397	25.9869	26.0755	26.0112	#N/A	25.9387	25.7838	25.6994	25.8169	25.7112	25.7708	25.7016	25.9463	25.6216	25.6422	25.6384	#N/A	#N/A	#N/A	#N/A	#N/A	#N/A	#N/A	#N/A	25.5321	25.6453	25.8827	24.9319	25.6397	25.9869	26.0755	26.0112	24.7843	25.9387	25.7838	25.6994
ENSMUSG00000016256.10	ENSMUSG00000016256.10	ENSMUSG00000016256.10	M. musculus	13	13	13	61.1	33.996	306	32.8359	32.5046	32.7461	32.6848	32.8052	32.6911	32.6656	32.4943	32.7927	32.7417	32.7755	32.7481	32.9556	32.7287	32.7081	32.661	33.0452	33.0068	33.037	32.8432	33.2938	33.2368	33.2595	33.1484	33.574	33.2802	33.3422	33.2178	32.8359	32.5046	32.7461	32.6848	32.8052	32.6911	32.6656	32.4943	32.7927	32.7417	32.7755	32.7481
ENSMUSG00000016319.3;ENSMUSG00000116218.1;ENSMUSG00000069041.8	ENSMUSG00000016319.3	ENSMUSG00000016319.3	M. musculus	23	23	11	66.8	32.931	298	32.8027	32.8324	32.8426	32.9531	32.8994	32.8585	32.8035	32.9988	32.8584	32.9159	32.9022	33.0279	32.8054	32.9642	32.9002	33.0992	32.8704	32.9532	32.8571	33.1165	33.0863	33.1134	33.05	32.9172	32.9721	33.0895	32.9742	33.0074	32.8027	32.8324	32.8426	32.9531	32.8994	32.8585	32.8035	32.9988	32.8584	32.9159	32.9022	33.0279
ENSMUSG00000016382.15	ENSMUSG00000016382.15	ENSMUSG00000016382.15	M. musculus	37	31	31	63	70.741	630	30.6278	30.7128	30.7139	30.7848	30.7965	30.687	30.7235	30.7913	30.6137	30.768	30.8689	30.7219	30.6788	30.6767	30.6819	30.7549	30.558	30.6029	30.7151	30.7566	30.5362	30.5802	30.5158	30.5701	30.5247	30.5206	30.5194	30.5655	30.6278	30.7128	30.7139	30.7848	30.7965	30.687	30.7235	30.7913	30.6137	30.768	30.8689	30.7219
ENSMUSG00000016481.15	ENSMUSG00000016481.15	ENSMUSG00000016481.15	M. musculus	6	6	6	17	48.075	429	31.9476	31.3618	31.9975	32.0688	31.9949	32.0484	31.8914	31.9278	31.8878	32.064	31.9083	31.7342	31.9461	31.7673	31.7249	32.0526	32.0509	32.135	32.0102	31.8162	31.9679	32.2617	32.1841	32.4334	31.9637	32.4046	32.0744	31.9366	31.9476	31.3618	31.9975	32.0688	31.9949	32.0484	31.8914	31.9278	31.8878	32.064	31.9083	31.7342
ENSMUSG00000016495.12	ENSMUSG00000016495.12	ENSMUSG00000016495.12	M. musculus	6	6	6	30.6	17.261	147	27.1458	27.1521	27.0871	26.9858	#N/A	26.9805	26.9229	27.2136	26.9499	26.8038	27.115	27.4411	27.6029	27.2668	27.1661	27.3054	27.3394	27.0982	27.0818	27.1593	27.2861	26.9577	#N/A	26.8621	#N/A	27.0616	26.472	26.5689	27.1458	27.1521	27.0871	26.9858	24.4472	26.9805	26.9229	27.2136	26.9499	26.8038	27.115	27.4411
ENSMUSG00000016528.10;ENSMUSG00000000411.7	ENSMUSG00000016528.10	ENSMUSG00000016528.10	M. musculus	19	19	16	57.3	44.049	386	28.9792	28.8565	28.9286	28.8508	28.7093	28.8021	28.9466	28.8865	28.8547	28.9601	28.7312	28.962	29.0901	28.8052	29.0238	28.9111	28.7867	28.8434	28.811	28.8647	28.6941	28.471	28.6961	28.8457	28.63	28.4115	28.3539	28.4819	28.9792	28.8565	28.9286	28.8508	28.7093	28.8021	28.9466	28.8865	28.8547	28.9601	28.7312	28.962
ENSMUSG00000016534.15	ENSMUSG00000016534.15	ENSMUSG00000016534.15	M. musculus	8	8	8	18.6	45.655	415	29.3366	29.6369	29.47	29.4967	30.1975	30.1471	30.0358	29.8427	30.1471	30.3099	30.1494	30.0435	29.9024	29.9231	29.8749	30.015	30.2119	30.5911	30.4595	30.5888	30.7084	30.76	30.7701	30.7143	29.9894	30.7939	31.029	31.3377	29.3366	29.6369	29.47	29.4967	30.1975	30.1471	30.0358	29.8427	30.1471	30.3099	30.1494	30.0435
ENSMUSG00000016541.10	ENSMUSG00000016541.10	ENSMUSG00000016541.10	M. musculus	18	18	18	49.5	53.706	475	27.9418	27.8093	28.0127	27.6465	27.871	27.8516	27.8703	27.9519	27.8734	27.9997	27.923	27.8713	27.9375	27.9485	27.7032	27.986	27.8305	27.6843	27.7667	27.807	27.9419	27.7096	27.8238	27.8577	27.6816	27.8031	27.5839	27.6812	27.9418	27.8093	28.0127	27.6465	27.871	27.8516	27.8703	27.9519	27.8734	27.9997	27.923	27.8713
ENSMUSG00000016554.9	ENSMUSG00000016554.9	ENSMUSG00000016554.9	M. musculus	6	6	6	50.9	20.164	169	28.236	28.3782	28.273	28.6222	28.4674	28.3712	28.4907	28.6079	28.343	28.1724	28.3385	28.1877	28.2474	28.2961	28.2366	28.2519	28.171	28.1428	28.0176	28.1745	27.9498	28.1303	27.9466	27.9727	27.9066	27.8957	27.7712	27.9869	28.236	28.3782	28.273	28.6222	28.4674	28.3712	28.4907	28.6079	28.343	28.1724	28.3385	28.1877
ENSMUSG00000016619.10	ENSMUSG00000016619.10	ENSMUSG00000016619.10	M. musculus	11	11	11	31.8	49.485	466	27.5469	27.5311	27.6281	27.7167	27.2948	27.7954	27.6002	27.7759	27.8448	27.5835	27.6094	27.3311	26.9841	27.164	27.5691	27.5372	27.3773	27.3593	27.3087	27.2083	26.9623	27.0424	27.3854	27.3342	26.7336	27.2545	27.5585	27.467	27.5469	27.5311	27.6281	27.7167	27.2948	27.7954	27.6002	27.7759	27.8448	27.5835	27.6094	27.3311
ENSMUSG00000016664.16	ENSMUSG00000016664.16	ENSMUSG00000016664.16	M. musculus	19	19	19	41.6	55.832	486	29.7711	29.9337	29.8723	29.907	29.91	29.8838	29.7859	29.8264	29.9686	29.7061	29.8886	29.8049	29.8455	29.6735	29.7907	29.9141	29.7229	29.6531	29.9896	29.8724	29.9334	29.7951	29.8532	30.021	29.9319	29.8341	29.8817	29.9728	29.7711	29.9337	29.8723	29.907	29.91	29.8838	29.7859	29.8264	29.9686	29.7061	29.8886	29.8049
ENSMUSG00000017176.17	ENSMUSG00000017176.17	ENSMUSG00000017176.17	M. musculus	6	6	6	21.9	33.578	292	26.8051	26.5273	26.6694	27.2289	26.7069	26.5612	26.7401	26.7396	26.8087	26.7383	26.552	26.9954	26.3576	26.5378	26.4459	26.4449	26.7335	26.6211	26.6863	26.6543	#N/A	#N/A	26.374	26.2824	26.5083	26.606	26.9717	26.6686	26.8051	26.5273	26.6694	27.2289	26.7069	26.5612	26.7401	26.7396	26.8087	26.7383	26.552	26.9954
ENSMUSG00000017188.3	ENSMUSG00000017188.3	ENSMUSG00000017188.3	M. musculus	4	4	4	38	11.987	108	#N/A	26.2861	26.7366	#N/A	#N/A	26.8874	#N/A	#N/A	#N/A	#N/A	26.8465	#N/A	#N/A	#N/A	#N/A	#N/A	#N/A	#N/A	#N/A	#N/A	#N/A	#N/A	#N/A	#N/A	#N/A	#N/A	#N/A	26.3248	24.8419	26.2861	26.7366	24.3473	24.6792	26.8874	24.5	24.8577	24.9294	24.7869	26.8465	24.5384
ENSMUSG00000017221.14	ENSMUSG00000017221.14	ENSMUSG00000017221.14	M. musculus	12	12	12	54.5	25.357	222	29.6404	29.7683	29.7281	29.733	29.6561	29.6484	29.73	29.801	29.7174	29.6147	29.7232	29.7956	29.7383	29.7544	29.7553	29.6411	29.7162	29.6441	29.8171	29.8223	29.9239	29.8523	29.6324	29.7833	29.7705	29.7891	29.6319	29.6118	29.6404	29.7683	29.7281	29.733	29.6561	29.6484	29.73	29.801	29.7174	29.6147	29.7232	29.7956
ENSMUSG00000017264.16	ENSMUSG00000017264.16	ENSMUSG00000017264.16	M. musculus	21	21	21	28.7	100.94	887	26.6389	26.7539	27.0989	26.1977	26.7056	27.0129	27.1388	26.7341	26.2453	26.4746	26.6453	25.9599	26.5401	26.0643	26.6262	26.4187	26.17	26.0663	#N/A	26.3846	#N/A	26.2079	#N/A	26.2886	25.6954	#N/A	#N/A	#N/A	26.6389	26.7539	27.0989	26.1977	26.7056	27.0129	27.1388	26.7341	26.2453	26.4746	26.6453	25.9599
ENSMUSG00000017286.15	ENSMUSG00000017286.15	ENSMUSG00000017286.15	M. musculus	17	17	17	82.1	30.77	279	30.4861	30.4998	30.3686	30.2526	30.2944	30.2476	30.2296	30.4251	30.3362	30.3895	30.3338	30.412	30.4054	30.3425	30.2973	30.362	30.4191	30.4212	30.4	30.5485	30.507	30.5498	30.5146	30.5709	30.3671	30.576	30.3375	30.3846	30.4861	30.4998	30.3686	30.2526	30.2944	30.2476	30.2296	30.4251	30.3362	30.3895	30.3338	30.412
ENSMUSG00000017291.13;ENSMUSG00000059981.12	ENSMUSG00000017291.13	ENSMUSG00000017291.13	M. musculus	12	8	8	14.5	116.05	1001	25.3546	#N/A	25.5526	25.4075	25.0926	25.4947	25.5047	25.497	25.2278	25.2094	25.3241	24.9802	#N/A	25.5477	25.4068	25.2779	#N/A	25.4082	25.099	25.2866	#N/A	25.465	#N/A	25.1928	25.2322	25.7924	25.1088	25.3247	25.3546	24.9155	25.5526	25.4075	25.0926	25.4947	25.5047	25.497	25.2278	25.2094	25.3241	24.9802
ENSMUSG00000017307.16	ENSMUSG00000017307.16	ENSMUSG00000017307.16	M. musculus	5	5	5	23.4	35.827	320	25.7838	26.2644	26.194	26.4115	26.1247	26.2391	26.253	26.5232	#N/A	25.8813	26.2428	26.3917	25.9039	26.085	26.0704	26.1603	#N/A	#N/A	25.9879	26.3907	26.0388	25.8741	26.186	26.0112	26.1292	26.3735	26.4095	26.3317	25.7838	26.2644	26.194	26.4115	26.1247	26.2391	26.253	26.5232	24.3206	25.8813	26.2428	26.3917
ENSMUSG00000017390.15	ENSMUSG00000017390.15	ENSMUSG00000017390.15	M. musculus	29	29	28	85.1	39.394	363	31.9902	31.8514	31.9438	31.9271	31.8561	31.8609	31.8849	31.9014	31.8902	31.8226	31.8803	31.7714	31.9243	31.8919	31.8606	31.795	31.8268	31.6933	31.8064	31.8015	31.2352	31.2349	31.2953	31.286	30.9649	30.8657	30.8605	30.8315	31.9902	31.8514	31.9438	31.9271	31.8561	31.8609	31.8849	31.9014	31.8902	31.8226	31.8803	31.7714
ENSMUSG00000017404.12	ENSMUSG00000017404.12	ENSMUSG00000017404.12	M. musculus	10	10	10	36.1	23.247	194	31.782	31.7188	31.4907	31.7817	31.1476	31.3613	31.641	31.8215	31.266	31.6444	31.5489	31.628	31.4123	31.2794	31.6205	31.5484	31.2703	31.378	31.4621	31.2489	31.1138	31.1133	31.3046	30.9362	30.5937	30.7813	31.0007	30.5843	31.782	31.7188	31.4907	31.7817	31.1476	31.3613	31.641	31.8215	31.266	31.6444	31.5489	31.628
ENSMUSG00000017421.18	ENSMUSG00000017421.18	ENSMUSG00000017421.18	M. musculus	8	8	8	16.9	50.849	479	27.925	27.9335	28.0696	28.1098	27.8397	27.7448	28.0534	28.3634	27.9982	28.0472	28.0572	27.7828	27.7693	27.8019	28.0644	27.9578	27.9498	27.7533	27.8415	28.1438	27.5985	27.4739	27.3986	27.5622	27.4767	27.6839	27.3083	27.2892	27.925	27.9335	28.0696	28.1098	27.8397	27.7448	28.0534	28.3634	27.9982	28.0472	28.0572	27.7828
ENSMUSG00000017428.16	ENSMUSG00000017428.16	ENSMUSG00000017428.16	M. musculus	3	3	3	35.8	10.604	95	28.6394	28.8226	28.6908	28.7028	28.6776	28.6069	28.5459	28.7327	28.54	28.7633	29.0315	28.8602	28.6751	28.521	28.5748	28.6613	28.5463	28.5104	29.1056	28.7532	28.4609	#N/A	28.4985	28.3289	28.2046	28.8044	28.2445	28.3177	28.6394	28.8226	28.6908	28.7028	28.6776	28.6069	28.5459	28.7327	28.54	28.7633	29.0315	28.8602
ENSMUSG00000017478.15	ENSMUSG00000017478.15	ENSMUSG00000017478.15	M. musculus	6	6	6	9.1	105.69	948	25.9034	25.6348	25.65	25.6852	25.7842	25.958	25.8137	25.55	26.0769	25.6486	25.4861	#N/A	25.6119	25.619	25.8936	25.4628	25.6688	25.5757	25.7041	25.5173	#N/A	#N/A	#N/A	#N/A	25.4116	25.3103	25.4145	24.8874	25.9034	25.6348	25.65	25.6852	25.7842	25.958	25.8137	25.55	26.0769	25.6486	25.4861	24.3521
ENSMUSG00000017548.15	ENSMUSG00000017548.15	ENSMUSG00000017548.15	M. musculus	2	2	2	2.8	80.292	718	#N/A	25.2222	25.1882	25.2928	#N/A	#N/A	#N/A	#N/A	#N/A	#N/A	#N/A	#N/A	#N/A	#N/A	#N/A	#N/A	#N/A	#N/A	#N/A	#N/A	#N/A	#N/A	#N/A	#N/A	#N/A	#N/A	#N/A	#N/A	25.2245	25.2222	25.1882	25.2928	24.0368	24.0716	25.0297	24.2852	24.686	24.9125	24.9497	24.8667
ENSMUSG00000017561.16	ENSMUSG00000017561.16	ENSMUSG00000017561.16	M. musculus	10	10	10	36.2	49.558	442	28.349	28.5638	28.295	28.4958	28.5591	28.483	28.3071	28.5588	28.4736	28.3474	28.1984	28.4291	28.4359	28.3947	28.2633	28.4426	28.5375	28.4373	28.4485	28.5059	28.2593	28.3084	28.2823	28.2151	28.252	28.1556	28.2756	28.0916	28.349	28.5638	28.295	28.4958	28.5591	28.483	28.3071	28.5588	28.4736	28.3474	28.1984	28.4291
ENSMUSG00000017631.19;ENSMUSG00000009681.10	ENSMUSG00000017631.19	ENSMUSG00000017631.19	M. musculus	30	30	30	41.9	97.666	859	30.2181	30.23	30.3007	30.1892	30.1559	30.1006	30.1853	30.1102	30.2845	30.2979	30.1123	30.0982	30.225	30.3891	30.2623	30.2349	30.2751	30.1784	30.2027	30.1096	30.1726	30.1005	30.1277	30.1877	30.1764	30.1986	30.2341	30.2475	30.2181	30.23	30.3007	30.1892	30.1559	30.1006	30.1853	30.1102	30.2845	30.2979	30.1123	30.0982
ENSMUSG00000017686.17	ENSMUSG00000017686.17	ENSMUSG00000017686.17	M. musculus	6	6	6	10.6	72.241	631	26.9225	#N/A	27.0909	27.0601	27.0646	26.948	27.0423	#N/A	#N/A	27.1352	#N/A	26.673	26.5716	26.6849	#N/A	#N/A	#N/A	26.9432	#N/A	26.6179	26.8917	#N/A	#N/A	#N/A	#N/A	26.7304	26.5011	26.693	26.9225	25.0294	27.0909	27.0601	27.0646	26.948	27.0423	24.6245	24.2681	27.1352	24.5422	26.673
ENSMUSG00000017697.3	ENSMUSG00000017697.3	ENSMUSG00000017697.3	M. musculus	4	4	4	15.3	39.991	352	26.0869	#N/A	25.7113	26.0834	26.0595	#N/A	#N/A	#N/A	#N/A	25.9586	#N/A	25.8094	26.0039	#N/A	#N/A	25.6846	#N/A	25.9154	25.9347	#N/A	25.8765	#N/A	#N/A	26.2632	25.7135	#N/A	25.6182	25.6564	26.0869	24.5486	25.7113	26.0834	26.0595	24.1849	24.28	25.1138	24.4346	25.9586	24.6458	25.8094
ENSMUSG00000017715.11	ENSMUSG00000017715.11	ENSMUSG00000017715.11	M. musculus	2	2	2	5.5	39.29	347	25.2389	#N/A	#N/A	25.0912	25.5581	25.2206	#N/A	#N/A	25.4835	25.0325	#N/A	#N/A	25.1549	25.4268	25.385	#N/A	24.8534	#N/A	#N/A	#N/A	#N/A	#N/A	#N/A	#N/A	#N/A	#N/A	#N/A	#N/A	25.2389	24.6179	24.8815	25.0912	25.5581	25.2206	24.9082	24.4262	25.4835	25.0325	25.029	24.9804
ENSMUSG00000017754.13	ENSMUSG00000017754.13	ENSMUSG00000017754.13	M. musculus	11	11	11	30	54.452	493	28.1009	27.8131	27.936	27.6783	28.2849	28.2824	27.9063	28.1964	28.2676	28.1154	28.1308	28.2266	28.2429	28.1702	28.1617	28.4329	28.8099	28.5134	28.5331	28.7763	29.0038	28.7941	28.6606	28.882	29.0188	28.9842	28.9332	29.308	28.1009	27.8131	27.936	27.6783	28.2849	28.2824	27.9063	28.1964	28.2676	28.1154	28.1308	28.2266
ENSMUSG00000017760.16	ENSMUSG00000017760.16	ENSMUSG00000017760.16	M. musculus	18	18	18	39.5	53.844	474	32.8967	32.8944	32.8613	33.1109	33.0488	33.0155	32.9218	32.9225	33.0713	33.0032	32.9841	33.005	33.1524	33.0901	33.0974	33.1609	33.2464	33.1986	33.2497	33.3291	33.3762	33.4192	33.4106	33.5635	33.5411	33.5659	33.6071	33.6519	32.8967	32.8944	32.8613	33.1109	33.0488	33.0155	32.9218	32.9225	33.0713	33.0032	32.9841	33.005
ENSMUSG00000017765.17	ENSMUSG00000017765.17	ENSMUSG00000017765.17	M. musculus	2	2	2	15.2	18.142	171	25.8393	25.8426	26.0582	25.9392	#N/A	#N/A	#N/A	25.7721	#N/A	25.5907	25.9677	26.2881	#N/A	25.4874	25.5708	25.8863	#N/A	25.6733	26.0963	26.2415	#N/A	25.9194	25.9275	#N/A	#N/A	26.0026	26.0171	26.1714	25.8393	25.8426	26.0582	25.9392	24.4636	24.7947	24.8591	25.7721	25.0343	25.5907	25.9677	26.2881
ENSMUSG00000017774.19;ENSMUSG00000066952.11;ENSMUSG00000025401.9	ENSMUSG00000017774.19	ENSMUSG00000017774.19	M. musculus	53	53	53	53.4	119.88	1044	31.368	31.4137	31.3484	31.5216	31.4127	31.4561	31.4646	31.4247	31.3825	31.3806	31.4641	31.459	31.4952	31.4522	31.3983	31.4389	31.5111	31.4518	31.4247	31.4225	31.4691	31.5514	31.52	31.5206	31.5658	31.5347	31.4684	31.5343	31.368	31.4137	31.3484	31.5216	31.4127	31.4561	31.4646	31.4247	31.3825	31.3806	31.4641	31.459
ENSMUSG00000017776.15	ENSMUSG00000017776.15	ENSMUSG00000017776.15	M. musculus	12	12	12	51	33.814	304	28.2341	28.0634	28.4062	28.4641	28.2552	28.4643	28.3129	28.5413	28.3543	28.4849	28.5489	28.5318	28.2764	28.2999	28.7135	28.6748	28.2843	28.4366	28.7009	28.5734	28.1621	28.4141	28.5844	28.7307	28.4418	28.522	28.7808	28.6574	28.2341	28.0634	28.4062	28.4641	28.2552	28.4643	28.3129	28.5413	28.3543	28.4849	28.5489	28.5318
ENSMUSG00000017781.17	ENSMUSG00000017781.17	ENSMUSG00000017781.17	M. musculus	7	6	6	82.8	11.118	99	30.47	30.3457	30.2056	30.3739	30.2791	30.3265	30.2728	30.3265	30.3008	30.2474	30.2873	30.443	30.6845	30.5987	30.5878	30.3215	30.4674	30.4968	30.482	30.6242	30.5216	30.5426	30.4696	30.4612	30.5393	30.6996	30.6726	30.635	30.47	30.3457	30.2056	30.3739	30.2791	30.3265	30.2728	30.3265	30.3008	30.2474	30.2873	30.443
ENSMUSG00000017830.15	ENSMUSG00000017830.15	ENSMUSG00000017830.15	M. musculus	21	21	21	32.2	76.708	678	27.4584	27.3599	27.4152	27.2983	27.3734	27.4057	27.555	27.3028	27.2912	27.4921	27.3677	27.409	27.5785	27.6612	27.5436	27.516	28.2056	27.9478	28.3716	28.172	27.6351	27.7204	28.0377	27.9828	27.2968	27.5272	27.5563	27.3566	27.4584	27.3599	27.4152	27.2983	27.3734	27.4057	27.555	27.3028	27.2912	27.4921	27.3677	27.409
ENSMUSG00000017831.8	ENSMUSG00000017831.8	ENSMUSG00000017831.8	M. musculus	11	11	8	78.1	23.598	215	28.6138	28.4816	28.5657	28.3622	28.5709	28.5727	28.3721	28.6108	28.6651	28.5292	28.6969	28.7833	28.6251	28.6983	28.5746	28.8378	28.6657	28.78	28.536	28.8058	28.8491	29.0778	28.7338	29.0388	29.0525	29.0304	28.841	29.1005	28.6138	28.4816	28.5657	28.3622	28.5709	28.5727	28.3721	28.6108	28.6651	28.5292	28.6969	28.7833
ENSMUSG00000017837.12	ENSMUSG00000017837.12	ENSMUSG00000017837.12	M. musculus	5	5	5	28.8	21.494	191	#N/A	#N/A	#N/A	#N/A	#N/A	#N/A	25.5341	25.1065	#N/A	#N/A	#N/A	#N/A	#N/A	#N/A	25.8381	25.4384	#N/A	#N/A	#N/A	#N/A	#N/A	#N/A	#N/A	#N/A	#N/A	#N/A	#N/A	25.1856	24.4617	24.9552	24.9434	24.1002	24.1952	24.4657	25.5341	25.1065	24.8995	24.4651	24.4669	24.9141
ENSMUSG00000017843.14	ENSMUSG00000017843.14	ENSMUSG00000017843.14	M. musculus	8	4	4	18.3	60.824	524	#N/A	#N/A	25.8613	#N/A	#N/A	#N/A	#N/A	25.6377	#N/A	#N/A	26.0738	26.0692	#N/A	#N/A	#N/A	26.4293	#N/A	25.9263	26.3425	26.2546	#N/A	25.7707	25.933	25.8511	#N/A	25.6825	25.8939	25.664	25.0197	24.5377	25.8613	24.6285	24.4329	24.5166	24.8239	25.6377	24.56	25.0021	26.0738	26.0692
ENSMUSG00000018008.8	ENSMUSG00000018008.8	ENSMUSG00000018008.8	M. musculus	20	20	19	53.2	45.284	393	29.7582	29.8438	29.8948	29.985	29.8395	29.8616	29.7931	29.9894	29.704	29.7194	29.8	29.587	29.7722	29.6792	29.6041	29.6785	29.5639	29.6454	29.5669	29.5965	29.6235	29.7978	29.7532	29.6414	29.4673	29.5811	29.5867	29.3151	29.7582	29.8438	29.8948	29.985	29.8395	29.8616	29.7931	29.9894	29.704	29.7194	29.8	29.587
ENSMUSG00000018042.18	ENSMUSG00000018042.18	ENSMUSG00000018042.18	M. musculus	25	25	25	77.7	34.127	301	31.3898	31.4198	31.5577	31.6644	31.5731	31.4222	31.4482	31.5798	31.5797	31.5627	31.6678	31.6945	31.8357	31.6933	31.6776	31.6396	31.6124	31.7855	31.8045	31.7734	31.7803	31.8476	31.6528	31.7339	31.847	31.7634	31.7598	31.7674	31.3898	31.4198	31.5577	31.6644	31.5731	31.4222	31.4482	31.5798	31.5797	31.5627	31.6678	31.6945
ENSMUSG00000018167.10	ENSMUSG00000018167.10	ENSMUSG00000018167.10	M. musculus	10	10	10	31.4	50.469	446	26.1683	26.1226	26.0533	26.2552	25.956	26.2854	26.2404	26.1245	26.4334	26.4131	26.4953	26.0986	26.2386	26.6465	26.1818	25.9958	26.2893	26.8123	26.4311	26.5276	#N/A	#N/A	26.3418	26.4841	#N/A	#N/A	26.503	26.6499	26.1683	26.1226	26.0533	26.2552	25.956	26.2854	26.2404	26.1245	26.4334	26.4131	26.4953	26.0986
ENSMUSG00000018189.12	ENSMUSG00000018189.12	ENSMUSG00000018189.12	M. musculus	15	15	15	50.9	37.487	328	29.6152	29.6527	29.4869	29.4803	29.4168	29.5428	29.5586	29.5064	29.4677	29.6181	29.3829	29.4431	29.3881	29.5553	29.5006	29.4172	29.4213	29.465	29.3037	29.2762	29.1286	29.3027	29.1693	29.1691	29.0118	28.9873	29.1043	29.0912	29.6152	29.6527	29.4869	29.4803	29.4168	29.5428	29.5586	29.5064	29.4677	29.6181	29.3829	29.4431
ENSMUSG00000018199.9	ENSMUSG00000018199.9	ENSMUSG00000018199.9	M. musculus	6	6	6	14.9	60.123	538	26.8915	25.9637	25.8605	26.1728	25.7401	#N/A	25.9632	26.0388	25.9909	25.9108	25.8597	#N/A	26.1556	26.1837	25.8666	#N/A	#N/A	25.876	#N/A	#N/A	26.1182	25.8127	#N/A	#N/A	#N/A	25.5422	#N/A	25.8199	26.8915	25.9637	25.8605	26.1728	25.7401	24.4092	25.9632	26.0388	25.9909	25.9108	25.8597	24.2929
ENSMUSG00000018209.15	ENSMUSG00000018209.15	ENSMUSG00000018209.15	M. musculus	6	6	6	60.2	12.786	113	26.8369	#N/A	#N/A	27.1648	27.4305	26.6937	26.8242	#N/A	26.6948	#N/A	#N/A	#N/A	#N/A	26.9935	#N/A	#N/A	26.9447	#N/A	#N/A	#N/A	#N/A	#N/A	#N/A	#N/A	#N/A	#N/A	#N/A	#N/A	26.8369	24.6909	24.5212	27.1648	27.4305	26.6937	26.8242	24.2424	26.6948	25.1382	24.5864	25.2025
ENSMUSG00000018286.6	ENSMUSG00000018286.6	ENSMUSG00000018286.6	M. musculus	10	10	10	52.9	25.378	238	30.532	30.3173	30.3795	30.5277	30.5068	30.4328	30.4014	30.4935	30.4168	30.4476	30.44	30.5236	30.5057	30.4473	30.3492	30.6103	30.2784	30.3909	30.4258	30.4321	30.4247	30.3505	30.3631	30.2398	30.3057	30.3442	30.1861	30.1646	30.532	30.3173	30.3795	30.5277	30.5068	30.4328	30.4014	30.4935	30.4168	30.4476	30.44	30.5236
ENSMUSG00000018287.12	ENSMUSG00000018287.12	ENSMUSG00000018287.12	M. musculus	3	3	3	15.9	25.921	227	#N/A	#N/A	25.3536	#N/A	#N/A	#N/A	#N/A	#N/A	#N/A	#N/A	#N/A	#N/A	#N/A	#N/A	#N/A	25.2223	#N/A	25.4997	25.4961	25.19	#N/A	#N/A	#N/A	#N/A	#N/A	#N/A	#N/A	#N/A	24.7717	24.8249	25.3536	24.2948	24.878	24.5293	24.0567	24.4423	24.4898	24.4325	24.737	24.8437
ENSMUSG00000018293.4	ENSMUSG00000018293.4	ENSMUSG00000018293.4	M. musculus	13	13	6	92.1	14.957	140	34.1017	33.9265	33.967	33.7769	33.8382	33.9473	33.967	33.9231	34.094	34.0419	33.9434	33.8407	34.0371	34.2342	34.1812	34.0653	34.3382	34.222	34.2468	33.9513	34.1576	34.0827	34.1067	33.9308	34.0165	33.9358	34.0344	33.9385	34.1017	33.9265	33.967	33.7769	33.8382	33.9473	33.967	33.9231	34.094	34.0419	33.9434	33.8407
ENSMUSG00000018322.10	ENSMUSG00000018322.10	ENSMUSG00000018322.10	M. musculus	18	18	18	62.8	34.28	309	29.9598	29.836	29.824	29.745	29.8098	29.7298	29.7403	29.6959	29.7706	29.7872	29.749	29.9147	29.9461	29.8387	29.6699	29.8615	29.836	29.7235	29.7639	29.8762	29.9321	29.906	29.8313	29.7691	29.9704	29.8745	29.9506	29.8535	29.9598	29.836	29.824	29.745	29.8098	29.7298	29.7403	29.6959	29.7706	29.7872	29.749	29.9147
ENSMUSG00000018326.9	ENSMUSG00000018326.9	ENSMUSG00000018326.9	M. musculus	12	6	6	65.4	18.348	159	31.3131	31.4375	31.4306	31.2553	31.3411	31.4387	31.5159	31.4532	31.4291	31.4648	31.329	31.5863	31.3535	31.5722	31.6186	31.6011	31.4432	31.5258	31.6096	31.6821	31.633	31.6226	31.5758	31.5928	31.5628	31.5658	31.5169	31.6912	31.3131	31.4375	31.4306	31.2553	31.3411	31.4387	31.5159	31.4532	31.4291	31.4648	31.329	31.5863
ENSMUSG00000018340.13	ENSMUSG00000018340.13	ENSMUSG00000018340.13	M. musculus	57	57	57	73	75.884	673	33.6087	33.5375	33.6034	33.5162	33.5526	33.5955	33.5467	33.5813	33.5259	33.5181	33.5709	33.5574	33.5858	33.6052	33.598	33.5688	33.5556	33.5674	33.6293	33.6091	33.5082	33.4809	33.5333	33.4396	33.5427	33.5077	33.4532	33.4584	33.6087	33.5375	33.6034	33.5162	33.5526	33.5955	33.5467	33.5813	33.5259	33.5181	33.5709	33.5574
ENSMUSG00000018381.15	ENSMUSG00000018381.15	ENSMUSG00000018381.15	M. musculus	7	7	7	24.3	39.106	367	26.2055	26.2737	26.0782	#N/A	26.4903	#N/A	#N/A	25.9959	26.4571	26.3629	26.2268	25.6703	26.2906	26.08	26.1855	26.1496	26.5005	26.1638	26.4805	26.3556	#N/A	26.0524	26.0507	25.9997	#N/A	26.3575	26.1869	26.2153	26.2055	26.2737	26.0782	24.7386	26.4903	24.4034	24.725	25.9959	26.4571	26.3629	26.2268	25.6703
ENSMUSG00000018395.19	ENSMUSG00000018395.19	ENSMUSG00000018395.19	M. musculus	15	14	12	22.9	79.855	698	26.1063	25.5085	25.9524	26.2358	25.9142	26.063	25.8385	26.1565	26.2902	26.2653	25.7062	#N/A	25.9468	26.1467	25.9673	25.9134	#N/A	25.6417	26.0483	#N/A	26.1165	25.8344	#N/A	26.0799	26.174	26.0956	26.0925	26.2144	26.1063	25.5085	25.9524	26.2358	25.9142	26.063	25.8385	26.1565	26.2902	26.2653	25.7062	24.4776
ENSMUSG00000018446.8	ENSMUSG00000018446.8	ENSMUSG00000018446.8	M. musculus	8	8	8	41.6	31.025	279	29.5636	29.6341	29.8038	29.7573	29.7261	29.4893	29.7388	29.6055	29.5272	29.711	29.7393	29.7763	30.0084	29.8342	29.9457	29.7949	29.9661	29.8644	29.7271	29.8359	29.9184	30.0625	29.7682	29.7676	29.9299	30.0111	29.9492	29.91	29.5636	29.6341	29.8038	29.7573	29.7261	29.4893	29.7388	29.6055	29.5272	29.711	29.7393	29.7763
ENSMUSG00000018507.16	ENSMUSG00000018507.16	ENSMUSG00000018507.16	M. musculus	25	25	25	37.6	85.964	756	30.115	30.1892	30.1197	30.1861	30.1807	30.2099	30.1197	30.2375	30.1981	30.1244	30.1512	30.1447	30.1613	30.235	30.2711	30.15	30.2098	30.1802	30.4134	30.153	30.323	30.3442	30.2326	30.293	30.2421	30.2557	30.3255	30.3777	30.115	30.1892	30.1197	30.1861	30.1807	30.2099	30.1197	30.2375	30.1981	30.1244	30.1512	30.1447
ENSMUSG00000018547.8	ENSMUSG00000018547.8	ENSMUSG00000018547.8	M. musculus	13	13	12	34.6	47.318	416	28.0703	28.2658	28.074	28.1007	28.1624	28.1892	27.8332	27.9799	28.2248	28.2305	28.1814	28.0096	28.1864	28.0195	27.9703	28.0839	28.2628	28.2133	28.0067	28.1525	28.1971	28.114	27.9939	27.8238	28.3047	28.1086	27.9949	27.9753	28.0703	28.2658	28.074	28.1007	28.1624	28.1892	27.8332	27.9799	28.2248	28.2305	28.1814	28.0096
ENSMUSG00000018559.16	ENSMUSG00000018559.16	ENSMUSG00000018559.16	M. musculus	3	3	3	11.9	28.391	244	#N/A	#N/A	24.9862	#N/A	#N/A	25.4976	#N/A	#N/A	25.3805	25.0743	#N/A	#N/A	#N/A	25.1906	25.4606	25.4987	#N/A	25.2621	25.4446	25.398	25.3046	25.4435	25.5269	#N/A	#N/A	#N/A	25.443	25.6848	24.4705	24.8388	24.9862	24.226	24.3323	25.4976	24.7712	24.3852	25.3805	25.0743	24.4289	24.4192
ENSMUSG00000018574.14	ENSMUSG00000018574.14	ENSMUSG00000018574.14	M. musculus	28	28	28	49.1	68.55	634	29.5904	29.5091	29.5216	29.5638	29.6354	29.6508	29.6148	29.6588	29.6928	29.6687	29.3976	29.5073	29.6168	29.6813	29.65	29.5543	29.6799	29.7051	29.6889	29.635	29.9496	29.8856	29.6987	29.737	30.0229	29.9255	29.922	30.1042	29.5904	29.5091	29.5216	29.5638	29.6354	29.6508	29.6148	29.6588	29.6928	29.6687	29.3976	29.5073
ENSMUSG00000018583.5	ENSMUSG00000018583.5	ENSMUSG00000018583.5	M. musculus	15	15	14	43.2	51.828	465	30.3111	30.2278	30.2758	30.2217	30.3544	30.3656	30.3556	30.3116	30.3303	30.2602	30.1659	30.1301	30.2654	30.0737	30.238	30.1951	29.9997	29.8168	30.038	30.0367	29.6186	29.6461	29.671	29.54	29.6243	29.3951	29.4801	29.4358	30.3111	30.2278	30.2758	30.2217	30.3544	30.3656	30.3556	30.3116	30.3303	30.2602	30.1659	30.1301
ENSMUSG00000018585.9	ENSMUSG00000018585.9	ENSMUSG00000018585.9	M. musculus	4	4	4	58.8	7.3384	68	27.7359	27.6605	27.8132	27.4656	28.3369	27.9107	28.1183	27.9426	28.2432	#N/A	28.3952	28.1508	28.4921	28.3436	28.2155	28.3901	28.8136	28.6102	28.7955	27.0706	28.9576	28.8422	28.9897	#N/A	28.5027	28.4074	28.6474	27.9345	27.7359	27.6605	27.8132	27.4656	28.3369	27.9107	28.1183	27.9426	28.2432	24.7834	28.3952	28.1508
ENSMUSG00000018654.17	ENSMUSG00000018654.17	ENSMUSG00000018654.17	M. musculus	5	5	4	11	59.408	535	24.8723	25.3228	25.3043	25.2981	#N/A	25.0763	#N/A	#N/A	#N/A	#N/A	#N/A	#N/A	24.5139	25.128	24.9148	#N/A	24.3483	#N/A	#N/A	25.0189	#N/A	#N/A	#N/A	#N/A	#N/A	#N/A	#N/A	#N/A	24.8723	25.3228	25.3043	25.2981	24.7477	25.0763	24.7531	24.2282	24.5582	24.741	24.7056	24.5934
ENSMUSG00000018666.13	ENSMUSG00000018666.13	ENSMUSG00000018666.13	M. musculus	5	4	4	34.6	21.418	185	27.1891	27.2125	27.5415	27.3956	26.9394	27.1684	26.991	#N/A	27.1883	27.4323	27.5787	27.518	27.4175	27.4744	27.3025	26.9158	27.3658	27.3324	27.1535	27.4672	27.4321	27.2939	27.5681	27.383	27.2068	27.1909	27.4869	27.408	27.1891	27.2125	27.5415	27.3956	26.9394	27.1684	26.991	25.0193	27.1883	27.4323	27.5787	27.518
ENSMUSG00000018707.13	ENSMUSG00000018707.13	ENSMUSG00000018707.13	M. musculus	12	12	12	48.4	28.442	252	28.9133	28.9522	29.0245	29.1592	28.9615	28.9317	29.127	29.1901	28.8003	29.0735	28.8246	28.7754	28.9819	28.8599	28.9945	28.8746	28.8474	28.7571	28.7793	28.8352	28.9161	28.8425	28.7349	28.5459	28.8912	28.759	28.8464	28.9263	28.9133	28.9522	29.0245	29.1592	28.9615	28.9317	29.127	29.1901	28.8003	29.0735	28.8246	28.7754
ENSMUSG00000018761.14	ENSMUSG00000018761.14	ENSMUSG00000018761.14	M. musculus	3	3	3	28.3	12.838	120	27.4069	27.263	27.1728	26.9728	27.3135	27.2665	27.231	27.2527	27.4346	27.3228	27.1703	27.5546	27.2904	27.5143	27.3077	27.5172	27.5084	27.4676	27.212	27.202	27.3466	27.1896	27.5497	27.0752	27.163	27.2428	27.1957	27.2023	27.4069	27.263	27.1728	26.9728	27.3135	27.2665	27.231	27.2527	27.4346	27.3228	27.1703	27.5546
ENSMUSG00000018765.5	ENSMUSG00000018765.5	ENSMUSG00000018765.5	M. musculus	12	10	9	23.1	74.252	674	25.1785	25.5526	25.6276	#N/A	25.2114	25.7211	#N/A	25.3959	25.336	25.4551	#N/A	#N/A	#N/A	#N/A	25.4838	25.3528	#N/A	#N/A	#N/A	25.2488	#N/A	#N/A	#N/A	#N/A	25.7029	#N/A	25.5629	25.6697	25.1785	25.5526	25.6276	23.9956	25.2114	25.7211	24.3069	25.3959	25.336	25.4551	24.8216	25.131
ENSMUSG00000018774.13	ENSMUSG00000018774.13	ENSMUSG00000018774.13	M. musculus	6	6	6	21.8	35.927	335	32.3067	32.3701	32.5114	32.2313	32.6673	32.7076	32.5849	32.6338	32.5345	32.5171	32.6055	32.1768	32.1026	32.1513	32.2398	32.2462	32.2649	32.3866	32.5324	32.3071	32.2535	32.104	32.1917	32.0974	31.8764	32.0772	32.0559	32.0667	32.3067	32.3701	32.5114	32.2313	32.6673	32.7076	32.5849	32.6338	32.5345	32.5171	32.6055	32.1768
ENSMUSG00000018796.13	ENSMUSG00000018796.13	ENSMUSG00000018796.13	M. musculus	27	27	27	42.6	77.951	699	29.1738	29.3455	29.2469	29.3981	29.1918	29.1771	29.2008	29.1163	29.3044	29.2674	29.436	29.1265	29.4481	29.357	29.3554	29.416	29.3306	29.354	29.4136	29.413	29.34	29.197	29.1847	29.2732	29.228	29.0759	29.1974	29.2515	29.1738	29.3455	29.2469	29.3981	29.1918	29.1771	29.2008	29.1163	29.3044	29.2674	29.436	29.1265
ENSMUSG00000018819.10	ENSMUSG00000018819.10	ENSMUSG00000018819.10	M. musculus	17	17	17	77.6	36.713	330	31.1521	31.0652	31.3766	31.2826	31.0556	31.1722	31.2477	31.2567	31.2808	31.2487	31.4032	31.2839	31.3503	31.2977	31.4042	31.1512	31.2257	31.136	31.4401	31.497	30.8907	30.9867	30.9605	30.8318	30.8134	30.7329	30.9139	30.8394	31.1521	31.0652	31.3766	31.2826	31.0556	31.1722	31.2477	31.2567	31.2808	31.2487	31.4032	31.2839
ENSMUSG00000018830.10;ENSMUSG00000055775.16;ENSMUSG00000060180.12;ENSMUSG00000074652.3;ENSMUSG00000056328.14;ENSMUSG00000033196.17	ENSMUSG00000018830.10	ENSMUSG00000018830.10	M. musculus	18	18	16	8.4	227.12	1972	31.9466	32.0155	31.8923	31.9198	31.7942	31.9271	31.718	31.9675	31.8952	31.723	31.82	31.7017	31.8098	31.699	31.7776	31.8387	31.8538	31.727	31.7686	31.7881	31.7678	31.6349	31.6779	31.6764	31.7951	31.6337	31.5834	31.4697	31.9466	32.0155	31.8923	31.9198	31.7942	31.9271	31.718	31.9675	31.8952	31.723	31.82	31.7017
ENSMUSG00000018848.4	ENSMUSG00000018848.4	ENSMUSG00000018848.4	M. musculus	39	39	38	59.7	75.673	660	31.7691	31.786	31.6959	31.7517	31.7036	31.8558	31.7736	31.7604	31.6708	31.7087	31.6627	31.6541	31.7878	31.7261	31.7403	31.7092	31.6175	31.5794	31.625	31.5854	31.5441	31.5371	31.4511	31.5404	31.486	31.4111	31.4887	31.4176	31.7691	31.786	31.6959	31.7517	31.7036	31.8558	31.7736	31.7604	31.6708	31.7087	31.6627	31.6541
ENSMUSG00000018861.8	ENSMUSG00000018861.8	ENSMUSG00000018861.8	M. musculus	11	11	11	26.9	54.201	494	25.641	25.7178	25.8687	#N/A	25.6185	25.8263	25.664	25.7961	#N/A	25.7543	#N/A	#N/A	25.6637	25.7863	25.9027	#N/A	25.5865	25.4697	25.6803	#N/A	25.7099	25.6192	25.4446	25.5255	25.6779	#N/A	25.5735	26.6292	25.641	25.7178	25.8687	24.5521	25.6185	25.8263	25.664	25.7961	24.8031	25.7543	24.9043	24.8829
ENSMUSG00000018882.12	ENSMUSG00000018882.12	ENSMUSG00000018882.12	M. musculus	7	7	7	31.7	35.41	306	25.7277	26.2396	#N/A	#N/A	#N/A	#N/A	25.9755	26.4901	#N/A	25.9919	26.1675	25.6248	26.2365	26.0924	26.0482	#N/A	#N/A	26.0215	#N/A	#N/A	#N/A	26.1273	#N/A	25.8658	#N/A	#N/A	#N/A	#N/A	25.7277	26.2396	24.9226	23.979	24.956	24.3785	25.9755	26.4901	24.2864	25.9919	26.1675	25.6248
ENSMUSG00000018909.15	ENSMUSG00000018909.15	ENSMUSG00000018909.15	M. musculus	5	5	5	43.8	13.252	121	26.4785	26.8812	26.7519	26.1364	26.5475	27.0793	27.0009	26.871	#N/A	26.9045	26.8979	26.537	26.2966	26.8489	26.6606	26.6458	26.8653	26.7829	26.3954	26.628	#N/A	26.0893	26.6277	26.4843	#N/A	26.2974	26.4798	26.5413	26.4785	26.8812	26.7519	26.1364	26.5475	27.0793	27.0009	26.871	24.4245	26.9045	26.8979	26.537
ENSMUSG00000018921.11	ENSMUSG00000018921.11	ENSMUSG00000018921.11	M. musculus	2	2	2	36.6	16.905	164	26.6341	27.0199	27.1106	26.6309	26.9898	27.3418	27.1901	#N/A	26.72	26.9009	27.0639	#N/A	26.712	26.9188	26.8427	26.9148	26.5727	26.8104	26.929	#N/A	#N/A	#N/A	26.5448	26.7877	#N/A	#N/A	26.3938	#N/A	26.6341	27.0199	27.1106	26.6309	26.9898	27.3418	27.1901	24.0745	26.72	26.9009	27.0639	24.5955
ENSMUSG00000018927.3	ENSMUSG00000018927.3	ENSMUSG00000018927.3	M. musculus	4	4	4	18.1	12.984	116	#N/A	24.8647	#N/A	#N/A	24.8468	#N/A	#N/A	#N/A	25.0542	#N/A	#N/A	25.3479	#N/A	#N/A	#N/A	25.1678	#N/A	#N/A	#N/A	#N/A	#N/A	#N/A	#N/A	#N/A	#N/A	#N/A	25.2119	24.6302	24.9728	24.8647	24.872	24.6871	24.8468	23.9403	24.2647	23.7572	25.0542	24.5921	24.8794	25.3479
ENSMUSG00000018932.9;ENSMUSG00000020623.11	ENSMUSG00000018932.9	ENSMUSG00000018932.9	M. musculus	14	14	14	53.3	39.296	347	28.5149	28.356	28.184	28.2513	28.0614	28.1637	27.9672	28.2015	28.5197	28.2555	28.0423	28.2377	28.353	28.1254	28.3015	28.4565	28.2336	27.9345	28.0792	28.155	27.9524	27.574	27.9168	27.9727	27.63	27.6938	27.4872	27.6684	28.5149	28.356	28.184	28.2513	28.0614	28.1637	27.9672	28.2015	28.5197	28.2555	28.0423	28.2377
ENSMUSG00000018965.11	ENSMUSG00000018965.11	ENSMUSG00000018965.11	M. musculus	23	18	17	71.5	28.211	246	32.3989	32.4286	32.457	32.37	32.2316	32.3236	32.3447	32.1809	32.4558	32.5475	32.3709	32.5589	32.5925	32.715	32.6919	32.5412	32.6459	32.7139	32.7347	32.7464	32.7584	32.8316	32.7927	32.8409	32.7343	32.8349	32.9071	32.9272	32.3989	32.4286	32.457	32.37	32.2316	32.3236	32.3447	32.1809	32.4558	32.5475	32.3709	32.5589
ENSMUSG00000018974.7	ENSMUSG00000018974.7	ENSMUSG00000018974.7	M. musculus	9	9	9	24.4	45.291	401	26.6667	27.0646	26.4563	#N/A	26.8207	26.7712	26.6749	#N/A	26.8445	26.6157	#N/A	#N/A	26.6706	#N/A	26.7127	#N/A	26.523	26.6225	#N/A	#N/A	26.5645	#N/A	#N/A	#N/A	#N/A	#N/A	25.6567	#N/A	26.6667	27.0646	26.4563	24.6961	26.8207	26.7712	26.6749	24.456	26.8445	26.6157	24.5632	24.6919
ENSMUSG00000019054.13	ENSMUSG00000019054.13	ENSMUSG00000019054.13	M. musculus	8	8	8	40	16.265	145	27.871	27.7657	27.6566	27.7437	27.5911	27.6362	27.2504	27.5236	27.899	27.7029	27.6723	28.3471	28.0158	28.0239	27.9251	27.9711	28.0109	28.2374	28.0395	28.337	28.4267	28.0888	28.1736	28.1403	28.235	27.9762	28.2916	28.5355	27.871	27.7657	27.6566	27.7437	27.5911	27.6362	27.2504	27.5236	27.899	27.7029	27.6723	28.3471
ENSMUSG00000019055.15	ENSMUSG00000019055.15	ENSMUSG00000019055.15	M. musculus	5	5	5	25.7	31.085	269	#N/A	#N/A	26.1041	26.2256	#N/A	#N/A	26.2984	26.3494	#N/A	26.2681	25.9343	26.1276	25.8952	26.4027	26.1963	26.4054	26.2934	#N/A	26.2593	26.4551	#N/A	26.7526	26.566	26.796	#N/A	26.5428	26.4377	26.5198	25.2015	25.0476	26.1041	26.2256	24.5071	24.4567	26.2984	26.3494	24.6756	26.2681	25.9343	26.1276
ENSMUSG00000019066.13	ENSMUSG00000019066.13	ENSMUSG00000019066.13	M. musculus	5	4	3	44.9	15.697	136	26.7095	26.7057	26.515	26.8171	26.6172	26.3965	26.4949	26.6636	26.6366	26.4426	26.7374	26.5125	26.2502	#N/A	26.4105	26.4524	26.1821	#N/A	26.2068	26.1774	26.242	#N/A	26.0633	26.0257	#N/A	#N/A	26.1273	25.9372	26.7095	26.7057	26.515	26.8171	26.6172	26.3965	26.4949	26.6636	26.6366	26.4426	26.7374	26.5125
ENSMUSG00000019087.13	ENSMUSG00000019087.13	ENSMUSG00000019087.13	M. musculus	12	12	12	28.3	51.007	463	29.1332	29.0116	29.1182	29.1011	29.0365	29.1197	29.1067	29.2089	29.2751	29.1345	29.1791	28.982	29.014	29.0583	29.1915	29.0762	28.998	29.0811	29.2405	29.1673	28.8466	28.7667	28.8656	28.7387	28.5764	28.825	28.8199	28.9355	29.1332	29.0116	29.1182	29.1011	29.0365	29.1197	29.1067	29.2089	29.2751	29.1345	29.1791	28.982
ENSMUSG00000019122.8	ENSMUSG00000019122.8	ENSMUSG00000019122.8	M. musculus	8	8	8	34.4	13.871	122	28.1974	28.2146	28.2134	28.2381	28.0906	27.9538	28.1228	28.1708	28.3388	28.4338	28.2641	28.5937	28.6515	28.7457	28.5887	28.7627	28.5776	28.6776	28.527	27.888	28.9927	29.4908	29.268	28.3971	28.642	28.4184	28.6649	29.1323	28.1974	28.2146	28.2134	28.2381	28.0906	27.9538	28.1228	28.1708	28.3388	28.4338	28.2641	28.5937
ENSMUSG00000019143.15	ENSMUSG00000019143.15	ENSMUSG00000019143.15	M. musculus	12	9	9	27.3	56.985	505	26.8816	27.3116	27.0991	26.8579	27.1355	27.0196	#N/A	#N/A	27.1104	27.0778	#N/A	#N/A	#N/A	26.9838	27.2162	26.9796	27.2031	27.1119	#N/A	27.0694	26.885	#N/A	27.108	26.9342	27.0751	#N/A	27.0923	27.1519	26.8816	27.3116	27.0991	26.8579	27.1355	27.0196	24.3336	24.6837	27.1104	27.0778	25.1026	24.6626
ENSMUSG00000019158.9	ENSMUSG00000019158.9	ENSMUSG00000019158.9	M. musculus	2	2	2	24.3	7.5825	70	#N/A	25.4788	25.3558	25.8113	25.02	25.1701	#N/A	25.4269	#N/A	25.3337	25.1754	25.5378	25.5083	#N/A	25.2046	25.6133	25.1433	25.1209	25.2019	25.548	#N/A	#N/A	25.6571	#N/A	#N/A	#N/A	25.938	25.6664	24.8183	25.4788	25.3558	25.8113	25.02	25.1701	24.3304	25.4269	24.6497	25.3337	25.1754	25.5378
ENSMUSG00000019173.11	ENSMUSG00000019173.11	ENSMUSG00000019173.11	M. musculus	10	7	7	62	25.352	234	31.0722	31.2058	31.1178	31.1377	30.8404	31.095	30.9743	31.0727	30.9983	31.0632	31.0059	31.0599	31.1263	31.1667	31.1124	31.0802	31.1383	31.2031	31.106	31.2648	31.3885	31.5313	31.4397	31.5425	31.5241	31.5084	31.5248	31.6609	31.0722	31.2058	31.1178	31.1377	30.8404	31.095	30.9743	31.0727	30.9983	31.0632	31.0059	31.0599
ENSMUSG00000019179.10	ENSMUSG00000019179.10	ENSMUSG00000019179.10	M. musculus	8	8	8	44.7	21.047	199	32.648	32.6075	32.5788	32.6277	32.6274	32.6485	32.577	32.6981	32.5598	32.5335	32.6103	32.6196	32.6168	32.589	32.6202	32.6951	32.6736	32.6048	32.6059	32.5725	32.5874	32.6629	32.499	32.607	32.5364	32.5894	32.4266	32.5867	32.648	32.6075	32.5788	32.6277	32.6274	32.6485	32.577	32.6981	32.5598	32.5335	32.6103	32.6196
ENSMUSG00000019188.16	ENSMUSG00000019188.16	ENSMUSG00000019188.16	M. musculus	5	5	5	19.5	43.363	394	28.2493	28.321	28.0289	28.1306	28.1612	28.4353	28.3754	28.2855	28.2998	28.267	28.2534	28.2584	28.4854	28.1999	28.2469	28.1997	28.1268	28.1712	28.2025	28.1027	28.2166	27.9898	28.1311	28.0604	27.7803	27.8674	27.9726	27.8996	28.2493	28.321	28.0289	28.1306	28.1612	28.4353	28.3754	28.2855	28.2998	28.267	28.2534	28.2584
ENSMUSG00000019210.10	ENSMUSG00000019210.10	ENSMUSG00000019210.10	M. musculus	12	12	7	57.8	15.072	128	31.0835	31.3281	31.3095	31.2279	31.0264	31.3429	31.3416	31.2836	31.1817	31.4445	31.4157	31.1361	31.3033	31.4117	31.3313	31.3048	31.186	31.3295	31.4591	31.3136	31.2379	31.2369	31.1958	31.1958	31.3941	31.3589	31.4826	31.4403	31.0835	31.3281	31.3095	31.2279	31.0264	31.3429	31.3416	31.2836	31.1817	31.4445	31.4157	31.1361
ENSMUSG00000019261.3	ENSMUSG00000019261.3	ENSMUSG00000019261.3	M. musculus	5	5	5	24.7	25.492	239	26.6211	26.8689	#N/A	#N/A	27.1236	#N/A	#N/A	#N/A	#N/A	#N/A	#N/A	#N/A	#N/A	#N/A	#N/A	#N/A	#N/A	#N/A	#N/A	#N/A	#N/A	#N/A	#N/A	#N/A	#N/A	26.8433	26.9547	26.4607	26.6211	26.8689	24.743	24.638	27.1236	24.4334	24.4981	24.4343	24.6831	24.6779	24.7844	24.3138
ENSMUSG00000019297.9	ENSMUSG00000019297.9	ENSMUSG00000019297.9	M. musculus	5	5	5	14.8	70.046	636	25.3853	25.5862	#N/A	#N/A	#N/A	25.4931	#N/A	#N/A	25.4145	25.4547	#N/A	#N/A	#N/A	#N/A	#N/A	#N/A	#N/A	#N/A	#N/A	#N/A	#N/A	#N/A	#N/A	#N/A	#N/A	#N/A	#N/A	#N/A	25.3853	25.5862	24.7109	24.4205	24.853	25.4931	24.1618	23.8799	25.4145	25.4547	24.5477	24.9547
ENSMUSG00000019302.16;ENSMUSG00000038600.12	ENSMUSG00000019302.16	ENSMUSG00000019302.16	M. musculus	31	31	30	37.3	95.622	832	31.3758	31.3853	31.4483	31.4313	31.4398	31.4389	31.4177	31.4434	31.4672	31.4011	31.4485	31.3844	31.463	31.3793	31.4381	31.4333	31.5718	31.5766	31.4485	31.5406	31.7005	31.7592	31.6896	31.6538	31.6882	31.6927	31.7614	31.6956	31.3758	31.3853	31.4483	31.4313	31.4398	31.4389	31.4177	31.4434	31.4672	31.4011	31.4485	31.3844
ENSMUSG00000019373.11	ENSMUSG00000019373.11	ENSMUSG00000019373.11	M. musculus	3	3	3	21.7	27.781	244	28.1869	28.2893	28.3022	28.146	27.8515	28.1999	28.4325	28.2195	28.1153	28.4448	28.2428	27.8905	28.246	28.3416	28.0532	28.3834	28.2546	28.2102	28.127	28.3498	27.8651	27.789	28.0277	28.167	28.1372	28.2909	28.1576	28.1	28.1869	28.2893	28.3022	28.146	27.8515	28.1999	28.4325	28.2195	28.1153	28.4448	28.2428	27.8905
ENSMUSG00000019432.15	ENSMUSG00000019432.15	ENSMUSG00000019432.15	M. musculus	23	23	12	57.7	49.035	428	29.9505	29.969	30.0062	29.9898	29.8208	30.0512	30.057	29.9525	29.9151	29.916	30.1415	29.907	30.1183	29.8686	29.9571	30.0512	29.8787	29.8816	29.9173	30.0739	29.8013	29.8343	29.7063	29.6193	29.8912	29.6812	29.7728	29.7495	29.9505	29.969	30.0062	29.9898	29.8208	30.0512	30.057	29.9525	29.9151	29.916	30.1415	29.907
ENSMUSG00000019433.9;ENSMUSG00000034872.6	ENSMUSG00000019433.9	ENSMUSG00000019433.9	M. musculus	10	10	10	44.1	36.129	333	26.844	26.9642	26.94	26.9008	26.9025	27.1002	27.3044	27.1099	27.0336	26.8932	27.1473	27.1548	26.896	26.9608	27.0168	27.0685	26.7657	26.864	26.711	27.3973	26.8868	27.1714	#N/A	27.0537	26.7191	26.7314	26.7045	26.7329	26.844	26.9642	26.94	26.9008	26.9025	27.1002	27.3044	27.1099	27.0336	26.8932	27.1473	27.1548
ENSMUSG00000019461.12	ENSMUSG00000019461.12	ENSMUSG00000019461.12	M. musculus	3	3	3	17.2	31.802	296	#N/A	#N/A	#N/A	#N/A	#N/A	#N/A	#N/A	#N/A	#N/A	#N/A	#N/A	#N/A	#N/A	#N/A	#N/A	#N/A	#N/A	#N/A	#N/A	#N/A	26.5895	26.4818	26.4337	26.6041	26.7772	26.9973	27.0385	#N/A	25.0935	24.653	24.4946	24.832	24.9037	24.6735	24.6681	25.0396	25.0582	24.2986	24.4493	25.0534
ENSMUSG00000019471.10	ENSMUSG00000019471.10	ENSMUSG00000019471.10	M. musculus	9	9	9	22.9	41.835	353	28.9404	28.9534	28.9191	29.0228	28.9863	28.9933	29.0292	28.897	28.9107	28.7619	28.9842	29.1255	28.8932	28.7623	29.0221	28.9713	28.8327	28.6998	29.0089	28.9971	28.8552	28.751	28.7447	28.6859	28.7462	28.6519	28.8452	28.5021	28.9404	28.9534	28.9191	29.0228	28.9863	28.9933	29.0292	28.897	28.9107	28.7619	28.9842	29.1255
ENSMUSG00000019487.11	ENSMUSG00000019487.11	ENSMUSG00000019487.11	M. musculus	12	12	12	21.4	68.401	602	26.8513	26.6101	26.3113	26.6763	26.5426	26.6439	26.3564	26.6866	26.5266	26.2518	26.574	26.9061	26.5481	26.1331	26.5124	26.5	26.3465	26.3231	26.5656	26.5156	26.4517	26.261	26.4865	26.3095	26.666	26.4904	26.6734	26.415	26.8513	26.6101	26.3113	26.6763	26.5426	26.6439	26.3564	26.6866	26.5266	26.2518	26.574	26.9061
ENSMUSG00000019494.14	ENSMUSG00000019494.14	ENSMUSG00000019494.14	M. musculus	14	14	14	52.2	35.88	324	28.239	28.1891	28.2839	28.3654	28.5496	28.1792	28.2313	28.2565	28.2029	28.2353	28.2305	28.1256	28.3611	28.0952	28.3424	28.2787	28.2717	28.3928	28.2092	28.267	28.0805	28.2027	28.0761	28.1211	28.317	28.1385	28.1767	28.1262	28.239	28.1891	28.2839	28.3654	28.5496	28.1792	28.2313	28.2565	28.2029	28.2353	28.2305	28.1256
ENSMUSG00000019528.18	ENSMUSG00000019528.18	ENSMUSG00000019528.18	M. musculus	9	9	9	31.8	41.926	377	28.8888	29.0335	28.963	28.8476	29.0965	29.1302	29.0107	29.1559	29.1058	29.0714	29.0043	28.7934	28.6012	28.7952	28.9632	28.8073	29.1079	29.0705	29.217	28.9233	29.1604	28.8242	29.0981	29.028	29.2241	29.3065	29.3106	29.1708	28.8888	29.0335	28.963	28.8476	29.0965	29.1302	29.0107	29.1559	29.1058	29.0714	29.0043	28.7934
ENSMUSG00000019578.11	ENSMUSG00000019578.11	ENSMUSG00000019578.11	M. musculus	8	8	8	24.9	49.795	442	26.6396	26.6373	26.1102	26.4044	25.9152	26.0689	25.8976	26.1926	26.1721	26.3469	25.7252	26.3433	#N/A	26.146	26.1561	26.5499	26.7093	26.3026	26.3597	26.3677	26.7623	26.215	26.2997	26.2911	#N/A	26.4124	26.7307	26.537	26.6396	26.6373	26.1102	26.4044	25.9152	26.0689	25.8976	26.1926	26.1721	26.3469	25.7252	26.3433
ENSMUSG00000019579.13	ENSMUSG00000019579.13	ENSMUSG00000019579.13	M. musculus	5	5	5	38.6	17.982	166	29.7229	29.814	29.4417	29.7266	29.6886	29.8954	29.458	29.8905	29.9261	29.7408	29.4877	29.777	29.8097	29.9107	29.8805	29.6498	29.7769	29.5551	29.7749	29.6997	29.6802	29.8756	29.6301	29.4386	29.4755	29.5361	29.5509	29.4218	29.7229	29.814	29.4417	29.7266	29.6886	29.8954	29.458	29.8905	29.9261	29.7408	29.4877	29.777
ENSMUSG00000019699.16	ENSMUSG00000019699.16	ENSMUSG00000019699.16	M. musculus	4	2	2	11.9	55.714	479	#N/A	#N/A	#N/A	25.7227	#N/A	#N/A	#N/A	#N/A	25.6203	#N/A	25.7348	25.4281	#N/A	#N/A	#N/A	#N/A	#N/A	#N/A	25.6742	25.5398	#N/A	25.7799	#N/A	#N/A	#N/A	#N/A	#N/A	#N/A	25.1348	24.8225	24.9951	25.7227	24.3763	24.9061	24.922	24.303	25.6203	24.1956	25.7348	25.4281
ENSMUSG00000019710.13	ENSMUSG00000019710.13	ENSMUSG00000019710.13	M. musculus	5	5	5	24.1	24.944	216	26.1852	#N/A	#N/A	25.5073	26.2272	#N/A	#N/A	#N/A	#N/A	#N/A	#N/A	#N/A	#N/A	#N/A	26.1367	#N/A	25.791	#N/A	#N/A	#N/A	25.7023	#N/A	#N/A	#N/A	#N/A	#N/A	25.7894	26.0821	26.1852	25.0252	24.8463	25.5073	26.2272	24.5596	24.5169	24.275	24.2787	24.5445	24.8055	24.7839
ENSMUSG00000019731.13	ENSMUSG00000019731.13	ENSMUSG00000019731.13	M. musculus	5	5	5	16.9	44.325	409	25.861	#N/A	#N/A	#N/A	#N/A	#N/A	#N/A	#N/A	#N/A	#N/A	#N/A	#N/A	25.0692	#N/A	#N/A	#N/A	#N/A	#N/A	#N/A	#N/A	#N/A	#N/A	#N/A	#N/A	25.5089	#N/A	#N/A	25.0818	25.861	25.0543	24.7376	24.8738	24.6589	24.1397	24.8392	24.0782	24.6851	24.5384	24.5256	25.1124
ENSMUSG00000019777.16	ENSMUSG00000019777.16	ENSMUSG00000019777.16	M. musculus	11	6	6	28.5	55.33	488	26.0311	#N/A	#N/A	26.6231	26.6763	26.7648	26.5133	#N/A	26.3144	26.6734	#N/A	#N/A	26.1516	26.5451	#N/A	#N/A	#N/A	#N/A	#N/A	#N/A	26.287	26.6994	#N/A	#N/A	#N/A	#N/A	#N/A	#N/A	26.0311	25.0367	24.5548	26.6231	26.6763	26.7648	26.5133	23.7251	26.3144	26.6734	24.2829	25.126
ENSMUSG00000019782.10	ENSMUSG00000019782.10	ENSMUSG00000019782.10	M. musculus	2	2	2	10.3	27.785	243	#N/A	26.6465	26.8164	26.8735	26.8844	26.857	26.5667	26.9117	#N/A	26.3751	26.5152	#N/A	#N/A	26.4747	26.6046	#N/A	#N/A	26.4192	26.5841	26.7482	#N/A	#N/A	#N/A	#N/A	#N/A	#N/A	#N/A	#N/A	24.6226	26.6465	26.8164	26.8735	26.8844	26.857	26.5667	26.9117	24.3124	26.3751	26.5152	24.4679
ENSMUSG00000019790.17;ENSMUSG00000022829.14	ENSMUSG00000019790.17	ENSMUSG00000019790.17	M. musculus	20	20	20	21.9	127.65	1152	28.1798	27.8575	28.1985	28.3916	28.05	28.2945	27.938	28.2776	28.0645	28.1502	28.0087	28.0311	28.0989	27.9122	27.9893	28.3977	27.8027	27.8927	28.0095	28.0219	28.1033	27.9876	28.0214	28.0486	27.9446	27.8658	28.2622	28.0738	28.1798	27.8575	28.1985	28.3916	28.05	28.2945	27.938	28.2776	28.0645	28.1502	28.0087	28.0311
ENSMUSG00000019802.13	ENSMUSG00000019802.13	ENSMUSG00000019802.13	M. musculus	16	16	16	27.1	87.869	760	28.4572	28.6362	28.6999	28.7468	28.5565	28.5791	28.5616	28.6487	28.2127	28.4804	28.5617	28.3634	28.5404	28.3092	28.4895	28.3885	28.4024	28.4651	28.5204	28.3788	28.4855	28.4877	28.4805	28.633	28.3038	28.5526	28.5252	28.4947	28.4572	28.6362	28.6999	28.7468	28.5565	28.5791	28.5616	28.6487	28.2127	28.4804	28.5617	28.3634
ENSMUSG00000019804.12	ENSMUSG00000019804.12	ENSMUSG00000019804.12	M. musculus	11	10	10	85.4	14.766	130	31.322	31.3123	31.2297	31.287	31.1344	31.2268	31.2387	31.2613	31.2769	31.3289	31.0693	31.2997	31.0668	31.325	31.3025	31.2335	31.2314	31.2147	31.1478	31.3371	31.1021	31.4798	31.2671	31.3342	31.1125	31.2353	31.2597	31.3076	31.322	31.3123	31.2297	31.287	31.1344	31.2268	31.2387	31.2613	31.2769	31.3289	31.0693	31.2997
ENSMUSG00000019823.17	ENSMUSG00000019823.17	ENSMUSG00000019823.17	M. musculus	27	27	27	32.2	108.69	975	29.4563	29.5511	29.3709	29.5106	29.4521	29.5821	29.4082	29.4783	29.3939	29.4196	29.3471	29.3972	29.3978	29.3818	29.3298	29.3047	29.2584	29.229	29.3495	29.1232	29.222	29.1156	29.107	29.1735	29.1504	29.1638	29.1968	29.1481	29.4563	29.5511	29.3709	29.5106	29.4521	29.5821	29.4082	29.4783	29.3939	29.4196	29.3471	29.3972
ENSMUSG00000019832.5;ENSMUSG00000030559.8	ENSMUSG00000019832.5	ENSMUSG00000019832.5	M. musculus	15	15	14	83.4	25.068	223	29.8918	29.8982	29.8774	30.0557	29.8514	29.7555	29.7408	29.8174	29.7596	29.7863	29.8818	29.9442	29.7714	29.7995	29.7334	29.8434	29.526	29.6862	29.7648	29.8848	29.5439	29.2979	29.4544	29.5724	29.2621	29.2628	29.3855	29.3183	29.8918	29.8982	29.8774	30.0557	29.8514	29.7555	29.7408	29.8174	29.7596	29.7863	29.8818	29.9442
ENSMUSG00000019849.11	ENSMUSG00000019849.11	ENSMUSG00000019849.11	M. musculus	42	42	41	73.2	80.751	710	31.4769	31.516	31.4695	31.3792	31.4262	31.4181	31.4746	31.3747	31.3425	31.4063	31.4074	31.3124	31.4888	31.4553	31.4296	31.2964	31.3757	31.2987	31.2923	31.2759	31.0907	31.2468	31.3006	31.2255	31.1978	31.1438	31.2668	31.1888	31.4769	31.516	31.4695	31.3792	31.4262	31.4181	31.4746	31.3747	31.3425	31.4063	31.4074	31.3124
ENSMUSG00000019872.13	ENSMUSG00000019872.13	ENSMUSG00000019872.13	M. musculus	11	11	11	38.2	49.857	445	29.821	29.6336	29.7104	29.5348	29.6962	29.6433	29.8268	29.7276	29.6418	29.603	29.7913	29.5438	29.6167	29.6793	29.6852	29.621	29.7695	29.6756	29.7389	29.6306	29.7466	29.8335	29.7227	29.5717	29.7674	29.8096	29.7247	29.7513	29.821	29.6336	29.7104	29.5348	29.6962	29.6433	29.8268	29.7276	29.6418	29.603	29.7913	29.5438
ENSMUSG00000019883.11	ENSMUSG00000019883.11	ENSMUSG00000019883.11	M. musculus	3	3	3	15.8	17.947	165	25.8922	25.7569	#N/A	#N/A	#N/A	#N/A	#N/A	#N/A	25.8946	#N/A	#N/A	#N/A	25.735	#N/A	#N/A	#N/A	#N/A	#N/A	#N/A	#N/A	#N/A	#N/A	#N/A	#N/A	#N/A	#N/A	#N/A	#N/A	25.8922	25.7569	25.0542	24.7826	24.3202	24.816	24.6369	23.8605	25.8946	24.8091	24.3948	25.045
ENSMUSG00000019907.10	ENSMUSG00000019907.10	ENSMUSG00000019907.10	M. musculus	27	27	26	28.4	111.81	1004	27.6399	27.9188	27.7104	27.9357	27.711	27.7772	27.4084	27.7667	27.9749	27.7307	27.5375	27.995	28.093	27.7336	27.8899	28.0321	27.8061	27.7434	28.0082	27.7747	27.8097	27.6923	27.8598	27.9017	28.0201	27.9378	28.0111	27.9263	27.6399	27.9188	27.7104	27.9357	27.711	27.7772	27.4084	27.7667	27.9749	27.7307	27.5375	27.995
ENSMUSG00000019916.14	ENSMUSG00000019916.14	ENSMUSG00000019916.14	M. musculus	17	17	17	36.1	60.909	534	27.6072	27.8484	27.8177	27.976	27.6423	27.8332	27.6722	27.7746	28.0581	27.9846	27.9518	28.0018	28.2304	28.068	27.92	27.9362	27.7905	27.7388	28.0524	28.1051	27.8833	27.855	28.0332	28.0395	27.4709	27.408	27.7419	27.6056	27.6072	27.8484	27.8177	27.976	27.6423	27.8332	27.6722	27.7746	28.0581	27.9846	27.9518	28.0018
ENSMUSG00000019917.10	ENSMUSG00000019917.10	ENSMUSG00000019917.10	M. musculus	7	6	6	18.1	52.436	452	#N/A	25.0243	24.9589	25.047	#N/A	#N/A	#N/A	#N/A	#N/A	#N/A	24.718	24.7079	#N/A	#N/A	#N/A	#N/A	#N/A	#N/A	24.9991	#N/A	#N/A	#N/A	#N/A	#N/A	24.9404	#N/A	#N/A	#N/A	25.096	25.0243	24.9589	25.047	24.481	24.796	24.2349	24.8229	24.7162	25.1478	24.718	24.7079
ENSMUSG00000019920.18;ENSMUSG00000024395.9	ENSMUSG00000019920.18	ENSMUSG00000019920.18	M. musculus	15	15	15	42.8	41.607	362	29.1588	29.1962	29.4036	29.2649	29.188	29.3537	29.3901	29.4461	29.3437	29.3521	29.3812	29.1441	29.3324	29.3439	29.3012	29.1893	29.1243	29.2178	29.2452	29.003	29.0225	28.9724	28.9165	28.9666	28.7865	28.5384	28.9248	28.4392	29.1588	29.1962	29.4036	29.2649	29.188	29.3537	29.3901	29.4461	29.3437	29.3521	29.3812	29.1441
ENSMUSG00000019942.13	ENSMUSG00000019942.13	ENSMUSG00000019942.13	M. musculus	8	6	6	42	22.893	200	25.9282	25.5217	#N/A	#N/A	#N/A	26.1098	#N/A	#N/A	#N/A	#N/A	#N/A	#N/A	25.6313	#N/A	#N/A	#N/A	#N/A	#N/A	25.4813	#N/A	#N/A	25.9423	#N/A	#N/A	25.5397	#N/A	#N/A	24.9963	25.9282	25.5217	24.3317	24.5416	24.9322	26.1098	24.1954	24.2131	24.79	24.5523	24.6597	24.5556
ENSMUSG00000019951.10	ENSMUSG00000019951.10	ENSMUSG00000019951.10	M. musculus	10	10	10	9.5	161.94	1457	25.9688	26.2569	26.0022	26.1582	25.8292	26.0754	#N/A	#N/A	25.9111	#N/A	#N/A	#N/A	25.616	#N/A	#N/A	25.8447	25.9888	25.8499	26.1676	#N/A	25.821	25.7643	25.901	26.0882	26.0464	26.1819	26.2828	26.2893	25.9688	26.2569	26.0022	26.1582	25.8292	26.0754	24.2979	24.5165	25.9111	24.4777	24.347	24.9468
ENSMUSG00000019961.17	ENSMUSG00000019961.17	ENSMUSG00000019961.17	M. musculus	20	20	20	60.2	46.049	412	31.5693	31.6942	31.6706	31.6974	31.6442	31.619	31.61	31.6159	31.5498	31.5703	31.5466	31.4146	31.4599	31.4495	31.4847	31.4891	31.3348	31.3295	31.3346	31.3429	31.158	31.1982	31.1414	31.1784	31.0919	31.0283	31.0404	30.9762	31.5693	31.6942	31.6706	31.6974	31.6442	31.619	31.61	31.6159	31.5498	31.5703	31.5466	31.4146
ENSMUSG00000019969.14	ENSMUSG00000019969.14	ENSMUSG00000019969.14	M. musculus	5	5	4	12	52.639	467	#N/A	#N/A	#N/A	#N/A	#N/A	#N/A	#N/A	#N/A	#N/A	#N/A	#N/A	25.8889	25.5839	25.809	#N/A	#N/A	#N/A	#N/A	#N/A	#N/A	#N/A	25.8445	#N/A	#N/A	#N/A	#N/A	25.4926	25.9703	24.6602	24.5662	24.2593	24.4172	24.563	24.6309	24.6084	24.5037	24.5981	24.9486	24.8315	25.8889
ENSMUSG00000019978.16;ENSMUSG00000024044.19	ENSMUSG00000019978.16	ENSMUSG00000019978.16	M. musculus	42	42	42	50.3	109.94	988	30.6153	30.686	30.714	30.646	30.662	30.6191	30.6457	30.5898	30.5555	30.6664	30.7243	30.5929	30.6572	30.5885	30.6217	30.6382	30.613	30.6841	30.8112	30.6103	30.606	30.6708	30.7097	30.6005	30.6386	30.686	30.7287	30.5751	30.6153	30.686	30.714	30.646	30.662	30.6191	30.6457	30.5898	30.5555	30.6664	30.7243	30.5929
ENSMUSG00000019979.12	ENSMUSG00000019979.12	ENSMUSG00000019979.12	M. musculus	24	24	24	20.3	141	1249	28.4424	28.4781	28.4488	28.585	28.5221	28.3972	28.5584	28.5177	28.4102	28.373	28.3972	28.4686	28.313	28.4122	28.4615	28.4586	28.4924	28.2719	28.4726	28.4103	28.3214	28.2179	28.2996	28.4701	28.1135	28.2795	28.3094	28.3663	28.4424	28.4781	28.4488	28.585	28.5221	28.3972	28.5584	28.5177	28.4102	28.373	28.3972	28.4686
ENSMUSG00000019987.9	ENSMUSG00000019987.9	ENSMUSG00000019987.9	M. musculus	17	17	17	75.5	34.807	323	30.7171	30.7727	30.8503	30.7111	30.8885	30.8015	30.7586	30.8962	30.6157	30.7082	30.6989	30.7841	30.6588	30.749	30.6839	30.772	30.5726	30.6387	30.6203	30.5973	30.6593	30.6119	30.6459	30.609	30.5987	30.6322	30.5184	30.7236	30.7171	30.7727	30.8503	30.7111	30.8885	30.8015	30.7586	30.8962	30.6157	30.7082	30.6989	30.7841
ENSMUSG00000019998.6	ENSMUSG00000019998.6	ENSMUSG00000019998.6	M. musculus	10	10	10	51.7	29.736	261	30.1439	30.214	30.2036	30.1079	30.0966	30.1687	30.1814	30.1707	30.1899	30.1996	30.2515	30.2617	30.1952	30.2991	30.3573	30.0767	30.1755	30.2744	30.321	30.2967	30.4829	30.3655	30.2963	30.371	30.3987	30.4233	30.4676	30.4812	30.1439	30.214	30.2036	30.1079	30.0966	30.1687	30.1814	30.1707	30.1899	30.1996	30.2515	30.2617
ENSMUSG00000020022.17	ENSMUSG00000020022.17	ENSMUSG00000020022.17	M. musculus	7	7	7	52.9	9.8821	85	27.663	27.8197	27.5773	27.3258	27.7354	27.8799	27.6978	27.835	27.698	27.7811	27.6873	27.5289	27.8677	28.0929	27.7554	27.5832	27.7207	27.5892	27.7259	27.9545	27.6986	27.7494	27.6121	27.4253	27.657	27.6346	27.1502	27.2967	27.663	27.8197	27.5773	27.3258	27.7354	27.8799	27.6978	27.835	27.698	27.7811	27.6873	27.5289
ENSMUSG00000020048.13	ENSMUSG00000020048.13	ENSMUSG00000020048.13	M. musculus	59	59	57	60.5	92.475	802	34.9117	34.8398	34.9355	34.822	34.9051	34.8186	34.8446	34.865	34.8001	34.806	34.7417	34.7141	34.7703	34.7453	34.7668	34.687	34.7442	34.7033	34.6775	34.6517	34.5614	34.604	34.5763	34.5282	34.5935	34.5727	34.5136	34.5779	34.9117	34.8398	34.9355	34.822	34.9051	34.8186	34.8446	34.865	34.8001	34.806	34.7417	34.7141
ENSMUSG00000020056.16	ENSMUSG00000020056.16	ENSMUSG00000020056.16	M. musculus	4	4	4	18.7	20.964	193	#N/A	26.4801	26.7102	26.3315	26.3976	26.4573	26.3237	26.288	26.5144	26.4437	26.4533	26.429	26.2043	26.2912	26.455	26.3794	26.4393	26.4082	26.3117	26.5491	25.9881	26.1208	#N/A	25.9591	#N/A	#N/A	25.546	#N/A	25.2936	26.4801	26.7102	26.3315	26.3976	26.4573	26.3237	26.288	26.5144	26.4437	26.4533	26.429
ENSMUSG00000020064.9	ENSMUSG00000020064.9	ENSMUSG00000020064.9	M. musculus	16	16	16	21.1	117.59	1049	27.7728	27.8119	27.6875	27.4769	27.8174	27.8209	27.7749	27.5881	27.6951	27.6308	27.5477	27.4236	27.6467	27.6665	27.5746	27.5006	27.7219	27.4012	27.4156	27.6791	27.7046	27.401	27.4975	27.4686	27.5877	27.6615	27.8627	27.6228	27.7728	27.8119	27.6875	27.4769	27.8174	27.8209	27.7749	27.5881	27.6951	27.6308	27.5477	27.4236
ENSMUSG00000020075.8	ENSMUSG00000020075.8	ENSMUSG00000020075.8	M. musculus	31	31	31	44.8	93.55	851	29.4065	29.395	29.4865	29.3468	29.3234	29.3855	29.2563	29.3191	29.1725	29.1852	28.9891	28.9664	29.2129	28.9728	29.0398	28.8805	28.7018	28.6689	28.7278	28.7246	28.6064	28.6794	28.6514	28.3351	28.1964	27.9434	28.4762	28.1052	29.4065	29.395	29.4865	29.3468	29.3234	29.3855	29.2563	29.3191	29.1725	29.1852	28.9891	28.9664
ENSMUSG00000020078.16	ENSMUSG00000020078.16	ENSMUSG00000020078.16	M. musculus	8	8	8	69.9	14.383	123	30.3785	30.3067	30.347	30.4607	30.3389	30.2556	30.3512	30.4246	30.3865	30.3713	30.1666	30.4338	30.6524	30.5655	30.47	30.4933	30.4306	30.4509	30.3386	30.6634	30.5325	30.3566	30.5161	30.4249	30.5544	30.4215	30.3404	30.6636	30.3785	30.3067	30.347	30.4607	30.3389	30.2556	30.3512	30.4246	30.3865	30.3713	30.1666	30.4338
ENSMUSG00000020080.8	ENSMUSG00000020080.8	ENSMUSG00000020080.8	M. musculus	5	3	3	3.7	102.26	915	28.4036	28.3435	28.2877	28.3024	28.75	28.3035	#N/A	28.2074	28.3582	28.205	#N/A	28.2709	28.4365	28.2557	28.1104	28.3006	28.3464	28.3275	28.6959	28.2134	28.4922	28.4617	28.3706	28.2363	28.4482	28.2584	28.1846	28.3765	28.4036	28.3435	28.2877	28.3024	28.75	28.3035	24.923	28.2074	28.3582	28.205	24.5446	28.2709
ENSMUSG00000020085.15	ENSMUSG00000020085.15	ENSMUSG00000020085.15	M. musculus	9	9	9	30.8	40.634	373	26.7749	27.0031	26.942	26.717	27.0524	26.9206	26.9644	26.9473	27.0704	27.0129	26.8363	27.1726	26.9537	26.8229	26.9744	26.9479	26.8656	26.856	26.9309	26.7528	27.1977	26.9791	26.9982	26.9193	#N/A	26.579	26.8149	27.0501	26.7749	27.0031	26.942	26.717	27.0524	26.9206	26.9644	26.9473	27.0704	27.0129	26.8363	27.1726
ENSMUSG00000020089.8	ENSMUSG00000020089.8	ENSMUSG00000020089.8	M. musculus	14	14	14	71.6	32.667	289	29.1864	29.252	29.2341	29.0079	29.1121	29.1954	29.2678	29.158	29.1034	29.1246	29.183	29.1088	29.1808	29.3281	29.2116	29.1915	28.9625	29.1635	29.1211	28.9578	28.7331	28.8753	29.0453	28.9684	28.6347	28.9811	29.0221	28.9169	29.1864	29.252	29.2341	29.0079	29.1121	29.1954	29.2678	29.158	29.1034	29.1246	29.183	29.1088
ENSMUSG00000020092.9	ENSMUSG00000020092.9	ENSMUSG00000020092.9	M. musculus	13	13	13	18.6	96.763	859	25.6873	26.6283	26.2259	25.5861	25.6936	25.9338	25.9763	26.2374	25.892	25.4684	25.4222	25.4983	25.6427	25.6132	25.4073	25.5771	25.0923	25.1446	#N/A	25.609	#N/A	#N/A	#N/A	#N/A	#N/A	#N/A	#N/A	#N/A	25.6873	26.6283	26.2259	25.5861	25.6936	25.9338	25.9763	26.2374	25.892	25.4684	25.4222	25.4983
ENSMUSG00000020097.14	ENSMUSG00000020097.14	ENSMUSG00000020097.14	M. musculus	11	11	11	45.2	22.977	199	31.0305	30.9376	30.9269	30.9349	30.9311	30.9855	30.9112	30.8211	31.1333	31.0618	30.8658	31.1428	31.2328	31.1498	31.0215	31.0117	31.1077	31.0125	30.9829	31.1176	30.9381	31.0163	31.0677	31.1208	31.2647	31.0686	31.0163	31.0601	31.0305	30.9376	30.9269	30.9349	30.9311	30.9855	30.9112	30.8211	31.1333	31.0618	30.8658	31.1428
ENSMUSG00000020100.15	ENSMUSG00000020100.15	ENSMUSG00000020100.15	M. musculus	3	3	3	30.8	17.54	156	25.9462	26.6234	26.1936	26.3331	26.8232	26.2651	26.5469	26.3806	26.572	26.3818	26.6019	26.1798	#N/A	26.6614	26.8324	26.5933	26.7549	27.0371	27.0684	26.6239	27.1562	27.0522	27.0383	27.2053	26.9547	27.2588	27.3393	27.4809	25.9462	26.6234	26.1936	26.3331	26.8232	26.2651	26.5469	26.3806	26.572	26.3818	26.6019	26.1798
ENSMUSG00000020109.13	ENSMUSG00000020109.13	ENSMUSG00000020109.13	M. musculus	3	3	3	9	41.987	376	#N/A	#N/A	25.3031	#N/A	#N/A	#N/A	#N/A	25.5782	25.2694	25.1184	25.0535	24.9906	25.0377	#N/A	#N/A	25.3714	#N/A	#N/A	#N/A	25.0076	#N/A	#N/A	#N/A	#N/A	#N/A	25.1274	#N/A	#N/A	24.9375	24.8879	25.3031	24.5459	24.537	24.5751	24.8279	25.5782	25.2694	25.1184	25.0535	24.9906
ENSMUSG00000020111.15	ENSMUSG00000020111.15	ENSMUSG00000020111.15	M. musculus	4	4	4	9.4	54.352	477	#N/A	#N/A	#N/A	#N/A	#N/A	#N/A	#N/A	#N/A	#N/A	25.7142	#N/A	#N/A	25.4471	25.7074	#N/A	#N/A	#N/A	#N/A	#N/A	#N/A	#N/A	#N/A	#N/A	#N/A	#N/A	#N/A	#N/A	#N/A	24.6829	25.0396	24.9738	24.2477	24.5394	23.9089	24.4528	24.467	24.7364	25.7142	24.6548	24.7788
ENSMUSG00000020114.12	ENSMUSG00000020114.12	ENSMUSG00000020114.12	M. musculus	5	5	5	30	27.155	247	26.5136	26.7719	26.5658	26.7182	26.6099	27.0101	26.9807	26.9217	25.9023	26.8816	26.9178	27.0661	27.0811	27.1447	27.0908	26.8542	26.3768	26.8266	26.6081	26.5234	#N/A	26.2726	26.3201	#N/A	#N/A	26.0684	26.934	26.118	26.5136	26.7719	26.5658	26.7182	26.6099	27.0101	26.9807	26.9217	25.9023	26.8816	26.9178	27.0661
ENSMUSG00000020115.3	ENSMUSG00000020115.3	ENSMUSG00000020115.3	M. musculus	18	18	18	30.5	83.424	729	#N/A	26.6994	26.582	26.891	26.8883	26.9044	26.936	26.8474	26.8087	26.8231	26.8477	26.7923	26.7898	26.7419	26.7187	26.613	26.948	26.7188	26.6523	26.9148	26.6602	26.4534	26.8055	26.9563	26.8301	26.3999	26.7239	26.9479	24.9273	26.6994	26.582	26.891	26.8883	26.9044	26.936	26.8474	26.8087	26.8231	26.8477	26.7923
ENSMUSG00000020116.7	ENSMUSG00000020116.7	ENSMUSG00000020116.7	M. musculus	3	3	3	17.3	27.453	248	#N/A	25.8747	#N/A	#N/A	25.585	26.0505	#N/A	#N/A	#N/A	25.4937	#N/A	#N/A	#N/A	#N/A	25.7527	#N/A	#N/A	25.6704	#N/A	#N/A	#N/A	#N/A	#N/A	#N/A	#N/A	#N/A	#N/A	#N/A	24.59	25.8747	24.2644	24.4397	25.585	26.0505	24.8607	24.7119	24.8003	25.4937	24.357	24.7176
ENSMUSG00000020120.15	ENSMUSG00000020120.15	ENSMUSG00000020120.15	M. musculus	17	17	17	58	39.9	350	31.4133	31.5004	31.4336	31.3018	31.3706	31.3255	31.4335	31.4445	31.4126	31.556	31.5046	31.5272	31.3553	31.5044	31.4566	31.5166	31.3423	31.3969	31.424	31.4254	31.1526	31.2408	31.2089	31.1619	31.274	31.1848	31.3747	31.2058	31.4133	31.5004	31.4336	31.3018	31.3706	31.3255	31.4335	31.4445	31.4126	31.556	31.5046	31.5272
ENSMUSG00000020124.10	ENSMUSG00000020124.10	ENSMUSG00000020124.10	M. musculus	23	21	21	26.7	109.22	952	27.9938	28.0495	28.0078	28.1031	28.1962	28.0733	28.2721	28.1755	28.0788	28.1767	28.1561	28.0793	28.0488	28.11	28.1514	28.0768	28.0086	27.7408	27.8356	27.5994	27.8885	27.8167	27.7588	27.7023	27.7512	27.8977	27.8062	27.6937	27.9938	28.0495	28.0078	28.1031	28.1962	28.0733	28.2721	28.1755	28.0788	28.1767	28.1561	28.0793
ENSMUSG00000020130.9	ENSMUSG00000020130.9	ENSMUSG00000020130.9	M. musculus	25	25	25	39.2	76.526	671	28.8917	29.0043	28.9875	28.8687	29.1554	28.9851	29.2049	29.0763	28.9253	28.9784	29.0256	28.8726	28.8336	28.8906	28.9291	28.9492	28.6282	28.5349	28.8458	28.8629	28.4259	28.3051	28.2006	28.4151	28.5178	28.6063	28.3664	28.5767	28.8917	29.0043	28.9875	28.8687	29.1554	28.9851	29.2049	29.0763	28.9253	28.9784	29.0256	28.8726
ENSMUSG00000020132.10	ENSMUSG00000020132.10	ENSMUSG00000020132.10	M. musculus	12	12	12	56.3	24.106	222	30.0737	29.9908	29.9919	29.9796	29.9435	30.0809	30.0879	29.9649	30.11	30.0218	30.0655	30.0417	30.1507	30.2495	30.1488	30.0346	30.0638	30.0373	30.0034	30.0643	30.192	30.2364	30.1151	30.0411	30.0656	30.0535	30.1841	30.1267	30.0737	29.9908	29.9919	29.9796	29.9435	30.0809	30.0879	29.9649	30.11	30.0218	30.0655	30.0417
ENSMUSG00000020143.15	ENSMUSG00000020143.15	ENSMUSG00000020143.15	M. musculus	10	10	10	35.3	33.845	295	29.3572	29.4867	29.4219	29.4701	29.4783	29.4028	29.3492	29.5339	29.2384	29.3547	29.4789	29.4261	29.3853	29.3519	29.299	29.45	29.3575	29.3427	29.4173	29.3526	29.491	29.3812	29.5825	29.3963	29.2831	29.502	29.528	29.5012	29.3572	29.4867	29.4219	29.4701	29.4783	29.4028	29.3492	29.5339	29.2384	29.3547	29.4789	29.4261
ENSMUSG00000020149.17	ENSMUSG00000020149.17	ENSMUSG00000020149.17	M. musculus	15	15	9	72.3	22.372	202	31.7303	31.7011	31.6975	31.539	31.4943	31.5161	31.5425	31.4672	31.7038	31.6668	31.3975	31.7021	31.5935	31.8617	31.6181	31.6412	31.6656	31.699	31.5254	31.5271	31.6474	31.6497	31.6612	31.487	31.7127	31.5867	31.6047	31.6034	31.7303	31.7011	31.6975	31.539	31.4943	31.5161	31.5425	31.4672	31.7038	31.6668	31.3975	31.7021
ENSMUSG00000020150.13	ENSMUSG00000020150.13	ENSMUSG00000020150.13	M. musculus	9	9	9	64.8	26.336	236	27.1167	26.8054	26.7061	27.0203	27.0173	26.8544	26.855	26.8242	26.9198	26.9302	26.964	26.7056	26.9855	26.8997	26.9554	26.5433	27.0057	26.9329	27.0057	26.6371	27.2256	26.9103	26.8276	26.6978	27.0023	#N/A	27.1956	26.8663	27.1167	26.8054	26.7061	27.0203	27.0173	26.8544	26.855	26.8242	26.9198	26.9302	26.964	26.7056
ENSMUSG00000020152.7	ENSMUSG00000020152.7	ENSMUSG00000020152.7	M. musculus	22	22	22	53.3	44.76	394	33.171	33.2891	33.2695	33.2928	33.2872	33.3379	33.3347	33.2415	33.4337	33.3577	33.3193	33.3243	33.4194	33.4606	33.4164	33.327	33.4223	33.4601	33.4593	33.3342	33.4993	33.3659	33.3661	33.3708	33.4678	33.4797	33.4729	33.4645	33.171	33.2891	33.2695	33.2928	33.2872	33.3379	33.3347	33.2415	33.4337	33.3577	33.3193	33.3243
ENSMUSG00000020153.14	ENSMUSG00000020153.14	ENSMUSG00000020153.14	M. musculus	5	5	5	22.3	24.683	224	27.1344	27.0567	26.7162	#N/A	26.5677	26.8719	26.4144	26.8346	27.018	26.5601	26.6203	26.8869	26.5262	26.7724	26.6755	26.5434	26.9469	26.8219	26.8656	26.9115	#N/A	26.9489	27.1729	26.9578	26.8916	#N/A	26.8894	26.9031	27.1344	27.0567	26.7162	25.0025	26.5677	26.8719	26.4144	26.8346	27.018	26.5601	26.6203	26.8869
ENSMUSG00000020166.15	ENSMUSG00000020166.15	ENSMUSG00000020166.15	M. musculus	4	4	4	14.1	50.224	455	#N/A	#N/A	#N/A	#N/A	26.36	#N/A	#N/A	#N/A	#N/A	#N/A	#N/A	#N/A	25.9963	25.9937	#N/A	#N/A	25.8291	#N/A	#N/A	#N/A	#N/A	#N/A	#N/A	#N/A	#N/A	#N/A	#N/A	#N/A	24.6966	25.077	24.5144	24.5536	26.36	25.096	24.6148	24.7265	24.7647	24.8339	24.8492	24.4906
ENSMUSG00000020180.10	ENSMUSG00000020180.10	ENSMUSG00000020180.10	M. musculus	2	2	2	33.3	9.3983	84	26.4306	26.1279	26.613	26.0957	#N/A	#N/A	26.822	#N/A	26.6227	26.4724	26.6753	27.0805	26.3721	27.28	26.9756	26.5298	27.1156	27.1833	27.0611	26.7975	27.2154	27.1699	27.0917	27.1591	27.3301	27.2494	27.4121	27.7673	26.4306	26.1279	26.613	26.0957	24.86	24.7001	26.822	24.0403	26.6227	26.4724	26.6753	27.0805
ENSMUSG00000020189.15;ENSMUSG00000037606.18	ENSMUSG00000020189.15	ENSMUSG00000020189.15	M. musculus	44	44	44	60	101.27	889	32.5076	32.5714	32.5854	32.4978	32.5905	32.5957	32.5663	32.5408	32.5392	32.4818	32.5269	32.4358	32.3947	32.4464	32.43	32.3964	32.4865	32.4616	32.5022	32.3385	32.5522	32.5892	32.5549	32.4919	32.6108	32.706	32.6513	32.6216	32.5076	32.5714	32.5854	32.4978	32.5905	32.5957	32.5663	32.5408	32.5392	32.4818	32.5269	32.4358
ENSMUSG00000020198.8	ENSMUSG00000020198.8	ENSMUSG00000020198.8	M. musculus	40	40	40	44.4	135.08	1199	30.8327	30.9278	30.9669	30.9442	31.001	30.8961	31.0242	30.9296	30.8284	30.8445	30.8871	30.8433	31.0076	30.9794	31.0413	30.9135	30.9898	30.9663	31.0258	30.9045	30.8979	30.9246	30.9738	30.8895	30.9622	30.9571	31.0113	30.9496	30.8327	30.9278	30.9669	30.9442	31.001	30.8961	31.0242	30.9296	30.8284	30.8445	30.8871	30.8433
ENSMUSG00000020211.15	ENSMUSG00000020211.15	ENSMUSG00000020211.15	M. musculus	10	10	10	58.8	22.135	194	28.1491	28.1626	27.732	27.7035	27.6258	27.4869	27.4848	27.7398	27.7992	27.5847	27.2884	27.5689	27.6204	27.5775	27.3116	27.6917	27.8962	27.4761	27.5105	27.7452	27.5947	27.4378	27.5461	27.5651	27.2948	27.1271	27.4612	27.5278	28.1491	28.1626	27.732	27.7035	27.6258	27.4869	27.4848	27.7398	27.7992	27.5847	27.2884	27.5689
ENSMUSG00000020219.7	ENSMUSG00000020219.7	ENSMUSG00000020219.7	M. musculus	4	4	4	53.7	10.458	95	26.224	26.127	26.2693	26.2394	#N/A	25.7657	#N/A	25.6926	#N/A	#N/A	#N/A	26.0289	#N/A	26.1769	#N/A	26.1603	#N/A	#N/A	26.4865	#N/A	26.3782	26.3591	26.1973	25.8312	#N/A	#N/A	#N/A	26.2444	26.224	26.127	26.2693	26.2394	24.6605	25.7657	24.4349	25.6926	24.4812	24.6995	24.5735	26.0289
ENSMUSG00000020250.10	ENSMUSG00000020250.10	ENSMUSG00000020250.10	M. musculus	20	20	19	48.5	54.544	499	30.5966	30.5718	30.5951	30.6283	30.5281	30.5427	30.554	30.6168	30.5128	30.5248	30.6168	30.5837	30.5466	30.5223	30.5895	30.6806	30.4581	30.4439	30.5115	30.5345	30.1787	30.0901	30.2796	30.2905	30.1569	30.1872	30.2438	30.3268	30.5966	30.5718	30.5951	30.6283	30.5281	30.5427	30.554	30.6168	30.5128	30.5248	30.6168	30.5837
ENSMUSG00000020260.9	ENSMUSG00000020260.9	ENSMUSG00000020260.9	M. musculus	12	12	12	39.2	49.429	429	27.3725	27.4926	27.5562	27.1528	27.4848	27.5206	26.9955	27.2671	27.6645	27.5539	27.3114	27.167	27.6874	27.3907	27.2783	27.2021	27.4075	27.5622	27.3941	27.1482	27.1633	27.202	27.2501	27.1876	27.1041	26.8121	27.247	27.1697	27.3725	27.4926	27.5562	27.1528	27.4848	27.5206	26.9955	27.2671	27.6645	27.5539	27.3114	27.167
ENSMUSG00000020261.15	ENSMUSG00000020261.15	ENSMUSG00000020261.15	M. musculus	3	3	3	7.6	52.465	475	#N/A	#N/A	25.7652	25.2457	#N/A	25.9553	25.7008	25.5672	26.0602	#N/A	25.4919	25.1766	25.4085	25.577	25.7069	25.1998	25.933	25.7581	25.6497	#N/A	26.0165	#N/A	#N/A	25.5283	#N/A	#N/A	25.8533	25.4427	24.4807	24.5667	25.7652	25.2457	24.3436	25.9553	25.7008	25.5672	26.0602	24.9751	25.4919	25.1766
ENSMUSG00000020263.14	ENSMUSG00000020263.14	ENSMUSG00000020263.14	M. musculus	2	2	2	29.5	10.527	95	#N/A	#N/A	#N/A	26.2711	#N/A	#N/A	25.8391	#N/A	25.8195	#N/A	25.9037	#N/A	#N/A	26.0275	25.805	#N/A	#N/A	#N/A	#N/A	#N/A	25.7209	#N/A	#N/A	#N/A	#N/A	25.6919	25.5733	#N/A	25.0633	25.2858	24.4241	26.2711	24.6731	24.094	25.8391	24.6407	25.8195	24.1925	25.9037	24.816
ENSMUSG00000020267.6	ENSMUSG00000020267.6	ENSMUSG00000020267.6	M. musculus	4	4	4	34.5	13.438	119	30.6512	30.2991	30.3955	30.4361	30.8961	30.5188	30.4494	30.8168	30.3761	30.6327	30.6264	30.799	31.1578	30.7173	30.2035	30.4448	30.5616	30.6624	30.6688	30.8178	30.6141	30.4619	30.6807	30.6638	30.4951	30.378	30.5202	30.4877	30.6512	30.2991	30.3955	30.4361	30.8961	30.5188	30.4494	30.8168	30.3761	30.6327	30.6264	30.799
ENSMUSG00000020272.8	ENSMUSG00000020272.8	ENSMUSG00000020272.8	M. musculus	23	23	23	25.6	111.9	966	27.6949	27.65	27.4023	27.6049	27.4165	27.6993	27.4317	27.4894	27.515	27.4469	27.579	27.6489	27.5017	27.3646	27.2919	27.5	27.3223	27.2938	27.3955	27.5063	27.1403	26.3667	27.0499	27.237	26.4491	26.6345	26.996	26.9946	27.6949	27.65	27.4023	27.6049	27.4165	27.6993	27.4317	27.4894	27.515	27.4469	27.579	27.6489
ENSMUSG00000020275.9;ENSMUSG00000024927.8	ENSMUSG00000020275.9	ENSMUSG00000020275.9	M. musculus	18	17	17	35.9	65.144	588	28.2205	28.8263	28.7596	28.61	28.3382	29.0211	28.4853	28.7392	28.8384	28.6137	28.5966	28.7402	28.819	28.8042	28.449	29.0461	29.125	28.5201	28.8902	28.6937	28.5932	28.3192	28.4034	28.4998	28.1659	28.0166	28.3828	28.4775	28.2205	28.8263	28.7596	28.61	28.3382	29.0211	28.4853	28.7392	28.8384	28.6137	28.5966	28.7402
ENSMUSG00000020290.14	ENSMUSG00000020290.14	ENSMUSG00000020290.14	M. musculus	4	4	4	89.8	6.6566	59	28.2126	27.8416	28.579	27.8391	27.9311	27.9157	27.8039	29.4586	28.0848	27.8538	29.4296	27.7078	27.8932	27.7641	28.7174	27.8755	27.3866	29.182	29.3186	27.6535	27.9284	#N/A	#N/A	#N/A	27.184	28.0069	27.5004	29.1591	28.2126	27.8416	28.579	27.8391	27.9311	27.9157	27.8039	29.4586	28.0848	27.8538	29.4296	27.7078
ENSMUSG00000020300.14;ENSMUSG00000111861.1	ENSMUSG00000020300.14	ENSMUSG00000020300.14	M. musculus	6	6	6	11.5	78.283	712	25.5686	25.9153	25.8293	25.684	25.5461	25.92	25.7536	#N/A	25.8182	26.2083	25.6356	#N/A	25.8716	25.7105	25.7862	#N/A	#N/A	25.5229	25.8375	#N/A	25.459	25.4858	25.6679	25.3154	25.5566	#N/A	25.6641	25.9989	25.5686	25.9153	25.8293	25.684	25.5461	25.92	25.7536	24.3513	25.8182	26.2083	25.6356	24.237
ENSMUSG00000020315.18;ENSMUSG00000067889.6	ENSMUSG00000020315.18	ENSMUSG00000020315.18	M. musculus	73	73	69	42.4	244.25	2092	30.3414	30.364	30.3898	30.4366	30.3778	30.3501	30.4189	30.2515	30.2051	30.2808	30.2459	30.136	30.1258	30.0288	30.1619	30.1777	30.1634	30.0584	30.1928	30.0221	30.1492	30.0908	30.0482	30.0491	30.17	30.1726	30.0698	30.0129	30.3414	30.364	30.3898	30.4366	30.3778	30.3501	30.4189	30.2515	30.2051	30.2808	30.2459	30.136
ENSMUSG00000020321.16	ENSMUSG00000020321.16	ENSMUSG00000020321.16	M. musculus	16	16	16	43.4	36.511	334	32.4856	32.5001	32.4321	32.4492	32.343	32.4971	32.2425	32.4013	32.5351	32.4437	32.4193	32.5004	32.4124	32.4881	32.3762	32.3225	32.3968	32.5485	32.5102	32.5736	32.4867	32.5288	32.5079	32.432	32.5502	32.6576	32.5663	32.5872	32.4856	32.5001	32.4321	32.4492	32.343	32.4971	32.2425	32.4013	32.5351	32.4437	32.4193	32.5004
ENSMUSG00000020328.10	ENSMUSG00000020328.10	ENSMUSG00000020328.10	M. musculus	5	5	5	41.7	14.729	132	27.8409	27.7255	27.668	27.7908	27.5631	27.5717	27.407	27.7185	27.6034	27.6823	27.7642	27.6577	27.5111	27.6652	27.9039	27.6084	27.6606	27.608	27.4455	27.7464	27.2968	27.6025	27.4128	27.527	27.2986	27.4621	27.4778	27.2842	27.8409	27.7255	27.668	27.7908	27.5631	27.5717	27.407	27.7185	27.6034	27.6823	27.7642	27.6577
ENSMUSG00000020340.16	ENSMUSG00000020340.16	ENSMUSG00000020340.16	M. musculus	31	31	27	26.8	145.66	1253	31.1903	31.3169	31.1657	31.261	31.3758	31.3435	31.2538	31.2709	31.3623	31.2418	31.1132	31.1781	31.2515	31.3069	31.2632	31.089	31.3564	31.2959	31.2357	31.0632	31.2747	31.0907	31.2147	31.0589	31.0686	31.1066	31.1927	31.1301	31.1903	31.3169	31.1657	31.261	31.3758	31.3435	31.2538	31.2709	31.3623	31.2418	31.1132	31.1781
ENSMUSG00000020346.16	ENSMUSG00000020346.16	ENSMUSG00000020346.16	M. musculus	9	9	9	25.1	51.69	447	27.2121	27.0747	27.0705	27.209	27.2111	27.1156	27.4926	27.2168	27.0913	27.2066	27.0646	27.3274	27.0314	27.5185	27.4359	27.2084	27.0308	27.0674	27.2097	27.2743	27.2339	27.3732	27.294	27.408	27.0579	27.1957	27.5208	27.4348	27.2121	27.0747	27.0705	27.209	27.2111	27.1156	27.4926	27.2168	27.0913	27.2066	27.0646	27.3274
ENSMUSG00000020349.4	ENSMUSG00000020349.4	ENSMUSG00000020349.4	M. musculus	18	2	2	68.6	35.608	309	27.6293	28.264	#N/A	#N/A	27.5373	#N/A	27.6674	#N/A	27.5381	27.7378	#N/A	27.6734	27.7318	27.6411	#N/A	#N/A	27.5976	27.6384	27.6803	#N/A	#N/A	#N/A	#N/A	27.7579	#N/A	#N/A	27.6132	27.51	27.6293	28.264	24.5194	24.622	27.5373	24.5632	27.6674	24.6911	27.5381	27.7378	24.3654	27.6734
ENSMUSG00000020358.17	ENSMUSG00000020358.17	ENSMUSG00000020358.17	M. musculus	14	14	14	30.4	36.21	332	31.6942	31.525	31.7259	31.5947	31.5868	31.5335	31.634	31.4633	31.535	31.5371	31.5383	31.5799	31.4073	31.4413	31.5056	31.4726	31.5571	31.4374	31.4515	31.3784	31.3868	31.5219	31.3855	31.3921	31.4714	31.294	31.2484	31.1744	31.6942	31.525	31.7259	31.5947	31.5868	31.5335	31.634	31.4633	31.535	31.5371	31.5383	31.5799
ENSMUSG00000020361.13	ENSMUSG00000020361.13	ENSMUSG00000020361.13	M. musculus	52	52	49	72.2	94.208	842	32.5115	32.5052	32.5067	32.432	32.5805	32.544	32.4442	32.5802	32.4697	32.4622	32.4005	32.319	32.3953	32.3636	32.4069	32.374	32.3713	32.2908	32.3727	32.2669	32.187	32.2093	32.2187	32.1489	32.2465	32.2588	32.2075	32.1439	32.5115	32.5052	32.5067	32.432	32.5805	32.544	32.4442	32.5802	32.4697	32.4622	32.4005	32.319
ENSMUSG00000020366.18;ENSMUSG00000046709.18;ENSMUSG00000021936.14	ENSMUSG00000020366.18	ENSMUSG00000020366.18	M. musculus	10	9	9	30.7	48.016	423	#N/A	#N/A	25.929	#N/A	26.2557	26.3384	26.1258	#N/A	26.0665	26.3985	#N/A	#N/A	26.1831	#N/A	#N/A	#N/A	#N/A	#N/A	26.4652	26.1688	#N/A	26.2669	26.0372	26.1482	26.3159	#N/A	26.0896	26.2088	24.8189	24.7427	25.929	24.8859	26.2557	26.3384	26.1258	23.9143	26.0665	26.3985	24.6406	24.703
ENSMUSG00000020368.15	ENSMUSG00000020368.15	ENSMUSG00000020368.15	M. musculus	32	32	32	45.3	67.277	591	33.1687	33.2535	33.2137	33.2039	33.2128	33.1413	33.134	33.256	33.1187	33.1603	33.1503	33.0108	33.1906	33.0643	33.0729	33.0281	33.0484	33.054	32.9665	32.9963	32.9174	32.911	32.9029	32.7918	32.834	32.81	32.8369	32.7789	33.1687	33.2535	33.2137	33.2039	33.2128	33.1413	33.134	33.256	33.1187	33.1603	33.1503	33.0108
ENSMUSG00000020372.15	ENSMUSG00000020372.15	ENSMUSG00000020372.15	M. musculus	24	24	24	94.3	35.076	317	33.212	33.2803	33.2802	33.1865	33.2285	33.1564	33.2358	33.1592	33.0478	33.175	33.2081	33.2358	33.1342	33.2339	33.2011	33.1799	33.1207	33.1936	33.1114	33.1045	32.9446	32.967	33.0326	32.9778	32.9201	32.825	32.9074	32.8676	33.212	33.2803	33.2802	33.1865	33.2285	33.1564	33.2358	33.1592	33.0478	33.175	33.2081	33.2358
ENSMUSG00000020375.9	ENSMUSG00000020375.9	ENSMUSG00000020375.9	M. musculus	24	24	23	37.1	80.376	712	29.3123	29.4105	29.2712	29.2757	29.2893	29.2577	29.307	29.3353	29.2359	29.3035	29.2259	29.1336	29.134	29.2167	29.2197	29.0989	29.2534	29.1248	29.1675	29.2142	29.2138	29.1471	29.1186	29.1394	29.0936	29.1052	29.1502	29.1617	29.3123	29.4105	29.2712	29.2757	29.2893	29.2577	29.307	29.3353	29.2359	29.3035	29.2259	29.1336
ENSMUSG00000020380.16	ENSMUSG00000020380.16	ENSMUSG00000020380.16	M. musculus	11	11	11	9.4	153.54	1312	#N/A	#N/A	#N/A	#N/A	25.3192	#N/A	#N/A	#N/A	#N/A	#N/A	#N/A	#N/A	#N/A	#N/A	#N/A	25.3764	#N/A	25.0499	25.186	25.2731	#N/A	25.2467	#N/A	#N/A	#N/A	#N/A	#N/A	#N/A	25.1961	25.286	24.9738	25.12	25.3192	24.2141	24.9922	24.0158	24.2917	24.4771	24.7902	24.8279
ENSMUSG00000020386.5	ENSMUSG00000020386.5	ENSMUSG00000020386.5	M. musculus	10	10	7	66.7	22.382	198	28.796	28.8656	28.6279	28.7745	28.7757	28.9107	28.8845	28.7298	28.8767	28.9101	28.6818	28.8287	28.8976	28.9962	28.8906	28.9074	28.8247	28.7354	28.7162	28.6013	28.6736	28.7526	28.7382	28.7931	28.735	28.6118	28.924	28.711	28.796	28.8656	28.6279	28.7745	28.7757	28.9107	28.8845	28.7298	28.8767	28.9101	28.6818	28.8287
ENSMUSG00000020402.11	ENSMUSG00000020402.11	ENSMUSG00000020402.11	M. musculus	18	18	18	80.6	30.755	283	32.4781	32.3873	32.5607	32.4307	32.5771	32.3279	32.4899	32.4731	32.4354	32.5431	32.5457	32.4743	32.6681	32.7413	32.5988	32.5204	32.7526	32.698	32.7548	32.7477	32.9828	33.111	33.0428	33.0228	33.3159	33.312	33.2263	33.2703	32.4781	32.3873	32.5607	32.4307	32.5771	32.3279	32.4899	32.4731	32.4354	32.5431	32.5457	32.4743
ENSMUSG00000020412.16	ENSMUSG00000020412.16	ENSMUSG00000020412.16	M. musculus	4	4	4	5.5	85.652	749	#N/A	#N/A	#N/A	#N/A	24.9917	#N/A	#N/A	25.4605	#N/A	#N/A	#N/A	#N/A	#N/A	#N/A	25.4484	#N/A	25.5039	#N/A	#N/A	#N/A	#N/A	#N/A	#N/A	#N/A	#N/A	#N/A	#N/A	#N/A	24.8072	25.1296	24.6869	24.4111	24.9917	24.2312	24.3648	25.4605	24.5802	24.1134	24.8227	24.799
ENSMUSG00000020422.14;ENSMUSG00000055322.16;ENSMUSG00000037003.16	ENSMUSG00000020422.14	ENSMUSG00000020422.14	M. musculus	32	32	32	35.3	168.11	1553	29.529	29.6915	29.5998	29.7249	29.7889	29.587	29.685	29.7731	29.6552	29.5738	29.72	29.5893	29.7494	29.5961	29.7316	29.7432	29.4523	29.3741	29.4423	29.3681	29.1766	29.3171	29.2194	29.1992	28.9509	29.1846	29.153	29.1939	29.529	29.6915	29.5998	29.7249	29.7889	29.587	29.685	29.7731	29.6552	29.5738	29.72	29.5893
ENSMUSG00000020430.12	ENSMUSG00000020430.12	ENSMUSG00000020430.12	M. musculus	13	13	13	25.3	67.795	584	27.6026	27.3758	27.542	27.2674	27.19	27.4167	27.1768	27.2393	27.1343	27.1964	26.8986	27.0524	27.1628	27.0675	27.0144	27.2897	26.7866	26.9476	26.928	26.9362	26.8861	26.7309	26.8488	26.4362	26.2161	26.1794	26.5458	26.4777	27.6026	27.3758	27.542	27.2674	27.19	27.4167	27.1768	27.2393	27.1343	27.1964	26.8986	27.0524
ENSMUSG00000020437.12	ENSMUSG00000020437.12	ENSMUSG00000020437.12	M. musculus	50	50	48	58.5	117.23	1024	31.334	31.4816	31.3735	31.4162	31.4212	31.3624	31.3705	31.371	31.3667	31.3605	31.4383	31.31	31.329	31.4244	31.381	31.396	31.5403	31.5547	31.5648	31.4127	31.5653	31.5892	31.5056	31.639	31.5618	31.5696	31.6572	31.5987	31.334	31.4816	31.3735	31.4162	31.4212	31.3624	31.3705	31.371	31.3667	31.3605	31.4383	31.31
ENSMUSG00000020440.13;ENSMUSG00000051853.10	ENSMUSG00000020440.13	ENSMUSG00000020440.13	M. musculus	13	7	5	67.8	20.529	180	28.159	27.8564	27.8303	#N/A	28.4728	28.4065	#N/A	27.8564	28.321	28.189	27.6625	27.6218	28.427	28.473	28.0028	27.9131	28.0245	27.9221	28.0252	28.0641	28.1094	28.2388	28.0248	28.4145	27.6429	28.1725	#N/A	28.1158	28.159	27.8564	27.8303	24.4257	28.4728	28.4065	24.5792	27.8564	28.321	28.189	27.6625	27.6218
ENSMUSG00000020456.17;ENSMUSG00000021913.8	ENSMUSG00000020456.17	ENSMUSG00000020456.17	M. musculus	49	49	49	47.5	116.45	1023	31.787	31.8305	31.8825	31.8936	31.8445	31.7721	31.8288	31.8083	31.7841	31.8254	31.7855	31.7132	31.8112	31.7803	31.7221	31.8199	31.778	31.7644	31.8572	31.7289	31.7283	31.8471	31.8011	31.8598	31.797	31.7562	31.7869	31.8355	31.787	31.8305	31.8825	31.8936	31.8445	31.7721	31.8288	31.8083	31.7841	31.8254	31.7855	31.7132
ENSMUSG00000020458.16	ENSMUSG00000020458.16	ENSMUSG00000020458.16	M. musculus	7	7	7	40.7	22.466	199	32.1341	32.0217	32.1215	32.1344	32.1114	32.0765	32.1863	31.9642	32.0514	32.155	32.1671	32.207	32.1948	32.2682	32.2719	32.1479	32.3289	32.3667	32.3885	32.5245	32.6246	32.698	32.579	32.6409	32.7642	32.803	32.8637	32.8322	32.1341	32.0217	32.1215	32.1344	32.1114	32.0765	32.1863	31.9642	32.0514	32.155	32.1671	32.207
ENSMUSG00000020460.15	ENSMUSG00000020460.15	ENSMUSG00000020460.15	M. musculus	13	13	3	72.4	17.951	156	27.2312	27.0191	27.1759	#N/A	27.4862	27.5688	27.5291	27.1931	27.1686	27.219	27.2597	27.0089	27.6198	27.8188	27.7031	26.9961	27.2472	27.0679	26.7876	26.8021	27.0614	27.1335	26.8533	27.1717	26.8035	26.6882	27.2971	26.9354	27.2312	27.0191	27.1759	24.7542	27.4862	27.5688	27.5291	27.1931	27.1686	27.219	27.2597	27.0089
ENSMUSG00000020463.15	ENSMUSG00000020463.15	ENSMUSG00000020463.15	M. musculus	6	6	6	10.7	70.968	616	#N/A	#N/A	26.2149	26.4832	#N/A	26.238	#N/A	26.504	26.3327	26.0638	26.2811	26.599	26.1355	26.0809	26.6845	#N/A	#N/A	#N/A	26.2187	26.5363	#N/A	#N/A	26.155	26.3236	#N/A	26.2557	26.3281	26.3649	25.1898	24.4138	26.2149	26.4832	24.2146	26.238	24.4037	26.504	26.3327	26.0638	26.2811	26.599
ENSMUSG00000020464.15	ENSMUSG00000020464.15	ENSMUSG00000020464.15	M. musculus	19	19	19	28	85.682	783	27.984	27.8474	27.9893	27.9479	27.7331	27.6527	27.9879	27.9882	27.7441	27.6164	27.7681	27.6984	27.8333	27.7487	27.5024	27.9073	27.6954	27.8153	28.0242	28.2878	27.8075	27.8516	27.921	28.1831	27.9262	27.8312	28.3883	27.8927	27.984	27.8474	27.9893	27.9479	27.7331	27.6527	27.9879	27.9882	27.7441	27.6164	27.7681	27.6984
ENSMUSG00000020471.11	ENSMUSG00000020471.11	ENSMUSG00000020471.11	M. musculus	4	4	4	25.3	26.355	241	#N/A	25.5244	25.3665	#N/A	#N/A	#N/A	#N/A	25.4828	#N/A	#N/A	25.2233	25.412	25.5803	#N/A	#N/A	25.263	25.484	#N/A	#N/A	25.448	#N/A	#N/A	#N/A	#N/A	#N/A	#N/A	#N/A	#N/A	24.5981	25.5244	25.3665	24.3128	25.0913	24.7319	24.5691	25.4828	24.7176	24.6919	25.2233	25.412
ENSMUSG00000020476.14	ENSMUSG00000020476.14	ENSMUSG00000020476.14	M. musculus	25	25	25	61.1	48.341	432	30.5506	30.4747	30.4349	30.5103	30.3497	30.3396	30.3447	30.4525	30.5467	30.4444	30.4575	30.562	30.5963	30.5217	30.5075	30.4452	30.7409	30.661	30.6939	30.8208	30.741	30.7024	30.7797	30.7338	30.6748	30.7469	30.7394	30.7342	30.5506	30.4747	30.4349	30.5103	30.3497	30.3396	30.3447	30.4525	30.5467	30.4444	30.4575	30.562
ENSMUSG00000020514.8	ENSMUSG00000020514.8	ENSMUSG00000020514.8	M. musculus	6	6	6	31.6	23.805	206	25.4705	#N/A	25.5907	25.9995	25.6511	#N/A	25.4522	25.7567	25.915	#N/A	25.0947	#N/A	25.5084	25.8038	#N/A	#N/A	#N/A	25.902	25.5895	#N/A	#N/A	25.621	25.6734	25.5358	25.5642	25.426	25.2742	25.3202	25.4705	24.7902	25.5907	25.9995	25.6511	24.0333	25.4522	25.7567	25.915	24.3307	25.0947	24.753
ENSMUSG00000020523.14	ENSMUSG00000020523.14	ENSMUSG00000020523.14	M. musculus	13	13	13	34.7	53.375	490	27.6814	27.5413	27.5215	27.2831	27.6065	27.6152	27.5413	27.4921	27.5754	27.3132	27.6647	27.448	27.9406	27.6371	27.7881	27.4725	27.6763	27.5142	27.6455	27.4653	27.619	27.7002	27.5082	27.3754	27.5223	27.156	27.3292	27.3935	27.6814	27.5413	27.5215	27.2831	27.6065	27.6152	27.5413	27.4921	27.5754	27.3132	27.6647	27.448
ENSMUSG00000020528.14	ENSMUSG00000020528.14	ENSMUSG00000020528.14	M. musculus	11	11	10	39.8	40.88	369	28.4593	28.034	28.2406	28.0674	28.0071	28.1897	28.2703	28.223	28.1896	28.0327	28.0262	28.163	28.2698	28.2049	28.3072	27.9351	28.2466	28.1432	28.138	28.1412	28.1673	28.2199	28.2459	28.3721	28.1988	28.3348	28.1976	28.2677	28.4593	28.034	28.2406	28.0674	28.0071	28.1897	28.2703	28.223	28.1896	28.0327	28.0262	28.163
ENSMUSG00000020534.14	ENSMUSG00000020534.14	ENSMUSG00000020534.14	M. musculus	7	6	6	20.7	48.334	439	#N/A	25.5924	25.7841	25.813	#N/A	#N/A	25.5029	#N/A	#N/A	#N/A	25.2489	#N/A	#N/A	25.0851	25.1212	#N/A	#N/A	#N/A	25.3436	25.3554	#N/A	#N/A	#N/A	#N/A	#N/A	#N/A	#N/A	#N/A	24.8166	25.5924	25.7841	25.813	24.6427	24.6131	25.5029	23.8673	24.5756	24.4628	25.2489	24.6435
ENSMUSG00000020536.12	ENSMUSG00000020536.12	ENSMUSG00000020536.12	M. musculus	4	4	4	4.6	112.62	1036	#N/A	#N/A	#N/A	#N/A	#N/A	24.3909	24.4239	#N/A	#N/A	24.405	#N/A	#N/A	#N/A	#N/A	#N/A	#N/A	#N/A	24.4269	25.0324	#N/A	#N/A	#N/A	#N/A	#N/A	#N/A	#N/A	#N/A	#N/A	24.9974	24.5607	24.3486	24.4696	25.0167	24.3909	24.4239	23.9902	24.8429	24.405	24.3414	24.4759
ENSMUSG00000020537.9	ENSMUSG00000020537.9	ENSMUSG00000020537.9	M. musculus	16	16	15	37.9	40.718	364	28.0452	28.0138	27.8882	28.1073	27.9881	27.951	27.9031	28.0724	28.1001	27.7654	27.7398	27.9098	28.002	27.8761	27.753	27.7999	27.7651	27.5641	27.3889	27.6887	27.4284	27.1675	27.2921	27.6285	27.3161	27.0803	27.6375	27.6238	28.0452	28.0138	27.8882	28.1073	27.9881	27.951	27.9031	28.0724	28.1001	27.7654	27.7398	27.9098
ENSMUSG00000020547.5	ENSMUSG00000020547.5	ENSMUSG00000020547.5	M. musculus	5	4	4	29.4	20.121	177	#N/A	#N/A	25.8357	#N/A	#N/A	#N/A	25.8328	25.6777	#N/A	#N/A	25.8957	25.6544	#N/A	#N/A	25.6994	25.8658	#N/A	#N/A	25.3035	25.6398	#N/A	#N/A	#N/A	#N/A	#N/A	#N/A	#N/A	#N/A	25.1504	25.1755	25.8357	24.9855	25.0112	23.9382	25.8328	25.6777	24.3234	24.1698	25.8957	25.6544
ENSMUSG00000020549.14	ENSMUSG00000020549.14	ENSMUSG00000020549.14	M. musculus	15	15	15	24.7	92.718	831	25.3224	25.7701	25.7749	#N/A	#N/A	25.9718	#N/A	25.7678	#N/A	#N/A	#N/A	25.4596	25.6923	25.838	#N/A	#N/A	#N/A	#N/A	25.5761	#N/A	#N/A	#N/A	#N/A	#N/A	#N/A	#N/A	#N/A	#N/A	25.3224	25.7701	25.7749	24.4141	24.546	25.9718	24.7917	25.7678	25.0816	24.804	25.1364	25.4596
ENSMUSG00000020553.8	ENSMUSG00000020553.8	ENSMUSG00000020553.8	M. musculus	4	4	4	22.9	24.656	214	26.5357	26.7675	26.7614	#N/A	26.374	26.5753	26.3578	27.0207	26.5514	26.864	26.9209	27.0105	26.7586	26.6331	26.8636	26.8452	26.8523	26.5601	26.9885	26.7389	26.942	26.8447	26.5833	26.6543	26.7619	26.8392	27.2628	26.8734	26.5357	26.7675	26.7614	25.0176	26.374	26.5753	26.3578	27.0207	26.5514	26.864	26.9209	27.0105
ENSMUSG00000020570.15	ENSMUSG00000020570.15	ENSMUSG00000020570.15	M. musculus	4	4	4	36.7	8.9142	79	28.7647	28.5357	28.3416	28.1318	28.6557	28.8115	28.5663	28.312	28.9155	28.5715	28.5091	28.2722	28.6885	28.5251	28.4793	28.4285	28.8666	28.5737	28.3508	28.0175	28.8343	28.2781	28.0978	28.0049	28.6578	28.4699	28.1799	28.406	28.7647	28.5357	28.3416	28.1318	28.6557	28.8115	28.5663	28.312	28.9155	28.5715	28.5091	28.2722
ENSMUSG00000020571.13	ENSMUSG00000020571.13	ENSMUSG00000020571.13	M. musculus	23	23	23	55.7	48.689	445	33.2696	33.3255	33.2978	33.2047	33.2512	33.1775	33.1739	33.1247	33.2311	33.134	33.2494	33.0835	33.1135	33.0045	33.1004	33.1346	33.1135	33.0229	33.1308	33.2022	33.014	32.9732	33.0424	33.0769	32.9456	32.8943	32.8645	32.9048	33.2696	33.3255	33.2978	33.2047	33.2512	33.1775	33.1739	33.1247	33.2311	33.134	33.2494	33.0835
ENSMUSG00000020573.17	ENSMUSG00000020573.17	ENSMUSG00000020573.17	M. musculus	15	15	15	14.5	126.4	1102	27.14	26.6584	27.1793	27.3476	27.0943	27.159	27.2161	27.4227	27.1652	27.0611	27.1207	27.1168	26.9021	26.9198	27.2474	27.1738	27.0524	26.8433	26.9429	26.8579	26.7991	27.0207	26.8658	26.5813	26.4942	26.7032	27.0236	26.7169	27.14	26.6584	27.1793	27.3476	27.0943	27.159	27.2161	27.4227	27.1652	27.0611	27.1207	27.1168
ENSMUSG00000020580.10	ENSMUSG00000020580.10	ENSMUSG00000020580.10	M. musculus	26	26	21	22.3	160.61	1388	27.4809	27.4168	27.5659	27.6738	27.3949	27.443	27.5571	27.5055	27.3679	27.39	27.5219	27.5342	27.4363	27.2977	27.5429	27.4852	27.1987	27.4415	27.6127	27.3316	27.3392	27.3954	27.5029	27.2864	27.3281	27.5556	27.5156	27.5651	27.4809	27.4168	27.5659	27.6738	27.3949	27.443	27.5571	27.5055	27.3679	27.39	27.5219	27.5342
ENSMUSG00000020589.17	ENSMUSG00000020589.17	ENSMUSG00000020589.17	M. musculus	13	11	11	53.3	37.342	323	27.9278	27.8291	27.8297	28.0145	27.8743	27.583	27.5648	27.8957	27.8808	27.7478	28.0597	28.0519	28.4974	28.2141	28.078	28.1681	28.3391	28.2728	28.1254	28.2524	28.056	28.1879	28.299	28.2469	28.4447	28.3773	28.2738	28.2742	27.9278	27.8291	27.8297	28.0145	27.8743	27.583	27.5648	27.8957	27.8808	27.7478	28.0597	28.0519
ENSMUSG00000020594.14	ENSMUSG00000020594.14	ENSMUSG00000020594.14	M. musculus	9	9	6	10.4	106.1	985	#N/A	#N/A	26.0508	25.8336	26.1733	26.1389	25.9672	26.2333	26.3248	#N/A	#N/A	#N/A	26.0584	25.9934	26.1305	25.969	25.8744	26.0471	26.0029	#N/A	25.8745	25.8911	#N/A	#N/A	25.8342	#N/A	#N/A	25.8208	24.8886	25.1579	26.0508	25.8336	26.1733	26.1389	25.9672	26.2333	26.3248	24.997	25.0262	24.6595
ENSMUSG00000020605.9	ENSMUSG00000020605.9	ENSMUSG00000020605.9	M. musculus	18	18	18	52.9	43.691	395	29.1961	29.1742	29.1317	29.1137	29.1739	29.1785	29.0859	29.2754	29.3284	29.1884	29.2461	29.0352	29.142	29.065	29.1449	29.2406	29.2779	29.1615	29.2947	29.2996	29.1757	29.1207	29.0112	29.0396	29.2813	29.1563	29.0449	29.2268	29.1961	29.1742	29.1317	29.1137	29.1739	29.1785	29.0859	29.2754	29.3284	29.1884	29.2461	29.0352
ENSMUSG00000020611.14	ENSMUSG00000020611.14	ENSMUSG00000020611.14	M. musculus	19	19	18	54.4	44.054	377	30.3352	30.4515	30.3422	30.2702	30.263	30.2477	30.298	30.3064	30.4219	30.3916	30.4315	30.5124	30.4243	30.4094	30.4065	30.3917	30.4139	30.4587	30.5441	30.6456	30.5042	30.4656	30.5427	30.6456	30.5069	30.5913	30.5809	30.5965	30.3352	30.4515	30.3422	30.2702	30.263	30.2477	30.298	30.3064	30.4219	30.3916	30.4315	30.5124
ENSMUSG00000020612.16	ENSMUSG00000020612.16	ENSMUSG00000020612.16	M. musculus	22	22	22	59.3	43.185	381	31.2046	31.1867	31.2296	31.4132	31.1242	31.0551	31.1557	31.2844	31.1748	31.1758	31.1481	31.169	31.1071	31.094	31.2296	31.2138	31.1878	31.1317	31.2376	31.2207	31.1316	31.1468	31.0623	31.1819	31.0711	31.1224	31.0581	31.1079	31.2046	31.1867	31.2296	31.4132	31.1242	31.0551	31.1557	31.2844	31.1748	31.1758	31.1481	31.169
ENSMUSG00000020628.16	ENSMUSG00000020628.16	ENSMUSG00000020628.16	M. musculus	16	16	16	25	87.693	797	27.2278	27.2732	27.2276	27.3561	27.2829	27.1592	27.1325	27.5527	27.3462	27.0588	27.5048	27.3782	27.1809	26.9451	27.3339	27.5218	27.1563	27.1881	27.3778	27.4793	27.2593	27.4603	27.0376	27.3875	27.3656	27.2261	27.2967	27.454	27.2278	27.2732	27.2276	27.3561	27.2829	27.1592	27.1325	27.5527	27.3462	27.0588	27.5048	27.3782
ENSMUSG00000020629.12	ENSMUSG00000020629.12	ENSMUSG00000020629.12	M. musculus	7	7	7	50.3	21.523	179	27.2113	27.1812	26.9558	27.3699	27.494	27.2871	27.0433	27.317	26.9987	27.3302	27.0589	27.0619	26.8442	27.1728	27.0569	27.2436	26.5728	26.9076	#N/A	27.3362	#N/A	#N/A	26.7301	#N/A	26.5776	#N/A	26.8668	26.5532	27.2113	27.1812	26.9558	27.3699	27.494	27.2871	27.0433	27.317	26.9987	27.3302	27.0589	27.0619
ENSMUSG00000020638.8	ENSMUSG00000020638.8	ENSMUSG00000020638.8	M. musculus	20	20	20	58.4	50.036	447	29.3849	29.3804	29.6124	29.3122	29.4759	29.5422	29.6508	29.2795	29.4393	29.636	29.6531	29.7803	30.2835	30.0817	30.0686	29.8812	30.4292	30.5323	30.7888	30.8022	30.2177	30.0762	30.1666	30.4049	30.3062	30.1769	30.3184	30.0927	29.3849	29.3804	29.6124	29.3122	29.4759	29.5422	29.6508	29.2795	29.4393	29.636	29.6531	29.7803
ENSMUSG00000020640.10	ENSMUSG00000020640.10	ENSMUSG00000020640.10	M. musculus	37	37	34	24.5	188.78	1658	28.0708	27.9057	28.1548	28.2756	28.1567	28.1664	27.9125	28.0636	28.0843	27.9204	28.1471	28.0932	28.1309	27.7238	27.8336	27.9982	27.4994	27.5621	27.8482	27.6583	27.6344	27.6747	27.6928	27.3978	27.1657	27.4339	27.5371	27.6739	28.0708	27.9057	28.1548	28.2756	28.1567	28.1664	27.9125	28.0636	28.0843	27.9204	28.1471	28.0932
ENSMUSG00000020641.16	ENSMUSG00000020641.16	ENSMUSG00000020641.16	M. musculus	8	8	8	26.5	41.523	362	#N/A	#N/A	#N/A	#N/A	#N/A	#N/A	#N/A	#N/A	#N/A	#N/A	#N/A	26.6824	26.5587	#N/A	#N/A	26.827	#N/A	#N/A	26.7671	26.9674	#N/A	#N/A	#N/A	#N/A	#N/A	#N/A	#N/A	#N/A	24.9003	24.8192	25.0728	24.7003	24.4213	24.275	24.3893	24.5009	24.9027	24.8738	24.7021	26.6824
ENSMUSG00000020650.15	ENSMUSG00000020650.15	ENSMUSG00000020650.15	M. musculus	7	7	7	28.8	27.964	240	27.2467	27.0355	27.1121	27.3388	27.2691	27.2994	27.1184	27.2917	27.1796	27.3102	27.1684	27.3577	27.5116	27.2771	27.1388	27.4263	27.3208	27.3273	27.1975	27.2409	27.4301	27.3884	27.2479	27.3328	27.2309	27.1591	27.3962	27.4289	27.2467	27.0355	27.1121	27.3388	27.2691	27.2994	27.1184	27.2917	27.1796	27.3102	27.1684	27.3577
ENSMUSG00000020664.10	ENSMUSG00000020664.10	ENSMUSG00000020664.10	M. musculus	21	21	21	53.8	54.272	509	31.5771	31.4637	31.4783	31.5072	31.4869	31.6401	31.439	31.5841	31.451	31.6292	31.5702	31.4938	31.5466	31.5496	31.5247	31.5177	31.6588	31.5638	31.6397	31.6408	31.6507	31.6412	31.6574	31.6494	31.6732	31.6658	31.7611	31.7259	31.5771	31.4637	31.4783	31.5072	31.4869	31.6401	31.439	31.5841	31.451	31.6292	31.5702	31.4938
ENSMUSG00000020671.9	ENSMUSG00000020671.9	ENSMUSG00000020671.9	M. musculus	12	11	11	49	22.541	200	29.4472	29.5269	29.5251	29.618	29.5382	29.5289	29.5329	29.2504	29.4263	29.7396	29.585	29.6119	29.7411	29.6575	29.791	29.7197	29.7236	29.814	29.7633	29.9321	29.986	30.0458	29.9309	29.9498	29.9651	30.1193	30.0359	30.067	29.4472	29.5269	29.5251	29.618	29.5382	29.5289	29.5329	29.2504	29.4263	29.7396	29.585	29.6119
ENSMUSG00000020680.15	ENSMUSG00000020680.15	ENSMUSG00000020680.15	M. musculus	5	5	5	7.7	58.6	557	29.1317	28.8564	28.7652	29.1804	29.2511	29.1697	28.8534	28.7018	29.0003	28.9669	28.7242	28.6951	29.1608	29.0339	29.0843	28.8926	28.9375	28.6776	28.569	28.6353	28.4374	28.6382	28.6867	28.9291	28.4633	28.5925	28.7589	28.5859	29.1317	28.8564	28.7652	29.1804	29.2511	29.1697	28.8534	28.7018	29.0003	28.9669	28.7242	28.6951
ENSMUSG00000020705.6	ENSMUSG00000020705.6	ENSMUSG00000020705.6	M. musculus	21	21	21	31.1	101.96	929	28.7261	28.6786	28.7089	28.8087	28.7197	28.6585	28.5847	28.7679	28.6958	28.4543	28.4937	28.3417	28.4955	28.4759	28.5442	28.5524	28.6118	28.406	28.4611	28.2258	28.2779	28.478	28.3106	28.2675	28.3178	28.2375	28.324	28.1443	28.7261	28.6786	28.7089	28.8087	28.7197	28.6585	28.5847	28.7679	28.6958	28.4543	28.4937	28.3417
ENSMUSG00000020708.12	ENSMUSG00000020708.12	ENSMUSG00000020708.12	M. musculus	22	22	19	66.1	38.751	348	30.7892	30.6829	30.7058	30.7469	30.7591	30.6194	30.6837	30.8295	30.6699	30.7324	30.7113	30.6695	30.7141	30.7409	30.6441	30.6014	30.6891	30.6391	30.644	30.6888	30.685	30.7976	30.7253	30.7028	30.643	30.7121	30.8248	30.7895	30.7892	30.6829	30.7058	30.7469	30.7591	30.6194	30.6837	30.8295	30.6699	30.7324	30.7113	30.6695
ENSMUSG00000020719.14	ENSMUSG00000020719.14	ENSMUSG00000020719.14	M. musculus	41	41	32	61.3	69.265	615	31.9774	32.007	31.9694	32.059	31.9949	32.0404	32.0326	32.0391	31.9196	31.9656	31.9443	31.822	31.9285	31.8867	31.8748	31.8574	31.6967	31.6444	31.6641	31.6556	31.5456	31.5558	31.6342	31.5494	31.3492	31.3332	31.403	31.4223	31.9774	32.007	31.9694	32.059	31.9949	32.0404	32.0326	32.0391	31.9196	31.9656	31.9443	31.822
ENSMUSG00000020720.13	ENSMUSG00000020720.13	ENSMUSG00000020720.13	M. musculus	23	23	23	54.4	50.569	436	30.0515	29.962	30.1074	30.3547	30.0753	30.003	30.0786	30.2008	29.9474	30.1519	30.1806	29.9879	30.032	30.1461	30.0413	30.0204	29.9629	30.1236	30.1673	30.0692	29.9456	30.0213	30.0089	29.8437	30.037	29.9924	29.9712	30.1039	30.0515	29.962	30.1074	30.3547	30.0753	30.003	30.0786	30.2008	29.9474	30.1519	30.1806	29.9879
ENSMUSG00000020733.3	ENSMUSG00000020733.3	ENSMUSG00000020733.3	M. musculus	23	23	23	61.1	38.6	355	29.6539	29.559	29.5398	29.6658	29.591	29.6017	29.6055	29.5036	29.6589	29.5862	29.5295	29.5269	29.6111	29.7213	29.641	29.4987	29.7528	29.7054	29.7001	29.7113	29.8992	29.7893	29.797	29.8621	30.0188	29.7767	29.8825	29.9704	29.6539	29.559	29.5398	29.6658	29.591	29.6017	29.6055	29.5036	29.6589	29.5862	29.5295	29.5269
ENSMUSG00000020736.12	ENSMUSG00000020736.12	ENSMUSG00000020736.12	M. musculus	6	6	6	43.3	21.939	194	28.5897	28.7067	28.6186	29.0013	28.7327	28.7018	28.6139	28.7084	28.6542	28.6283	28.8127	28.7104	28.3197	28.451	28.7713	28.783	28.4369	28.841	28.927	28.8206	29.0176	28.7893	28.6488	28.95	28.7448	28.8557	29.2072	28.8887	28.5897	28.7067	28.6186	29.0013	28.7327	28.7018	28.6139	28.7084	28.6542	28.6283	28.8127	28.7104
ENSMUSG00000020740.13	ENSMUSG00000020740.13	ENSMUSG00000020740.13	M. musculus	3	3	3	27.4	13.342	117	25.4838	25.5467	#N/A	#N/A	#N/A	24.5912	#N/A	#N/A	25.274	#N/A	#N/A	#N/A	24.7489	24.4219	#N/A	#N/A	#N/A	#N/A	#N/A	#N/A	#N/A	#N/A	#N/A	#N/A	#N/A	#N/A	#N/A	#N/A	25.4838	25.5467	24.8035	24.3815	24.4548	24.5912	24.4063	24.7858	25.274	24.5765	24.6807	24.7378
ENSMUSG00000020741.17	ENSMUSG00000020741.17	ENSMUSG00000020741.17	M. musculus	24	24	24	19.1	151.83	1353	27.2226	27.419	27.543	27.4382	27.6198	27.4008	27.6686	27.4591	27.1239	27.1932	27.0967	27.2482	27.1169	27.0293	27.2184	27.2766	27.0714	26.8417	27.0245	26.773	26.6256	27.2489	26.1187	26.8073	26.6388	27.0323	26.4048	26.9156	27.2226	27.419	27.543	27.4382	27.6198	27.4008	27.6686	27.4591	27.1239	27.1932	27.0967	27.2482
ENSMUSG00000020745.15	ENSMUSG00000020745.15	ENSMUSG00000020745.15	M. musculus	6	6	6	51.5	11.423	97	28.1458	28.0658	28.0958	28.3151	27.8123	28.1402	28.1153	28.0661	27.6966	28.083	27.9708	27.9428	28.0111	28.1788	28.125	27.8361	27.8554	27.9874	27.7607	27.7497	27.7378	27.5629	27.8474	27.6266	28.131	27.7193	27.6431	27.8269	28.1458	28.0658	28.0958	28.3151	27.8123	28.1402	28.1153	28.0661	27.6966	28.083	27.9708	27.9428
ENSMUSG00000020766.4	ENSMUSG00000020766.4	ENSMUSG00000020766.4	M. musculus	15	15	15	35.5	42.295	392	29.4124	29.4725	29.4355	29.4179	29.4488	29.4846	29.2668	29.5172	29.4479	29.4585	29.3828	29.3703	29.3391	29.4852	29.3276	29.3535	29.4524	29.2748	29.2332	29.4059	29.2553	29.143	29.1047	29.4181	29.1016	29.0532	29.3114	29.3648	29.4124	29.4725	29.4355	29.4179	29.4488	29.4846	29.2668	29.5172	29.4479	29.4585	29.3828	29.3703
ENSMUSG00000020773.11	ENSMUSG00000020773.11	ENSMUSG00000020773.11	M. musculus	16	16	16	30	69.912	641	27.6581	27.7622	27.7851	27.7861	27.8222	27.8808	27.6526	27.8027	27.7653	27.5224	27.6978	27.8487	27.6779	27.5858	27.5104	27.6668	27.8163	27.4394	27.9715	27.9623	27.7283	27.7358	27.6568	27.8866	27.6627	27.8727	27.8287	27.7699	27.6581	27.7622	27.7851	27.7861	27.8222	27.8808	27.6526	27.8027	27.7653	27.5224	27.6978	27.8487
ENSMUSG00000020775.13	ENSMUSG00000020775.13	ENSMUSG00000020775.13	M. musculus	5	5	5	9.2	45.029	380	26.4306	#N/A	#N/A	26.2717	25.8542	#N/A	26.2327	26.0289	26.0167	25.7708	26.2093	25.9254	25.55	#N/A	#N/A	26.0381	26.2699	#N/A	26.0311	25.8074	#N/A	#N/A	25.814	#N/A	25.5715	#N/A	25.3831	25.5909	26.4306	24.4272	24.6576	26.2717	25.8542	24.0006	26.2327	26.0289	26.0167	25.7708	26.2093	25.9254
ENSMUSG00000020777.16	ENSMUSG00000020777.16	ENSMUSG00000020777.16	M. musculus	20	20	20	43.6	74.648	661	27.2303	27.5427	27.6058	27.8779	27.5573	27.3819	27.6852	26.6013	27.6326	27.4031	27.7024	27.4527	27.7393	27.4248	27.4467	27.4615	27.9555	27.7009	27.7839	27.2295	28.4051	28.1006	28.3147	28.3524	28.8	28.5098	28.6593	28.6865	27.2303	27.5427	27.6058	27.8779	27.5573	27.3819	27.6852	26.6013	27.6326	27.4031	27.7024	27.4527
ENSMUSG00000020780.15	ENSMUSG00000020780.15	ENSMUSG00000020780.15	M. musculus	28	28	28	48.3	70.573	625	29.521	29.6196	29.5284	29.523	29.4002	29.412	29.5364	29.5937	29.3526	29.5197	29.3629	29.4577	29.4227	29.4185	29.5448	29.4438	29.4005	29.2045	29.4446	29.4772	29.3111	29.3945	29.3483	29.3607	29.4666	29.3647	29.3853	29.3255	29.521	29.6196	29.5284	29.523	29.4002	29.412	29.5364	29.5937	29.3526	29.5197	29.3629	29.4577
ENSMUSG00000020788.15	ENSMUSG00000020788.15	ENSMUSG00000020788.15	M. musculus	22	16	16	24.7	113.64	1038	27.3701	27.35	27.4824	27.2593	27.4275	27.3427	27.3259	27.2646	27.1818	27.3346	27.125	27.1006	26.9121	27.0703	27.128	27.2741	26.7321	26.8056	26.3761	26.6728	#N/A	#N/A	#N/A	#N/A	#N/A	#N/A	26.4114	#N/A	27.3701	27.35	27.4824	27.2593	27.4275	27.3427	27.3259	27.2646	27.1818	27.3346	27.125	27.1006
ENSMUSG00000020790.14	ENSMUSG00000020790.14	ENSMUSG00000020790.14	M. musculus	17	17	17	42.1	49.771	439	29.5352	29.5743	29.5905	29.564	29.6302	29.6295	29.5478	29.931	29.6161	29.6871	29.467	29.6386	29.6131	29.6632	29.5715	29.6431	29.6489	29.5668	29.5021	29.4952	29.45	29.4336	29.5457	29.5676	29.4044	29.5081	29.6078	29.5137	29.5352	29.5743	29.5905	29.564	29.6302	29.6295	29.5478	29.931	29.6161	29.6871	29.467	29.6386
ENSMUSG00000020803.3	ENSMUSG00000020803.3	ENSMUSG00000020803.3	M. musculus	4	4	4	43.1	14.015	123	28.8295	28.7948	28.7923	28.573	29.3105	29.1646	29.0994	#N/A	28.8402	28.9164	29.1569	28.872	29.2032	#N/A	28.5198	29.1583	28.9711	28.9922	29.1263	28.6196	28.6943	29.1245	29.3071	29.2063	29.1062	29.391	29.5838	29.4176	28.8295	28.7948	28.7923	28.573	29.3105	29.1646	29.0994	24.4809	28.8402	28.9164	29.1569	28.872
ENSMUSG00000020817.16	ENSMUSG00000020817.16	ENSMUSG00000020817.16	M. musculus	16	16	16	23.4	94.347	819	26.6899	26.8398	26.8738	26.4477	27.0417	26.6799	26.7033	26.5429	26.3704	26.6777	26.8628	26.6203	26.8558	26.9652	26.6966	26.6218	26.8261	26.5831	26.6283	26.8558	26.824	26.9705	26.4829	26.6303	26.7356	27.1207	26.8164	26.8979	26.6899	26.8398	26.8738	26.4477	27.0417	26.6799	26.7033	26.5429	26.3704	26.6777	26.8628	26.6203
ENSMUSG00000020828.13	ENSMUSG00000020828.13	ENSMUSG00000020828.13	M. musculus	4	4	4	14.8	38.597	337	#N/A	#N/A	#N/A	#N/A	#N/A	#N/A	#N/A	25.1249	#N/A	#N/A	25.0144	25.0354	#N/A	25.2049	#N/A	#N/A	#N/A	25.2388	#N/A	#N/A	#N/A	#N/A	#N/A	24.9047	#N/A	#N/A	#N/A	#N/A	25.1559	25.024	24.5979	24.9861	24.4197	24.9541	24.2202	25.1249	24.8665	24.2708	25.0144	25.0354
ENSMUSG00000020836.15	ENSMUSG00000020836.15	ENSMUSG00000020836.15	M. musculus	2	2	2	2.5	48.22	432	28.5521	28.5648	28.1361	28.6577	29.0392	29.1821	28.533	28.2924	28.9522	28.4995	28.2166	28.4207	28.792	28.8369	28.5216	28.4278	28.5977	28.5695	28.3475	27.9316	28.2883	28.1415	28.0134	28.0774	27.1059	28.1154	28.1528	27.9631	28.5521	28.5648	28.1361	28.6577	29.0392	29.1821	28.533	28.2924	28.9522	28.4995	28.2166	28.4207
ENSMUSG00000020840.10	ENSMUSG00000020840.10	ENSMUSG00000020840.10	M. musculus	6	6	6	39.7	23.561	209	28.6361	27.9296	28.5535	27.9236	28.1952	28.2812	27.7285	28.3784	28.354	27.7341	28.1138	28.0788	28.3241	27.9616	28.3251	28.2353	28.1884	28.231	28.2285	28.3477	28.5117	28.0864	28.0824	28.0819	28.3644	28.4773	28.4673	28.6542	28.6361	27.9296	28.5535	27.9236	28.1952	28.2812	27.7285	28.3784	28.354	27.7341	28.1138	28.0788
ENSMUSG00000020841.5	ENSMUSG00000020841.5	ENSMUSG00000020841.5	M. musculus	11	11	11	10	152.4	1377	#N/A	#N/A	#N/A	#N/A	25.8662	26.0032	#N/A	26.3517	26.2288	26.4284	26.4316	26.3614	26.4238	26.0869	26.4206	26.3976	#N/A	#N/A	25.9437	25.9953	#N/A	#N/A	#N/A	#N/A	#N/A	#N/A	#N/A	#N/A	25.0549	24.4094	24.859	24.5757	25.8662	26.0032	24.663	26.3517	26.2288	26.4284	26.4316	26.3614
ENSMUSG00000020849.13	ENSMUSG00000020849.13	ENSMUSG00000020849.13	M. musculus	14	12	12	61	17.252	154	32.4228	32.3327	32.3715	32.4013	32.3731	32.3411	32.3897	32.3118	32.4337	32.459	32.4814	32.5738	32.5089	32.5791	32.555	32.4807	32.5017	32.6114	32.5996	32.7707	32.7322	32.6356	32.6224	32.5726	32.587	32.5434	32.5595	32.6057	32.4228	32.3327	32.3715	32.4013	32.3731	32.3411	32.3897	32.3118	32.4337	32.459	32.4814	32.5738
ENSMUSG00000020850.14	ENSMUSG00000020850.14	ENSMUSG00000020850.14	M. musculus	95	95	95	47.9	273.61	2335	31.1345	31.1426	31.0539	31.1212	31.0878	31.1338	31.1848	31.0859	31.0276	30.974	30.9585	31.007	30.9838	30.9876	31.0298	31.0287	30.9481	30.8485	30.8312	30.7951	30.7924	30.7878	30.7425	30.6542	30.6271	30.6782	30.6654	30.6241	31.1345	31.1426	31.0539	31.1212	31.0878	31.1338	31.1848	31.0859	31.0276	30.974	30.9585	31.007
ENSMUSG00000020859.16;ENSMUSG00000024163.17	ENSMUSG00000020859.16	ENSMUSG00000020859.16	M. musculus	30	30	30	31.1	144.7	1307	29.3939	29.3859	29.2839	29.2518	29.2945	29.3053	29.3882	29.4532	29.3784	29.4719	29.4248	29.2787	29.4283	29.2647	29.462	29.3059	29.2744	29.2749	29.356	29.3348	29.3799	29.2677	29.335	29.4125	29.3189	29.3804	29.5468	29.297	29.3939	29.3859	29.2839	29.2518	29.2945	29.3053	29.3882	29.4532	29.3784	29.4719	29.4248	29.2787
ENSMUSG00000020863.15	ENSMUSG00000020863.15	ENSMUSG00000020863.15	M. musculus	12	12	12	26.9	51.45	432	28.1235	27.8707	27.9328	27.9339	28.0498	27.9999	27.7993	27.7359	27.9467	28.0524	27.9183	27.9265	28.0969	27.7	27.6696	28.0277	27.8805	27.7437	27.7085	27.6653	27.298	27.4981	27.3848	27.6049	#N/A	27.3223	27.2497	27.5796	28.1235	27.8707	27.9328	27.9339	28.0498	27.9999	27.7993	27.7359	27.9467	28.0524	27.9183	27.9265
ENSMUSG00000020865.16	ENSMUSG00000020865.16	ENSMUSG00000020865.16	M. musculus	8	8	8	5.8	169.22	1523	#N/A	#N/A	#N/A	#N/A	#N/A	#N/A	#N/A	26.3379	#N/A	#N/A	#N/A	26.3303	#N/A	#N/A	#N/A	26.0064	#N/A	#N/A	26.2501	25.8981	26.3056	26.4233	26.2673	26.1946	#N/A	26.3599	26.2449	26.4168	25.1778	24.5933	24.9071	24.1413	24.1036	24.6638	24.4086	26.3379	24.8027	24.6043	24.8355	26.3303
ENSMUSG00000020868.15	ENSMUSG00000020868.15	ENSMUSG00000020868.15	M. musculus	7	7	7	8.8	96.81	865	24.9907	24.9585	25.2796	24.6816	#N/A	25.1439	24.9204	25.1888	24.937	24.8975	25.2402	25.126	24.9351	24.549	24.9763	24.9914	25.2677	25.1678	25.1628	#N/A	25.217	25.0638	25.0618	#N/A	25.1697	25.0584	#N/A	25.4592	24.9907	24.9585	25.2796	24.6816	24.4719	25.1439	24.9204	25.1888	24.937	24.8975	25.2402	25.126
ENSMUSG00000020869.8	ENSMUSG00000020869.8	ENSMUSG00000020869.8	M. musculus	13	13	13	53.1	34.877	307	32.1644	32.2593	32.2113	32.2732	32.2358	32.2924	32.1913	32.2172	32.1484	32.2328	32.1877	32.1659	32.2278	32.2208	32.2584	32.1616	32.0827	32.0746	32.1742	32.1046	31.9348	32.0521	32.1466	31.9867	31.7535	31.8863	31.9738	31.8119	32.1644	32.2593	32.2113	32.2732	32.2358	32.2924	32.1913	32.2172	32.1484	32.2328	32.1877	32.1659
ENSMUSG00000020899.16	ENSMUSG00000020899.16	ENSMUSG00000020899.16	M. musculus	8	8	8	20.7	50.741	473	26.8092	26.358	26.335	26.5075	26.7303	26.948	26.3242	26.3488	27.2205	26.2578	26.4528	26.5512	26.4784	26.5252	26.2135	26.5919	26.7535	26.5003	26.3654	26.5571	26.0922	26.1773	25.7146	26.1817	25.8178	#N/A	25.8438	26.0148	26.8092	26.358	26.335	26.5075	26.7303	26.948	26.3242	26.3488	27.2205	26.2578	26.4528	26.5512
ENSMUSG00000020900.15	ENSMUSG00000020900.15	ENSMUSG00000020900.15	M. musculus	6	3	3	28.6	26.292	231	29.6393	29.7009	29.8477	29.9461	29.5564	#N/A	29.837	29.9828	29.237	29.6641	29.9784	30.1046	30.0237	29.5155	29.6453	29.9906	29.7554	29.7819	30.0606	30.0505	29.6032	29.9936	29.605	29.1129	30.0217	29.7017	28.8506	29.262	29.6393	29.7009	29.8477	29.9461	29.5564	24.2697	29.837	29.9828	29.237	29.6641	29.9784	30.1046
ENSMUSG00000020903.13	ENSMUSG00000020903.13	ENSMUSG00000020903.13	M. musculus	10	10	10	50	26.925	236	28.0953	27.9045	27.9645	28.0714	28.2493	28.1107	27.9751	28.1112	28.18	28.1869	28.0536	28.5114	28.4988	28.1364	28.2899	28.1043	28.4521	28.2941	28.2989	28.2335	28.5552	28.3681	28.2483	28.5024	28.2964	28.5299	28.4814	28.3537	28.0953	27.9045	27.9645	28.0714	28.2493	28.1107	27.9751	28.1112	28.18	28.1869	28.0536	28.5114
ENSMUSG00000020914.17	ENSMUSG00000020914.17	ENSMUSG00000020914.17	M. musculus	14	14	13	9	172.79	1528	26.6784	26.9545	26.9554	27.0195	#N/A	26.9646	26.9845	27.1501	26.831	26.9028	26.8289	27.0222	27.0278	26.55	27.0934	27.0061	26.7708	26.7428	#N/A	26.7917	26.9306	26.9486	27.1688	27.0456	26.6256	26.4767	26.804	26.5705	26.6784	26.9545	26.9554	27.0195	24.2129	26.9646	26.9845	27.1501	26.831	26.9028	26.8289	27.0222
ENSMUSG00000020917.17	ENSMUSG00000020917.17	ENSMUSG00000020917.17	M. musculus	53	53	53	58.8	119.73	1091	31.5494	31.5257	31.5652	31.5805	31.6093	31.5565	31.5386	31.5997	31.3641	31.3159	31.363	31.2441	31.2868	31.243	31.2242	31.2572	30.9466	30.9319	31.0062	30.8828	30.6815	30.6754	30.7173	30.6666	30.5994	30.461	30.6278	30.5523	31.5494	31.5257	31.5652	31.5805	31.6093	31.5565	31.5386	31.5997	31.3641	31.3159	31.363	31.2441
ENSMUSG00000020919.11	ENSMUSG00000020919.11	ENSMUSG00000020919.11	M. musculus	20	20	18	29.6	90.001	786	28.2178	28.4626	28.404	28.3557	28.3891	28.3295	28.3804	28.3081	28.2107	28.3859	28.1881	28.2269	28.3273	28.2856	28.3463	28.2905	28.3293	28.3493	28.2606	28.3686	28.2621	28.1504	28.3713	28.0644	28.0778	28.1392	27.9522	28.0408	28.2178	28.4626	28.404	28.3557	28.3891	28.3295	28.3804	28.3081	28.2107	28.3859	28.1881	28.2269
ENSMUSG00000020922.11	ENSMUSG00000020922.11	ENSMUSG00000020922.11	M. musculus	4	4	4	38	15.362	137	26.3443	26.5047	#N/A	26.7356	26.211	26.385	#N/A	26.4748	26.1851	26.6146	26.3035	26.5385	26.4758	26.3331	#N/A	26.3917	26.3203	26.301	26.0665	#N/A	25.8917	26.1396	#N/A	#N/A	25.7096	26.0366	25.8061	25.8788	26.3443	26.5047	24.8905	26.7356	26.211	26.385	24.7007	26.4748	26.1851	26.6146	26.3035	26.5385
ENSMUSG00000020923.17	ENSMUSG00000020923.17	ENSMUSG00000020923.17	M. musculus	2	2	2	13.2	18.072	151	25.7535	#N/A	#N/A	#N/A	25.6096	#N/A	#N/A	#N/A	25.3953	#N/A	#N/A	#N/A	25.1783	25.6834	#N/A	#N/A	25.1695	#N/A	#N/A	#N/A	#N/A	#N/A	#N/A	#N/A	#N/A	#N/A	#N/A	#N/A	25.7535	24.8181	24.5821	24.6561	25.6096	24.6462	24.2702	24.9147	25.3953	24.6494	24.7706	25.0665
ENSMUSG00000020929.14	ENSMUSG00000020929.14	ENSMUSG00000020929.14	M. musculus	37	36	36	52.1	109.36	971	30.6203	30.7577	30.7217	30.7633	30.704	30.6896	30.7003	30.7372	30.6703	30.6051	30.7104	30.6387	30.5793	30.546	30.6925	30.6773	30.4573	30.5306	30.6388	30.5124	30.4784	30.5281	30.4825	30.468	30.3367	30.33	30.338	30.3112	30.6203	30.7577	30.7217	30.7633	30.704	30.6896	30.7003	30.7372	30.6703	30.6051	30.7104	30.6387
ENSMUSG00000020935.8	ENSMUSG00000020935.8	ENSMUSG00000020935.8	M. musculus	7	7	7	34.2	26.476	231	#N/A	26.6281	26.4221	#N/A	#N/A	26.3836	26.1821	26.0168	26.8633	#N/A	26.4082	26.6007	26.39	26.4188	26.386	26.4883	26.4436	26.4433	26.4815	26.5237	26.4152	26.7987	#N/A	26.6414	26.4647	26.7203	26.5248	26.5996	25.0004	26.6281	26.4221	24.5112	24.8061	26.3836	26.1821	26.0168	26.8633	24.533	26.4082	26.6007
ENSMUSG00000020936.8	ENSMUSG00000020936.8	ENSMUSG00000020936.8	M. musculus	22	22	17	42.5	56.888	496	29.9698	29.9442	29.8782	29.96	29.8618	29.8251	29.837	29.8884	29.8309	29.8194	29.8626	29.8107	29.882	29.8022	29.8839	29.8523	29.8043	29.8115	29.8458	29.8213	29.8278	29.8333	29.7847	29.7367	29.9525	29.8574	29.7533	29.6214	29.9698	29.9442	29.8782	29.96	29.8618	29.8251	29.837	29.8884	29.8309	29.8194	29.8626	29.8107
ENSMUSG00000020946.13	ENSMUSG00000020946.13	ENSMUSG00000020946.13	M. musculus	5	5	5	24.5	24.725	212	#N/A	25.7845	#N/A	25.6889	#N/A	25.6443	25.2925	25.3141	#N/A	#N/A	25.6136	25.5929	#N/A	25.7839	#N/A	25.4828	#N/A	#N/A	25.8027	25.6758	25.7846	25.4714	25.4268	#N/A	#N/A	25.7339	#N/A	#N/A	24.8117	25.7845	24.5834	25.6889	24.9538	25.6443	25.2925	25.3141	24.4993	24.728	25.6136	25.5929
ENSMUSG00000020949.9	ENSMUSG00000020949.9	ENSMUSG00000020949.9	M. musculus	9	9	9	38.8	21.069	188	28.8703	29.0416	28.8388	28.939	28.6234	28.8863	28.97	28.9939	28.7981	28.8498	28.8605	28.64	28.4298	28.894	28.9442	28.6864	28.6195	28.889	28.8581	28.6987	28.3814	28.5707	28.6243	28.5875	28.3506	28.5942	28.4281	28.4281	28.8703	29.0416	28.8388	28.939	28.6234	28.8863	28.97	28.9939	28.7981	28.8498	28.8605	28.64
ENSMUSG00000020952.10	ENSMUSG00000020952.10	ENSMUSG00000020952.10	M. musculus	7	7	7	67.9	18.041	159	26.4649	26.5694	26.9131	26.8342	26.6141	27.1832	26.9755	26.7516	26.6209	26.8213	26.891	26.8288	26.7927	26.7742	#N/A	26.1684	#N/A	#N/A	#N/A	26.4846	26.6783	#N/A	#N/A	#N/A	26.5402	#N/A	#N/A	#N/A	26.4649	26.5694	26.9131	26.8342	26.6141	27.1832	26.9755	26.7516	26.6209	26.8213	26.891	26.8288
ENSMUSG00000020954.16	ENSMUSG00000020954.16	ENSMUSG00000020954.16	M. musculus	8	7	7	11.8	87.149	796	27.1012	27.1297	27.0722	27.1822	27.2172	26.987	27.0381	27.1966	27.0411	27.1938	27.3138	26.9616	26.936	26.8525	26.9502	27.0042	26.909	26.9522	27.0268	26.8118	27.0296	26.9925	26.7229	26.7814	27.0128	27.049	27.0083	27.1896	27.1012	27.1297	27.0722	27.1822	27.2172	26.987	27.0381	27.1966	27.0411	27.1938	27.3138	26.9616
ENSMUSG00000020956.14	ENSMUSG00000020956.14	ENSMUSG00000020956.14	M. musculus	4	4	4	31.5	18.236	168	25.5283	26.2132	#N/A	#N/A	25.9385	26.1884	26.1408	#N/A	#N/A	26.1859	25.8524	#N/A	#N/A	26.131	26.3301	#N/A	26.2435	#N/A	#N/A	#N/A	26.0216	26.2873	26.1527	26.1642	25.9443	26.095	26.3299	25.7542	25.5283	26.2132	25.1076	24.3357	25.9385	26.1884	26.1408	23.8806	24.152	26.1859	25.8524	24.8578
ENSMUSG00000020964.14	ENSMUSG00000020964.14	ENSMUSG00000020964.14	M. musculus	19	19	19	35.1	88.339	790	27.9667	27.8672	28.0766	27.8847	28.2277	28.0272	28.0852	27.907	28.1897	27.8606	28.0679	27.7748	28.1789	27.9653	27.9397	27.7823	27.9559	27.7316	28.0548	27.929	27.8432	28.1509	28.0453	28.2266	28.005	28.046	28.0476	28.1735	27.9667	27.8672	28.0766	27.8847	28.2277	28.0272	28.0852	27.907	28.1897	27.8606	28.0679	27.7748
ENSMUSG00000020982.9	ENSMUSG00000020982.9	ENSMUSG00000020982.9	M. musculus	6	6	6	39.6	17.108	149	#N/A	25.8886	#N/A	#N/A	25.7588	25.5753	#N/A	#N/A	#N/A	#N/A	#N/A	#N/A	25.6169	#N/A	#N/A	#N/A	#N/A	#N/A	#N/A	#N/A	#N/A	#N/A	#N/A	#N/A	#N/A	#N/A	#N/A	#N/A	25.221	25.8886	25.0832	24.6605	25.7588	25.5753	24.6311	23.9913	24.6776	24.8711	24.5291	25.1138
ENSMUSG00000020986.13	ENSMUSG00000020986.13	ENSMUSG00000020986.13	M. musculus	23	23	22	37.4	86.161	765	29.4163	29.3152	29.3823	29.3594	29.2634	29.3677	29.3536	29.3321	29.312	29.2796	29.1861	29.2504	29.4023	29.2753	29.2868	29.1908	29.3075	29.1578	29.1858	29.3012	29.3145	29.2328	29.193	29.1971	29.2604	29.243	29.2272	29.0859	29.4163	29.3152	29.3823	29.3594	29.2634	29.3677	29.3536	29.3321	29.312	29.2796	29.1861	29.2504
ENSMUSG00000020993.9	ENSMUSG00000020993.9	ENSMUSG00000020993.9	M. musculus	6	6	6	43.8	14.053	121	#N/A	#N/A	25.5611	#N/A	#N/A	25.6507	25.8025	25.6582	25.7301	#N/A	25.6564	#N/A	25.8427	25.8349	25.984	25.7724	#N/A	25.7726	25.8373	25.9649	#N/A	25.9465	#N/A	#N/A	#N/A	26.2483	#N/A	#N/A	24.6566	24.8435	25.5611	24.3348	24.0564	25.6507	25.8025	25.6582	25.7301	24.8977	25.6564	24.7034
ENSMUSG00000020994.5	ENSMUSG00000020994.5	ENSMUSG00000020994.5	M. musculus	4	4	4	52.5	6.5755	59	26.256	#N/A	26.0329	26.1491	26.3056	#N/A	#N/A	#N/A	#N/A	#N/A	#N/A	#N/A	#N/A	#N/A	#N/A	25.9288	#N/A	#N/A	#N/A	#N/A	26.0945	#N/A	#N/A	#N/A	#N/A	#N/A	#N/A	25.683	26.256	24.7686	26.0329	26.1491	26.3056	24.3614	24.544	24.3305	24.1187	25.0901	24.496	25.1074
ENSMUSG00000021000.17	ENSMUSG00000021000.17	ENSMUSG00000021000.17	M. musculus	13	13	13	12.7	156.59	1397	26.4738	26.3735	26.3128	26.5411	26.2885	26.558	26.2016	26.1845	26.3391	26.3044	26.3525	#N/A	26.2658	26.3394	26.1911	26.1448	26.3889	26.3569	26.6917	26.2762	26.58	26.5521	26.2515	26.4307	26.4737	26.4756	26.3938	26.1274	26.4738	26.3735	26.3128	26.5411	26.2885	26.558	26.2016	26.1845	26.3391	26.3044	26.3525	24.5186
ENSMUSG00000021003.10	ENSMUSG00000021003.10	ENSMUSG00000021003.10	M. musculus	18	18	18	39.2	77.256	684	29.3403	29.2425	29.2892	29.294	29.4638	29.4182	29.4024	29.5667	29.4978	29.416	29.2376	29.1455	29.5533	29.4697	29.4731	29.5368	29.6564	29.6436	29.5949	29.4979	30.3249	30.3934	30.2805	30.2752	30.7937	30.7498	30.6375	30.942	29.3403	29.2425	29.2892	29.294	29.4638	29.4182	29.4024	29.5667	29.4978	29.416	29.2376	29.1455
ENSMUSG00000021018.8	ENSMUSG00000021018.8	ENSMUSG00000021018.8	M. musculus	5	5	5	42	17.143	150	26.0556	#N/A	25.3747	25.8308	25.6183	#N/A	#N/A	#N/A	#N/A	#N/A	#N/A	25.9979	26.2482	#N/A	25.5955	#N/A	#N/A	#N/A	#N/A	#N/A	25.42	#N/A	#N/A	25.9352	#N/A	#N/A	#N/A	#N/A	26.0556	25.1498	25.3747	25.8308	25.6183	25.0724	25.1432	25.1843	24.6813	24.5108	25.1315	25.9979
ENSMUSG00000021033.11	ENSMUSG00000021033.11	ENSMUSG00000021033.11	M. musculus	3	3	3	17.7	24.205	215	#N/A	25.6523	#N/A	#N/A	25.4576	#N/A	#N/A	#N/A	#N/A	25.5511	25.5572	#N/A	25.6447	#N/A	#N/A	25.5061	#N/A	25.7789	25.976	#N/A	#N/A	#N/A	26.0112	#N/A	#N/A	#N/A	26.05	26.0366	24.6204	25.6523	25.1695	24.092	25.4576	24.5068	24.7169	24.3554	24.9791	25.5511	25.5572	25.031
ENSMUSG00000021036.10	ENSMUSG00000021036.10	ENSMUSG00000021036.10	M. musculus	15	15	15	33.8	62.981	560	27.6872	27.8635	27.718	27.8705	27.489	27.7778	27.7186	27.7859	27.6288	27.7476	27.6186	27.7664	27.6911	27.761	27.7162	27.8661	27.6692	27.5077	27.5381	27.5004	27.397	27.5635	27.4643	27.3488	26.8126	27.206	27.4797	27.2029	27.6872	27.8635	27.718	27.8705	27.489	27.7778	27.7186	27.7859	27.6288	27.7476	27.6186	27.7664
ENSMUSG00000021037.7	ENSMUSG00000021037.7	ENSMUSG00000021037.7	M. musculus	2	2	2	47.4	8.3297	78	28.3887	27.5292	#N/A	28.4883	28.5623	28.3348	#N/A	#N/A	28.307	28.3683	#N/A	#N/A	28.4382	28.5669	#N/A	27.7584	28.5328	27.6037	27.7757	27.9087	28.1137	28.3038	28.096	28.0446	28.7143	28.3955	28.379	28.2641	28.3887	27.5292	24.936	28.4883	28.5623	28.3348	24.603	24.2503	28.307	28.3683	24.7143	25.2592
ENSMUSG00000021038.17	ENSMUSG00000021038.17	ENSMUSG00000021038.17	M. musculus	9	9	9	25	54.346	472	27.2044	26.8898	27.1792	27.1733	27.093	27.1035	27.2215	26.9093	26.7452	27.2092	27.0713	27.0385	27.1099	26.9768	27.0312	27.0341	27.1572	27.0676	26.875	26.8339	27.3286	26.8132	26.9598	26.9537	26.8399	27.4052	27.0363	26.9408	27.2044	26.8898	27.1792	27.1733	27.093	27.1035	27.2215	26.9093	26.7452	27.2092	27.0713	27.0385
ENSMUSG00000021039.9	ENSMUSG00000021039.9	ENSMUSG00000021039.9	M. musculus	17	17	17	34	61.461	536	27.786	27.8995	27.9009	27.8293	27.7303	27.8144	27.8425	28.0944	27.9367	27.7798	27.5681	27.6144	27.7536	27.6495	27.8006	27.8189	27.5628	27.5095	27.5253	27.8596	27.4661	27.4357	27.2232	27.3313	27.4997	27.3864	27.251	27.2526	27.786	27.8995	27.9009	27.8293	27.7303	27.8144	27.8425	28.0944	27.9367	27.7798	27.5681	27.6144
ENSMUSG00000021040.15	ENSMUSG00000021040.15	ENSMUSG00000021040.15	M. musculus	4	4	4	41.8	9.0796	79	25.6216	#N/A	#N/A	#N/A	25.7221	25.8551	25.9189	#N/A	25.4485	#N/A	#N/A	#N/A	25.5208	25.7711	#N/A	#N/A	25.5411	#N/A	25.3408	#N/A	#N/A	#N/A	#N/A	25.5976	#N/A	#N/A	26.4489	25.7176	25.6216	24.7409	25.0007	25.045	25.7221	25.8551	25.9189	24.5095	25.4485	25.042	24.5022	24.3683
ENSMUSG00000021044.15	ENSMUSG00000021044.15	ENSMUSG00000021044.15	M. musculus	9	9	9	25.7	59.735	525	#N/A	#N/A	#N/A	#N/A	#N/A	#N/A	#N/A	#N/A	#N/A	#N/A	#N/A	#N/A	#N/A	#N/A	#N/A	26.7627	#N/A	#N/A	#N/A	#N/A	#N/A	#N/A	26.3739	#N/A	#N/A	#N/A	26.7039	26.3271	24.4435	25.3046	24.3544	24.4521	23.977	24.9595	25.0206	25.0257	24.4994	24.2855	24.8879	24.5553
ENSMUSG00000021051.10;ENSMUSG00000107330.2;ENSMUSG00000024777.10	ENSMUSG00000021051.10	ENSMUSG00000021051.10	M. musculus	12	10	9	30.5	50.83	433	27.2667	27.484	27.4173	27.2708	27.6301	27.5552	27.2672	27.3667	27.4748	27.4793	27.5185	27.2588	27.2404	27.486	27.3739	27.4215	27.2966	27.5393	27.5404	27.5647	27.4263	27.4349	27.5963	27.2375	26.8012	27.5469	27.303	27.3525	27.2667	27.484	27.4173	27.2708	27.6301	27.5552	27.2672	27.3667	27.4748	27.4793	27.5185	27.2588
ENSMUSG00000021054.6	ENSMUSG00000021054.6	ENSMUSG00000021054.6	M. musculus	3	3	3	6.7	47.744	430	#N/A	#N/A	#N/A	#N/A	#N/A	25.7488	25.6508	25.8442	#N/A	25.9799	26.0723	25.9109	#N/A	#N/A	25.5703	25.6884	#N/A	25.609	25.8069	25.6549	#N/A	#N/A	#N/A	#N/A	#N/A	#N/A	26.5064	25.7657	25.1581	24.8513	25.0094	24.073	24.0954	25.7488	25.6508	25.8442	24.7589	25.9799	26.0723	25.9109
ENSMUSG00000021069.17	ENSMUSG00000021069.17	ENSMUSG00000021069.17	M. musculus	37	31	31	54.3	86.513	759	31.17	31.1848	31.2804	31.1505	31.3228	31.2505	31.3175	31.2985	31.247	31.2729	31.2352	31.0625	31.2602	31.2875	31.2351	31.1678	31.2223	31.1561	31.2117	31.1428	31.0833	31.1344	31.0667	31.0241	31.0333	30.955	31.0095	30.9727	31.17	31.1848	31.2804	31.1505	31.3228	31.2505	31.3175	31.2985	31.247	31.2729	31.2352	31.0625
ENSMUSG00000021072.12	ENSMUSG00000021072.12	ENSMUSG00000021072.12	M. musculus	10	10	10	24.1	31.395	278	29.2707	29.2264	29.2821	29.4179	29.0505	29.2357	29.2626	29.4083	29.2381	29.3391	29.3035	29.3941	29.1857	29.2333	29.2643	29.5844	29.132	29.3039	29.2351	29.2549	29.4026	29.289	29.0177	29.0304	29.1988	28.9098	28.9042	28.8827	29.2707	29.2264	29.2821	29.4179	29.0505	29.2357	29.2626	29.4083	29.2381	29.3391	29.3035	29.3941
ENSMUSG00000021076.6	ENSMUSG00000021076.6	ENSMUSG00000021076.6	M. musculus	13	13	13	34.5	46.207	417	27.6557	27.6826	27.5969	27.8292	27.4831	27.5159	27.5039	27.6245	27.6879	27.6622	27.649	27.8272	27.5195	27.6638	27.4744	27.7582	27.7351	27.799	27.732	27.8696	27.743	27.6986	27.6767	27.7329	27.7266	27.8232	27.8506	27.9567	27.6557	27.6826	27.5969	27.8292	27.4831	27.5159	27.5039	27.6245	27.6879	27.6622	27.649	27.8272
ENSMUSG00000021087.18	ENSMUSG00000021087.18	ENSMUSG00000021087.18	M. musculus	2	2	2	6.3	28.299	253	#N/A	#N/A	29.4015	#N/A	#N/A	29.0263	#N/A	#N/A	#N/A	#N/A	29.0442	#N/A	29.1861	29.0846	#N/A	#N/A	#N/A	28.9943	#N/A	#N/A	29.1635	#N/A	#N/A	#N/A	#N/A	#N/A	28.9477	27.3335	24.8794	24.7697	29.4015	24.7503	24.2788	29.0263	24.3442	24.3833	24.6266	24.4971	29.0442	25.0276
ENSMUSG00000021094.10	ENSMUSG00000021094.10	ENSMUSG00000021094.10	M. musculus	15	15	15	57.4	38.167	338	28.6105	28.4783	28.3587	28.4183	28.3631	28.1739	28.5529	28.5278	28.5705	28.4603	28.486	28.5994	28.5852	28.5045	28.5777	28.4142	28.621	28.5427	28.469	28.5645	28.7106	28.7703	28.5259	28.6281	28.749	28.7747	28.5756	28.7255	28.6105	28.4783	28.3587	28.4183	28.3631	28.1739	28.5529	28.5278	28.5705	28.4603	28.486	28.5994
ENSMUSG00000021102.4	ENSMUSG00000021102.4	ENSMUSG00000021102.4	M. musculus	2	2	2	28	12.168	118	26.4686	26.5884	26.5114	#N/A	26.4756	26.3472	26.5372	#N/A	26.4266	26.6587	26.7604	26.8657	26.7436	26.613	26.5343	#N/A	26.482	26.4728	#N/A	#N/A	26.3716	26.5209	#N/A	#N/A	#N/A	#N/A	#N/A	#N/A	26.4686	26.5884	26.5114	24.4427	26.4756	26.3472	26.5372	24.5913	26.4266	26.6587	26.7604	26.8657
ENSMUSG00000021108.18;ENSMUSG00000045038.14	ENSMUSG00000021108.18	ENSMUSG00000021108.18	M. musculus	6	6	6	10	77.918	683	26.6499	#N/A	26.2096	26.2465	#N/A	26.2651	26.4378	26.7452	26.4527	#N/A	26.2698	26.4665	26.0137	#N/A	26.5643	26.3554	#N/A	#N/A	26.5275	26.3889	26.3807	26.5154	26.6037	26.5062	26.2672	26.4013	26.4585	#N/A	26.6499	24.5623	26.2096	26.2465	24.8935	26.2651	26.4378	26.7452	26.4527	24.7802	26.2698	26.4665
ENSMUSG00000021114.9	ENSMUSG00000021114.9	ENSMUSG00000021114.9	M. musculus	19	19	19	57.9	28.369	247	30.3543	30.4232	30.5442	30.4964	30.4949	30.4087	30.4948	30.4338	30.4086	30.5359	30.5771	30.5188	30.6662	30.6372	30.5943	30.5449	30.6433	30.6244	30.6722	30.7073	30.7082	30.8568	30.7732	30.7844	30.9332	31.0122	30.989	31.0104	30.3543	30.4232	30.5442	30.4964	30.4949	30.4087	30.4948	30.4338	30.4086	30.5359	30.5771	30.5188
ENSMUSG00000021115.15	ENSMUSG00000021115.15	ENSMUSG00000021115.15	M. musculus	14	14	14	44.6	46.845	413	28.2847	28.3412	28.4049	28.3292	28.2333	28.26	28.4102	28.3973	28.0883	28.2418	28.5289	28.3919	28.061	28.183	28.1788	28.1938	27.828	28.3232	28.1168	28.1551	27.8583	28.1546	27.9394	27.8574	27.8355	27.9442	27.646	27.5079	28.2847	28.3412	28.4049	28.3292	28.2333	28.26	28.4102	28.3973	28.0883	28.2418	28.5289	28.3919
ENSMUSG00000021116.10	ENSMUSG00000021116.10	ENSMUSG00000021116.10	M. musculus	22	22	21	63.2	36.108	315	31.0602	30.9558	30.9284	31.0623	31.0022	30.883	30.9609	30.8232	30.9781	30.9613	30.9191	30.949	31.019	30.7739	30.9597	30.9598	30.8843	30.8437	30.8773	30.8399	30.8733	30.8836	30.7903	30.8655	30.8439	30.8307	30.9553	30.7913	31.0602	30.9558	30.9284	31.0623	31.0022	30.883	30.9609	30.8232	30.9781	30.9613	30.9191	30.949
ENSMUSG00000021124.13	ENSMUSG00000021124.13	ENSMUSG00000021124.13	M. musculus	2	2	2	44.4	5.7564	54	27.5468	27.4907	27.4825	27.4923	#N/A	27.3036	27.3471	27.3469	#N/A	27.5591	27.5257	27.4231	27.3815	27.3837	27.5563	27.3853	27.5958	27.5603	27.9088	27.5996	27.8162	27.8699	27.7689	27.7494	27.9254	27.9665	27.8558	28.0075	27.5468	27.4907	27.4825	27.4923	24.5022	27.3036	27.3471	27.3469	24.7467	27.5591	27.5257	27.4231
ENSMUSG00000021134.17	ENSMUSG00000021134.17	ENSMUSG00000021134.17	M. musculus	6	5	5	25.2	30.978	270	28.1453	28.0871	28.1416	27.9131	28.0273	27.7496	28.1231	27.8444	27.856	27.8538	27.9867	28.141	28.299	28.2059	28.0764	28.1382	28.019	28.0204	27.9932	28.1563	27.7931	27.9767	27.9252	27.9288	27.5923	27.8207	27.9663	28.1911	28.1453	28.0871	28.1416	27.9131	28.0273	27.7496	28.1231	27.8444	27.856	27.8538	27.9867	28.141
ENSMUSG00000021147.17	ENSMUSG00000021147.17	ENSMUSG00000021147.17	M. musculus	6	6	6	51.1	14.89	133	#N/A	#N/A	25.7672	25.7223	25.9741	#N/A	#N/A	#N/A	25.7654	#N/A	#N/A	#N/A	25.4494	#N/A	25.7117	26.1422	25.7576	25.9109	#N/A	25.6259	#N/A	26.1007	#N/A	#N/A	#N/A	#N/A	25.7064	25.6799	24.9748	25.1291	25.7672	25.7223	25.9741	25.0063	24.5217	24.1415	25.7654	24.6027	24.9823	25.2601
ENSMUSG00000021149.8	ENSMUSG00000021149.8	ENSMUSG00000021149.8	M. musculus	20	20	19	33.6	74.112	634	27.9071	28.1446	27.9045	27.9607	27.7011	28.1142	28.0127	27.965	27.8425	27.9265	27.7842	27.508	27.9006	27.7855	27.7005	27.7641	27.6308	27.6049	27.406	27.4971	27.6659	27.4493	27.2783	27.6486	27.2597	27.0997	27.2521	26.7888	27.9071	28.1446	27.9045	27.9607	27.7011	28.1142	28.0127	27.965	27.8425	27.9265	27.7842	27.508
ENSMUSG00000021171.8	ENSMUSG00000021171.8	ENSMUSG00000021171.8	M. musculus	7	7	7	26.7	35.89	326	27.3925	27.4428	27.2557	27.2293	27.4516	27.3911	27.1877	27.1366	27.2629	27.3223	27.2147	27.5446	27.3432	27.0882	27.0258	27.2807	26.9147	27.0683	27.1094	27.1272	27.3593	27.3095	27.0386	27.0861	26.8433	27.1428	27.139	26.7956	27.3925	27.4428	27.2557	27.2293	27.4516	27.3911	27.1877	27.1366	27.2629	27.3223	27.2147	27.5446
ENSMUSG00000021178.9	ENSMUSG00000021178.9	ENSMUSG00000021178.9	M. musculus	23	23	22	58	49.184	440	31.0029	31.0078	31.1174	31.07	31.0641	31.1377	31.0213	31.0559	31.0052	30.9985	31.0201	30.9525	31.0648	31.1039	30.9817	31.0297	31.0024	30.917	30.9813	31.0091	30.8137	30.8826	30.8147	30.8574	30.8527	30.7313	30.7728	30.8095	31.0029	31.0078	31.1174	31.07	31.0641	31.1377	31.0213	31.0559	31.0052	30.9985	31.0201	30.9525
ENSMUSG00000021185.16	ENSMUSG00000021185.16	ENSMUSG00000021185.16	M. musculus	2	2	2	36.1	7.6237	72	25.5674	#N/A	#N/A	#N/A	#N/A	#N/A	#N/A	#N/A	#N/A	#N/A	#N/A	#N/A	#N/A	#N/A	#N/A	#N/A	#N/A	25.8496	#N/A	#N/A	#N/A	#N/A	#N/A	#N/A	#N/A	#N/A	#N/A	#N/A	25.5674	25.1321	24.6612	24.6723	24.3825	24.1943	24.717	24.1556	24.4778	24.128	24.4756	24.9985
ENSMUSG00000021189.11	ENSMUSG00000021189.11	ENSMUSG00000021189.11	M. musculus	11	11	11	33.5	40.533	355	26.2487	26.0998	#N/A	26.268	26.4688	26.3034	25.9586	26.2839	26.3068	26.0284	26.2509	#N/A	26.0329	25.8202	26.0452	25.8109	25.9961	26.1523	25.7323	25.9072	26.3397	26.1605	#N/A	#N/A	26.1218	25.7557	25.7845	#N/A	26.2487	26.0998	24.5045	26.268	26.4688	26.3034	25.9586	26.2839	26.3068	26.0284	26.2509	24.4224
ENSMUSG00000021190.14	ENSMUSG00000021190.14	ENSMUSG00000021190.14	M. musculus	8	8	8	28	49.372	435	29.5762	29.9618	30.0958	30.028	30.0924	29.8213	30.075	29.941	29.8695	29.6443	29.7563	29.9559	29.644	29.7088	29.8151	29.6871	29.5733	29.8306	29.8782	29.84	29.691	29.7465	29.7786	29.5833	29.6617	29.5789	29.5546	29.6253	29.5762	29.9618	30.0958	30.028	30.0924	29.8213	30.075	29.941	29.8695	29.6443	29.7563	29.9559
ENSMUSG00000021192.16	ENSMUSG00000021192.16	ENSMUSG00000021192.16	M. musculus	8	8	8	39.7	26.741	234	25.9734	26.1894	25.834	25.889	26.0149	26.1572	26.2876	26.15	26.4901	26.1546	26.2148	25.9566	26.1403	26.2129	26.3908	#N/A	25.912	26.145	26.2033	26.0108	26.4119	26.089	26.1662	#N/A	26.4085	26.1457	26.351	26.0797	25.9734	26.1894	25.834	25.889	26.0149	26.1572	26.2876	26.15	26.4901	26.1546	26.2148	25.9566
ENSMUSG00000021193.10	ENSMUSG00000021193.10	ENSMUSG00000021193.10	M. musculus	39	39	39	45.2	117.37	1036	29.8553	29.9705	29.9304	30.0024	30.0097	30.075	29.953	30.0398	29.9557	29.902	29.9173	29.8142	29.8527	29.8305	29.8917	29.8332	29.7636	29.8011	29.7923	29.7668	29.7605	29.7422	29.6078	29.6449	29.7273	29.7193	29.7514	29.7717	29.8553	29.9705	29.9304	30.0024	30.0097	30.075	29.953	30.0398	29.9557	29.902	29.9173	29.8142
ENSMUSG00000021196.14	ENSMUSG00000021196.14	ENSMUSG00000021196.14	M. musculus	9	9	9	41.5	20.781	183	29.1694	29.2526	29.236	29.3042	29.2146	29.1997	29.2621	29.3687	29.2351	29.2995	29.3801	29.2568	29.2355	29.1922	29.1871	29.32	29.0193	29.2064	29.2581	29.3504	29.1201	29.2049	29.0975	29.1463	28.8077	29.0653	29.1436	29.0579	29.1694	29.2526	29.236	29.3042	29.2146	29.1997	29.2621	29.3687	29.2351	29.2995	29.3801	29.2568
ENSMUSG00000021211.4;ENSMUSG00000021213.12	ENSMUSG00000021211.4	ENSMUSG00000021211.4	M. musculus	11	11	11	44.3	37.063	323	28.5314	28.5414	28.4345	28.4354	28.4566	28.4174	28.3818	28.5701	28.275	28.7158	28.5814	28.51	28.4746	28.5331	28.3457	28.5476	28.8222	28.6951	28.348	28.5967	28.6033	28.7015	28.771	28.5427	28.9309	28.8704	28.8374	28.8043	28.5314	28.5414	28.4345	28.4354	28.4566	28.4174	28.3818	28.5701	28.275	28.7158	28.5814	28.51
ENSMUSG00000021218.10	ENSMUSG00000021218.10	ENSMUSG00000021218.10	M. musculus	43	43	41	81.1	50.537	445	34.2032	34.1904	34.283	34.2814	34.2818	34.2448	34.342	34.2909	34.211	34.2583	34.3223	34.2705	34.3082	34.3065	34.4351	34.3292	34.2902	34.2923	34.317	34.2679	34.2554	34.2178	34.2063	34.2081	34.2363	34.3158	34.3242	34.1859	34.2032	34.1904	34.283	34.2814	34.2818	34.2448	34.342	34.2909	34.211	34.2583	34.3223	34.2705
ENSMUSG00000021224.15	ENSMUSG00000021224.15	ENSMUSG00000021224.15	M. musculus	9	9	7	19.6	64.393	593	27.0606	#N/A	26.8657	27.0683	26.7414	26.4502	26.9004	26.9602	26.8984	26.7491	26.7613	26.7972	26.7304	26.727	27.0317	26.8428	27.0667	26.7416	27.006	26.9503	27.0586	26.9563	26.819	26.6337	26.9852	26.9485	26.7918	26.6016	27.0606	24.6623	26.8657	27.0683	26.7414	26.4502	26.9004	26.9602	26.8984	26.7491	26.7613	26.7972
ENSMUSG00000021226.7;ENSMUSG00000043487.4;ENSMUSG00000052392.5;ENSMUSG00000042540.12;ENSMUSG00000021228.15	ENSMUSG00000021226.7	ENSMUSG00000021226.7	M. musculus	14	14	14	37.7	49.656	453	28.996	28.8343	28.9188	28.9145	28.8891	28.9291	28.8388	29.0031	29.0146	28.9123	28.7486	28.8339	28.8893	29.042	28.967	28.9831	29.0613	28.9933	28.8331	28.8695	29.1807	28.9703	28.6831	28.6909	29.1678	29.1146	28.9428	28.9964	28.996	28.8343	28.9188	28.9145	28.8891	28.9291	28.8388	29.0031	29.0146	28.9123	28.7486	28.8339
ENSMUSG00000021235.13	ENSMUSG00000021235.13	ENSMUSG00000021235.13	M. musculus	6	6	6	13.9	51.392	476	27.2805	27.5407	27.2017	27.9711	#N/A	27.6346	27.4602	27.7664	27.2518	27.5857	27.5217	#N/A	27.4289	27.5323	27.7428	#N/A	27.3747	#N/A	#N/A	27.8711	27.3953	27.8091	#N/A	27.5472	27.525	27.7641	27.8213	27.856	27.2805	27.5407	27.2017	27.9711	24.8657	27.6346	27.4602	27.7664	27.2518	27.5857	27.5217	24.9384
ENSMUSG00000021238.11	ENSMUSG00000021238.11	ENSMUSG00000021238.11	M. musculus	16	16	16	38.9	57.915	535	26.9181	26.9707	26.8248	26.8651	27.0824	26.93	26.6777	#N/A	27.2518	27.2501	27.0742	27.1162	26.8359	26.9832	27.0692	27.0734	27.2366	27.3324	27.0835	27.3635	27.5349	27.559	27.3125	27.5595	27.4394	27.6056	27.7497	27.6526	26.9181	26.9707	26.8248	26.8651	27.0824	26.93	26.6777	24.6943	27.2518	27.2501	27.0742	27.1162
ENSMUSG00000021242.9	ENSMUSG00000021242.9	ENSMUSG00000021242.9	M. musculus	10	10	10	51.7	16.442	149	32.5992	32.6249	32.3691	32.3921	32.5868	32.3738	32.2614	32.2969	32.5172	32.4721	32.4277	32.4738	32.5413	32.68	32.5288	32.4798	32.8342	32.9283	32.7281	32.9246	32.9734	32.898	32.8124	32.9081	32.9948	32.8139	32.9764	32.9702	32.5992	32.6249	32.3691	32.3921	32.5868	32.3738	32.2614	32.2969	32.5172	32.4721	32.4277	32.4738
ENSMUSG00000021248.9	ENSMUSG00000021248.9	ENSMUSG00000021248.9	M. musculus	14	14	14	41.1	24.911	219	31.3297	31.2706	31.3325	31.3142	31.4074	31.1539	31.3255	31.4227	31.2058	31.2711	31.3289	31.3827	31.3363	31.4126	31.3299	31.3824	31.282	31.2679	31.3635	31.4429	31.4651	31.509	31.4191	31.3836	31.4436	31.4614	31.5425	31.2961	31.3297	31.2706	31.3325	31.3142	31.4074	31.1539	31.3255	31.4227	31.2058	31.2711	31.3289	31.3827
ENSMUSG00000021262.15	ENSMUSG00000021262.15	ENSMUSG00000021262.15	M. musculus	24	24	24	60.2	42.893	399	30.9391	31.0965	31.061	31.0305	31.1413	31.1076	31.1591	31.2741	31.3465	31.2357	31.238	31.1941	31.4262	31.3893	31.4558	31.3937	31.6267	31.6425	31.7042	31.9195	31.8827	31.735	31.8008	31.8446	32.1586	32.0464	31.936	31.9705	30.9391	31.0965	31.061	31.0305	31.1413	31.1076	31.1591	31.2741	31.3465	31.2357	31.238	31.1941
ENSMUSG00000021264.12;ENSMUSG00000091736.3;ENSMUSG00000051176.6	ENSMUSG00000021264.12	ENSMUSG00000021264.12	M. musculus	7	7	7	16.9	44.716	414	27.858	27.7877	27.3236	27.5958	27.195	27.3461	27.0097	27.8272	27.2619	27.4363	26.9718	27.1971	27.2776	27.0975	27.1322	27.1717	27.3476	26.8072	26.2735	26.5549	26.5358	26.543	26.1194	26.7846	26.4551	26.2177	26.08	25.8609	27.858	27.7877	27.3236	27.5958	27.195	27.3461	27.0097	27.8272	27.2619	27.4363	26.9718	27.1971
ENSMUSG00000021266.16	ENSMUSG00000021266.16	ENSMUSG00000021266.16	M. musculus	27	27	25	63.4	54.357	481	30.4873	30.4922	30.4973	30.3398	30.503	30.5596	30.5267	30.6401	30.4258	30.4993	30.4986	30.4024	30.5556	30.4966	30.5413	30.4281	30.4893	30.4093	30.417	30.4952	30.2432	30.2746	30.3343	30.2583	30.1938	30.3479	30.2877	30.1705	30.4873	30.4922	30.4973	30.3398	30.503	30.5596	30.5267	30.6401	30.4258	30.4993	30.4986	30.4024
ENSMUSG00000021270.13;REV__ENSMUSG00000036499.9	ENSMUSG00000021270.13	ENSMUSG00000021270.13	M. musculus	52	52	46	56.1	84.787	733	34.3639	34.3395	34.4765	34.4229	34.4237	34.4015	34.4347	34.3364	34.2912	34.3457	34.4149	34.3135	34.4046	34.4142	34.4312	34.4397	34.364	34.283	34.3969	34.4307	34.2691	34.2371	34.2614	34.2301	34.1877	34.1517	34.2417	34.1738	34.3639	34.3395	34.4765	34.4229	34.4237	34.4015	34.4347	34.3364	34.2912	34.3457	34.4149	34.3135
ENSMUSG00000021282.17	ENSMUSG00000021282.17	ENSMUSG00000021282.17	M. musculus	12	12	12	71.7	17.913	159	28.6689	28.4333	28.3955	28.4548	28.5582	28.3714	28.4545	28.5382	28.3978	28.5092	28.4093	28.1434	28.6975	28.3042	28.3767	28.5688	28.3644	28.3773	28.1907	28.2076	28.1383	28.1169	27.9062	27.8091	27.9859	27.774	28.2037	28.0258	28.6689	28.4333	28.3955	28.4548	28.5582	28.3714	28.4545	28.5382	28.3978	28.5092	28.4093	28.1434
ENSMUSG00000021288.19;ENSMUSG00000024862.16;ENSMUSG00000040714.14	ENSMUSG00000021288.19	ENSMUSG00000021288.19	M. musculus	23	23	18	42.5	71.798	637	28.6693	28.7249	28.5843	28.7172	28.8367	28.7685	28.5978	28.5321	28.6749	28.7616	28.6033	28.4447	28.7995	28.5924	28.5654	28.5669	28.6909	28.4606	28.4825	28.4219	28.5393	28.5012	28.2409	28.3974	28.4567	28.3131	28.3249	28.3458	28.6693	28.7249	28.5843	28.7172	28.8367	28.7685	28.5978	28.5321	28.6749	28.7616	28.6033	28.4447
ENSMUSG00000021322.8	ENSMUSG00000021322.8	ENSMUSG00000021322.8	M. musculus	8	8	8	16.9	65.154	574	26.9229	26.8591	26.7366	26.7738	27.014	26.9935	26.6879	26.9681	26.9912	27.4245	26.8445	26.8597	26.7401	26.8318	26.7737	26.738	26.5276	26.6421	26.6998	26.8212	26.9866	27.1422	27.0541	27.1592	27.1547	27.2457	27.1533	27.3871	26.9229	26.8591	26.7366	26.7738	27.014	26.9935	26.6879	26.9681	26.9912	27.4245	26.8445	26.8597
ENSMUSG00000021357.14	ENSMUSG00000021357.14	ENSMUSG00000021357.14	M. musculus	20	20	20	25.3	103.96	924	27.5975	27.7112	27.4436	28.0647	27.8542	27.7387	27.4957	27.7646	27.6141	27.8308	27.4164	27.4101	27.6432	27.7378	27.3319	27.18	27.8604	27.7893	27.6974	27.6899	27.7718	27.8531	27.991	27.8287	27.6481	28.029	27.9659	28.0863	27.5975	27.7112	27.4436	28.0647	27.8542	27.7387	27.4957	27.7646	27.6141	27.8308	27.4164	27.4101
ENSMUSG00000021361.7	ENSMUSG00000021361.7	ENSMUSG00000021361.7	M. musculus	2	2	2	24.6	11.642	114	28.4744	28.4829	28.2083	28.1387	28.5965	28.1706	28.3105	28.3632	28.7241	28.1427	28.5129	28.5742	28.5782	28.6174	28.7453	28.8095	28.6387	28.704	29.0487	28.0025	28.7833	29.2016	28.9776	28.082	#N/A	28.6271	28.5406	28.5454	28.4744	28.4829	28.2083	28.1387	28.5965	28.1706	28.3105	28.3632	28.7241	28.1427	28.5129	28.5742
ENSMUSG00000021371.5	ENSMUSG00000021371.5	ENSMUSG00000021371.5	M. musculus	2	2	2	5.6	37.849	340	#N/A	#N/A	#N/A	#N/A	#N/A	#N/A	#N/A	#N/A	#N/A	#N/A	#N/A	#N/A	#N/A	#N/A	#N/A	#N/A	#N/A	#N/A	#N/A	#N/A	25.3196	#N/A	25.3906	#N/A	25.8111	#N/A	#N/A	25.7357	24.5597	24.665	24.5166	24.6347	24.1678	24.4239	24.4857	24.0558	24.2152	24.4566	24.7412	24.6262
ENSMUSG00000021374.10	ENSMUSG00000021374.10	ENSMUSG00000021374.10	M. musculus	7	7	7	42.6	27.536	256	25.4448	25.3989	25.9061	25.4692	25.8396	25.7755	26.0436	25.3025	25.7846	25.3169	25.5838	25.5052	24.8019	25.4026	25.6999	25.616	25.7113	25.5821	25.7888	#N/A	25.7198	25.7498	#N/A	25.5333	25.8219	#N/A	25.0072	24.8683	25.4448	25.3989	25.9061	25.4692	25.8396	25.7755	26.0436	25.3025	25.7846	25.3169	25.5838	25.5052
ENSMUSG00000021377.15	ENSMUSG00000021377.15	ENSMUSG00000021377.15	M. musculus	12	12	12	30	43.158	380	29.1957	29.2449	29.1949	29.2118	29.2189	29.2672	29.1874	29.2615	29.1231	29.1077	29.095	29.2224	29.126	28.9953	29.124	29.0468	28.8749	28.8595	28.9251	28.9917	28.7463	28.8934	28.8745	28.7234	28.5331	28.537	28.7941	28.5703	29.1957	29.2449	29.1949	29.2118	29.2189	29.2672	29.1874	29.2615	29.1231	29.1077	29.095	29.2224
ENSMUSG00000021408.15	ENSMUSG00000021408.15	ENSMUSG00000021408.15	M. musculus	16	16	16	29.8	68.027	597	28.7533	28.6465	28.6098	28.5809	28.6577	28.6374	28.5692	28.8084	28.6559	28.6858	28.5077	28.5879	28.5931	28.6509	28.6102	28.6705	28.5275	28.6635	28.6796	28.5926	28.5964	28.6682	28.4208	28.5522	28.7113	28.6978	28.6936	28.5903	28.7533	28.6465	28.6098	28.5809	28.6577	28.6374	28.5692	28.8084	28.6559	28.6858	28.5077	28.5879
ENSMUSG00000021416.11	ENSMUSG00000021416.11	ENSMUSG00000021416.11	M. musculus	3	2	2	11.2	28.515	260	25.32	25.5164	#N/A	25.668	#N/A	#N/A	#N/A	#N/A	#N/A	#N/A	#N/A	#N/A	#N/A	#N/A	#N/A	#N/A	#N/A	#N/A	25.5296	#N/A	#N/A	#N/A	#N/A	25.6896	#N/A	25.2455	25.5689	25.6602	25.32	25.5164	24.3701	25.668	24.831	24.6916	24.2275	24.0426	24.1377	24.8435	24.4503	24.9828
ENSMUSG00000021417.15	ENSMUSG00000021417.15	ENSMUSG00000021417.15	M. musculus	4	4	3	39.5	13.159	119	26.7505	#N/A	#N/A	27.2053	#N/A	26.7091	#N/A	26.3496	26.7519	26.699	26.7657	26.2831	#N/A	27.1025	#N/A	26.526	#N/A	26.3167	26.4015	26.1524	26.1698	26.4707	#N/A	26.3097	26.2819	#N/A	#N/A	26.27	26.7505	24.7651	24.2503	27.2053	24.7387	26.7091	24.4183	26.3496	26.7519	26.699	26.7657	26.2831
ENSMUSG00000021423.6	ENSMUSG00000021423.6	ENSMUSG00000021423.6	M. musculus	7	7	7	64.2	17.811	162	28.2892	27.8522	28.3909	28.1555	28.3966	28.327	28.4455	28.7972	28.3692	28.4297	28.1357	28.49	28.6094	28.5736	28.545	28.6366	28.4997	28.9228	28.6925	28.9686	29.0032	28.5796	28.9833	29.0652	29.3938	29.1521	29.543	29.5973	28.2892	27.8522	28.3909	28.1555	28.3966	28.327	28.4455	28.7972	28.3692	28.4297	28.1357	28.49
ENSMUSG00000021427.10	ENSMUSG00000021427.10	ENSMUSG00000021427.10	M. musculus	3	3	3	11.4	33.677	298	29.7742	29.5428	29.907	29.2433	29.7468	29.5202	29.5135	29.4871	29.8279	29.5314	29.7102	29.6312	29.6525	29.7098	29.5964	29.7765	29.5245	29.5005	29.7685	29.8311	29.7078	29.2544	29.3158	29.2624	29.4469	29.2864	29.2522	29.6238	29.7742	29.5428	29.907	29.2433	29.7468	29.5202	29.5135	29.4871	29.8279	29.5314	29.7102	29.6312
ENSMUSG00000021457.14	ENSMUSG00000021457.14	ENSMUSG00000021457.14	M. musculus	29	29	29	63.5	66.066	583	31.7641	31.8121	31.8979	31.8146	31.8186	31.9119	31.919	31.8961	31.9188	31.8955	31.9137	31.8678	32.0611	32.0105	32.0748	32.0375	32.0826	32.1394	32.1389	32.1171	32.1767	32.1828	32.2423	32.3102	32.411	32.409	32.3832	32.3693	31.7641	31.8121	31.8979	31.8146	31.8186	31.9119	31.919	31.8961	31.9188	31.8955	31.9137	31.8678
ENSMUSG00000021468.8	ENSMUSG00000021468.8	ENSMUSG00000021468.8	M. musculus	12	12	12	31.1	52.534	473	27.6562	27.7484	27.7997	27.7829	27.4249	27.5582	27.5162	27.6009	27.5869	27.4513	27.5054	27.5001	27.5198	27.6821	27.5828	27.5336	27.5339	27.5181	27.3253	27.5705	27.4225	27.169	27.539	27.6012	27.4641	27.1883	27.4645	27.4784	27.6562	27.7484	27.7997	27.7829	27.4249	27.5582	27.5162	27.6009	27.5869	27.4513	27.5054	27.5001
ENSMUSG00000021474.9	ENSMUSG00000021474.9	ENSMUSG00000021474.9	M. musculus	11	10	10	39.4	35.649	322	29.2026	29.2119	29.2122	29.038	29.3144	29.3511	29.1673	29.2534	29.2827	29.2106	29.1672	29.1265	29.2685	29.2802	29.2564	29.1986	29.2081	29.222	29.1607	29.4045	29.1156	29.0576	29.0048	29.0267	29.1386	29.0016	29.0648	29.0812	29.2026	29.2119	29.2122	29.038	29.3144	29.3511	29.1673	29.2534	29.2827	29.2106	29.1672	29.1265
ENSMUSG00000021477.9;ENSMUSG00000057446.3	ENSMUSG00000021477.9	ENSMUSG00000021477.9	M. musculus	6	6	6	27.3	23.557	205	27.117	27.4466	27.3018	26.9691	27.2897	27.4126	27.371	27.6529	27.7195	27.6255	27.5657	27.558	27.5486	27.7476	27.6974	27.66	27.5933	27.6688	27.4494	27.6011	27.849	28.216	28.3129	28.0736	27.7083	27.6181	28.0498	27.8295	27.117	27.4466	27.3018	26.9691	27.2897	27.4126	27.371	27.6529	27.7195	27.6255	27.5657	27.558
ENSMUSG00000021484.8	ENSMUSG00000021484.8	ENSMUSG00000021484.8	M. musculus	19	19	19	60.1	40.429	358	30.6545	30.525	30.4725	30.4313	30.5174	30.6435	30.427	30.5526	30.4294	30.4699	30.5093	30.4795	30.6269	30.5766	30.4496	30.5286	30.5972	30.4653	30.5292	30.4271	30.6979	30.684	30.5264	30.2797	30.6047	30.4863	30.48	30.3543	30.6545	30.525	30.4725	30.4313	30.5174	30.6435	30.427	30.5526	30.4294	30.4699	30.5093	30.4795
ENSMUSG00000021494.9	ENSMUSG00000021494.9	ENSMUSG00000021494.9	M. musculus	11	11	11	23.6	69.819	622	#N/A	27.179	27.0208	27.1144	#N/A	26.7401	27.0542	27.0977	#N/A	26.8526	26.8507	27.2833	#N/A	#N/A	26.8186	26.7402	#N/A	26.697	26.933	26.8653	#N/A	26.6204	26.5243	26.8397	#N/A	#N/A	26.2955	26.6792	24.9374	27.179	27.0208	27.1144	24.7371	26.7401	27.0542	27.0977	24.4484	26.8526	26.8507	27.2833
ENSMUSG00000021500.17	ENSMUSG00000021500.17	ENSMUSG00000021500.17	M. musculus	26	26	26	28.3	117	1028	28.7013	28.4701	28.675	28.631	28.6553	28.7373	28.7195	28.4946	28.4453	28.5216	28.5202	28.5777	28.6181	28.544	28.7357	28.5087	28.4585	28.504	28.2808	28.2522	28.2655	28.3919	28.1985	27.7222	27.6193	28.0887	28.1484	28.3305	28.7013	28.4701	28.675	28.631	28.6553	28.7373	28.7195	28.4946	28.4453	28.5216	28.5202	28.5777
ENSMUSG00000021520.4	ENSMUSG00000021520.4	ENSMUSG00000021520.4	M. musculus	8	8	8	60.4	13.561	111	27.3969	#N/A	27.363	26.9171	#N/A	27.2171	#N/A	#N/A	27.691	27.4415	27.3644	27.2148	27.7906	27.8992	27.5048	27.4108	#N/A	27.4481	27.4582	27.5286	27.7044	#N/A	#N/A	27.6333	#N/A	27.2352	27.346	27.4646	27.3969	24.5907	27.363	26.9171	24.4615	27.2171	24.7986	24.4695	27.691	27.4415	27.3644	27.2148
ENSMUSG00000021546.18	ENSMUSG00000021546.18	ENSMUSG00000021546.18	M. musculus	29	29	29	68.1	51.028	464	33.7446	33.6744	33.648	33.5835	33.7163	33.6442	33.621	33.6435	33.605	33.6183	33.604	33.5132	33.5977	33.5148	33.493	33.5659	33.4769	33.4667	33.5156	33.485	33.2368	33.2872	33.2062	33.2514	33.086	33.1888	33.2479	33.1053	33.7446	33.6744	33.648	33.5835	33.7163	33.6442	33.621	33.6435	33.605	33.6183	33.604	33.5132
ENSMUSG00000021549.14	ENSMUSG00000021549.14	ENSMUSG00000021549.14	M. musculus	33	33	33	38.9	115.43	1038	29.2954	29.4335	29.4211	29.4805	29.5484	29.5309	29.4679	29.6041	29.3794	29.4599	29.4923	29.4858	29.5337	29.3946	29.3815	29.3888	29.3877	29.4399	29.5419	29.3292	29.5784	29.9982	29.8633	29.6929	29.6689	29.9031	29.82	29.7176	29.2954	29.4335	29.4211	29.4805	29.5484	29.5309	29.4679	29.6041	29.3794	29.4599	29.4923	29.4858
ENSMUSG00000021550.6	ENSMUSG00000021550.6	ENSMUSG00000021550.6	M. musculus	18	18	18	58	38.615	338	29.0533	29.1486	28.9624	28.9276	28.9443	28.7322	28.993	29.0458	28.9285	29.0074	28.8981	28.9421	28.9885	29.0669	28.8873	29.0856	29.0162	29.1263	29.1618	29.1717	29.156	29.2355	29.1426	29.1222	29.2712	29.3191	29.2215	29.1935	29.0533	29.1486	28.9624	28.9276	28.9443	28.7322	28.993	29.0458	28.9285	29.0074	28.8981	28.9421
ENSMUSG00000021576.6	ENSMUSG00000021576.6	ENSMUSG00000021576.6	M. musculus	9	9	9	50.8	21.867	191	28.558	28.6317	28.6909	28.3092	28.6927	28.4904	28.637	28.7207	28.8036	28.9464	28.5733	28.6464	28.8916	29.0218	28.8606	28.8081	28.7516	29.1066	28.9346	28.863	28.8698	28.9352	28.7558	28.8327	28.5756	28.8833	28.757	28.778	28.558	28.6317	28.6909	28.3092	28.6927	28.4904	28.637	28.7207	28.8036	28.9464	28.5733	28.6464
ENSMUSG00000021577.14	ENSMUSG00000021577.14	ENSMUSG00000021577.14	M. musculus	32	32	32	64.9	72.585	664	31.8399	31.7895	31.7618	31.8124	31.8612	31.878	31.9245	31.8186	31.8339	31.8189	31.84	31.813	31.8997	31.8541	31.9823	31.8514	31.8883	31.9406	32.0502	32.059	31.8469	31.9225	31.8808	31.9284	31.8321	31.8105	31.8288	31.8712	31.8399	31.7895	31.7618	31.8124	31.8612	31.878	31.9245	31.8186	31.8339	31.8189	31.84	31.813
ENSMUSG00000021585.10	ENSMUSG00000021585.10	ENSMUSG00000021585.10	M. musculus	14	14	14	31	74.421	686	29.6939	29.6597	29.687	29.7949	29.7434	29.819	29.579	29.8396	29.719	29.5624	29.639	29.6943	29.7379	29.5337	29.7918	29.7628	29.7853	29.5342	29.8987	29.7922	29.7756	29.3391	29.7564	29.676	29.8331	29.7674	29.6579	29.6766	29.6939	29.6597	29.687	29.7949	29.7434	29.819	29.579	29.8396	29.719	29.5624	29.639	29.6943
ENSMUSG00000021591.8	ENSMUSG00000021591.8	ENSMUSG00000021591.8	M. musculus	6	6	6	57	11.871	107	29.9383	29.9002	29.8437	29.9631	30.0596	30.1804	29.9882	30.0289	30.1855	30.2728	30.0858	30.258	30.3069	30.3782	30.3683	30.2963	30.2908	30.2973	30.3208	29.4852	30.0715	30.0652	30.1958	29.5951	29.5969	29.7311	30.0026	29.6381	29.9383	29.9002	29.8437	29.9631	30.0596	30.1804	29.9882	30.0289	30.1855	30.2728	30.0858	30.258
ENSMUSG00000021592.18	ENSMUSG00000021592.18	ENSMUSG00000021592.18	M. musculus	6	6	6	11.2	63.099	556	#N/A	#N/A	#N/A	25.6595	25.3314	#N/A	25.596	#N/A	25.7981	#N/A	25.5062	25.8883	25.8164	25.5224	25.8619	25.8751	25.5169	26.037	25.7103	26.1535	26.1629	26.3821	26.5856	26.2412	26.6617	26.8886	26.5756	26.6402	24.5578	24.7005	25.0861	25.6595	25.3314	24.6768	25.596	24.7022	25.7981	25.0174	25.5062	25.8883
ENSMUSG00000021595.18	ENSMUSG00000021595.18	ENSMUSG00000021595.18	M. musculus	24	24	24	42.7	77.746	691	29.2448	29.1637	29.158	29.1104	29.181	29.1036	29.2389	29.1438	29.0419	29.0455	29.0624	28.9622	29.0279	28.9158	29.0036	29.0192	28.8679	28.9745	28.8551	28.9779	28.6865	28.8363	28.8752	28.7368	28.7248	28.6167	28.6928	28.6042	29.2448	29.1637	29.158	29.1104	29.181	29.1036	29.2389	29.1438	29.0419	29.0455	29.0624	28.9622
ENSMUSG00000021610.8	ENSMUSG00000021610.8	ENSMUSG00000021610.8	M. musculus	6	6	6	15.2	62.183	539	26.5585	26.7987	26.4111	26.1805	26.4755	26.5687	26.362	26.5423	26.5339	26.6424	26.4304	26.306	26.5764	26.7205	26.5569	26.6231	26.7985	26.3226	26.2247	26.7794	26.4656	26.3928	26.5503	26.4348	26.5541	26.4797	26.3679	26.4207	26.5585	26.7987	26.4111	26.1805	26.4755	26.5687	26.362	26.5423	26.5339	26.6424	26.4304	26.306
ENSMUSG00000021629.10	ENSMUSG00000021629.10	ENSMUSG00000021629.10	M. musculus	4	4	4	8.1	83.772	761	25.2377	25.4124	25.3166	#N/A	25.1926	#N/A	#N/A	#N/A	25.3129	25.0451	25.4161	25.3569	#N/A	#N/A	#N/A	25.3353	#N/A	#N/A	25.4704	25.2517	25.3159	#N/A	#N/A	#N/A	25.2665	#N/A	#N/A	#N/A	25.2377	25.4124	25.3166	24.7314	25.1926	24.8551	24.4964	24.652	25.3129	25.0451	25.4161	25.3569
ENSMUSG00000021646.9	ENSMUSG00000021646.9	ENSMUSG00000021646.9	M. musculus	11	11	11	23.3	61.378	563	26.5909	26.6966	26.7172	26.4743	#N/A	26.9788	26.6509	26.9268	26.8872	26.7233	26.8782	26.7078	25.9554	26.631	26.9212	26.6756	26.4715	26.9036	26.864	26.7892	26.9093	26.9981	26.6674	26.9646	26.9617	26.8395	26.9318	27.1674	26.5909	26.6966	26.7172	26.4743	24.493	26.9788	26.6509	26.9268	26.8872	26.7233	26.8782	26.7078
ENSMUSG00000021660.14	ENSMUSG00000021660.14	ENSMUSG00000021660.14	M. musculus	4	4	4	40.7	22.031	204	28.7646	28.7897	28.8716	28.9175	28.9903	28.8583	28.8913	28.9903	28.7667	28.9547	28.7301	28.7492	29.0384	29.0774	29.0583	29.0585	28.7568	28.7442	28.5594	29.021	28.6747	28.6127	28.8305	28.698	28.5539	28.5967	28.7754	28.3796	28.7646	28.7897	28.8716	28.9175	28.9903	28.8583	28.8913	28.9903	28.7667	28.9547	28.7301	28.7492
ENSMUSG00000021665.9	ENSMUSG00000021665.9	ENSMUSG00000021665.9	M. musculus	32	32	32	51.5	61.115	536	33.4062	33.4135	33.4004	33.4013	33.4841	33.4942	33.4443	33.3854	33.3829	33.4006	33.4334	33.3567	33.3846	33.4013	33.3655	33.3469	33.5381	33.5729	33.5459	33.5651	34.069	34.0846	34.0019	34.1097	34.4843	34.4589	34.4606	34.6448	33.4062	33.4135	33.4004	33.4013	33.4841	33.4942	33.4443	33.3854	33.3829	33.4006	33.4334	33.3567
ENSMUSG00000021666.16	ENSMUSG00000021666.16	ENSMUSG00000021666.16	M. musculus	9	9	9	16	85.937	777	26.1703	26.4768	26.0598	26.399	26.4027	26.2715	26.4737	26.3836	26.4664	26.4087	26.3388	26.2064	26.2972	26.4205	26.258	26.1667	26.5597	26.4109	25.9449	26.3814	26.2677	26.3837	26.3118	26.3107	26.305	26.3762	26.4395	26.216	26.1703	26.4768	26.0598	26.399	26.4027	26.2715	26.4737	26.3836	26.4664	26.4087	26.3388	26.2064
ENSMUSG00000021669.15	ENSMUSG00000021669.15	ENSMUSG00000021669.15	M. musculus	18	18	18	38.6	68.282	598	27.667	27.9741	27.9392	28.3043	28.152	27.9883	27.8605	28.0078	27.9679	28.0787	27.9891	27.6393	27.4558	27.8556	27.5894	28.0496	27.8812	27.9618	27.9523	27.812	27.7798	27.6965	27.7369	27.6157	27.3872	27.8802	27.7917	27.805	27.667	27.9741	27.9392	28.3043	28.152	27.9883	27.8605	28.0078	27.9679	28.0787	27.9891	27.6393
ENSMUSG00000021676.10	ENSMUSG00000021676.10	ENSMUSG00000021676.10	M. musculus	57	57	56	45.1	180.53	1575	30.9172	31.1168	31.0198	30.9895	31.0093	31.0006	31.0189	31.1583	30.9331	30.9477	30.9161	30.9251	30.9024	30.8979	30.9532	30.9588	30.8574	30.8645	30.9786	30.9181	30.9178	30.9354	30.8655	30.9798	31.0324	31.0093	31.0105	31.1084	30.9172	31.1168	31.0198	30.9895	31.0093	31.0006	31.0189	31.1583	30.9331	30.9477	30.9161	30.9251
ENSMUSG00000021686.6	ENSMUSG00000021686.6	ENSMUSG00000021686.6	M. musculus	10	10	10	25.8	52.33	484	29.3837	29.5814	29.2705	29.5708	29.2757	29.5546	29.3013	29.5526	29.3327	29.4626	29.1988	29.4292	29.3114	29.4674	29.4845	29.547	29.3568	29.3042	29.4621	29.2317	29.4019	29.4504	29.3365	29.5439	29.391	29.4892	29.3558	29.308	29.3837	29.5814	29.2705	29.5708	29.2757	29.5546	29.3013	29.5526	29.3327	29.4626	29.1988	29.4292
ENSMUSG00000021687.14	ENSMUSG00000021687.14	ENSMUSG00000021687.14	M. musculus	9	9	9	38.2	38.028	338	28.796	28.7475	28.6633	28.4233	28.7757	28.695	28.5091	28.55	28.5426	28.702	28.6153	28.4944	28.6216	28.4262	28.5689	28.1688	28.4552	28.5405	28.3507	28.6108	28.4729	28.6628	28.2884	28.2954	28.4847	28.2268	28.6084	28.7441	28.796	28.7475	28.6633	28.4233	28.7757	28.695	28.5091	28.55	28.5426	28.702	28.6153	28.4944
ENSMUSG00000021707.5	ENSMUSG00000021707.5	ENSMUSG00000021707.5	M. musculus	9	9	9	56.1	21.606	187	28.4743	28.4281	28.4904	28.698	27.959	28.2155	28.3132	28.6585	27.772	28.6206	28.4289	28.6557	28.7246	28.5867	28.3563	28.457	28.1436	28.2742	28.3533	28.4131	28.0452	28.3303	28.3543	28.4611	27.1296	27.9543	28.3728	28.4079	28.4743	28.4281	28.4904	28.698	27.959	28.2155	28.3132	28.6585	27.772	28.6206	28.4289	28.6557
ENSMUSG00000021709.14	ENSMUSG00000021709.14	ENSMUSG00000021709.14	M. musculus	12	12	11	11.8	157.89	1411	26.8728	26.9009	26.9479	26.8321	26.8711	26.8711	26.7199	26.6665	26.92	26.8805	26.8795	26.5833	26.9138	26.81	26.7934	26.9629	26.7797	26.8904	26.6199	26.6966	26.6168	26.833	26.8754	26.7204	26.6147	26.8126	26.7533	26.9939	26.8728	26.9009	26.9479	26.8321	26.8711	26.8711	26.7199	26.6665	26.92	26.8805	26.8795	26.5833
ENSMUSG00000021710.11	ENSMUSG00000021710.11	ENSMUSG00000021710.11	M. musculus	21	21	21	36	77.893	683	28.4523	28.5822	28.4012	28.3419	28.4421	28.4729	28.3418	28.2641	28.2657	28.4655	28.3327	28.4554	28.5484	28.4694	28.5111	28.2781	28.4605	28.5028	28.4022	28.5248	28.4423	28.482	28.1967	28.3348	28.2014	28.4485	28.2917	28.4622	28.4523	28.5822	28.4012	28.3419	28.4421	28.4729	28.3418	28.2641	28.2657	28.4655	28.3327	28.4554
ENSMUSG00000021711.17	ENSMUSG00000021711.17	ENSMUSG00000021711.17	M. musculus	8	8	8	19.9	46.476	417	26.612	26.7633	26.9374	28.0272	26.5859	26.8713	27.982	27.6304	26.9228	26.8982	27.9321	27.8649	26.7247	26.5608	28.0274	27.7334	26.5706	26.577	#N/A	27.9868	#N/A	26.7725	26.8657	27.0743	26.8338	26.5286	26.8555	27.8671	26.612	26.7633	26.9374	28.0272	26.5859	26.8713	27.982	27.6304	26.9228	26.8982	27.9321	27.8649
ENSMUSG00000021715.12	ENSMUSG00000021715.12	ENSMUSG00000021715.12	M. musculus	4	4	4	16.8	53.542	469	26.3743	#N/A	#N/A	26.0587	#N/A	#N/A	#N/A	#N/A	#N/A	#N/A	#N/A	#N/A	#N/A	#N/A	26.3326	#N/A	#N/A	#N/A	#N/A	#N/A	#N/A	#N/A	#N/A	#N/A	#N/A	#N/A	#N/A	#N/A	26.3743	24.9813	24.6308	26.0587	24.8944	24.1132	24.1717	24.5054	24.3844	24.2913	24.62	24.3923
ENSMUSG00000021731.10	ENSMUSG00000021731.10	ENSMUSG00000021731.10	M. musculus	10	10	10	24.9	49.939	442	26.8963	26.8465	26.7477	26.8127	26.806	26.8317	26.7375	26.7385	26.7261	26.6326	26.8191	26.4778	26.8182	26.6988	26.7259	26.3424	26.7159	26.3104	26.6367	26.3186	26.6406	26.2037	26.7529	26.3822	26.4853	#N/A	26.3271	26.2837	26.8963	26.8465	26.7477	26.8127	26.806	26.8317	26.7375	26.7385	26.7261	26.6326	26.8191	26.4778
ENSMUSG00000021733.11	ENSMUSG00000021733.11	ENSMUSG00000021733.11	M. musculus	3	3	3	3.2	125.36	1113	25.6965	25.3245	25.0473	25.3733	25.4144	#N/A	#N/A	#N/A	25.7678	25.2438	25.124	#N/A	25.5068	#N/A	#N/A	#N/A	#N/A	#N/A	25.3632	#N/A	#N/A	#N/A	#N/A	#N/A	#N/A	#N/A	#N/A	#N/A	25.6965	25.3245	25.0473	25.3733	25.4144	24.5061	24.2752	24.1826	25.7678	25.2438	25.124	24.8157
ENSMUSG00000021737.4	ENSMUSG00000021737.4	ENSMUSG00000021737.4	M. musculus	27	27	27	64.3	45.536	389	31.0653	31.0773	31.0686	30.9736	31.1281	31.1451	31.0752	31.0606	31.0539	31.1217	31.0135	31.0251	31.1613	31.1559	31.1156	31.0655	31.0519	31.0239	30.9642	31.0423	30.8857	30.9745	30.9095	30.8496	30.7785	30.7909	30.7536	30.8559	31.0653	31.0773	31.0686	30.9736	31.1281	31.1451	31.0752	31.0606	31.0539	31.1217	31.0135	31.0251
ENSMUSG00000021748.9	ENSMUSG00000021748.9	ENSMUSG00000021748.9	M. musculus	12	12	12	48.5	38.937	359	30.1125	30.3024	30.3743	30.4107	30.0808	30.3617	30.3019	30.4204	30.0909	30.3152	30.3785	30.2969	30.2536	30.4236	30.412	30.3161	30.1813	30.3571	30.4266	30.4264	30.2754	30.4197	30.3745	30.5497	30.3221	30.5312	30.4063	30.5528	30.1125	30.3024	30.3743	30.4107	30.0808	30.3617	30.3019	30.4204	30.0909	30.3152	30.3785	30.2969
ENSMUSG00000021771.14	ENSMUSG00000021771.14	ENSMUSG00000021771.14	M. musculus	19	19	19	70.8	31.732	295	33.1233	33.1123	33.1638	32.9855	33.2555	33.1495	33.0686	33.0715	33.1587	33.1106	33.1342	33.1217	33.2593	33.2804	33.2148	33.0456	33.3275	33.2672	33.2538	33.2906	33.5688	33.7024	33.5548	33.5564	33.8574	33.7882	33.8579	33.9088	33.1233	33.1123	33.1638	32.9855	33.2555	33.1495	33.0686	33.0715	33.1587	33.1106	33.1342	33.1217
ENSMUSG00000021773.11	ENSMUSG00000021773.11	ENSMUSG00000021773.11	M. musculus	5	5	5	31	22.215	200	28.0624	28.0473	27.61	27.4902	27.6674	27.7967	27.6156	27.8326	27.8243	27.8652	27.8978	27.8833	27.7884	27.74	27.5922	27.8483	28.0329	27.8203	27.8609	27.9773	27.9656	27.8965	28.0715	27.9195	28.0224	28.073	28.0277	28.1411	28.0624	28.0473	27.61	27.4902	27.6674	27.7967	27.6156	27.8326	27.8243	27.8652	27.8978	27.8833
ENSMUSG00000021786.13	ENSMUSG00000021786.13	ENSMUSG00000021786.13	M. musculus	8	8	8	32	48.627	459	26.134	26.4431	26.2035	26.4562	26.1867	26.08	26.5673	#N/A	26.3215	26.371	26.6508	#N/A	26.294	#N/A	26.601	#N/A	26.5263	26.374	26.2617	26.3236	26.7953	26.83	26.7434	26.8447	26.8959	27.0113	26.9024	26.5891	26.134	26.4431	26.2035	26.4562	26.1867	26.08	26.5673	24.8951	26.3215	26.371	26.6508	24.5305
ENSMUSG00000021794.16	ENSMUSG00000021794.16	ENSMUSG00000021794.16	M. musculus	32	32	32	67.4	61.336	558	33.2717	33.3299	33.4088	33.3063	33.362	33.33	33.3674	33.4239	33.241	33.3425	33.3497	33.3151	33.2621	33.3593	33.4108	33.4328	33.4063	33.4366	33.4453	33.39	33.4072	33.4751	33.3176	33.4274	33.4661	33.4287	33.4485	33.4121	33.2717	33.3299	33.4088	33.3063	33.362	33.33	33.3674	33.4239	33.241	33.3425	33.3497	33.3151
ENSMUSG00000021807.6	ENSMUSG00000021807.6	ENSMUSG00000021807.6	M. musculus	10	10	10	53.7	28.152	244	28.6853	28.7155	28.5512	28.773	28.9549	28.7687	28.587	28.6154	28.7284	28.6122	28.5411	28.7247	28.8365	28.5607	28.5741	28.7509	28.0703	28.5314	28.3637	28.6063	28.3862	28.461	28.3754	28.3969	28.1175	28.3062	28.3919	28.4048	28.6853	28.7155	28.5512	28.773	28.9549	28.7687	28.587	28.6154	28.7284	28.6122	28.5411	28.7247
ENSMUSG00000021811.7	ENSMUSG00000021811.7	ENSMUSG00000021811.7	M. musculus	4	4	4	17	30.059	259	26.1688	26.0093	26.2308	#N/A	25.9845	26.3801	#N/A	26.1389	#N/A	26.5144	26.2521	26.4061	25.9743	#N/A	25.8596	26.0589	26.0785	#N/A	25.9006	26.1176	#N/A	25.8604	#N/A	26.1157	#N/A	#N/A	26.336	25.9424	26.1688	26.0093	26.2308	24.6035	25.9845	26.3801	24.4198	26.1389	24.3358	26.5144	26.2521	26.4061
ENSMUSG00000021814.17	ENSMUSG00000021814.17	ENSMUSG00000021814.17	M. musculus	24	24	24	44.3	49.925	463	31.8403	31.9663	31.9534	31.919	31.8494	31.9568	31.837	31.9819	31.8674	31.966	32.043	31.9532	32.0813	32.0121	32.0135	31.9844	31.9954	32.037	32.1386	32.2172	32.054	32.0785	32.1355	32.1188	32.0642	32.1911	32.2035	32.1603	31.8403	31.9663	31.9534	31.919	31.8494	31.9568	31.837	31.9819	31.8674	31.966	32.043	31.9532
ENSMUSG00000021820.18	ENSMUSG00000021820.18	ENSMUSG00000021820.18	M. musculus	13	13	7	26.2	63.239	565	25.655	25.8883	#N/A	26.0217	26.1586	26.1801	26.2787	#N/A	26.0592	26.115	25.9502	#N/A	26.1144	26.1683	26.2452	25.9331	26.1634	26.0441	26.0103	25.7096	#N/A	26.3245	25.7262	#N/A	#N/A	26.2058	25.8452	26.0985	25.655	25.8883	24.7154	26.0217	26.1586	26.1801	26.2787	24.3844	26.0592	26.115	25.9502	24.5861
ENSMUSG00000021822.3	ENSMUSG00000021822.3	ENSMUSG00000021822.3	M. musculus	5	5	5	18	48.267	433	25.6452	25.6696	25.6423	25.8101	#N/A	25.3825	#N/A	25.3605	#N/A	#N/A	25.1464	#N/A	25.3306	#N/A	25.0065	25.7159	#N/A	#N/A	#N/A	#N/A	#N/A	#N/A	#N/A	#N/A	#N/A	#N/A	#N/A	25.7372	25.6452	25.6696	25.6423	25.8101	24.4822	25.3825	25.1199	25.3605	24.3928	24.1322	25.1464	24.3424
ENSMUSG00000021823.10	ENSMUSG00000021823.10	ENSMUSG00000021823.10	M. musculus	55	55	55	62.3	116.72	1066	31.0887	31.0941	31.0932	31.1196	31.1667	31.1556	31.0821	31.172	31.219	31.1081	31.06	30.8873	31.1123	31.0265	31.1381	30.9408	31.0706	31.0297	31.0882	30.9218	31.1224	30.9931	30.9953	30.9902	31.052	30.9915	30.985	30.9988	31.0887	31.0941	31.0932	31.1196	31.1667	31.1556	31.0821	31.172	31.219	31.1081	31.06	30.8873
ENSMUSG00000021824.13	ENSMUSG00000021824.13	ENSMUSG00000021824.13	M. musculus	10	10	9	64.2	23.03	204	28.9082	29.078	29.1894	29.2744	29.2139	29.0669	29.0539	29.2757	28.9093	29.0553	29.1641	29.0402	29.1376	29.069	29.0075	29.3103	28.9214	29.1087	29.0428	29.196	29.1309	29.1014	29.2388	29.2465	29.07	29.1733	29.1854	29.2632	28.9082	29.078	29.1894	29.2744	29.2139	29.0669	29.0539	29.2757	28.9093	29.0553	29.1641	29.0402
ENSMUSG00000021831.9	ENSMUSG00000021831.9	ENSMUSG00000021831.9	M. musculus	18	18	17	56	54.084	464	29.7223	29.5722	29.4925	29.4269	29.5422	29.5755	29.5258	29.3864	29.5488	29.4159	29.4813	29.3385	29.6824	29.4852	29.5823	29.4396	29.494	29.3604	29.4517	29.2754	29.3546	29.2843	29.3027	29.002	29.1745	29.2886	29.1115	28.8971	29.7223	29.5722	29.4925	29.4269	29.5422	29.5755	29.5258	29.3864	29.5488	29.4159	29.4813	29.3385
ENSMUSG00000021866.15	ENSMUSG00000021866.15	ENSMUSG00000021866.15	M. musculus	21	21	21	41.2	54.079	503	31.2615	31.3318	31.3621	31.4066	31.3455	31.2898	31.3388	31.3587	31.273	31.3733	31.4833	31.3546	31.4544	31.3795	31.3993	31.5266	31.5629	31.4982	31.6055	31.6651	31.5237	31.5637	31.6664	31.4956	31.5328	31.5852	31.5634	31.6226	31.2615	31.3318	31.3621	31.4066	31.3455	31.2898	31.3388	31.3587	31.273	31.3733	31.4833	31.3546
ENSMUSG00000021868.7	ENSMUSG00000021868.7	ENSMUSG00000021868.7	M. musculus	3	3	3	12.1	21.737	206	#N/A	26.1217	25.6374	#N/A	#N/A	#N/A	#N/A	#N/A	#N/A	#N/A	#N/A	#N/A	#N/A	#N/A	#N/A	#N/A	#N/A	#N/A	#N/A	#N/A	#N/A	#N/A	#N/A	#N/A	#N/A	#N/A	#N/A	#N/A	24.5413	26.1217	25.6374	24.6423	24.2511	24.2265	24.8794	24.09	24.3794	24.4817	24.8823	24.9879
ENSMUSG00000021917.16	ENSMUSG00000021917.16	ENSMUSG00000021917.16	M. musculus	2	2	2	8.1	18.186	161	#N/A	#N/A	28.1247	#N/A	28.5512	#N/A	28.2502	#N/A	#N/A	#N/A	28.2039	#N/A	28.2703	#N/A	28.4855	#N/A	#N/A	#N/A	28.3143	#N/A	#N/A	28.2078	#N/A	#N/A	#N/A	#N/A	27.7963	#N/A	25.051	24.9738	28.1247	24.3485	28.5512	24.1565	28.2502	25.1854	24.9756	24.2721	28.2039	24.6283
ENSMUSG00000021929.9	ENSMUSG00000021929.9	ENSMUSG00000021929.9	M. musculus	17	17	13	42.4	57.772	521	29.421	29.318	29.3842	29.2918	29.425	29.3074	29.2726	29.2292	29.3638	29.3302	29.4477	29.3805	29.5439	29.3002	29.4119	29.3358	29.4546	29.3607	29.3661	29.5207	29.2658	29.3283	29.2244	29.1811	28.9698	29.3042	29.257	29.3156	29.421	29.318	29.3842	29.2918	29.425	29.3074	29.2726	29.2292	29.3638	29.3302	29.4477	29.3805
ENSMUSG00000021930.14	ENSMUSG00000021930.14	ENSMUSG00000021930.14	M. musculus	5	5	5	37.4	17.987	163	26.5604	26.6657	26.7642	26.6047	26.4902	26.7515	26.7619	26.5747	26.4087	26.7299	26.916	26.9266	26.5969	26.874	26.752	26.8656	#N/A	26.5019	26.7699	26.8008	#N/A	26.6656	26.6847	26.5497	#N/A	26.46	26.5325	26.4008	26.5604	26.6657	26.7642	26.6047	26.4902	26.7515	26.7619	26.5747	26.4087	26.7299	26.916	26.9266
ENSMUSG00000021938.12	ENSMUSG00000021938.12	ENSMUSG00000021938.12	M. musculus	14	12	12	25.6	58.758	523	27.746	27.6891	28.0627	27.9133	27.9632	27.9736	27.8872	27.8059	27.9448	27.5683	27.9471	27.6649	27.9195	27.8796	27.7053	27.4451	27.6264	27.5222	27.5026	27.6004	27.4109	27.227	27.3619	27.2139	27.0512	27.033	27.1777	27.235	27.746	27.6891	28.0627	27.9133	27.9632	27.9736	27.8872	27.8059	27.9448	27.5683	27.9471	27.6649
ENSMUSG00000021939.8	ENSMUSG00000021939.8	ENSMUSG00000021939.8	M. musculus	21	21	21	63.1	37.279	339	35.2694	35.1372	35.211	35.2943	35.3634	35.1992	35.2652	35.1398	35.251	35.1272	35.2376	35.3434	35.2172	35.2546	35.2372	35.1884	35.3548	35.3634	35.4807	35.3363	35.4614	35.4454	35.3517	35.3514	35.5876	35.4831	35.4312	35.4692	35.2694	35.1372	35.211	35.2943	35.3634	35.1992	35.2652	35.1398	35.251	35.1272	35.2376	35.3434
ENSMUSG00000021947.11	ENSMUSG00000021947.11	ENSMUSG00000021947.11	M. musculus	16	16	16	58	35.208	319	29.3882	29.4785	29.3179	29.3209	29.4159	29.4386	29.3893	29.4495	29.4285	29.611	29.41	29.2682	29.5559	29.3184	29.4173	29.3598	29.2479	29.3362	29.3205	29.3374	29.4844	29.4341	29.3966	29.4215	29.4389	29.5982	29.4988	29.5228	29.3882	29.4785	29.3179	29.3209	29.4159	29.4386	29.3893	29.4495	29.4285	29.611	29.41	29.2682
ENSMUSG00000021948.17;ENSMUSG00000026778.13	ENSMUSG00000021948.17	ENSMUSG00000021948.17	M. musculus	25	25	24	46.3	67.304	585	30.4241	30.4016	30.4929	30.5184	30.3853	30.4048	30.4189	30.5113	30.4643	30.4475	30.4271	30.448	30.5157	30.533	30.5617	30.5065	30.5772	30.4197	30.547	30.4648	30.1781	30.3539	30.1427	30.2929	30.2451	30.2871	30.1635	30.2474	30.4241	30.4016	30.4929	30.5184	30.3853	30.4048	30.4189	30.5113	30.4643	30.4475	30.4271	30.448
ENSMUSG00000021957.7	ENSMUSG00000021957.7	ENSMUSG00000021957.7	M. musculus	3	3	3	50	4.5171	42	29.7117	29.6039	29.3147	29.5746	29.47	29.9728	29.3063	29.664	29.7048	29.3257	29.318	29.3687	29.7947	29.7179	29.4611	29.8525	29.3209	29.2654	28.8798	29.9193	29.2214	29.2543	29.4518	29.1957	29.2395	29.1903	28.7643	#N/A	29.7117	29.6039	29.3147	29.5746	29.47	29.9728	29.3063	29.664	29.7048	29.3257	29.318	29.3687
ENSMUSG00000021962.9	ENSMUSG00000021962.9	ENSMUSG00000021962.9	M. musculus	6	6	6	14.5	65.218	602	#N/A	26.309	26.2569	26.1583	26.2811	26.3278	26.2651	26.4455	26.313	26.3942	26.2619	#N/A	26.2187	26.1866	26.4052	26.2315	#N/A	26.0955	26.2645	26.0055	25.7187	25.7596	#N/A	#N/A	#N/A	#N/A	#N/A	25.4981	24.6112	26.309	26.2569	26.1583	26.2811	26.3278	26.2651	26.4455	26.313	26.3942	26.2619	24.4491
ENSMUSG00000021973.9	ENSMUSG00000021973.9	ENSMUSG00000021973.9	M. musculus	6	6	6	19.7	49.475	432	26.528	#N/A	#N/A	#N/A	#N/A	#N/A	#N/A	#N/A	26.1924	#N/A	#N/A	#N/A	26.3321	#N/A	#N/A	27.9122	#N/A	#N/A	#N/A	#N/A	#N/A	#N/A	#N/A	#N/A	#N/A	#N/A	#N/A	#N/A	26.528	24.9637	24.4763	24.5606	24.2518	24.0037	24.5246	24.0091	26.1924	24.6189	24.7176	24.2978
ENSMUSG00000021981.10	ENSMUSG00000021981.10	ENSMUSG00000021981.10	M. musculus	7	7	7	22	34.336	296	28.5275	29.0233	28.3121	28.6919	29.1695	29.0703	28.5365	28.7292	29.0396	29.0866	28.5805	28.7286	29.2272	29.1733	27.6415	28.7154	28.8955	27.9934	28.6181	29.139	27.7984	27.2723	28.8244	27.9016	28.3667	28.54	28.2855	27.9178	28.5275	29.0233	28.3121	28.6919	29.1695	29.0703	28.5365	28.7292	29.0396	29.0866	28.5805	28.7286
ENSMUSG00000021987.9	ENSMUSG00000021987.9	ENSMUSG00000021987.9	M. musculus	25	25	25	44.3	75.711	655	28.025	28.0869	27.9902	28.2044	28.1188	28.0992	28.0611	27.9647	28.1911	28.1398	27.895	27.996	28.0697	28.0143	27.9649	28.0055	27.9256	27.771	27.8444	28.0092	27.824	27.7769	27.7253	27.9361	27.6125	27.8744	27.886	27.7471	28.025	28.0869	27.9902	28.2044	28.1188	28.0992	28.0611	27.9647	28.1911	28.1398	27.895	27.996
ENSMUSG00000021996.16	ENSMUSG00000021996.16	ENSMUSG00000021996.16	M. musculus	16	16	16	89.9	27.131	247	32.8674	32.7338	32.8253	32.7921	32.9467	32.8914	32.953	32.7804	32.9181	32.9179	32.9521	32.8469	33.2008	33.1964	33.2147	33.0974	33.1707	33.1445	33.0172	33.2206	33.0196	33.1705	33.022	33.1267	33.336	33.3046	33.3116	33.3445	32.8674	32.7338	32.8253	32.7921	32.9467	32.8914	32.953	32.7804	32.9181	32.9179	32.9521	32.8469
ENSMUSG00000021998.16	ENSMUSG00000021998.16	ENSMUSG00000021998.16	M. musculus	53	53	47	85.3	70.148	627	36.2931	36.1832	36.2907	36.2057	36.3129	36.214	36.2771	36.2212	36.3252	36.2498	36.3054	36.2004	36.3162	36.3174	36.2983	36.1856	36.4091	36.3481	36.3105	36.3255	36.4326	36.3439	36.333	36.3198	36.474	36.5442	36.4253	36.3925	36.2931	36.1832	36.2907	36.2057	36.3129	36.214	36.2771	36.2212	36.3252	36.2498	36.3054	36.2004
ENSMUSG00000022014.15	ENSMUSG00000022014.15	ENSMUSG00000022014.15	M. musculus	3	3	3	16.2	24.98	216	#N/A	#N/A	#N/A	#N/A	#N/A	24.9785	#N/A	#N/A	#N/A	24.9856	#N/A	#N/A	25.4856	25.5775	25.1295	#N/A	25.2246	#N/A	25.0881	#N/A	#N/A	#N/A	#N/A	#N/A	#N/A	#N/A	#N/A	#N/A	25.1813	25.0756	24.4463	24.9842	24.162	24.9785	24.3987	23.965	24.956	24.9856	24.5953	24.7987
ENSMUSG00000022024.10	ENSMUSG00000022024.10	ENSMUSG00000022024.10	M. musculus	22	22	22	68.2	38.158	336	29.6281	29.5652	29.5766	29.8262	29.4983	29.5685	29.5799	29.7374	29.6496	29.6065	29.6627	29.6819	29.5528	29.5507	29.6114	29.6139	29.3694	29.4832	29.6316	29.7389	29.4612	29.4445	29.4403	29.5696	29.3904	29.1753	29.3248	29.4247	29.6281	29.5652	29.5766	29.8262	29.4983	29.5685	29.5799	29.7374	29.6496	29.6065	29.6627	29.6819
ENSMUSG00000022031.6	ENSMUSG00000022031.6	ENSMUSG00000022031.6	M. musculus	11	11	11	24.8	63.053	553	26.2914	26.36	26.6262	#N/A	26.5375	26.3308	26.1939	26.4907	#N/A	26.5531	26.17	26.3685	26.3135	26.3926	#N/A	26.4525	#N/A	#N/A	26.1785	26.3767	#N/A	#N/A	25.8613	26.5889	25.8719	#N/A	26.2777	26.101	26.2914	26.36	26.6262	25.1266	26.5375	26.3308	26.1939	26.4907	24.843	26.5531	26.17	26.3685
ENSMUSG00000022048.8	ENSMUSG00000022048.8	ENSMUSG00000022048.8	M. musculus	33	33	33	76.7	62.277	572	33.5862	33.5219	33.592	33.6051	33.6885	33.6032	33.6737	33.5649	33.5627	33.5312	33.6198	33.5036	33.6872	33.6252	33.6525	33.5723	33.5822	33.5081	33.577	33.5791	33.3176	33.2785	33.3424	33.344	33.2633	33.299	33.2745	33.1644	33.5862	33.5219	33.592	33.6051	33.6885	33.6032	33.6737	33.5649	33.5627	33.5312	33.6198	33.5036
ENSMUSG00000022052.9;ENSMUSG00000029120.10;ENSMUSG00000024500.20	ENSMUSG00000022052.9	ENSMUSG00000022052.9	M. musculus	14	14	11	45	51.691	447	29.2034	29.3533	29.4099	29.4241	29.395	29.5079	29.3626	29.5378	29.3338	29.3778	29.4639	29.4249	29.4481	29.4915	29.4517	29.481	29.2533	29.2801	29.3429	29.5174	29.1996	29.3609	29.2524	29.4102	29.3501	29.3294	29.3855	29.379	29.2034	29.3533	29.4099	29.4241	29.395	29.5079	29.3626	29.5378	29.3338	29.3778	29.4639	29.4249
ENSMUSG00000022090.10	ENSMUSG00000022090.10	ENSMUSG00000022090.10	M. musculus	3	3	3	33.6	14.252	128	25.9562	#N/A	26.1738	#N/A	#N/A	#N/A	#N/A	#N/A	#N/A	#N/A	26.2592	#N/A	#N/A	#N/A	#N/A	#N/A	#N/A	#N/A	#N/A	#N/A	#N/A	26.0234	26.1588	#N/A	#N/A	26.2221	26.3819	25.9918	25.9562	24.8906	26.1738	24.682	24.5525	24.7465	24.7864	24.2377	24.7527	24.6723	26.2592	24.943
ENSMUSG00000022100.14	ENSMUSG00000022100.14	ENSMUSG00000022100.14	M. musculus	20	20	20	21.9	120.38	1057	28.1239	28.1075	28.2193	28.3815	28.2808	28.3796	28.1656	28.3879	28.1377	28.1136	28.1244	28.1668	28.2208	28.2927	28.2491	28.0604	28.2685	28.1482	28.1816	28.1144	28.2542	28.1148	28.0571	28.0848	28.0557	28.1431	28.0787	28.1575	28.1239	28.1075	28.2193	28.3815	28.2808	28.3796	28.1656	28.3879	28.1377	28.1136	28.1244	28.1668
ENSMUSG00000022102.13	ENSMUSG00000022102.13	ENSMUSG00000022102.13	M. musculus	9	9	9	26	45.522	412	27.6413	27.6942	27.7553	28.0323	27.7614	28.0283	27.7607	27.9589	27.9031	27.8493	27.7015	27.7211	27.729	27.7166	27.6553	27.595	27.674	27.6244	27.8053	27.8422	27.893	27.9751	27.8627	28.0188	27.7917	27.6602	27.7193	27.7024	27.6413	27.6942	27.7553	28.0323	27.7614	28.0283	27.7607	27.9589	27.9031	27.8493	27.7015	27.7211
ENSMUSG00000022111.9;ENSMUSG00000035337.3	ENSMUSG00000022111.9	ENSMUSG00000022111.9	M. musculus	13	13	13	75.2	26.151	230	28.666	28.3778	28.4731	28.5384	28.6065	28.6247	28.3984	28.3953	28.6541	28.5668	28.4915	28.558	28.482	28.7	28.6029	28.3501	28.4057	28.369	28.1585	28.3989	27.9208	28.1224	27.9174	28.0188	27.7487	27.8301	28.0458	27.7923	28.666	28.3778	28.4731	28.5384	28.6065	28.6247	28.3984	28.3953	28.6541	28.5668	28.4915	28.558
ENSMUSG00000022125.7	ENSMUSG00000022125.7	ENSMUSG00000022125.7	M. musculus	12	12	12	34.9	39.329	341	28.1542	28.2966	28.0611	28.3311	28.4243	28.403	28.1894	28.3635	28.3143	28.3743	28.1276	28.2396	28.1125	28.2435	28.2907	28.1011	28.3948	28.2296	28.0526	28.0783	28.6931	28.5838	28.2614	28.5547	28.9405	28.5901	28.7339	28.7143	28.1542	28.2966	28.0611	28.3311	28.4243	28.403	28.1894	28.3635	28.3143	28.3743	28.1276	28.2396
ENSMUSG00000022126.6	ENSMUSG00000022126.6	ENSMUSG00000022126.6	M. musculus	20	20	20	49.6	53.746	488	27.1369	27.0441	27.3354	27.2799	27.3372	27.5104	27.317	27.2961	28.4161	28.917	28.8608	29.0653	29.7846	29.6347	29.5955	29.8568	28.9554	28.9945	29.0469	29.5311	26.8925	26.1757	25.6963	27.3279	#N/A	#N/A	24.5187	25.0179	27.1369	27.0441	27.3354	27.2799	27.3372	27.5104	27.317	27.2961	28.4161	28.917	28.8608	29.0653
ENSMUSG00000022136.8	ENSMUSG00000022136.8	ENSMUSG00000022136.8	M. musculus	17	17	17	44.6	57.463	504	28.8216	28.6861	28.7966	28.7513	28.5339	28.7512	28.6813	28.7551	28.6217	28.6965	28.7992	28.9226	28.8692	28.7384	28.7715	28.8363	28.4652	28.7891	28.7318	28.9101	28.9946	28.8371	28.9001	28.7135	28.811	28.8588	28.9732	28.8678	28.8216	28.6861	28.7966	28.7513	28.5339	28.7512	28.6813	28.7551	28.6217	28.6965	28.7992	28.9226
ENSMUSG00000022139.17	ENSMUSG00000022139.17	ENSMUSG00000022139.17	M. musculus	9	9	7	33.5	38.232	355	28.3006	#N/A	28.4641	28.5928	28.672	28.3644	28.0903	#N/A	#N/A	#N/A	28.4722	28.5136	28.3352	#N/A	#N/A	28.7431	#N/A	28.4257	#N/A	28.6017	28.3399	28.2957	28.3651	28.4094	#N/A	#N/A	28.4063	28.4552	28.3006	24.6092	28.4641	28.5928	28.672	28.3644	28.0903	24.7767	24.4321	24.7749	28.4722	28.5136
ENSMUSG00000022142.8	ENSMUSG00000022142.8	ENSMUSG00000022142.8	M. musculus	34	34	34	31.9	150.14	1346	29.3355	29.4451	29.2462	29.4321	29.4415	29.3746	29.1899	29.3324	29.2615	29.1472	29.282	29.1691	29.1785	29.0425	29.126	29.2911	29.1918	29.0572	29.2087	29.0993	29.0117	29.1982	29.1267	29.0549	29.0379	28.9919	29.0817	29.1294	29.3355	29.4451	29.2462	29.4321	29.4415	29.3746	29.1899	29.3324	29.2615	29.1472	29.282	29.1691
ENSMUSG00000022148.16	ENSMUSG00000022148.16	ENSMUSG00000022148.16	M. musculus	5	5	5	60	11.085	105	27.6523	27.7398	27.9236	27.6322	27.6931	27.6371	27.7174	27.4983	27.81	27.6744	27.7383	27.5827	27.6829	27.6866	27.628	27.7276	27.8507	27.6126	27.8588	27.9465	27.6184	27.5988	27.6551	27.5539	28.169	28.044	27.6903	27.7242	27.6523	27.7398	27.9236	27.6322	27.6931	27.6371	27.7174	27.4983	27.81	27.6744	27.7383	27.5827
ENSMUSG00000022150.16	ENSMUSG00000022150.16	ENSMUSG00000022150.16	M. musculus	27	27	27	46.8	79.992	745	31.876	31.9553	31.8855	31.8768	32.0012	31.9147	31.763	32.0041	31.8009	31.7714	31.7325	31.5213	31.5221	31.4229	31.4513	31.4231	31.3689	31.2764	31.3889	31.4014	31.4551	31.4171	31.3046	31.3113	31.204	31.1869	31.0986	30.8751	31.876	31.9553	31.8855	31.8768	32.0012	31.9147	31.763	32.0041	31.8009	31.7714	31.7325	31.5213
ENSMUSG00000022174.8	ENSMUSG00000022174.8	ENSMUSG00000022174.8	M. musculus	4	4	4	35.4	12.497	113	28.789	29.1006	28.8185	29.3482	29.0155	29.1774	28.9493	28.9559	28.984	28.7717	29.2856	29.3896	29.0991	29.0409	29.0835	29.1354	28.8978	28.9761	29.1564	27.857	29.4286	29.5746	29.5669	28.5922	29.0016	29.061	29.5417	29.496	28.789	29.1006	28.8185	29.3482	29.0155	29.1774	28.9493	28.9559	28.984	28.7717	29.2856	29.3896
ENSMUSG00000022180.7	ENSMUSG00000022180.7	ENSMUSG00000022180.7	M. musculus	9	9	9	17.1	57.872	531	28.3802	28.2238	28.3398	28.359	28.3277	28.4724	28.4353	28.3564	28.4077	28.6574	28.2022	28.4188	28.53	29.0334	28.8168	28.6431	28.5282	28.5797	28.6321	28.5724	28.1078	28.0412	28.0992	28.0346	27.4796	27.6514	27.7537	27.3899	28.3802	28.2238	28.3398	28.359	28.3277	28.4724	28.4353	28.3564	28.4077	28.6574	28.2022	28.4188
ENSMUSG00000022185.19	ENSMUSG00000022185.19	ENSMUSG00000022185.19	M. musculus	17	17	17	33	64.051	552	28.6563	28.5465	28.5089	28.5986	28.4719	28.5689	28.4909	28.5413	28.3715	28.303	28.521	28.4323	28.5622	28.3273	28.4822	28.5629	28.4001	28.1904	28.3949	28.257	28.2962	28.4199	28.2062	28.1601	28.2769	28.027	28.2143	28.1099	28.6563	28.5465	28.5089	28.5986	28.4719	28.5689	28.4909	28.5413	28.3715	28.303	28.521	28.4323
ENSMUSG00000022186.14	ENSMUSG00000022186.14	ENSMUSG00000022186.14	M. musculus	20	20	20	52.9	52.278	486	31.528	31.4255	31.5305	31.4591	31.6814	31.5032	31.5857	31.578	31.4262	31.5817	31.5002	31.4626	31.5939	31.5958	31.5576	31.4388	31.6016	31.6143	31.5326	31.4704	31.5879	31.5087	31.3489	31.359	31.4683	31.4716	31.5149	31.4542	31.528	31.4255	31.5305	31.4591	31.6814	31.5032	31.5857	31.578	31.4262	31.5817	31.5002	31.4626
ENSMUSG00000022193.7	ENSMUSG00000022193.7	ENSMUSG00000022193.7	M. musculus	10	10	10	39.8	28.532	264	27.5145	27.5045	27.4825	27.6312	27.1499	27.4208	27.6644	27.4574	27.461	27.4529	27.6284	27.6433	27.4729	27.4398	27.5093	27.4658	27.2403	27.4168	27.3583	27.3886	26.693	27.4315	27.1523	26.9885	26.9886	27.1613	27.1292	27.0965	27.5145	27.5045	27.4825	27.6312	27.1499	27.4208	27.6644	27.4574	27.461	27.4529	27.6284	27.6433
ENSMUSG00000022200.8	ENSMUSG00000022200.8	ENSMUSG00000022200.8	M. musculus	7	7	7	32.6	33.752	298	#N/A	27.1573	26.9046	#N/A	#N/A	#N/A	#N/A	#N/A	26.8661	27.1288	#N/A	#N/A	#N/A	26.9054	26.6738	#N/A	#N/A	26.8471	#N/A	#N/A	#N/A	#N/A	#N/A	#N/A	#N/A	#N/A	#N/A	#N/A	24.9024	27.1573	26.9046	24.8468	24.2445	24.2496	24.6585	24.1326	26.8661	27.1288	24.6405	24.6649
ENSMUSG00000022201.16	ENSMUSG00000022201.16	ENSMUSG00000022201.16	M. musculus	3	3	3	18.5	36.515	351	#N/A	#N/A	#N/A	#N/A	#N/A	#N/A	#N/A	#N/A	#N/A	#N/A	#N/A	#N/A	25.6585	25.4945	#N/A	#N/A	25.4943	#N/A	#N/A	#N/A	#N/A	#N/A	#N/A	#N/A	#N/A	#N/A	#N/A	#N/A	25.0875	25.1511	24.4724	24.0907	25.1797	25.1193	24.706	23.9208	24.875	24.2065	24.9126	25.0953
ENSMUSG00000022205.15	ENSMUSG00000022205.15	ENSMUSG00000022205.15	M. musculus	9	9	9	46.5	14.427	127	28.6372	28.7964	28.5748	28.5293	28.7588	28.9347	28.6826	28.7334	28.8626	28.7422	28.6699	28.6979	28.8069	29.0409	28.7477	28.6908	28.4269	28.6093	28.3824	28.2741	28.061	27.8093	27.9755	28.1355	27.899	27.726	27.9826	27.953	28.6372	28.7964	28.5748	28.5293	28.7588	28.9347	28.6826	28.7334	28.8626	28.7422	28.6699	28.6979
ENSMUSG00000022210.7	ENSMUSG00000022210.7	ENSMUSG00000022210.7	M. musculus	11	11	11	44.1	29.884	279	27.0696	27.2695	27.1969	27.3999	26.9973	#N/A	#N/A	27.2309	27.0174	27.0644	#N/A	26.9647	27.0673	#N/A	26.9673	27.4911	27.0385	27.0895	27.4428	27.3104	27.443	27.5679	27.3799	27.4297	27.4547	27.7032	27.5168	27.7747	27.0696	27.2695	27.1969	27.3999	26.9973	24.7168	24.4091	27.2309	27.0174	27.0644	24.4399	26.9647
ENSMUSG00000022216.17	ENSMUSG00000022216.17	ENSMUSG00000022216.17	M. musculus	17	17	17	60.6	26.092	226	31.5403	31.6866	31.5962	31.6215	31.7527	31.6149	31.5904	31.6199	31.6764	31.7449	31.5524	31.709	32.009	31.8437	31.8158	31.826	31.898	31.9607	32.1545	32.3149	32.2039	32.0609	32.0855	32.1607	32.0938	32.0289	32.1055	32.0891	31.5403	31.6866	31.5962	31.6215	31.7527	31.6149	31.5904	31.6199	31.6764	31.7449	31.5524	31.709
ENSMUSG00000022221.14	ENSMUSG00000022221.14	ENSMUSG00000022221.14	M. musculus	5	5	5	44.4	17.364	160	27.6014	27.5073	27.6253	27.3535	27.5533	27.5136	27.5523	27.6348	27.5187	27.5029	27.3185	27.2395	27.2975	27.4761	27.2518	27.0994	27.2478	27.0502	27.1503	26.898	27.0932	27.1062	26.9588	26.7255	27.0104	26.8208	26.6	25.7619	27.6014	27.5073	27.6253	27.3535	27.5533	27.5136	27.5523	27.6348	27.5187	27.5029	27.3185	27.2395
ENSMUSG00000022234.15	ENSMUSG00000022234.15	ENSMUSG00000022234.15	M. musculus	38	38	38	74.3	59.623	541	32.5516	32.4366	32.5353	32.4489	32.6044	32.601	32.6143	32.6429	32.3577	32.4543	32.4836	32.3502	32.5029	32.4502	32.5896	32.3826	32.2892	32.3548	32.3407	32.3779	32.1078	32.1631	32.1496	32.0601	32.0823	32.1621	32.1595	32.2097	32.5516	32.4366	32.5353	32.4489	32.6044	32.601	32.6143	32.6429	32.3577	32.4543	32.4836	32.3502
ENSMUSG00000022241.6	ENSMUSG00000022241.6	ENSMUSG00000022241.6	M. musculus	4	4	4	27.7	13.101	119	#N/A	#N/A	27.4549	#N/A	#N/A	#N/A	#N/A	#N/A	#N/A	#N/A	#N/A	#N/A	#N/A	27.1729	#N/A	#N/A	#N/A	27.249	27.1353	#N/A	#N/A	#N/A	#N/A	#N/A	#N/A	#N/A	26.9574	#N/A	24.8276	24.9562	27.4549	24.8244	24.1771	24.7162	24.509	24.1468	24.5321	24.9044	25.0627	25.1346
ENSMUSG00000022246.14	ENSMUSG00000022246.14	ENSMUSG00000022246.14	M. musculus	11	11	11	13.8	105.71	950	#N/A	26.0021	25.8536	25.7589	26.0171	25.602	25.9637	25.8358	25.7941	25.7628	25.8592	25.6995	25.9064	25.7065	25.8085	25.9049	#N/A	25.5692	25.9609	25.8542	25.7732	25.7282	25.7152	25.7615	25.4925	26.0068	25.8194	25.6476	24.6955	26.0021	25.8536	25.7589	26.0171	25.602	25.9637	25.8358	25.7941	25.7628	25.8592	25.6995
ENSMUSG00000022249.14	ENSMUSG00000022249.14	ENSMUSG00000022249.14	M. musculus	2	2	2	3.5	50.831	453	#N/A	27.2405	27.6824	27.5216	#N/A	#N/A	27.7064	27.6321	#N/A	#N/A	27.6394	27.2405	#N/A	#N/A	#N/A	27.4505	#N/A	#N/A	#N/A	#N/A	#N/A	#N/A	#N/A	#N/A	#N/A	#N/A	27.4029	27.3666	25.0978	27.2405	27.6824	27.5216	24.4004	24.8249	27.7064	27.6321	24.9053	24.4643	27.6394	27.2405
ENSMUSG00000022255.16	ENSMUSG00000022255.16	ENSMUSG00000022255.16	M. musculus	8	8	8	27	38.407	356	27.6642	27.8097	27.6286	27.7493	27.2728	27.4177	27.7695	27.5964	27.5805	27.5339	27.7914	27.6991	27.4939	27.5443	27.62	27.7301	27.5135	27.4014	27.6933	27.4937	27.3095	27.4889	27.6435	27.7223	27.5003	27.327	27.7167	27.4229	27.6642	27.8097	27.6286	27.7493	27.2728	27.4177	27.7695	27.5964	27.5805	27.5339	27.7914	27.6991
ENSMUSG00000022283.15;ENSMUSG00000034732.4	ENSMUSG00000022283.15	ENSMUSG00000022283.15	M. musculus	7	3	3	63.5	14.152	126	29.2076	28.9737	28.9633	28.9338	29.0323	28.7747	29.0646	28.9178	28.7242	28.7565	28.741	29.0076	29.0492	28.9218	28.9525	28.926	28.6935	28.8665	28.7499	28.8445	28.6607	#N/A	28.8115	#N/A	28.6399	28.7752	28.7998	28.8067	29.2076	28.9737	28.9633	28.9338	29.0323	28.7747	29.0646	28.9178	28.7242	28.7565	28.741	29.0076
ENSMUSG00000022285.17	ENSMUSG00000022285.17	ENSMUSG00000022285.17	M. musculus	23	23	16	78.4	27.771	245	33.5336	33.4443	33.4447	33.5942	33.4872	33.3661	33.3683	33.4328	33.5887	33.6093	33.5375	33.7257	33.6048	33.6066	33.5045	33.6618	33.7208	33.6694	33.7157	33.8734	33.9609	33.931	33.8954	34.0255	33.7952	33.8736	34.05	34.0738	33.5336	33.4443	33.4447	33.5942	33.4872	33.3661	33.3683	33.4328	33.5887	33.6093	33.5375	33.7257
ENSMUSG00000022312.11	ENSMUSG00000022312.11	ENSMUSG00000022312.11	M. musculus	18	18	18	58	39.832	352	29.9494	29.8738	29.9034	29.9212	29.823	29.8674	29.8363	29.9187	29.8461	29.8801	29.8202	29.9127	30.0324	29.9191	29.9385	29.7793	29.9018	29.7604	29.736	29.7279	29.5501	29.6182	29.7194	29.6775	29.5455	29.5751	29.7077	29.7297	29.9494	29.8738	29.9034	29.9212	29.823	29.8674	29.8363	29.9187	29.8461	29.8801	29.8202	29.9127
ENSMUSG00000022314.10	ENSMUSG00000022314.10	ENSMUSG00000022314.10	M. musculus	11	11	10	22.8	72.082	635	27.677	27.7383	27.8146	27.9657	27.7124	27.9237	27.63	27.7068	27.64	27.7848	27.6427	27.5226	27.5023	27.3746	27.5954	27.4588	27.5459	27.4195	27.3427	27.4294	27.2122	27.2447	27.1133	27.3894	27.0494	27.2151	27.0482	27.2226	27.677	27.7383	27.8146	27.9657	27.7124	27.9237	27.63	27.7068	27.64	27.7848	27.6427	27.5226
ENSMUSG00000022323.11	ENSMUSG00000022323.11	ENSMUSG00000022323.11	M. musculus	5	5	5	45.2	14.255	135	25.3222	26.0417	25.554	25.5114	25.9264	25.5469	25.6067	#N/A	25.8901	25.642	26.048	26.0627	#N/A	25.6879	#N/A	25.7978	25.6104	25.5968	25.9388	25.6899	#N/A	25.8359	25.9235	25.9596	#N/A	25.8115	26.208	26.0945	25.3222	26.0417	25.554	25.5114	25.9264	25.5469	25.6067	25.0078	25.8901	25.642	26.048	26.0627
ENSMUSG00000022325.14	ENSMUSG00000022325.14	ENSMUSG00000022325.14	M. musculus	7	7	7	8.6	114.03	1015	25.3483	26.0658	25.9043	#N/A	25.6036	25.6568	25.9716	25.8406	25.8642	25.5788	25.5302	25.3735	25.5797	#N/A	25.7725	#N/A	25.6141	25.5358	25.6222	#N/A	25.7425	#N/A	#N/A	#N/A	#N/A	#N/A	25.3324	#N/A	25.3483	26.0658	25.9043	24.1522	25.6036	25.6568	25.9716	25.8406	25.8642	25.5788	25.5302	25.3735
ENSMUSG00000022329.15	ENSMUSG00000022329.15	ENSMUSG00000022329.15	M. musculus	14	14	14	37.5	49.067	427	28.6979	28.7553	28.7989	28.717	28.6826	28.7642	28.7129	28.7677	28.7195	28.7721	28.7945	28.5234	28.6728	28.78	28.7954	28.6703	28.6393	28.6649	28.6738	28.5304	28.2807	28.4621	28.4086	28.5591	28.4274	28.4748	28.3336	28.2774	28.6979	28.7553	28.7989	28.717	28.6826	28.7642	28.7129	28.7677	28.7195	28.7721	28.7945	28.5234
ENSMUSG00000022336.3	ENSMUSG00000022336.3	ENSMUSG00000022336.3	M. musculus	27	27	27	64.9	52.22	445	30.1387	30.2443	30.2132	30.0479	30.15	30.2218	30.1101	30.1542	30.1522	30.133	30.1568	30.1871	30.1306	30.1631	30.0778	30.1172	30.0548	30.1542	30.2392	30.1504	30.184	30.1715	30.1788	30.1277	30.107	29.9978	30.1303	29.964	30.1387	30.2443	30.2132	30.0479	30.15	30.2218	30.1101	30.1542	30.1522	30.133	30.1568	30.1871
ENSMUSG00000022337.7	ENSMUSG00000022337.7	ENSMUSG00000022337.7	M. musculus	8	8	8	29.3	34.934	297	27.3646	27.4006	#N/A	27.0111	27.3042	27.2898	27.0384	27.1365	27.3247	27.3359	27.1799	27.1543	27.108	#N/A	27.3912	27.3442	27.3525	27.3714	#N/A	26.9427	27.4071	27.3935	27.0458	27.1274	27.2612	27.3511	27.2278	27.2892	27.3646	27.4006	24.2128	27.0111	27.3042	27.2898	27.0384	27.1365	27.3247	27.3359	27.1799	27.1543
ENSMUSG00000022350.7	ENSMUSG00000022350.7	ENSMUSG00000022350.7	M. musculus	26	26	26	38.9	81.75	709	29.8731	29.9379	30.0057	30.0575	29.8504	29.9238	29.9492	29.9366	29.7834	29.831	29.8972	29.8844	29.8329	29.8826	29.7728	29.8367	29.855	29.8369	29.8654	29.8236	29.7302	29.6219	29.9174	29.9031	29.7163	29.7067	29.821	29.7528	29.8731	29.9379	30.0057	30.0575	29.8504	29.9238	29.9492	29.9366	29.7834	29.831	29.8972	29.8844
ENSMUSG00000022353.10	ENSMUSG00000022353.10	ENSMUSG00000022353.10	M. musculus	3	3	3	27.8	17.14	162	26.4465	26.2493	26.1489	26.0147	26.6398	26.2577	26.1392	25.8189	26.065	26.3706	26.5411	26.2109	26.263	26.3825	26.247	26.2959	26.371	26.1117	26.6422	26.4765	26.489	26.412	26.7864	#N/A	26.8058	26.5656	26.5489	26.5896	26.4465	26.2493	26.1489	26.0147	26.6398	26.2577	26.1392	25.8189	26.065	26.3706	26.5411	26.2109
ENSMUSG00000022354.4	ENSMUSG00000022354.4	ENSMUSG00000022354.4	M. musculus	7	7	7	54.7	21.984	179	27.8427	28.1814	28.1607	28.1656	28.1441	28.1655	28.2058	28.2614	28.2266	28.1974	28.3074	27.9867	28.2353	28.3026	28.3255	28.2069	28.0601	28.2716	28.0481	28.2621	27.8749	28.365	27.9615	27.9371	28.0153	27.9233	28.0634	27.4501	27.8427	28.1814	28.1607	28.1656	28.1441	28.1655	28.2058	28.2614	28.2266	28.1974	28.3074	27.9867
ENSMUSG00000022365.6	ENSMUSG00000022365.6	ENSMUSG00000022365.6	M. musculus	4	4	4	16.3	28.834	251	#N/A	28.0157	#N/A	#N/A	27.8124	27.882	27.6984	27.7384	27.9427	27.9682	27.4822	27.731	27.7142	27.6631	27.4419	27.4844	27.9465	27.9291	27.8701	#N/A	#N/A	27.6699	27.8694	27.837	#N/A	27.5863	27.4757	27.6763	24.7116	28.0157	24.617	24.3589	27.8124	27.882	27.6984	27.7384	27.9427	27.9682	27.4822	27.731
ENSMUSG00000022370.13	ENSMUSG00000022370.13	ENSMUSG00000022370.13	M. musculus	5	5	5	34.8	20.677	178	26.7049	26.5727	26.359	26.6998	26.0619	26.5246	26.4748	26.3893	26.7152	26.4211	26.2737	26.3909	26.2621	26.4028	26.5214	26.2946	26.6854	26.1808	26.3358	26.2965	26.3497	26.4234	#N/A	25.8831	#N/A	#N/A	26.2269	25.956	26.7049	26.5727	26.359	26.6998	26.0619	26.5246	26.4748	26.3893	26.7152	26.4211	26.2737	26.3909
ENSMUSG00000022377.16;ENSMUSG00000052632.16	ENSMUSG00000022377.16	ENSMUSG00000022377.16	M. musculus	22	22	22	23	127.39	1147	27.4575	27.3657	26.7777	27.1863	26.9266	26.9665	26.5789	27.0901	27.2656	27.1367	27.2829	27.2794	27.2217	27.3688	26.8554	27.6673	27.2748	27.4532	27.4739	27.4312	27.6304	27.425	27.4172	27.7126	27.9413	27.2788	27.6996	27.6893	27.4575	27.3657	26.7777	27.1863	26.9266	26.9665	26.5789	27.0901	27.2656	27.1367	27.2829	27.2794
ENSMUSG00000022378.14	ENSMUSG00000022378.14	ENSMUSG00000022378.14	M. musculus	21	21	19	78.7	36.776	324	31.4161	31.5375	31.6922	31.7514	31.5803	31.5091	31.6603	31.6378	31.5712	31.5978	31.4992	31.6285	31.6935	31.7338	31.6961	31.7116	31.4332	31.493	31.5861	31.6816	31.1398	31.4101	31.4046	31.3752	31.0848	31.1527	31.1881	31.0715	31.4161	31.5375	31.6922	31.7514	31.5803	31.5091	31.6603	31.6378	31.5712	31.5978	31.4992	31.6285
ENSMUSG00000022391.16	ENSMUSG00000022391.16	ENSMUSG00000022391.16	M. musculus	23	23	23	41.6	63.53	589	29.1187	29.2167	29.0999	29.0851	28.9952	29.0782	29.241	29.2703	29.0896	29.0413	29.0468	29.058	29.1071	28.9648	28.9277	29.1593	28.8378	28.8182	28.8417	28.9886	28.8037	28.8273	28.807	28.7608	28.6957	28.5832	28.6148	28.8247	29.1187	29.2167	29.0999	29.0851	28.9952	29.0782	29.241	29.2703	29.0896	29.0413	29.0468	29.058
ENSMUSG00000022400.9	ENSMUSG00000022400.9	ENSMUSG00000022400.9	M. musculus	2	2	2	23.7	6.9298	59	#N/A	#N/A	26.6483	26.9584	#N/A	#N/A	26.4468	#N/A	#N/A	#N/A	26.3249	#N/A	#N/A	#N/A	#N/A	#N/A	#N/A	#N/A	#N/A	#N/A	#N/A	#N/A	#N/A	#N/A	#N/A	#N/A	#N/A	#N/A	25.1414	24.7018	26.6483	26.9584	24.1917	24.6279	26.4468	24.3314	24.5654	24.3831	26.3249	24.7367
ENSMUSG00000022403.15	ENSMUSG00000022403.15	ENSMUSG00000022403.15	M. musculus	10	10	10	28	41.655	371	31.3735	31.1189	31.2759	31.327	31.3965	31.1773	31.1558	31.3256	31.348	31.1427	31.197	31.3047	31.1789	31.2292	31.285	31.5291	31.4075	31.2402	31.3375	31.4231	31.3371	31.3578	31.1269	31.234	31.2038	31.166	31.3478	31.1379	31.3735	31.1189	31.2759	31.327	31.3965	31.1773	31.1558	31.3256	31.348	31.1427	31.197	31.3047
ENSMUSG00000022407.10	ENSMUSG00000022407.10	ENSMUSG00000022407.10	M. musculus	16	16	16	52.7	48.296	425	29.3852	29.4814	29.352	29.4001	29.3457	29.3069	29.433	29.3573	29.3562	29.3592	29.3175	29.3315	29.3908	29.2744	29.3194	29.4246	29.2855	29.378	29.2517	29.3476	29.4093	29.4034	29.3658	29.2201	29.4081	29.3012	29.414	29.3606	29.3852	29.4814	29.352	29.4001	29.3457	29.3069	29.433	29.3573	29.3562	29.3592	29.3175	29.3315
ENSMUSG00000022415.12	ENSMUSG00000022415.12	ENSMUSG00000022415.12	M. musculus	6	6	6	31.9	21.294	191	28.8593	29.2214	29.091	29.2129	28.8546	28.7763	29.0289	29.0459	29.0407	29.3065	29.1009	29.2705	29.1735	29.1981	28.9333	29.185	28.8548	29.3722	29.3663	29.4847	29.6888	29.4738	29.6871	29.5328	29.4651	29.5168	29.7156	29.6812	28.8593	29.2214	29.091	29.2129	28.8546	28.7763	29.0289	29.0459	29.0407	29.3065	29.1009	29.2705
ENSMUSG00000022433.20	ENSMUSG00000022433.20	ENSMUSG00000022433.20	M. musculus	3	3	3	10.1	36.619	327	#N/A	#N/A	#N/A	#N/A	#N/A	26.0592	#N/A	25.8855	#N/A	#N/A	25.6379	26.2398	25.8842	#N/A	26.3603	26.0417	#N/A	26.0565	#N/A	25.9879	26.0015	26.0773	26.1919	#N/A	25.906	#N/A	#N/A	25.7193	24.5434	24.6517	24.6549	24.6515	25.0138	26.0592	24.8645	25.8855	24.584	24.9601	25.6379	26.2398
ENSMUSG00000022437.7	ENSMUSG00000022437.7	ENSMUSG00000022437.7	M. musculus	16	16	16	43.9	51.863	469	28.9298	28.9757	29.0519	29.1887	28.8741	28.8316	29.0843	29.0685	28.7503	29.0379	28.944	28.9388	28.9354	28.973	28.9248	28.9249	29.179	28.9651	28.9699	29.1826	29.1793	29.2725	29.2781	29.2426	29.2626	29.398	29.4319	29.3013	28.9298	28.9757	29.0519	29.1887	28.8741	28.8316	29.0843	29.0685	28.7503	29.0379	28.944	28.9388
ENSMUSG00000022439.9	ENSMUSG00000022439.9	ENSMUSG00000022439.9	M. musculus	2	2	2	24.6	13.922	122	26.9803	26.896	26.9076	26.9923	27.0531	27.1884	27.047	26.8525	27.0008	26.945	26.9199	26.8879	26.9979	27.1333	26.9665	26.8799	26.9356	26.7607	26.6649	26.4862	26.8822	26.968	26.324	27.0351	26.8677	26.8455	26.8098	27.12	26.9803	26.896	26.9076	26.9923	27.0531	27.1884	27.047	26.8525	27.0008	26.945	26.9199	26.8879
ENSMUSG00000022443.17	ENSMUSG00000022443.17	ENSMUSG00000022443.17	M. musculus	11	11	9	80	13.578	120	31.0895	31.124	30.9971	31.1279	31.0521	31.0858	31.0176	31.0034	31.0599	31.0761	31.0127	30.9627	30.8278	31.0336	30.9337	30.9047	31.0263	31.0636	30.9894	30.6916	30.8062	30.8426	31.0949	30.857	30.7568	30.9094	31.0239	30.89	31.0895	31.124	30.9971	31.1279	31.0521	31.0858	31.0176	31.0034	31.0599	31.0761	31.0127	30.9627
ENSMUSG00000022450.6	ENSMUSG00000022450.6	ENSMUSG00000022450.6	M. musculus	2	2	2	34.7	7.8377	72	#N/A	#N/A	#N/A	#N/A	26.7317	26.5303	26.9054	26.9355	26.6784	#N/A	26.9765	26.962	#N/A	26.7954	26.8522	26.5537	27.0019	#N/A	#N/A	26.8749	#N/A	27.0708	#N/A	#N/A	#N/A	#N/A	26.518	26.4598	24.8477	24.9063	24.738	24.4433	26.7317	26.5303	26.9054	26.9355	26.6784	24.3842	26.9765	26.962
ENSMUSG00000022451.12	ENSMUSG00000022451.12	ENSMUSG00000022451.12	M. musculus	19	17	17	64.6	40.079	350	30.4684	30.4148	30.4804	30.4353	30.493	30.4657	30.5186	30.4441	30.5199	30.6555	30.599	30.4671	30.5427	30.6893	30.6277	30.4938	30.7071	30.8766	30.7721	30.7859	30.9847	30.9904	30.856	30.9644	31.2101	31.0877	31.058	31.0864	30.4684	30.4148	30.4804	30.4353	30.493	30.4657	30.5186	30.4441	30.5199	30.6555	30.599	30.4671
ENSMUSG00000022466.6	ENSMUSG00000022466.6	ENSMUSG00000022466.6	M. musculus	8	8	8	14.4	74.095	660	25.5551	25.7706	25.5205	#N/A	25.4613	25.629	25.6583	#N/A	25.4962	25.5791	25.4898	#N/A	#N/A	25.4922	25.6183	#N/A	#N/A	#N/A	#N/A	25.3699	#N/A	#N/A	#N/A	#N/A	#N/A	#N/A	#N/A	#N/A	25.5551	25.7706	25.5205	24.3952	25.4613	25.629	25.6583	24.3722	25.4962	25.5791	25.4898	24.4629
ENSMUSG00000022477.13	ENSMUSG00000022477.13	ENSMUSG00000022477.13	M. musculus	3	3	3	43.5	7.5115	62	30.0982	30.1719	30.1333	30.0445	30.1224	30.2509	30.0562	30.2157	30.0262	30.0202	30.1571	30.1232	30.0176	30.2465	30.2514	30.067	30.1893	30.1517	30.2704	30.2203	30.2089	30.1115	29.7837	29.9989	30.25	29.9201	30.0267	30.1102	30.0982	30.1719	30.1333	30.0445	30.1224	30.2509	30.0562	30.2157	30.0262	30.0202	30.1571	30.1232
ENSMUSG00000022488.9;ENSMUSG00000027002.13	ENSMUSG00000022488.9	ENSMUSG00000022488.9	M. musculus	41	41	41	42.5	128.9	1134	31.8995	31.8862	31.9593	31.8746	31.9359	31.9136	31.9279	31.943	31.9017	31.8834	31.9304	31.8784	32.0056	31.935	31.96	31.8766	31.9006	31.9238	32.039	31.8733	31.8566	31.6946	31.7298	31.7115	31.7436	31.831	31.7816	31.7099	31.8995	31.8862	31.9593	31.8746	31.9359	31.9136	31.9279	31.943	31.9017	31.8834	31.9304	31.8784
ENSMUSG00000022503.10	ENSMUSG00000022503.10	ENSMUSG00000022503.10	M. musculus	3	3	3	14.7	34.085	320	#N/A	25.8528	25.814	#N/A	25.7768	#N/A	25.7326	#N/A	25.7264	25.9387	#N/A	#N/A	#N/A	#N/A	#N/A	#N/A	25.8388	25.8577	#N/A	#N/A	#N/A	#N/A	#N/A	#N/A	#N/A	#N/A	25.2825	#N/A	24.7613	25.8528	25.814	25.0685	25.7768	23.8635	25.7326	24.1027	25.7264	25.9387	24.9756	24.8502
ENSMUSG00000022516.10;ENSMUSG00000032566.4	ENSMUSG00000022516.10	ENSMUSG00000022516.10	M. musculus	11	11	10	55	23.414	211	27.1167	26.8519	27.085	27.2595	26.354	26.8391	26.5799	26.8574	26.987	26.5813	26.738	26.8081	26.6775	26.8953	26.8776	26.7326	27.0005	#N/A	26.7887	26.6889	26.8419	26.6183	26.4397	26.6753	#N/A	26.568	26.5313	26.3633	27.1167	26.8519	27.085	27.2595	26.354	26.8391	26.5799	26.8574	26.987	26.5813	26.738	26.8081
ENSMUSG00000022536.14	ENSMUSG00000022536.14	ENSMUSG00000022536.14	M. musculus	14	14	14	34.6	60.435	552	27.6913	27.7867	27.5856	27.8083	27.9314	27.8536	27.8395	27.9012	27.7217	27.6779	27.6162	27.6342	27.6103	27.6208	27.6606	27.8065	27.6078	27.6255	27.5285	27.7686	27.197	27.6976	27.5892	27.564	26.987	27.4594	27.4043	27.5996	27.6913	27.7867	27.5856	27.8083	27.9314	27.8536	27.8395	27.9012	27.7217	27.6779	27.6162	27.6342
ENSMUSG00000022551.8	ENSMUSG00000022551.8	ENSMUSG00000022551.8	M. musculus	6	6	6	49.7	17.861	165	28.9175	28.7399	28.8304	29.1187	28.7149	28.7886	28.943	28.9578	28.9475	28.8889	28.9667	29.0961	28.9401	29.0122	29.1167	29.0305	29.0595	29.0256	29.1125	29.1736	29.2566	29.4946	29.2955	29.3654	29.2712	29.1136	29.3167	29.572	28.9175	28.7399	28.8304	29.1187	28.7149	28.7886	28.943	28.9578	28.9475	28.8889	28.9667	29.0961
ENSMUSG00000022557.11	ENSMUSG00000022557.11	ENSMUSG00000022557.11	M. musculus	6	6	6	10.4	82.545	732	26.3259	26.2591	26.369	26.3823	26.2561	26.3102	26.2142	26.4215	26.4258	25.8552	26.1381	26.0149	26.1005	#N/A	#N/A	25.7941	25.9077	25.9905	26.0373	26.1401	26.0819	26.067	26.4741	25.8917	#N/A	#N/A	25.9386	25.7476	26.3259	26.2591	26.369	26.3823	26.2561	26.3102	26.2142	26.4215	26.4258	25.8552	26.1381	26.0149
ENSMUSG00000022558.16	ENSMUSG00000022558.16	ENSMUSG00000022558.16	M. musculus	25	25	25	26.5	122.19	1094	29.4809	29.3625	29.2986	29.2761	29.3276	29.2935	29.3109	29.3377	29.2716	29.2454	29.1245	29.1552	28.9755	28.9542	28.9509	28.8798	29.1494	28.9597	29.0041	28.8848	28.9756	28.8082	28.8492	28.7594	28.963	28.9593	28.8414	28.9882	29.4809	29.3625	29.2986	29.2761	29.3276	29.2935	29.3109	29.3377	29.2716	29.2454	29.1245	29.1552
ENSMUSG00000022561.13	ENSMUSG00000022561.13	ENSMUSG00000022561.13	M. musculus	2	2	2	25.5	11.986	102	#N/A	26.1467	25.9845	#N/A	#N/A	26.2114	#N/A	#N/A	26.0691	#N/A	#N/A	#N/A	#N/A	26.0636	#N/A	#N/A	#N/A	26.106	#N/A	#N/A	#N/A	#N/A	#N/A	#N/A	#N/A	#N/A	#N/A	#N/A	24.7807	26.1467	25.9845	24.9245	24.1552	26.2114	24.3044	24.9048	26.0691	24.4373	25.0296	24.6001
ENSMUSG00000022570.7	ENSMUSG00000022570.7	ENSMUSG00000022570.7	M. musculus	4	4	4	43	13.794	128	29.0041	29.3794	29.0247	28.94	29.0065	29.1715	29.2206	28.9125	29.1981	29.1489	28.9856	28.9353	29.2829	29.2455	29.2539	29.0112	29.1166	29.102	28.968	29.0022	29.0263	29.1369	28.8657	29.1233	29.1076	29.0046	29.0331	28.8603	29.0041	29.3794	29.0247	28.94	29.0065	29.1715	29.2206	28.9125	29.1981	29.1489	28.9856	28.9353
ENSMUSG00000022571.9	ENSMUSG00000022571.9	ENSMUSG00000022571.9	M. musculus	7	7	7	35	28.721	274	27.938	27.9181	28.0949	28.0177	28.2789	28.0405	27.845	28.0641	28.0701	27.9676	27.9348	28.0712	27.9907	27.7909	27.9625	27.8504	28.0103	27.8097	27.8762	28.0224	28.0146	27.8931	27.9002	27.7824	27.6813	27.971	27.9655	27.9639	27.938	27.9181	28.0949	28.0177	28.2789	28.0405	27.845	28.0641	28.0701	27.9676	27.9348	28.0712
ENSMUSG00000022575.5	ENSMUSG00000022575.5	ENSMUSG00000022575.5	M. musculus	2	2	2	40.4	6.5856	57	#N/A	#N/A	27.4543	#N/A	#N/A	#N/A	#N/A	#N/A	#N/A	#N/A	27.5549	#N/A	27.2825	27.5252	27.6258	#N/A	#N/A	#N/A	#N/A	#N/A	#N/A	#N/A	#N/A	#N/A	#N/A	#N/A	27.3979	27.8886	24.6386	24.9535	27.4543	24.1135	24.9978	24.062	24.4696	24.4541	24.6658	25.1182	27.5549	24.1852
ENSMUSG00000022614.8	ENSMUSG00000022614.8	ENSMUSG00000022614.8	M. musculus	12	12	12	20.5	79.996	702	28.9019	28.8612	29.1159	29.1193	28.9213	28.8962	29.0332	29.0355	29.0379	28.7519	28.9453	28.979	29.0554	28.858	28.9479	28.9391	29.0239	28.954	28.9126	29.0833	28.8277	28.8759	28.9484	28.86	28.7199	28.8378	28.6429	28.598	28.9019	28.8612	29.1159	29.1193	28.9213	28.8962	29.0332	29.0355	29.0379	28.7519	28.9453	28.979
ENSMUSG00000022617.15;ENSMUSG00000116461.1	ENSMUSG00000022617.15	ENSMUSG00000022617.15	M. musculus	9	9	9	28.9	45.126	394	27.26	27.2937	27.421	27.2944	27.4037	27.3352	27.4666	27.491	27.3682	27.3367	27.4809	27.1377	27.2989	27.3714	27.451	27.4622	27.1275	27.2425	27.4773	27.3857	27.0499	26.7808	27.3155	27.2436	27.0595	27.4696	27.0302	26.8443	27.26	27.2937	27.421	27.2944	27.4037	27.3352	27.4666	27.491	27.3682	27.3367	27.4809	27.1377
ENSMUSG00000022620.14	ENSMUSG00000022620.14	ENSMUSG00000022620.14	M. musculus	2	2	2	19.4	10.978	103	#N/A	#N/A	26.7011	#N/A	#N/A	#N/A	#N/A	#N/A	#N/A	#N/A	#N/A	#N/A	#N/A	#N/A	26.9269	#N/A	#N/A	26.813	26.77	27.0865	27.3096	27.3354	27.4927	27.5667	28.0282	27.4805	27.7423	27.3148	24.7708	25.0743	26.7011	24.1505	24.4877	24.6329	24.6881	24.7698	24.6434	24.72	24.7537	25.0015
ENSMUSG00000022636.13	ENSMUSG00000022636.13	ENSMUSG00000022636.13	M. musculus	21	21	21	46.1	61.9	555	29.9113	29.9662	30.0217	29.9214	30.2323	30.1523	30.086	30.2358	30.1673	30.0373	30.1657	30.0229	29.9349	29.8088	29.9824	29.8536	29.6543	29.6772	29.8918	29.7957	29.6102	29.5588	29.5254	29.5433	29.4548	29.6617	29.6418	29.6271	29.9113	29.9662	30.0217	29.9214	30.2323	30.1523	30.086	30.2358	30.1673	30.0373	30.1657	30.0229
ENSMUSG00000022637.11	ENSMUSG00000022637.11	ENSMUSG00000022637.11	M. musculus	8	7	7	7.9	104.59	938	26.2207	26.3012	26.4956	26.2474	26.6337	26.3752	#N/A	#N/A	26.0058	26.0883	26.0644	25.9845	26.0865	#N/A	26.0877	#N/A	25.912	#N/A	#N/A	#N/A	#N/A	#N/A	#N/A	#N/A	#N/A	#N/A	#N/A	#N/A	26.2207	26.3012	26.4956	26.2474	26.6337	26.3752	24.9388	24.7764	26.0058	26.0883	26.0644	25.9845
ENSMUSG00000022663.3	ENSMUSG00000022663.3	ENSMUSG00000022663.3	M. musculus	8	8	8	35.7	35.796	314	28.7521	28.9696	28.7759	28.5426	28.8821	28.9302	28.8617	29.0095	28.8434	28.985	29.0095	28.7342	28.7939	28.9436	28.8624	28.8921	28.8257	28.9916	29.0391	29.0542	28.9025	29.0085	29.0486	28.9856	29.0222	28.9968	29.055	29.1024	28.7521	28.9696	28.7759	28.5426	28.8821	28.9302	28.8617	29.0095	28.8434	28.985	29.0095	28.7342
ENSMUSG00000022680.14	ENSMUSG00000022680.14	ENSMUSG00000022680.14	M. musculus	22	22	22	35.4	78.542	710	28.9776	28.7797	28.8338	28.718	28.8774	28.7807	28.7233	28.9449	28.9185	28.7648	28.6618	28.3083	28.7295	28.536	28.6729	28.5352	28.8062	28.4234	28.6197	28.5071	28.5731	28.3989	28.2751	28.3481	28.6213	28.4289	28.3377	28.4961	28.9776	28.7797	28.8338	28.718	28.8774	28.7807	28.7233	28.9449	28.9185	28.7648	28.6618	28.3083
ENSMUSG00000022698.17	ENSMUSG00000022698.17	ENSMUSG00000022698.17	M. musculus	15	15	15	67.5	19.414	169	28.6462	28.8709	28.6815	28.6575	28.6061	28.6341	28.603	28.8143	28.6231	28.7742	28.5643	28.5362	28.7465	28.8378	28.7558	28.7539	28.5801	28.4722	28.5182	28.4409	28.489	28.4282	28.5583	28.4824	28.3318	28.4234	28.6284	28.5121	28.6462	28.8709	28.6815	28.6575	28.6061	28.6341	28.603	28.8143	28.6231	28.7742	28.5643	28.5362
ENSMUSG00000022706.16	ENSMUSG00000022706.16	ENSMUSG00000022706.16	M. musculus	5	5	5	37.9	24.301	206	#N/A	25.7378	#N/A	25.9709	#N/A	#N/A	#N/A	#N/A	#N/A	#N/A	#N/A	#N/A	#N/A	#N/A	#N/A	#N/A	#N/A	#N/A	#N/A	#N/A	#N/A	#N/A	#N/A	#N/A	#N/A	#N/A	#N/A	#N/A	24.9445	25.7378	24.8306	25.9709	24.9163	24.6842	25.2586	24.0436	24.2376	24.2241	24.9773	24.4914
ENSMUSG00000022707.16	ENSMUSG00000022707.16	ENSMUSG00000022707.16	M. musculus	12	12	12	21.4	80.363	702	27.5001	27.3017	27.4557	27.1477	27.5387	27.5144	27.286	27.3256	27.2659	27.2813	27.249	26.9851	27.7296	27.483	27.563	27.1599	27.7098	27.4731	27.6317	27.3204	27.4783	27.5772	27.6096	27.764	27.4412	27.5625	27.5711	27.4852	27.5001	27.3017	27.4557	27.1477	27.5387	27.5144	27.286	27.3256	27.2659	27.2813	27.249	26.9851
ENSMUSG00000022710.17	ENSMUSG00000022710.17	ENSMUSG00000022710.17	M. musculus	38	38	38	39.4	128.47	1103	28.8395	28.8857	28.8733	28.839	28.9417	28.8686	28.9253	28.8974	28.737	28.7906	28.7226	28.6142	28.8241	28.827	28.8013	28.7294	28.8312	28.6466	28.692	28.3784	28.7623	28.3426	28.5848	28.6751	28.3712	28.2129	28.4955	28.5806	28.8395	28.8857	28.8733	28.839	28.9417	28.8686	28.9253	28.8974	28.737	28.7906	28.7226	28.6142
ENSMUSG00000022711.16	ENSMUSG00000022711.16	ENSMUSG00000022711.16	M. musculus	11	11	11	50	27.656	242	29.3497	29.3444	29.3267	29.4612	29.3509	29.4035	29.2706	29.4218	29.3737	29.3661	29.2761	29.4303	29.4493	29.5561	29.5538	29.4323	29.4616	29.3246	29.3931	29.4644	29.4802	29.2435	29.2348	29.2849	29.402	29.2617	29.3072	29.3362	29.3497	29.3444	29.3267	29.4612	29.3509	29.4035	29.2706	29.4218	29.3737	29.3661	29.2761	29.4303
ENSMUSG00000022742.6	ENSMUSG00000022742.6	ENSMUSG00000022742.6	M. musculus	11	11	11	29.6	49.714	443	26.445	26.5412	26.197	26.3452	26.1881	#N/A	26.1995	26.5008	26.3717	26.2179	26.2281	26.255	26.35	#N/A	25.926	26.397	26.3133	26.3208	#N/A	26.3617	#N/A	26.4539	#N/A	26.4009	#N/A	#N/A	26.1381	26.3603	26.445	26.5412	26.197	26.3452	26.1881	24.9082	26.1995	26.5008	26.3717	26.2179	26.2281	26.255
ENSMUSG00000022751.9	ENSMUSG00000022751.9	ENSMUSG00000022751.9	M. musculus	14	14	14	61.6	30.501	276	28.4508	28.3529	28.4196	28.3153	28.4429	28.5808	28.4851	28.4274	28.377	28.4353	28.4126	28.3045	28.5575	28.5744	28.4571	28.5391	28.4766	28.4824	28.5198	28.5615	28.4597	28.464	28.4445	28.5302	28.3219	28.606	28.572	28.7306	28.4508	28.3529	28.4196	28.3153	28.4429	28.5808	28.4851	28.4274	28.377	28.4353	28.4126	28.3045
ENSMUSG00000022752.9	ENSMUSG00000022752.9	ENSMUSG00000022752.9	M. musculus	12	12	12	26	67.589	611	28.4277	28.3925	28.495	28.5012	28.3784	28.4281	28.3856	28.4386	28.374	28.1856	28.4028	28.2841	28.1419	28.3474	28.1431	28.2134	28.1472	28.0619	28.1718	28.0731	28.0454	28.1137	28.4924	28.2188	28.2783	28.2049	28.2725	28.3974	28.4277	28.3925	28.495	28.5012	28.3784	28.4281	28.3856	28.4386	28.374	28.1856	28.4028	28.2841
ENSMUSG00000022757.19	ENSMUSG00000022757.19	ENSMUSG00000022757.19	M. musculus	6	6	6	47.3	23.753	220	26.7502	26.7636	26.6475	#N/A	#N/A	#N/A	#N/A	#N/A	26.8603	#N/A	#N/A	26.6939	26.8145	#N/A	27.0865	26.7915	26.8437	27.0556	27.038	27.2368	27.244	27.2517	26.9373	27.0503	27.6396	27.341	26.8576	27.4146	26.7502	26.7636	26.6475	24.8369	24.8101	24.4522	24.1938	24.3055	26.8603	24.7719	24.5224	26.6939
ENSMUSG00000022765.10	ENSMUSG00000022765.10	ENSMUSG00000022765.10	M. musculus	14	14	14	57.7	29.572	260	28.5329	28.5347	28.2425	28.1583	28.2909	28.1705	27.978	28.2833	28.2442	28.2819	28.1891	28.3314	28.2223	28.373	28.0423	28.3765	28.4994	28.1789	28.0983	28.3888	28.3952	28.3132	28.2866	28.3435	28.3124	28.3479	28.2805	28.4634	28.5329	28.5347	28.2425	28.1583	28.2909	28.1705	27.978	28.2833	28.2442	28.2819	28.1891	28.3314
ENSMUSG00000022769.9	ENSMUSG00000022769.9	ENSMUSG00000022769.9	M. musculus	10	10	10	62.4	23.648	221	29.7879	30.0014	29.6607	29.9582	29.5309	29.5676	29.5019	30.1988	29.7271	29.6855	29.6212	29.7806	29.6896	29.8258	29.7076	29.7722	29.6887	29.7406	29.6178	29.7227	29.4739	29.4934	29.6183	29.432	29.457	29.4359	29.5193	29.4238	29.7879	30.0014	29.6607	29.9582	29.5309	29.5676	29.5019	30.1988	29.7271	29.6855	29.6212	29.7806
ENSMUSG00000022771.17	ENSMUSG00000022771.17	ENSMUSG00000022771.17	M. musculus	6	6	6	15.7	59.064	521	#N/A	25.3266	25.1079	#N/A	#N/A	#N/A	#N/A	#N/A	#N/A	25.3294	#N/A	#N/A	#N/A	#N/A	#N/A	#N/A	#N/A	#N/A	#N/A	#N/A	#N/A	#N/A	#N/A	#N/A	#N/A	#N/A	#N/A	#N/A	25.0047	25.3266	25.1079	24.8099	24.3897	24.4887	25.2148	24.8638	24.7013	25.3294	24.7941	24.6083
ENSMUSG00000022774.13	ENSMUSG00000022774.13	ENSMUSG00000022774.13	M. musculus	3	3	3	20.5	18.017	156	25.7385	#N/A	25.6403	#N/A	25.6464	#N/A	#N/A	#N/A	#N/A	#N/A	#N/A	#N/A	#N/A	25.7357	#N/A	24.8525	#N/A	#N/A	#N/A	#N/A	#N/A	#N/A	#N/A	#N/A	#N/A	#N/A	#N/A	#N/A	25.7385	24.9298	25.6403	25.1175	25.6464	24.4906	24.2438	23.9146	24.5443	24.9651	24.8725	24.9199
ENSMUSG00000022781.8	ENSMUSG00000022781.8	ENSMUSG00000022781.8	M. musculus	29	29	23	67.4	57.93	524	30.8764	30.921	30.9838	30.8945	30.8146	30.8894	30.9779	30.9984	30.7552	30.8839	31.0027	30.9769	30.8121	30.865	30.9224	31.0109	30.902	30.9157	31.041	30.962	30.9152	30.9298	31.0108	30.919	30.8796	30.9176	30.9805	30.982	30.8764	30.921	30.9838	30.8945	30.8146	30.8894	30.9779	30.9984	30.7552	30.8839	31.0027	30.9769
ENSMUSG00000022788.16	ENSMUSG00000022788.16	ENSMUSG00000022788.16	M. musculus	11	11	11	17.1	86.54	766	26.1979	26.481	26.5264	26.4731	26.5414	26.3568	26.5057	26.0756	26.3143	26.2939	26.2661	26.0599	26.3529	26.1405	#N/A	#N/A	26.455	26.6618	26.668	26.3592	26.4913	26.7867	26.4086	26.7986	26.7642	26.9686	26.6751	26.9327	26.1979	26.481	26.5264	26.4731	26.5414	26.3568	26.5057	26.0756	26.3143	26.2939	26.2661	26.0599
ENSMUSG00000022789.15	ENSMUSG00000022789.15	ENSMUSG00000022789.15	M. musculus	10	10	10	51.1	24.488	221	28.0392	28.2131	28.2374	28.2109	28.0234	28.3135	28.1339	28.1785	28.3108	28.0218	27.994	27.9841	27.9708	28.2856	28.2112	28.2935	28.0791	28.231	28.1646	28.1157	28.1665	28.218	28.3117	28.185	28.0629	28.4273	28.3025	28.4297	28.0392	28.2131	28.2374	28.2109	28.0234	28.3135	28.1339	28.1785	28.3108	28.0218	27.994	27.9841
ENSMUSG00000022797.16	ENSMUSG00000022797.16	ENSMUSG00000022797.16	M. musculus	23	23	23	34.9	85.73	763	28.44	28.5526	28.5617	28.4158	28.5592	28.5207	28.3511	28.44	27.9588	28.131	28.1401	28.0792	27.9022	27.5313	27.7862	28.0808	28.0427	28.0262	27.9809	27.9946	28.4382	28.4141	28.4403	28.4058	28.7232	28.757	28.4996	28.5629	28.44	28.5526	28.5617	28.4158	28.5592	28.5207	28.3511	28.44	27.9588	28.131	28.1401	28.0792
ENSMUSG00000022801.13	ENSMUSG00000022801.13	ENSMUSG00000022801.13	M. musculus	7	7	7	17.5	68.693	624	25.3002	#N/A	25.1183	#N/A	25.1873	25.5129	25.2618	25.4498	25.1103	25.3213	25.2455	25.4747	#N/A	#N/A	25.3871	#N/A	#N/A	#N/A	25.2915	25.6665	#N/A	#N/A	25.0762	25.3042	#N/A	25.6392	25.4337	#N/A	25.3002	24.4043	25.1183	24.9118	25.1873	25.5129	25.2618	25.4498	25.1103	25.3213	25.2455	25.4747
ENSMUSG00000022807.9;ENSMUSG00000040875.12	ENSMUSG00000022807.9	ENSMUSG00000022807.9	M. musculus	22	22	22	41.4	83.655	751	28.7385	28.8743	28.9331	28.7048	28.7334	28.5822	28.7629	28.8171	28.5425	28.6308	28.6491	28.6776	28.5611	28.5873	28.8251	28.6381	28.7046	28.7654	28.9031	28.761	28.8782	28.8457	28.8778	28.8064	28.8514	28.9142	28.9497	28.8216	28.7385	28.8743	28.9331	28.7048	28.7334	28.5822	28.7629	28.8171	28.5425	28.6308	28.6491	28.6776
ENSMUSG00000022808.5	ENSMUSG00000022808.5	ENSMUSG00000022808.5	M. musculus	13	13	13	56.9	28.332	248	28.7284	28.7688	28.7198	28.8374	28.6583	28.8135	28.8182	28.8324	28.8098	28.7275	28.7947	28.7384	28.6275	28.7469	28.86	28.7614	28.7305	28.7486	28.7169	28.823	28.7276	28.7441	28.5665	28.6649	28.7181	28.7166	28.5936	28.652	28.7284	28.7688	28.7198	28.8374	28.6583	28.8135	28.8182	28.8324	28.8098	28.7275	28.7947	28.7384
ENSMUSG00000022814.6	ENSMUSG00000022814.6	ENSMUSG00000022814.6	M. musculus	20	20	20	50.5	52.292	481	28.9311	29.0053	28.91	29.2141	28.9333	29.037	29.0086	29.0756	28.8748	28.9214	28.8203	28.889	28.7768	28.7697	28.8793	28.771	28.7493	28.7148	28.76	28.7267	28.5355	28.5382	28.644	28.6612	27.2133	28.387	28.4681	28.4099	28.9311	29.0053	28.91	29.2141	28.9333	29.037	29.0086	29.0756	28.8748	28.9214	28.8203	28.889
ENSMUSG00000022817.15	ENSMUSG00000022817.15	ENSMUSG00000022817.15	M. musculus	9	9	9	23.7	53.418	486	27.5235	27.5006	27.3668	27.5858	27.7341	27.7442	27.138	27.5336	27.7856	27.4341	27.4045	27.3608	27.5107	27.5121	27.1523	27.4082	27.542	27.4706	27.3912	27.3294	27.3972	27.135	26.9952	27.5373	27.3371	27.6984	27.3034	27.6268	27.5235	27.5006	27.3668	27.5858	27.7341	27.7442	27.138	27.5336	27.7856	27.4341	27.4045	27.3608
ENSMUSG00000022820.4	ENSMUSG00000022820.4	ENSMUSG00000022820.4	M. musculus	7	7	7	53.5	15.081	129	28.4883	28.6193	28.3787	28.5458	28.5241	28.7607	28.4489	28.4189	28.5517	28.5872	28.5463	28.6243	28.809	28.6324	28.6307	28.3824	28.4556	28.6257	28.5769	28.731	28.6054	28.6288	28.5794	28.7321	28.5861	28.4464	28.6539	28.4253	28.4883	28.6193	28.3787	28.5458	28.5241	28.7607	28.4489	28.4189	28.5517	28.5872	28.5463	28.6243
ENSMUSG00000022831.14	ENSMUSG00000022831.14	ENSMUSG00000022831.14	M. musculus	31	31	31	55.6	54.24	486	32.2965	32.2866	32.2165	32.3426	32.2913	32.2005	32.3022	32.2913	32.3613	32.2521	32.3036	32.3084	32.3169	32.1941	32.2995	32.4043	32.321	32.2835	32.5666	32.6281	32.401	32.4566	32.3557	32.2633	32.4793	32.3494	32.3469	32.249	32.2965	32.2866	32.2165	32.3426	32.2913	32.2005	32.3022	32.2913	32.3613	32.2521	32.3036	32.3084
ENSMUSG00000022841.15	ENSMUSG00000022841.15	ENSMUSG00000022841.15	M. musculus	2	2	2	22	9.3101	82	27.2557	27.5488	27.7826	28.1608	27.8894	28.1256	27.2728	27.8035	27.6456	27.6043	28.0549	28.1716	28.2222	27.9281	27.8436	28.0151	27.4315	27.8506	28.2214	27.549	27.7836	27.8711	27.7543	#N/A	#N/A	27.5386	27.7723	27.9723	27.2557	27.5488	27.7826	28.1608	27.8894	28.1256	27.2728	27.8035	27.6456	27.6043	28.0549	28.1716
ENSMUSG00000022867.11	ENSMUSG00000022867.11	ENSMUSG00000022867.11	M. musculus	15	15	15	15	128.96	1125	26.5386	26.6377	26.3671	26.7724	26.1917	26.6703	26.1811	26.4751	26.9102	26.5958	26.3908	25.9367	27.113	26.9165	26.6278	26.5909	26.8746	26.5359	26.5226	26.3778	26.4032	26.1678	26.3774	26.4586	26.3204	26.5311	26.5761	26.3241	26.5386	26.6377	26.3671	26.7724	26.1917	26.6703	26.1811	26.4751	26.9102	26.5958	26.3908	25.9367
ENSMUSG00000022881.15	ENSMUSG00000022881.15	ENSMUSG00000022881.15	M. musculus	9	9	9	28.6	39.866	364	26.8901	26.7127	26.5361	#N/A	26.8671	26.4721	26.3184	26.4252	26.682	#N/A	#N/A	26.2385	#N/A	#N/A	26.3157	25.9751	26.2148	#N/A	26.2217	26.2092	26.2251	26.2034	26.018	26.1993	#N/A	26.0462	#N/A	26.6421	26.8901	26.7127	26.5361	25.0028	26.8671	26.4721	26.3184	26.4252	26.682	24.7768	24.9909	26.2385
ENSMUSG00000022884.16	ENSMUSG00000022884.16	ENSMUSG00000022884.16	M. musculus	22	16	16	53.6	41.29	362	32.8771	32.834	32.9071	32.9085	32.7057	32.8597	32.6387	32.8307	32.6756	32.7659	32.6497	32.762	32.645	32.6813	32.7526	32.7839	32.5246	32.5828	32.6205	32.7362	32.4258	32.2792	32.4484	32.3051	32.237	32.3911	32.3843	32.3499	32.8771	32.834	32.9071	32.9085	32.7057	32.8597	32.6387	32.8307	32.6756	32.7659	32.6497	32.762
ENSMUSG00000022889.7	ENSMUSG00000022889.7	ENSMUSG00000022889.7	M. musculus	10	10	10	39	38.549	336	27.0843	27.1603	27.161	27.1197	27.1767	#N/A	27.1973	27.1225	27.128	27.0345	27.1546	27.0583	26.904	26.8658	27.0434	27.0844	26.8197	26.8242	26.666	26.8979	26.7991	27.0615	26.7961	26.7633	26.4475	26.8622	26.9901	26.6873	27.0843	27.1603	27.161	27.1197	27.1767	24.4547	27.1973	27.1225	27.128	27.0345	27.1546	27.0583
ENSMUSG00000022913.16	ENSMUSG00000022913.16	ENSMUSG00000022913.16	M. musculus	6	6	6	25.7	30.54	268	27.3929	27.448	27.1131	26.9273	27.3535	27.089	27.1088	27.1492	27.529	27.0671	27.1748	27.1342	27.0049	27.1391	26.9596	26.9413	27.222	26.8437	26.9981	26.7203	27.4303	26.6718	27.0855	26.8362	27.0502	26.993	26.9816	26.7141	27.3929	27.448	27.1131	26.9273	27.3535	27.089	27.1088	27.1492	27.529	27.0671	27.1748	27.1342
ENSMUSG00000022946.10	ENSMUSG00000022946.10	ENSMUSG00000022946.10	M. musculus	9	9	9	5	244.07	2178	#N/A	25.4441	25.7458	25.5328	#N/A	#N/A	#N/A	#N/A	#N/A	25.8459	#N/A	25.6934	#N/A	#N/A	25.7931	25.9361	25.7674	25.8022	26.0693	25.7063	25.5155	25.6478	25.8131	25.7311	#N/A	#N/A	25.6491	25.8798	25.019	25.4441	25.7458	25.5328	24.0166	24.7141	25.0702	24.8922	24.0942	25.8459	24.2831	25.6934
ENSMUSG00000022947.8	ENSMUSG00000022947.8	ENSMUSG00000022947.8	M. musculus	17	16	15	68.6	30.953	277	29.0349	29.2124	29.1096	29.2101	29.0068	29.2571	29.1736	29.1335	29.1608	29.3546	29.3113	29.1987	29.3991	29.5279	29.3525	29.4032	29.3778	29.3296	29.4227	29.2693	29.2798	29.3879	29.4448	29.4337	29.5409	29.4986	29.5773	29.7761	29.0349	29.2124	29.1096	29.2101	29.0068	29.2571	29.1736	29.1335	29.1608	29.3546	29.3113	29.1987
ENSMUSG00000022956.11	ENSMUSG00000022956.11	ENSMUSG00000022956.11	M. musculus	6	6	4	55	12.098	109	30.0497	30.2234	30.2544	30.3126	30.3073	30.2775	30.2909	30.4789	30.2864	30.3093	30.1978	30.1969	30.4499	30.3663	30.279	30.2579	30.2261	30.4386	30.2159	30.2718	30.2568	30.17	30.1333	30.1953	30.0405	30.2023	30.2167	29.9829	30.0497	30.2234	30.2544	30.3126	30.3073	30.2775	30.2909	30.4789	30.2864	30.3093	30.1978	30.1969
ENSMUSG00000022957.20;CON__ENSEMBL:ENSBTAP00000001528	ENSMUSG00000022957.20	ENSMUSG00000022957.20	M. musculus	30	27	27	20.1	194.29	1714	28.5035	28.6727	28.6473	28.5722	28.4677	28.7314	28.7143	28.6075	28.6589	28.7359	28.5027	28.2479	28.4397	28.2867	28.3719	28.5146	28.4129	28.2561	28.525	28.306	28.5591	28.3981	28.4229	28.3399	28.4896	28.6812	28.3803	28.1583	28.5035	28.6727	28.6473	28.5722	28.4677	28.7314	28.7143	28.6075	28.6589	28.7359	28.5027	28.2479
ENSMUSG00000022961.18	ENSMUSG00000022961.18	ENSMUSG00000022961.18	M. musculus	16	16	16	9.6	265.65	2444	26.9768	26.7945	26.8463	26.8209	26.9896	26.8954	27.0843	26.8964	26.7477	26.3286	26.8856	26.5881	26.6807	26.3638	26.7103	26.7338	27.0008	26.4831	26.7627	26.4419	26.6146	26.6964	26.4464	26.5608	26.7529	26.2812	26.4947	26.6475	26.9768	26.7945	26.8463	26.8209	26.9896	26.8954	27.0843	26.8964	26.7477	26.3286	26.8856	26.5881
ENSMUSG00000022962.15	ENSMUSG00000022962.15	ENSMUSG00000022962.15	M. musculus	17	17	17	56.2	32.116	306	29.0225	29.1499	29.0511	28.8551	29.0239	29.1075	29.0845	29.1304	28.7948	29.06	29.1179	29.0514	29.147	28.9873	29.1845	29.1763	28.8911	28.97	28.9604	28.7761	28.7331	28.8722	28.4875	28.5268	28.6269	28.609	28.6187	28.6677	29.0225	29.1499	29.0511	28.8551	29.0239	29.1075	29.0845	29.1304	28.7948	29.06	29.1179	29.0514
ENSMUSG00000022982.10	ENSMUSG00000022982.10	ENSMUSG00000022982.10	M. musculus	8	8	8	57.8	15.942	154	32.3986	32.331	32.3779	32.2528	32.479	32.3495	32.1972	32.1524	32.4953	32.463	32.2674	32.2473	32.5604	32.5812	32.4821	32.206	32.7314	32.7592	32.5169	32.6289	33.1496	33.1534	33.0849	33.1497	33.5188	33.44	33.5536	33.6237	32.3986	32.331	32.3779	32.2528	32.479	32.3495	32.1972	32.1524	32.4953	32.463	32.2674	32.2473
ENSMUSG00000022983.16	ENSMUSG00000022983.16	ENSMUSG00000022983.16	M. musculus	6	6	5	4.8	129.15	1184	25.1481	26.065	#N/A	#N/A	24.9669	#N/A	24.8899	#N/A	25.5425	#N/A	#N/A	#N/A	#N/A	25.1057	25.0257	#N/A	25.2389	#N/A	#N/A	25.5678	25.2006	#N/A	#N/A	#N/A	#N/A	#N/A	#N/A	#N/A	25.1481	26.065	24.8731	25.033	24.9669	24.1178	24.8899	23.897	25.5425	24.3498	24.3577	24.8791
ENSMUSG00000023010.15	ENSMUSG00000023010.15	ENSMUSG00000023010.15	M. musculus	3	3	3	68.8	3.8054	32	#N/A	#N/A	#N/A	26.2012	26.343	#N/A	26.2397	26.2982	26.1482	#N/A	26.1107	26.5973	26.526	26.3867	26.5471	26.2204	#N/A	26.2519	26.6509	26.7769	#N/A	26.3025	26.2647	26.4908	#N/A	#N/A	26.1434	26.1904	25.2061	24.9781	24.1988	26.2012	26.343	24.3204	26.2397	26.2982	26.1482	24.9267	26.1107	26.5973
ENSMUSG00000023021.15	ENSMUSG00000023021.15	ENSMUSG00000023021.15	M. musculus	7	7	6	29.9	29.085	251	26.8243	#N/A	26.4437	#N/A	#N/A	#N/A	26.1074	#N/A	#N/A	#N/A	#N/A	26.2105	26.2342	#N/A	#N/A	26.1849	#N/A	26.2026	26.2819	26.0558	#N/A	#N/A	26.0449	26.0197	#N/A	25.9877	25.7833	25.7676	26.8243	25.1418	26.4437	24.6529	24.5476	24.8704	26.1074	25.0593	24.9924	24.7992	24.7351	26.2105
ENSMUSG00000023022.14	ENSMUSG00000023022.14	ENSMUSG00000023022.14	M. musculus	18	18	17	38.4	66.017	593	28.5708	28.5084	28.7725	28.7826	28.642	28.3005	28.844	28.8263	28.6295	28.827	28.635	28.7238	28.8004	28.4381	28.6295	28.9519	28.7237	28.8547	29.0153	28.9117	28.969	28.8999	29.0488	29.0908	28.8913	29.0598	29.058	28.8247	28.5708	28.5084	28.7725	28.7826	28.642	28.3005	28.844	28.8263	28.6295	28.827	28.635	28.7238
ENSMUSG00000023025.16	ENSMUSG00000023025.16	ENSMUSG00000023025.16	M. musculus	6	6	6	10.5	73.508	660	25.6449	25.7042	25.7719	25.9516	25.7724	25.6823	25.7255	#N/A	25.454	25.5475	25.8073	25.4712	25.6721	25.4789	25.707	#N/A	#N/A	25.3742	25.5381	#N/A	#N/A	25.6657	#N/A	#N/A	#N/A	#N/A	#N/A	25.7491	25.6449	25.7042	25.7719	25.9516	25.7724	25.6823	25.7255	24.5441	25.454	25.5475	25.8073	25.4712
ENSMUSG00000023026.16	ENSMUSG00000023026.16	ENSMUSG00000023026.16	M. musculus	19	19	18	17.6	146.7	1340	27.6113	27.7426	27.6743	27.9271	27.8243	27.4687	27.7299	27.875	27.3277	27.6312	27.574	27.7111	27.6464	27.5485	27.5926	27.7262	27.6812	27.6009	27.5159	27.4269	27.7496	27.4785	27.6154	27.6225	27.9109	27.8167	27.8604	27.9973	27.6113	27.7426	27.6743	27.9271	27.8243	27.4687	27.7299	27.875	27.3277	27.6312	27.574	27.7111
ENSMUSG00000023089.12	ENSMUSG00000023089.12	ENSMUSG00000023089.12	M. musculus	2	2	2	48.1	8.6851	77	#N/A	#N/A	26.3077	#N/A	#N/A	#N/A	#N/A	#N/A	#N/A	#N/A	#N/A	26.4268	#N/A	#N/A	#N/A	26.2499	#N/A	#N/A	#N/A	#N/A	#N/A	#N/A	#N/A	#N/A	#N/A	#N/A	#N/A	#N/A	24.877	24.842	26.3077	24.5226	24.6005	24.091	24.7543	23.9058	25.0022	24.6114	24.6376	26.4268
ENSMUSG00000023104.9	ENSMUSG00000023104.9	ENSMUSG00000023104.9	M. musculus	5	5	4	16.9	38.724	349	26.0513	25.6757	26.1972	25.976	25.8161	25.9223	26.0994	25.6477	25.4838	25.8361	25.8554	#N/A	25.8459	25.7794	25.782	25.6871	#N/A	25.6176	25.434	25.9534	25.6617	#N/A	#N/A	#N/A	#N/A	#N/A	#N/A	#N/A	26.0513	25.6757	26.1972	25.976	25.8161	25.9223	26.0994	25.6477	25.4838	25.8361	25.8554	24.5996
ENSMUSG00000023106.15	ENSMUSG00000023106.15	ENSMUSG00000023106.15	M. musculus	8	8	8	52.2	20.396	182	27.2513	27.3131	27.084	27.3308	27.3315	27.2549	27.0435	#N/A	27.1783	27.251	26.6794	#N/A	27.2303	27.1	27.2514	27.3404	26.9623	27.0879	#N/A	27.2615	26.8709	26.9204	26.8182	#N/A	27.0502	26.6027	26.8218	26.8006	27.2513	27.3131	27.084	27.3308	27.3315	27.2549	27.0435	24.7244	27.1783	27.251	26.6794	24.8839
ENSMUSG00000023110.12	ENSMUSG00000023110.12	ENSMUSG00000023110.12	M. musculus	4	4	4	16.3	23.109	203	26.9605	27.0226	27.1915	27.2048	26.8043	26.9621	27.2516	27.1687	27.0129	26.831	27.015	#N/A	26.7182	26.8083	26.795	#N/A	26.7339	26.7487	26.8876	#N/A	#N/A	#N/A	#N/A	26.7406	#N/A	#N/A	26.4133	#N/A	26.9605	27.0226	27.1915	27.2048	26.8043	26.9621	27.2516	27.1687	27.0129	26.831	27.015	24.4831
ENSMUSG00000023143.10	ENSMUSG00000023143.10	ENSMUSG00000023143.10	M. musculus	8	8	8	19	56.043	517	26.2696	26.4782	26.2433	26.259	#N/A	26.0287	26.3933	26.7035	25.9466	26.1481	26.4986	26.2896	25.5474	26.0007	25.9454	26.2821	25.6218	26.0919	26.4034	26.425	26.1871	#N/A	#N/A	26.1569	#N/A	#N/A	25.8727	25.7417	26.2696	26.4782	26.2433	26.259	24.5097	26.0287	26.3933	26.7035	25.9466	26.1481	26.4986	26.2896
ENSMUSG00000023175.15	ENSMUSG00000023175.15	ENSMUSG00000023175.15	M. musculus	5	5	5	22.7	29.674	273	26.8318	26.8338	26.7085	27.0411	26.8642	26.7509	#N/A	#N/A	26.8406	27.0653	27.1148	27.0568	27.289	27.035	27.0216	27.0607	26.9987	26.9208	27.0605	27.1577	26.9607	26.6857	#N/A	#N/A	26.3268	26.6477	#N/A	#N/A	26.8318	26.8338	26.7085	27.0411	26.8642	26.7509	25.0956	24.2617	26.8406	27.0653	27.1148	27.0568
ENSMUSG00000023186.14;ENSMUSG00000038112.15	ENSMUSG00000023186.14	ENSMUSG00000023186.14	M. musculus	44	44	44	58	87.142	793	33.3016	33.265	33.2531	33.204	33.3282	33.2913	33.3018	33.3099	33.2919	33.2724	33.3023	33.2097	33.3271	33.2774	33.2569	33.2685	33.3612	33.2994	33.3658	33.2795	33.2868	33.3468	33.257	33.3112	33.3105	33.3027	33.3263	33.3608	33.3016	33.265	33.2531	33.204	33.3282	33.2913	33.3018	33.3099	33.2919	33.2724	33.3023	33.2097
ENSMUSG00000023272.4	ENSMUSG00000023272.4	ENSMUSG00000023272.4	M. musculus	10	10	10	32	38.219	350	26.5442	26.5481	26.3743	26.5464	#N/A	26.4331	26.6362	26.8283	26.3181	#N/A	26.6959	26.4668	25.9685	26.4417	26.5835	26.3527	26.4712	26.0045	26.3191	25.9919	26.3349	26.1548	26.1121	26.0889	26.0223	#N/A	26.2161	#N/A	26.5442	26.5481	26.3743	26.5464	25.0266	26.4331	26.6362	26.8283	26.3181	24.3688	26.6959	26.4668
ENSMUSG00000023277.13	ENSMUSG00000023277.13	ENSMUSG00000023277.13	M. musculus	20	20	18	66.5	39.47	349	31.0735	30.9364	31.2782	31.1581	31.0352	30.9129	31.1133	31.1567	31.0367	31.1462	31.1659	31.1849	31.3252	31.2509	31.2456	31.1661	31.2818	31.3394	31.3196	31.3989	31.3771	31.4728	31.4189	31.4277	31.4529	31.4828	31.5642	31.4024	31.0735	30.9364	31.2782	31.1581	31.0352	30.9129	31.1133	31.1567	31.0367	31.1462	31.1659	31.1849
ENSMUSG00000023353.14	ENSMUSG00000023353.14	ENSMUSG00000023353.14	M. musculus	12	12	10	15.7	97.694	910	25.9957	26.0672	26.3159	25.7521	26.3876	26.7191	26.2926	25.7745	26.2023	26.0609	25.996	#N/A	26.1179	26.2716	26.2603	25.707	25.9934	26.0463	26.1222	26.072	26.1827	25.5791	25.9491	25.465	26.0982	25.955	25.8641	25.7666	25.9957	26.0672	26.3159	25.7521	26.3876	26.7191	26.2926	25.7745	26.2023	26.0609	25.996	24.963
ENSMUSG00000023456.16	ENSMUSG00000023456.16	ENSMUSG00000023456.16	M. musculus	13	13	13	94	17.997	167	34.5231	34.4568	34.5231	34.5987	34.4015	34.5017	34.3993	34.423	34.5699	34.6168	34.5297	34.597	34.6198	34.7381	34.6374	34.6642	34.6329	34.6952	34.6701	34.6779	34.6289	34.5383	34.5662	34.3999	34.4171	34.3525	34.4212	34.2457	34.5231	34.4568	34.5231	34.5987	34.4015	34.5017	34.3993	34.423	34.5699	34.6168	34.5297	34.597
ENSMUSG00000023460.13	ENSMUSG00000023460.13	ENSMUSG00000023460.13	M. musculus	10	10	10	41.6	27.328	243	26.1231	26.579	26.6003	26.6255	26.6414	26.5785	26.5767	26.5385	26.3868	26.792	#N/A	26.812	26.6217	26.8815	26.615	26.901	26.5859	26.6029	26.8134	26.574	26.6836	26.6312	26.6359	26.8017	26.6703	26.7427	26.6728	26.9867	26.1231	26.579	26.6003	26.6255	26.6414	26.5785	26.5767	26.5385	26.3868	26.792	25.1438	26.812
ENSMUSG00000023484.14	ENSMUSG00000023484.14	ENSMUSG00000023484.14	M. musculus	5	3	3	5.9	57.735	506	32.7532	32.6972	32.7837	32.6863	32.522	32.5186	32.5123	32.557	32.6529	32.7838	32.7293	32.6441	32.575	32.7837	32.6143	32.7363	32.6394	32.7659	32.8072	32.6454	32.7209	32.7019	32.7037	32.6682	32.9871	32.9004	32.8498	32.9339	32.7532	32.6972	32.7837	32.6863	32.522	32.5186	32.5123	32.557	32.6529	32.7838	32.7293	32.6441
ENSMUSG00000023723.17	ENSMUSG00000023723.17	ENSMUSG00000023723.17	M. musculus	6	6	2	62	14.288	121	#N/A	#N/A	#N/A	#N/A	#N/A	#N/A	#N/A	#N/A	#N/A	#N/A	#N/A	#N/A	#N/A	26.0959	26.1427	#N/A	#N/A	#N/A	#N/A	#N/A	#N/A	#N/A	#N/A	26.0544	#N/A	#N/A	#N/A	#N/A	24.8153	25.0449	24.3547	25.1021	24.7782	24.939	25.0615	24.4861	24.8043	24.4016	24.3983	24.7313
ENSMUSG00000023830.14	ENSMUSG00000023830.14	ENSMUSG00000023830.14	M. musculus	29	29	29	14.3	273.81	2483	28.1072	28.1212	27.9713	27.8945	28.0198	28.1002	28.0263	28.0247	28.2405	28.2803	28.0622	28.0432	28.1385	28.2914	28.1727	28.2064	27.7295	27.6417	27.677	27.1357	27.7303	27.5804	27.4565	27.2615	27.3208	27.2173	27.2607	27.4342	28.1072	28.1212	27.9713	27.8945	28.0198	28.1002	28.0263	28.0247	28.2405	28.2803	28.0622	28.0432
ENSMUSG00000023832.14	ENSMUSG00000023832.14	ENSMUSG00000023832.14	M. musculus	12	12	3	53.2	38.147	365	27.8436	27.888	28.0231	27.7406	28.0111	28.1218	28.2857	28.1046	27.8268	27.985	27.8374	28.069	28.0706	28.0057	28.1104	27.7966	27.5788	27.5441	27.5254	27.6351	#N/A	#N/A	#N/A	#N/A	#N/A	#N/A	#N/A	#N/A	27.8436	27.888	28.0231	27.7406	28.0111	28.1218	28.2857	28.1046	27.8268	27.985	27.8374	28.069
ENSMUSG00000023845.7	ENSMUSG00000023845.7	ENSMUSG00000023845.7	M. musculus	30	30	30	34.3	117.3	1025	29.8589	29.7896	29.8589	29.7543	30.1683	30.2226	30.0938	30.0588	30.2165	30.1046	30.1496	30.0751	30.1886	30.0383	30.1342	30.0483	30.1177	30.2209	30.1618	30.147	30.3636	30.2822	30.2902	30.2414	30.4085	30.267	30.4287	30.4523	29.8589	29.7896	29.8589	29.7543	30.1683	30.2226	30.0938	30.0588	30.2165	30.1046	30.1496	30.0751
ENSMUSG00000023921.9	ENSMUSG00000023921.9	ENSMUSG00000023921.9	M. musculus	12	12	12	22.5	82.843	748	27.4325	27.2963	27.515	27.4354	27.5237	27.315	27.2838	27.3184	27.3634	27.2753	27.3255	27.25	27.2092	27.3049	27.0002	27.4062	27.1723	27.05	27.1043	27.0849	26.9527	27.0927	27.1703	27.1866	26.9343	27.2164	27.0446	27.0148	27.4325	27.2963	27.515	27.4354	27.5237	27.315	27.2838	27.3184	27.3634	27.2753	27.3255	27.25
ENSMUSG00000023923.10	ENSMUSG00000023923.10	ENSMUSG00000023923.10	M. musculus	12	12	12	17.7	94.017	837	28.4458	28.4366	28.3615	28.4398	28.4301	28.3918	28.2389	28.4247	28.3361	28.2677	28.5048	28.3134	28.4135	28.1528	28.1264	28.3649	27.4419	28.2707	28.3284	28.3158	28.2827	28.15	28.4081	28.2505	28.2113	28.1664	28.26	28.3584	28.4458	28.4366	28.3615	28.4398	28.4301	28.3918	28.2389	28.4247	28.3361	28.2677	28.5048	28.3134
ENSMUSG00000023939.7	ENSMUSG00000023939.7	ENSMUSG00000023939.7	M. musculus	4	4	4	31.7	15.874	145	25.6574	#N/A	25.6755	26.0413	25.5167	25.4374	#N/A	#N/A	#N/A	#N/A	25.8264	#N/A	#N/A	#N/A	#N/A	#N/A	25.6339	#N/A	#N/A	#N/A	#N/A	#N/A	25.5387	#N/A	#N/A	#N/A	25.4563	25.3914	25.6574	24.7493	25.6755	26.0413	25.5167	25.4374	24.6555	24.2316	24.1974	24.3376	25.8264	25.0787
ENSMUSG00000023977.15	ENSMUSG00000023977.15	ENSMUSG00000023977.15	M. musculus	8	8	8	6.2	199.2	1755	25.4409	25.9895	#N/A	#N/A	#N/A	25.7977	#N/A	#N/A	25.8498	#N/A	#N/A	#N/A	#N/A	#N/A	#N/A	#N/A	25.9983	#N/A	#N/A	#N/A	25.8836	25.8226	#N/A	#N/A	26.0128	25.848	#N/A	#N/A	25.4409	25.9895	25.1602	24.537	24.6016	25.7977	24.8094	24.6323	25.8498	24.9185	24.3414	24.944
ENSMUSG00000023988.8	ENSMUSG00000023988.8	ENSMUSG00000023988.8	M. musculus	4	4	4	10.8	49.783	436	25.1692	24.9956	24.8294	24.8484	#N/A	25.0858	#N/A	25.2834	24.9881	#N/A	#N/A	#N/A	#N/A	#N/A	#N/A	#N/A	#N/A	#N/A	#N/A	#N/A	#N/A	#N/A	#N/A	#N/A	#N/A	#N/A	#N/A	#N/A	25.1692	24.9956	24.8294	24.8484	24.5906	25.0858	24.6148	25.2834	24.9881	24.579	24.9844	24.7127
ENSMUSG00000024007.15	ENSMUSG00000024007.15	ENSMUSG00000024007.15	M. musculus	4	4	4	26.5	18.237	166	26.4835	26.3094	26.2595	26.4067	26.4857	26.4522	25.9043	26.2651	26.2553	26.3753	#N/A	26.4464	#N/A	26.2334	26.3441	26.6415	26.469	25.8977	26.3813	26.4632	#N/A	#N/A	25.6248	#N/A	#N/A	#N/A	#N/A	25.6488	26.4835	26.3094	26.2595	26.4067	26.4857	26.4522	25.9043	26.2651	26.2553	26.3753	24.7585	26.4464
ENSMUSG00000024012.18	ENSMUSG00000024012.18	ENSMUSG00000024012.18	M. musculus	12	12	12	33.4	41.565	389	27.6751	27.495	27.608	27.8564	27.3877	27.6085	27.5199	27.576	27.7526	27.5598	27.6315	27.2544	27.6047	27.5326	27.5005	27.5009	27.4377	27.4488	27.2581	27.4832	26.8976	27.1188	27.4293	27.4908	27.3871	27.6307	27.1794	27.4626	27.6751	27.495	27.608	27.8564	27.3877	27.6085	27.5199	27.576	27.7526	27.5598	27.6315	27.2544
ENSMUSG00000024013.15	ENSMUSG00000024013.15	ENSMUSG00000024013.15	M. musculus	11	11	11	22.9	74.633	655	26.5339	26.4518	26.4612	26.3292	26.6881	26.5362	26.5134	26.4161	26.4808	26.5108	26.6898	26.1342	26.2366	26.3077	26.5089	26.0447	26.6883	26.4881	26.6	26.7216	26.7591	26.6747	26.6909	26.6874	26.5663	26.5111	#N/A	26.7748	26.5339	26.4518	26.4612	26.3292	26.6881	26.5362	26.5134	26.4161	26.4808	26.5108	26.6898	26.1342
ENSMUSG00000024026.13	ENSMUSG00000024026.13	ENSMUSG00000024026.13	M. musculus	7	7	7	40.2	20.809	184	28.9852	29.0295	28.995	29.1276	29.0481	29.0199	29.0142	29.1497	29.1242	29.1733	29.0379	29.1467	29.0917	28.9679	28.9821	29.1443	28.9953	29.068	29.0627	29.1212	28.8002	28.7823	28.8133	28.7503	28.7152	28.7618	29.0907	28.6486	28.9852	29.0295	28.995	29.1276	29.0481	29.0199	29.0142	29.1497	29.1242	29.1733	29.0379	29.1467
ENSMUSG00000024030.7	ENSMUSG00000024030.7	ENSMUSG00000024030.7	M. musculus	4	4	4	30.8	11.314	104	#N/A	#N/A	#N/A	#N/A	#N/A	#N/A	#N/A	#N/A	#N/A	#N/A	#N/A	#N/A	#N/A	#N/A	26.2642	26.1603	26.0156	#N/A	25.9189	26.1297	#N/A	#N/A	26.4312	26.4288	#N/A	#N/A	26.5523	26.5078	25.119	25.0233	24.8506	23.9899	24.8366	24.3397	24.8187	24.3362	24.7226	24.4676	24.6015	24.6423
ENSMUSG00000024066.9	ENSMUSG00000024066.9	ENSMUSG00000024066.9	M. musculus	11	11	11	37.9	45.134	409	29.5024	29.5316	29.3145	29.3615	29.5032	29.4065	29.3815	29.3871	29.5098	29.5376	29.4387	29.5351	29.458	29.3577	29.573	29.5288	29.6606	29.7047	29.6891	29.4669	29.7298	29.7454	29.6746	29.667	29.8504	29.8811	29.7475	29.9109	29.5024	29.5316	29.3145	29.3615	29.5032	29.4065	29.3815	29.3871	29.5098	29.5376	29.4387	29.5351
ENSMUSG00000024068.8	ENSMUSG00000024068.8	ENSMUSG00000024068.8	M. musculus	7	7	7	13.4	66.455	614	24.4595	#N/A	#N/A	24.5605	#N/A	#N/A	#N/A	#N/A	#N/A	#N/A	#N/A	#N/A	24.567	#N/A	#N/A	#N/A	#N/A	#N/A	#N/A	#N/A	#N/A	#N/A	#N/A	#N/A	#N/A	#N/A	#N/A	#N/A	24.4595	24.7454	24.9486	24.5605	24.6692	24.6338	24.4393	24.8024	24.0761	24.9598	24.8927	25.1852
ENSMUSG00000024073.16;REV__ENSMUSG00000018599.5;REV__ENSMUSG00000024073.16	ENSMUSG00000024073.16	ENSMUSG00000024073.16	M. musculus	31	31	31	8.6	529.32	4853	27.7301	27.5126	27.6046	27.5031	27.5693	27.5985	27.4581	27.457	27.538	27.5533	27.4245	27.4859	27.3133	27.4529	27.5868	27.5544	27.5938	27.3271	27.3557	27.3428	26.9865	27.1443	26.9961	27.3363	26.5455	26.2264	27.3155	27.4177	27.7301	27.5126	27.6046	27.5031	27.5693	27.5985	27.4581	27.457	27.538	27.5533	27.4245	27.4859
ENSMUSG00000024077.15	ENSMUSG00000024077.15	ENSMUSG00000024077.15	M. musculus	19	19	18	45.9	69.119	627	29.1506	29.0618	29.1797	29.0475	29.3156	29.0953	28.98	29.0922	29.1286	29.0019	29.1359	28.8994	29.2163	28.9676	29.0242	28.9802	29.1052	28.9511	28.9985	29.0749	28.9734	28.9258	28.9023	29.0303	29.0434	28.9224	29.0093	28.895	29.1506	29.0618	29.1797	29.0475	29.3156	29.0953	28.98	29.0922	29.1286	29.0019	29.1359	28.8994
ENSMUSG00000024079.4	ENSMUSG00000024079.4	ENSMUSG00000024079.4	M. musculus	11	11	11	24.1	58.279	515	27.5587	27.6183	27.2858	27.436	27.5513	27.7928	27.4663	27.2293	27.2815	27.5156	27.2739	27.5122	27.8017	27.7224	27.5019	27.4063	27.6655	27.7101	27.7742	27.8056	27.3228	27.0061	27.4982	27.4563	27.4295	27.2069	27.2892	26.7376	27.5587	27.6183	27.2858	27.436	27.5513	27.7928	27.4663	27.2293	27.2815	27.5156	27.2739	27.5122
ENSMUSG00000024085.13	ENSMUSG00000024085.13	ENSMUSG00000024085.13	M. musculus	6	6	6	32.5	31.741	280	27.3698	27.5013	27.4036	27.2864	27.4777	27.4885	27.2261	27.7151	27.3463	27.5212	27.6888	27.673	27.591	27.5123	27.6827	27.5843	27.4521	27.3643	27.4311	27.5805	27.6742	27.3498	27.3389	27.2126	27.3732	27.1971	27.093	27.3484	27.3698	27.5013	27.4036	27.2864	27.4777	27.4885	27.2261	27.7151	27.3463	27.5212	27.6888	27.673
ENSMUSG00000024091.9	ENSMUSG00000024091.9	ENSMUSG00000024091.9	M. musculus	13	13	13	50.4	26.102	236	30.4734	30.2592	30.5561	30.2719	30.4434	30.5441	30.5785	30.3396	30.4872	30.5269	30.2034	30.4653	30.6735	30.5241	30.4668	30.4007	30.3853	30.3339	30.4494	30.3884	30.1132	30.2048	30.348	30.3568	30.2047	30.0164	30.1051	30.1295	30.4734	30.2592	30.5561	30.2719	30.4434	30.5441	30.5785	30.3396	30.4872	30.5269	30.2034	30.4653
ENSMUSG00000024095.15	ENSMUSG00000024095.15	ENSMUSG00000024095.15	M. musculus	10	10	10	40.8	35.346	331	28.4596	28.4699	28.4317	28.3857	28.426	28.5575	28.4129	28.4882	28.5119	28.3538	28.1773	28.3823	28.5238	28.3694	28.4765	28.4189	28.4001	28.1619	28.2467	28.5076	28.2209	28.2835	28.2743	28.1235	28.2885	28.2155	27.882	28.0616	28.4596	28.4699	28.4317	28.3857	28.426	28.5575	28.4129	28.4882	28.5119	28.3538	28.1773	28.3823
ENSMUSG00000024097.11	ENSMUSG00000024097.11	ENSMUSG00000024097.11	M. musculus	4	4	4	23.4	18.218	154	26.5207	26.3099	27.9589	27.6646	27.3125	28.1617	28.3612	27.8106	27.9237	27.9599	27.9131	27.7507	27.8338	28.0361	28.135	28.1388	27.6241	27.6079	27.4861	27.63	26.7925	27.6871	27.4781	27.816	26.5154	26.9292	26.8865	26.8446	26.5207	26.3099	27.9589	27.6646	27.3125	28.1617	28.3612	27.8106	27.9237	27.9599	27.9131	27.7507
ENSMUSG00000024104.11	ENSMUSG00000024104.11	ENSMUSG00000024104.11	M. musculus	23	23	23	33	98.534	900	28.7384	28.898	28.8861	28.637	28.8267	28.6894	28.6844	28.5272	28.6461	28.6942	28.7175	28.295	28.7026	28.5109	28.5837	28.3366	28.5904	28.6372	28.7186	28.6237	28.663	28.3567	28.2916	28.3706	28.8573	28.6565	28.4173	28.6184	28.7384	28.898	28.8861	28.637	28.8267	28.6894	28.6844	28.5272	28.6461	28.6942	28.7175	28.295
ENSMUSG00000024120.12	ENSMUSG00000024120.12	ENSMUSG00000024120.12	M. musculus	4	4	4	32.4	15.556	142	26.7427	#N/A	#N/A	26.8975	#N/A	26.7576	#N/A	#N/A	#N/A	#N/A	26.8507	26.8076	#N/A	26.642	26.404	#N/A	26.5592	26.3599	#N/A	#N/A	26.5688	26.8387	26.7619	26.6923	26.7461	#N/A	26.8937	26.883	26.7427	24.9692	25.0162	26.8975	24.6381	26.7576	24.8399	24.104	24.4078	24.4488	26.8507	26.8076
ENSMUSG00000024121.13	ENSMUSG00000024121.13	ENSMUSG00000024121.13	M. musculus	3	3	3	36.1	15.808	155	28.985	28.5607	29.5588	29.3487	29.4932	29.5817	29.693	29.7331	29.6509	29.6312	29.4445	28.7566	29.5386	29.7564	29.4994	29.5278	29.5156	29.4875	29.243	28.3789	29.6141	29.816	30.0363	29.4702	29.8342	30.0526	30.1756	30.1558	28.985	28.5607	29.5588	29.3487	29.4932	29.5817	29.693	29.7331	29.6509	29.6312	29.4445	28.7566
ENSMUSG00000024122.16	ENSMUSG00000024122.16	ENSMUSG00000024122.16	M. musculus	8	8	8	18.8	60.935	532	26.1286	26.1045	25.9297	25.6981	26.1075	26.1017	25.8694	#N/A	25.9496	25.9908	25.8358	25.9186	26.0219	26.0495	25.917	26.0047	26.2092	26.0163	26.1684	#N/A	#N/A	25.8136	#N/A	25.7732	#N/A	25.7637	#N/A	25.6842	26.1286	26.1045	25.9297	25.6981	26.1075	26.1017	25.8694	24.7244	25.9496	25.9908	25.8358	25.9186
ENSMUSG00000024130.16	ENSMUSG00000024130.16	ENSMUSG00000024130.16	M. musculus	8	8	7	5.9	191.97	1704	#N/A	27.3185	27.1645	27.3656	27.3622	#N/A	27.1607	27.1005	#N/A	#N/A	#N/A	#N/A	#N/A	#N/A	#N/A	27.0712	#N/A	#N/A	#N/A	#N/A	#N/A	#N/A	#N/A	#N/A	#N/A	#N/A	#N/A	#N/A	24.7327	27.3185	27.1645	27.3656	27.3622	24.4998	27.1607	27.1005	24.5628	24.3609	24.3823	24.6649
ENSMUSG00000024132.6	ENSMUSG00000024132.6	ENSMUSG00000024132.6	M. musculus	9	9	9	36	32.25	289	29.1389	29.098	29.098	28.8606	29.2785	29.241	29.2241	28.968	29.2198	29.1624	29.1497	29.1973	29.1466	29.1521	29.1764	29.1497	29.1821	29.2699	29.1277	29.2571	29.2697	29.1998	29.0525	29.0166	29.1958	29.2493	29.134	29.1326	29.1389	29.098	29.098	28.8606	29.2785	29.241	29.2241	28.968	29.2198	29.1624	29.1497	29.1973
ENSMUSG00000024165.9	ENSMUSG00000024165.9	ENSMUSG00000024165.9	M. musculus	4	4	4	33.2	20.02	190	#N/A	26.2885	26.4802	26.9319	26.5743	26.3929	26.5237	26.3696	26.6017	26.3151	26.4958	26.5705	26.8418	26.5911	26.611	26.8622	26.5472	26.4411	26.5419	26.8243	27.0556	26.5896	26.3071	26.6349	#N/A	#N/A	26.5896	26.3711	24.6882	26.2885	26.4802	26.9319	26.5743	26.3929	26.5237	26.3696	26.6017	26.3151	26.4958	26.5705
ENSMUSG00000024177.9	ENSMUSG00000024177.9	ENSMUSG00000024177.9	M. musculus	3	3	3	20.1	18.695	169	25.4558	25.4434	#N/A	#N/A	25.6252	#N/A	25.2514	#N/A	25.7227	25.6027	#N/A	25.793	25.9614	25.8646	#N/A	#N/A	25.6597	25.7714	25.3978	#N/A	26.0354	26.0575	26.311	#N/A	26.3917	26.1856	26.1721	26.1896	25.4558	25.4434	24.6098	24.326	25.6252	24.286	25.2514	23.9484	25.7227	25.6027	24.4464	25.793
ENSMUSG00000024181.9	ENSMUSG00000024181.9	ENSMUSG00000024181.9	M. musculus	7	7	7	24.1	30.169	257	#N/A	26.2481	26.0942	26.214	#N/A	25.9966	#N/A	26.2884	#N/A	25.6717	26.1722	25.8285	#N/A	#N/A	25.8277	25.8374	#N/A	#N/A	#N/A	#N/A	#N/A	#N/A	26.0849	#N/A	#N/A	#N/A	25.5936	25.5002	24.7407	26.2481	26.0942	26.214	24.4276	25.9966	24.438	26.2884	24.4971	25.6717	26.1722	25.8285
ENSMUSG00000024197.10	ENSMUSG00000024197.10	ENSMUSG00000024197.10	M. musculus	6	6	6	60.4	14.128	134	30.3997	30.3943	30.5425	30.4145	30.5482	30.483	30.4354	30.3718	30.5311	30.5468	30.6545	30.3131	30.4965	30.4267	30.5301	30.5375	30.4814	30.531	30.6447	30.5617	30.4252	30.4226	30.3566	30.3919	30.1484	30.2619	30.2132	30.2363	30.3997	30.3943	30.5425	30.4145	30.5482	30.483	30.4354	30.3718	30.5311	30.5468	30.6545	30.3131
ENSMUSG00000024217.10	ENSMUSG00000024217.10	ENSMUSG00000024217.10	M. musculus	2	2	2	13.4	17.042	157	#N/A	27.1017	26.866	26.8858	26.9713	26.5001	#N/A	26.9779	#N/A	#N/A	26.7447	27.0144	26.8689	26.7763	26.7423	27.1412	#N/A	#N/A	26.8197	26.9651	25.8938	#N/A	25.648	26.0848	25.8137	25.7607	26.1085	#N/A	24.7618	27.1017	26.866	26.8858	26.9713	26.5001	24.6867	26.9779	24.6767	24.4383	26.7447	27.0144
ENSMUSG00000024222.17	ENSMUSG00000024222.17	ENSMUSG00000024222.17	M. musculus	14	14	14	36	50.966	456	27.4504	27.7233	27.8671	27.3456	27.184	27.2311	27.1101	27.2552	26.9578	27.1553	27.4518	27.2643	27.0089	27.0154	26.8688	27.0272	26.9066	26.7674	26.8069	26.9329	26.0089	25.9641	#N/A	26.7212	#N/A	#N/A	26.9218	26.2302	27.4504	27.7233	27.8671	27.3456	27.184	27.2311	27.1101	27.2552	26.9578	27.1553	27.4518	27.2643
ENSMUSG00000024231.15	ENSMUSG00000024231.15	ENSMUSG00000024231.15	M. musculus	7	7	7	67.6	13.447	111	26.9699	26.772	27.0054	26.8497	26.7828	26.7749	26.8863	26.7528	#N/A	26.7861	27.1356	26.9418	26.6388	26.7832	26.7523	26.5995	26.6854	26.5793	26.9193	26.6697	27.0095	26.8631	26.3683	26.5019	26.7774	26.5298	26.4372	26.6116	26.9699	26.772	27.0054	26.8497	26.7828	26.7749	26.8863	26.7528	24.4712	26.7861	27.1356	26.9418
ENSMUSG00000024236.18	ENSMUSG00000024236.18	ENSMUSG00000024236.18	M. musculus	9	9	9	5.1	226.81	2031	#N/A	25.0094	24.4451	#N/A	24.3681	25.0605	24.0745	#N/A	#N/A	24.3922	#N/A	24.7999	#N/A	#N/A	24.3026	#N/A	24.7433	#N/A	24.4264	#N/A	#N/A	#N/A	#N/A	#N/A	#N/A	#N/A	24.3498	#N/A	24.8277	25.0094	24.4451	24.8256	24.3681	25.0605	24.0745	24.3627	24.7466	24.3922	24.8413	24.7999
ENSMUSG00000024271.8	ENSMUSG00000024271.8	ENSMUSG00000024271.8	M. musculus	9	9	9	14.4	82.71	741	25.8468	#N/A	26.0208	#N/A	26.1667	25.7784	26.117	26.0914	#N/A	#N/A	#N/A	25.8709	25.5481	25.9659	25.8954	25.7091	#N/A	25.9357	#N/A	#N/A	#N/A	#N/A	#N/A	#N/A	#N/A	#N/A	25.3501	#N/A	25.8468	24.8495	26.0208	24.6875	26.1667	25.7784	26.117	26.0914	24.8201	24.767	24.6921	25.8709
ENSMUSG00000024277.14	ENSMUSG00000024277.14	ENSMUSG00000024277.14	M. musculus	11	10	9	43.3	36.946	326	27.6684	27.6736	27.9806	28.023	27.5913	27.9952	28.0324	27.7585	27.3447	27.7012	28.1374	27.8896	27.6406	27.8476	28.0339	27.6625	27.2913	27.5973	27.7794	27.9454	27.8142	27.9449	27.7072	27.7185	27.824	27.945	27.6151	27.6446	27.6684	27.6736	27.9806	28.023	27.5913	27.9952	28.0324	27.7585	27.3447	27.7012	28.1374	27.8896
ENSMUSG00000024286.8	ENSMUSG00000024286.8	ENSMUSG00000024286.8	M. musculus	4	4	4	17.7	36.561	316	26.3663	26.1465	#N/A	#N/A	26.1342	26.1659	26.1943	26.4387	26.4661	#N/A	#N/A	26.4555	26.4474	26.478	26.3937	26.4839	26.2192	26.4599	26.0225	26.1115	#N/A	25.9607	#N/A	25.8853	#N/A	#N/A	26.5718	25.4317	26.3663	26.1465	25.1507	24.2017	26.1342	26.1659	26.1943	26.4387	26.4661	24.5115	24.4833	26.4555
ENSMUSG00000024287.8	ENSMUSG00000024287.8	ENSMUSG00000024287.8	M. musculus	14	14	14	22.2	75.435	657	27.0499	26.8765	26.9337	26.9264	26.862	27.0009	26.9009	26.8819	26.8963	26.7626	26.8254	26.7009	26.6974	26.5723	26.5505	26.807	26.6216	26.8142	26.6629	26.6555	26.513	26.6357	26.5182	26.5483	26.5935	26.4187	26.2856	26.5699	27.0499	26.8765	26.9337	26.9264	26.862	27.0009	26.9009	26.8819	26.8963	26.7626	26.8254	26.7009
ENSMUSG00000024290.9	ENSMUSG00000024290.9	ENSMUSG00000024290.9	M. musculus	12	7	7	27.6	58.534	504	#N/A	#N/A	#N/A	25.1689	#N/A	#N/A	#N/A	#N/A	#N/A	#N/A	#N/A	#N/A	#N/A	#N/A	#N/A	#N/A	#N/A	#N/A	25.5755	#N/A	#N/A	#N/A	25.0203	25.1781	#N/A	#N/A	24.646	#N/A	24.7623	24.9174	25.0801	25.1689	24.9524	24.0574	24.6044	24.2805	24.4644	24.703	25.0941	24.7547
ENSMUSG00000024300.17	ENSMUSG00000024300.17	ENSMUSG00000024300.17	M. musculus	3	3	3	54.6	11.137	97	27.2229	26.5424	27.2799	#N/A	27.7881	28.3595	27.7923	27.3271	28.1948	28.0574	27.2397	27.013	27.8636	28.261	28.1242	27.3371	28.0519	28.3435	27.3571	27.0024	28.1325	27.9096	27.4386	27.1391	27.7708	27.3322	27.5343	27.2951	27.2229	26.5424	27.2799	24.3459	27.7881	28.3595	27.7923	27.3271	28.1948	28.0574	27.2397	27.013
ENSMUSG00000024319.18	ENSMUSG00000024319.18	ENSMUSG00000024319.18	M. musculus	18	18	18	26.4	82.043	723	27.9281	28.0792	27.8224	27.7214	27.7079	27.756	27.8342	28.0432	27.6985	27.8104	27.8105	27.8934	27.3514	27.2499	27.7274	27.8568	27.8784	27.8392	27.9903	28.029	27.6649	27.9422	27.7421	28.0095	27.9295	27.8371	27.5399	28.1348	27.9281	28.0792	27.8224	27.7214	27.7079	27.756	27.8342	28.0432	27.6985	27.8104	27.8105	27.8934
ENSMUSG00000024335.20	ENSMUSG00000024335.20	ENSMUSG00000024335.20	M. musculus	8	8	8	12.8	88.066	798	26.1955	26.4151	26.2992	26.4343	26.2194	26.0349	26.2612	#N/A	26.1279	26.2256	#N/A	25.9159	26.2047	26.1058	26.1689	25.8363	26.2048	26.1256	26.0902	25.9755	25.9081	25.8822	25.766	#N/A	25.6862	25.7199	25.4918	25.9364	26.1955	26.4151	26.2992	26.4343	26.2194	26.0349	26.2612	24.6618	26.1279	26.2256	24.7161	25.9159
ENSMUSG00000024338.15	ENSMUSG00000024338.15	ENSMUSG00000024338.15	M. musculus	15	15	15	67.6	28.091	256	30.6545	30.6221	30.5865	30.5331	30.6422	30.6686	30.5083	30.551	30.5481	30.5927	30.6151	30.5073	30.7363	30.7779	30.8031	30.5398	30.7211	30.6846	30.716	30.7287	30.6686	30.6821	30.6552	30.4955	30.6828	30.5484	30.6486	30.5006	30.6545	30.6221	30.5865	30.5331	30.6422	30.6686	30.5083	30.551	30.5481	30.5927	30.6151	30.5073
ENSMUSG00000024339.12	ENSMUSG00000024339.12	ENSMUSG00000024339.12	M. musculus	23	23	23	41.7	77.444	702	29.5746	29.5541	29.5465	29.5904	29.5572	29.409	29.4772	29.3918	29.5414	29.4336	29.5454	29.5846	29.7408	29.5859	29.7271	29.6249	29.8146	29.7601	29.8722	29.8852	29.7258	29.8043	29.9045	30.028	29.8292	29.8728	29.8113	29.6303	29.5746	29.5541	29.5465	29.5904	29.5572	29.409	29.4772	29.3918	29.5414	29.4336	29.5454	29.5846
ENSMUSG00000024357.10	ENSMUSG00000024357.10	ENSMUSG00000024357.10	M. musculus	4	4	4	14.7	36.892	327	#N/A	#N/A	#N/A	#N/A	#N/A	#N/A	#N/A	#N/A	#N/A	#N/A	#N/A	#N/A	#N/A	#N/A	#N/A	#N/A	#N/A	#N/A	#N/A	#N/A	#N/A	#N/A	25.2158	25.0707	#N/A	#N/A	#N/A	#N/A	24.8326	24.8603	24.9866	24.4419	24.5445	24.555	24.1473	24.6989	24.4789	24.2436	25.0165	24.7017
[truncated: 3,223 more rows]
[truncated: 42 more columns]

## Sheet: Lmajor
Protein.IDs	Majority.protein.IDs	Gene.names	Species	Peptides	Razor_unique.peptides	Unique.peptides	Sequence.coverage	Mol_weight_kDa	Sequence.length	log2.LFQ.intensity.majort005_1	log2.LFQ.intensity.majort005_2	log2.LFQ.intensity.majort005_3	log2.LFQ.intensity.majort005_4	log2.LFQ.intensity.majort020_1	log2.LFQ.intensity.majort020_2	log2.LFQ.intensity.majort020_3	log2.LFQ.intensity.majort020_4	log2.LFQ.intensity.majort060_1	log2.LFQ.intensity.majort060_2	log2.LFQ.intensity.majort060_3	log2.LFQ.intensity.majort060_4	log2.LFQ.intensity.majort120_1	log2.LFQ.intensity.majort120_2	log2.LFQ.intensity.majort120_3	log2.LFQ.intensity.majort120_4	log2.LFQ.intensity.majort240_1	log2.LFQ.intensity.majort240_2	log2.LFQ.intensity.majort240_3	log2.LFQ.intensity.majort240_4	log2.LFQ.intensity.majort480_1	log2.LFQ.intensity.majort480_2	log2.LFQ.intensity.majort480_3	log2.LFQ.intensity.majort480_4	log2.LFQ.intensity.majort720_1	log2.LFQ.intensity.majort720_2	log2.LFQ.intensity.majort720_3	log2.LFQ.intensity.majort720_4	imputed.log2.LFQ.intensity.majort005_1	imputed.log2.LFQ.intensity.majort005_2	imputed.log2.LFQ.intensity.majort005_3	imputed.log2.LFQ.intensity.majort005_4	imputed.log2.LFQ.intensity.majort020_1	imputed.log2.LFQ.intensity.majort020_2	imputed.log2.LFQ.intensity.majort020_3	imputed.log2.LFQ.intensity.majort020_4	imputed.log2.LFQ.intensity.majort060_1	imputed.log2.LFQ.intensity.majort060_2	imputed.log2.LFQ.intensity.majort060_3	imputed.log2.LFQ.intensity.majort060_4
[truncated: 4,506 more rows]
[truncated: 42 more columns]

[truncated: 1 more sheets: Lmexicana]
