# Supplementary material for: Quantitative proteomics of infected macrophages reveals novel Leishmania virulence factors
Source: PLoS Pathog. 2026 Feb 10;22(2):e1013934. doi: 10.1371/journal.ppat.1013934 (PMC12931781; doi:10.1371/journal.ppat.1013934)
Supplement: S2 Table — (XLSX) [file ppat.1013934.s002.xlsx]

## Sheet: SuppTable2
	Supplementary Table 2. Leishmania protein IDs orthology table.
		Columns 1. Protein identifier.
		Columns 2. Species identifier.
		Column 3. OrthoMCL identifier.
		Columns 4. Number of core proteins in the OrthoMCL cluster.
		Columns 5. Number of peripherial proteins in the OrthoMCL cluster.

## Sheet: Orthology
Accession	Taxon.Name	Group.ID	Number.of.Core.Proteins	Number.of.Peripheral.Proteins
linf|LINF_010005000	Leishmania infantum JPCM5	OG6_157996	4	41
linf|LINF_010005100	Leishmania infantum JPCM5	OG6_146860	5	73
linf|LINF_010005200	Leishmania infantum JPCM5	OG6_100492	184	623
linf|LINF_010005300	Leishmania infantum JPCM5	OG6_172205	3	36
linf|LINF_010005400	Leishmania infantum JPCM5	OG6_100368	210	612
linf|LINF_010005500	Leishmania infantum JPCM5	OG6_146859	5	66
linf|LINF_010005600	Leishmania infantum JPCM5	OG6_138182	6	73
linf|LINF_010005700	Leishmania infantum JPCM5	OG6_146858	5	71
linf|LINF_010005800	Leishmania infantum JPCM5	OG6_112077	22	78
linf|LINF_010005900	Leishmania infantum JPCM5	OG6_139419	6	72
linf|LINF_010006000	Leishmania infantum JPCM5	OG6_101462	117	691
linf|LINF_010006100	Leishmania infantum JPCM5	OG6_199714	2	36
linf|LINF_010006200	Leishmania infantum JPCM5	OG6_146857	5	70
linf|LINF_010006300	Leishmania infantum JPCM5	OG6_114920	17	93
linf|LINF_010006400	Leishmania infantum JPCM5	OG6_146856	5	69
linf|LINF_010006500	Leishmania infantum JPCM5	OG6_166948	3	60
linf|LINF_010006600	Leishmania infantum JPCM5	OG6_479090	1	32
linf|LINF_010006700	Leishmania infantum JPCM5	OG6_100336	216	1106
linf|LINF_010006800	Leishmania infantum JPCM5	OG6_102153	101	582
linf|LINF_010006900	Leishmania infantum JPCM5	OG6_106205	48	122
linf|LINF_010007000	Leishmania infantum JPCM5	OG6_137322	6	80
linf|LINF_010007100	Leishmania infantum JPCM5	OG6_109053	32	98
linf|LINF_010007200	Leishmania infantum JPCM5	OG6_199715	2	32
linf|LINF_010007300	Leishmania infantum JPCM5	OG6_105929	51	162
linf|LINF_010007400	Leishmania infantum JPCM5	OG6_142007	5	60
linf|LINF_010007500	Leishmania infantum JPCM5	OG6_134415	7	69
linf|LINF_010007600	Leishmania infantum JPCM5	OG6_100096	485	2260
linf|LINF_010007700	Leishmania infantum JPCM5	OG6_102784	90	227
linf|LINF_010007800	Leishmania infantum JPCM5	OG6_137181	6	68
linf|LINF_010007900	Leishmania infantum JPCM5	OG6_103660	77	278
linf|LINF_010008000	Leishmania infantum JPCM5	OG6_103741	76	613
linf|LINF_010008100	Leishmania infantum JPCM5	OG6_151623	4	36
linf|LINF_010008200	Leishmania infantum JPCM5	OG6_101883	106	684
linf|LINF_010008300	Leishmania infantum JPCM5	OG6_146865	5	65
linf|LINF_010008400	Leishmania infantum JPCM5	OG6_102458	95	576
linf|LINF_010008500	Leishmania infantum JPCM5	OG6_173639	3	56
linf|LINF_010008600	Leishmania infantum JPCM5	OG6_157997	4	68
linf|LINF_010008700	Leishmania infantum JPCM5	OG6_157998	4	58
linf|LINF_010008800	Leishmania infantum JPCM5	OG6_103372	81	534
linf|LINF_010008900	Leishmania infantum JPCM5	OG6_145558	5	69
linf|LINF_010009000	Leishmania infantum JPCM5	OG6_146866	5	71
linf|LINF_010009100	Leishmania infantum JPCM5	OG6_199716	2	35
linf|LINF_010009200	Leishmania infantum JPCM5	OG6_101127	131	775
linf|LINF_010009300	Leishmania infantum JPCM5	OG6_101127	131	775
linf|LINF_010009400	Leishmania infantum JPCM5	OG6_139211	6	71
linf|LINF_010009500	Leishmania infantum JPCM5	OG6_187625	2	34
linf|LINF_010009600	Leishmania infantum JPCM5	OG6_100439	193	1191
linf|LINF_010009700	Leishmania infantum JPCM5	OG6_147132	5	72
linf|LINF_010009800	Leishmania infantum JPCM5	OG6_100746	155	1007
linf|LINF_010009900	Leishmania infantum JPCM5	OG6_120858	12	109
linf|LINF_010010000	Leishmania infantum JPCM5	OG6_100746	155	1007
linf|LINF_010010100	Leishmania infantum JPCM5	OG6_100746	155	1007
linf|LINF_010010200	Leishmania infantum JPCM5	OG6_100746	155	1007
linf|LINF_010010300	Leishmania infantum JPCM5	OG6_100746	155	1007
linf|LINF_010010400	Leishmania infantum JPCM5	OG6_478831	1	35
linf|LINF_010010500	Leishmania infantum JPCM5	OG6_199717	2	37
linf|LINF_010010600	Leishmania infantum JPCM5	OG6_157999	4	65
linf|LINF_010010700	Leishmania infantum JPCM5	OG6_157627	4	68
linf|LINF_010010800	Leishmania infantum JPCM5	OG6_101070	134	595
linf|LINF_010010900	Leishmania infantum JPCM5	OG6_158000	4	70
linf|LINF_010011000	Leishmania infantum JPCM5	OG6_129761	8	85
linf|LINF_010011100	Leishmania infantum JPCM5	OG6_104373	67	270
linf|LINF_010011200	Leishmania infantum JPCM5	OG6_101685	111	652
linf|LINF_010011300	Leishmania infantum JPCM5	OG6_173640	3	64
linf|LINF_010011400	Leishmania infantum JPCM5	OG6_479016	1	32
linf|LINF_010011500	Leishmania infantum JPCM5	OG6_158001	4	70
linf|LINF_010011600	Leishmania infantum JPCM5	OG6_100777	152	742
linf|LINF_010011700	Leishmania infantum JPCM5	OG6_158002	4	69
linf|LINF_010011800	Leishmania infantum JPCM5	OG6_199718	2	37
linf|LINF_010011900	Leishmania infantum JPCM5	OG6_478569	1	31
linf|LINF_010012000	Leishmania infantum JPCM5	OG6_107636	39	168
linf|LINF_010012100	Leishmania infantum JPCM5	OG6_478927	1	23
linf|LINF_010012200	Leishmania infantum JPCM5	OG6_101845	107	638
linf|LINF_010012300	Leishmania infantum JPCM5	OG6_158003	4	67
linf|LINF_010012400	Leishmania infantum JPCM5	OG6_138498	6	69
linf|LINF_010012500	Leishmania infantum JPCM5	OG6_147417	5	69
linf|LINF_010012600	Leishmania infantum JPCM5	OG6_199719	2	59
linf|LINF_010012700	Leishmania infantum JPCM5	OG6_199720	2	33
linf|LINF_010012800	Leishmania infantum JPCM5	OG6_101294	124	841
linf|LINF_010012900	Leishmania infantum JPCM5	OG6_101294	124	841
linf|LINF_010013000	Leishmania infantum JPCM5	OG6_199721	2	35
linf|LINF_010013100	Leishmania infantum JPCM5	OG6_158004	4	63
linf|LINF_010013200	Leishmania infantum JPCM5	OG6_136929	6	83
linf|LINF_010013300	Leishmania infantum JPCM5	OG6_199722	2	32
linf|LINF_020005000	Leishmania infantum JPCM5	OG6_105392	56	1328
linf|LINF_020005100	Leishmania infantum JPCM5	OG6_100120	404	2529
linf|LINF_020005200	Leishmania infantum JPCM5	OG6_110118	27	70
linf|LINF_020005300	Leishmania infantum JPCM5	OG6_100896	144	891
linf|LINF_020005400	Leishmania infantum JPCM5	OG6_100589	168	1002
linf|LINF_020005500	Leishmania infantum JPCM5	OG6_146738	5	60
linf|LINF_020005600	Leishmania infantum JPCM5	OG6_156879	4	60
linf|LINF_020005700	Leishmania infantum JPCM5	OG6_478658	1	34
linf|LINF_020005800	Leishmania infantum JPCM5	OG6_177209	3	57
linf|LINF_020005900	Leishmania infantum JPCM5	OG6_146737	5	66
linf|LINF_020006000	Leishmania infantum JPCM5	OG6_460122	1	25
linf|LINF_020006100	Leishmania infantum JPCM5	OG6_103085	86	511
linf|LINF_020006200	Leishmania infantum JPCM5	OG6_102827	90	634
linf|LINF_020006300	Leishmania infantum JPCM5	OG6_102158	100	676
linf|LINF_020006400	Leishmania infantum JPCM5	OG6_144850	5	68
linf|LINF_020006500	Leishmania infantum JPCM5	OG6_199906	2	34
linf|LINF_020006700	Leishmania infantum JPCM5	OG6_140433	6	136
linf|LINF_020006800	Leishmania infantum JPCM5	OG6_140433	6	136
linf|LINF_020006900	Leishmania infantum JPCM5	OG6_140433	6	136
linf|LINF_020007000	Leishmania infantum JPCM5	OG6_140433	6	136
linf|LINF_020007100	Leishmania infantum JPCM5	OG6_140433	6	136
linf|LINF_020007200	Leishmania infantum JPCM5	OG6_125588	10	45
linf|LINF_020007300	Leishmania infantum JPCM5	OG6_208722	2	33
linf|LINF_020007400	Leishmania infantum JPCM5	OG6_110840	25	107
linf|LINF_020007500	Leishmania infantum JPCM5	OG6_199908	2	41
linf|LINF_020007600	Leishmania infantum JPCM5	OG6_100976	139	761
linf|LINF_020007700	Leishmania infantum JPCM5	OG6_146740	5	61
linf|LINF_020007800	Leishmania infantum JPCM5	OG6_147620	5	63
linf|LINF_020007900	Leishmania infantum JPCM5	OG6_146741	5	75
linf|LINF_020008000	Leishmania infantum JPCM5	OG6_100045	853	2913
linf|LINF_020008100	Leishmania infantum JPCM5	OG6_146739	5	65
linf|LINF_020008200	Leishmania infantum JPCM5	OG6_103234	83	544
linf|LINF_020008300	Leishmania infantum JPCM5	OG6_199909	2	44
linf|LINF_020008400	Leishmania infantum JPCM5	OG6_478845	1	31
linf|LINF_020008500	Leishmania infantum JPCM5	OG6_478882	1	34
linf|LINF_020008600	Leishmania infantum JPCM5	OG6_128066	9	78
linf|LINF_020008700	Leishmania infantum JPCM5	OG6_101896	106	676
linf|LINF_020008800	Leishmania infantum JPCM5	OG6_102125	101	681
linf|LINF_020008900	Leishmania infantum JPCM5	OG6_101514	116	730
linf|LINF_020009100	Leishmania infantum JPCM5	OG6_146712	5	67
linf|LINF_020009200	Leishmania infantum JPCM5	OG6_156873	4	62
linf|LINF_020009300	Leishmania infantum JPCM5	OG6_146972	5	65
linf|LINF_020009700	Leishmania infantum JPCM5	OG6_199910	2	34
linf|LINF_020009800	Leishmania infantum JPCM5	OG6_139754	6	115
linf|LINF_020009900	Leishmania infantum JPCM5	OG6_478713	1	31
linf|LINF_020010000	Leishmania infantum JPCM5	OG6_199911	2	35
linf|LINF_020010100	Leishmania infantum JPCM5	OG6_199912	2	37
linf|LINF_020010200	Leishmania infantum JPCM5	OG6_196475	2	73
linf|LINF_020010300	Leishmania infantum JPCM5	OG6_172175	3	36
linf|LINF_020010400	Leishmania infantum JPCM5	OG6_479102	1	34
linf|LINF_020010600	Leishmania infantum JPCM5	OG6_478813	1	32
linf|LINF_020010700	Leishmania infantum JPCM5	OG6_158079	4	66
linf|LINF_020010800	Leishmania infantum JPCM5	OG6_173691	3	38
linf|LINF_020010900	Leishmania infantum JPCM5	OG6_199913	2	36
linf|LINF_020011000	Leishmania infantum JPCM5	OG6_146661	5	68
linf|LINF_020011100	Leishmania infantum JPCM5	OG6_137063	6	105
linf|LINF_020011200	Leishmania infantum JPCM5	OG6_115523	16	317
linf|LINF_020011300	Leishmania infantum JPCM5	OG6_102934	88	502
linf|LINF_020011400	Leishmania infantum JPCM5	OG6_145706	5	69
linf|LINF_020011500	Leishmania infantum JPCM5	OG6_151893	4	65
linf|LINF_020011600	Leishmania infantum JPCM5	OG6_196443	2	39
linf|LINF_020011700	Leishmania infantum JPCM5	OG6_200061	2	35
linf|LINF_020011800	Leishmania infantum JPCM5	OG6_146659	5	67
linf|LINF_020011900	Leishmania infantum JPCM5	OG6_138367	6	78
linf|LINF_020012000	Leishmania infantum JPCM5	OG6_110235	27	366
linf|LINF_020012100	Leishmania infantum JPCM5	OG6_146660	5	77
linf|LINF_020012200	Leishmania infantum JPCM5	OG6_139711	6	93
linf|LINF_020012300	Leishmania infantum JPCM5	OG6_136797	6	88
linf|LINF_020012400	Leishmania infantum JPCM5	OG6_100223	266	1415
linf|LINF_020012430	Leishmania infantum JPCM5	OG6_208724	2	29
linf|LINF_020012460	Leishmania infantum JPCM5	OG6_200011	2	21
linf|LINF_030005000	Leishmania infantum JPCM5	OG6_185097	2	28
linf|LINF_030005100	Leishmania infantum JPCM5	OG6_146702	5	62
linf|LINF_030005200	Leishmania infantum JPCM5	OG6_100629	165	789
linf|LINF_030005300	Leishmania infantum JPCM5	OG6_100588	168	589
linf|LINF_030005400	Leishmania infantum JPCM5	OG6_104709	63	437
linf|LINF_030005500	Leishmania infantum JPCM5	OG6_146703	5	72
linf|LINF_030005600	Leishmania infantum JPCM5	OG6_105381	56	627
linf|LINF_030005700	Leishmania infantum JPCM5	OG6_102391	96	711
linf|LINF_030005800	Leishmania infantum JPCM5	OG6_102743	91	554
linf|LINF_030005900	Leishmania infantum JPCM5	OG6_158010	4	72
linf|LINF_030006000	Leishmania infantum JPCM5	OG6_110427	26	120
linf|LINF_030006100	Leishmania infantum JPCM5	OG6_102120	101	568
linf|LINF_030006200	Leishmania infantum JPCM5	OG6_146706	5	66
linf|LINF_030006300	Leishmania infantum JPCM5	OG6_139720	6	75
linf|LINF_030006400	Leishmania infantum JPCM5	OG6_100624	165	745
linf|LINF_030006500	Leishmania infantum JPCM5	OG6_173644	3	55
linf|LINF_030006600	Leishmania infantum JPCM5	OG6_478759	1	32
linf|LINF_030006700	Leishmania infantum JPCM5	OG6_101418	119	709
linf|LINF_030006800	Leishmania infantum JPCM5	OG6_102275	98	654
linf|LINF_030006900	Leishmania infantum JPCM5	OG6_146695	5	73
linf|LINF_030007000	Leishmania infantum JPCM5	OG6_146975	5	72
linf|LINF_030007100	Leishmania infantum JPCM5	OG6_100746	155	1007
linf|LINF_030007200	Leishmania infantum JPCM5	OG6_146976	5	68
linf|LINF_030007300	Leishmania infantum JPCM5	OG6_101624	112	682
linf|LINF_030007400	Leishmania infantum JPCM5	OG6_478701	1	32
linf|LINF_030007500	Leishmania infantum JPCM5	OG6_163591	3	70
linf|LINF_030007600	Leishmania infantum JPCM5	OG6_478738	1	30
linf|LINF_030007900	Leishmania infantum JPCM5	OG6_478994	1	29
linf|LINF_030008000	Leishmania infantum JPCM5	OG6_103263	83	463
linf|LINF_030008100	Leishmania infantum JPCM5	OG6_146429	5	71
linf|LINF_030008200	Leishmania infantum JPCM5	OG6_104252	69	298
linf|LINF_030008300	Leishmania infantum JPCM5	OG6_139868	6	72
linf|LINF_030008400	Leishmania infantum JPCM5	OG6_478852	1	27
linf|LINF_030008500	Leishmania infantum JPCM5	OG6_153981	4	34
linf|LINF_030008600	Leishmania infantum JPCM5	OG6_103278	83	791
linf|LINF_030008650	Leishmania infantum JPCM5	OG6r19_186110	0	2
linf|LINF_030008700	Leishmania infantum JPCM5	OG6_103278	83	791
linf|LINF_030008800	Leishmania infantum JPCM5	OG6_132371	7	73
linf|LINF_030008900	Leishmania infantum JPCM5	OG6_478721	1	32
linf|LINF_030009000	Leishmania infantum JPCM5	OG6_101037	135	823
linf|LINF_030009100	Leishmania infantum JPCM5	OG6_101037	135	823
linf|LINF_030009200	Leishmania infantum JPCM5	OG6_151258	4	38
linf|LINF_030009300	Leishmania infantum JPCM5	OG6_199739	2	32
linf|LINF_030009400	Leishmania infantum JPCM5	OG6r19_147598	0	3
linf|LINF_030009500	Leishmania infantum JPCM5	OG6_158011	4	66
linf|LINF_030009600	Leishmania infantum JPCM5	OG6_124275	10	45
linf|LINF_030009700	Leishmania infantum JPCM5	OG6_134890	7	67
linf|LINF_030009800	Leishmania infantum JPCM5	OG6_100354	212	1061
linf|LINF_030009900	Leishmania infantum JPCM5	OG6_478978	1	32
linf|LINF_030010000	Leishmania infantum JPCM5	OG6_132293	7	75
linf|LINF_030010100	Leishmania infantum JPCM5	OG6_139866	6	69
linf|LINF_030010200	Leishmania infantum JPCM5	OG6_101751	109	704
linf|LINF_030010300	Leishmania infantum JPCM5	OG6_478903	1	33
linf|LINF_030010400	Leishmania infantum JPCM5	OG6_199740	2	34
linf|LINF_030010500	Leishmania infantum JPCM5	OG6_102213	99	450
linf|LINF_030010600	Leishmania infantum JPCM5	OG6_147231	5	64
linf|LINF_030010700	Leishmania infantum JPCM5	OG6_102316	97	708
linf|LINF_030010800	Leishmania infantum JPCM5	OG6_146585	5	69
linf|LINF_030010900	Leishmania infantum JPCM5	OG6_103973	73	104
linf|LINF_030011000	Leishmania infantum JPCM5	OG6_137346	6	75
linf|LINF_030011200	Leishmania infantum JPCM5	OG6_146581	5	67
linf|LINF_030011300	Leishmania infantum JPCM5	OG6_146582	5	67
linf|LINF_030011400	Leishmania infantum JPCM5	OG6_146583	5	67
linf|LINF_030011500	Leishmania infantum JPCM5	OG6_199741	2	37
linf|LINF_030011600	Leishmania infantum JPCM5	OG6_146477	5	67
linf|LINF_030011700	Leishmania infantum JPCM5	OG6_137555	6	33
linf|LINF_030011900	Leishmania infantum JPCM5	OG6_105684	53	484
linf|LINF_030012000	Leishmania infantum JPCM5	OG6_156788	4	69
linf|LINF_030012100	Leishmania infantum JPCM5	OG6_115654	16	62
linf|LINF_030012200	Leishmania infantum JPCM5	OG6_158014	4	66
linf|LINF_030012300	Leishmania infantum JPCM5	OG6_156810	4	64
linf|LINF_030012400	Leishmania infantum JPCM5	OG6_103593	78	464
linf|LINF_030012500	Leishmania infantum JPCM5	OG6_134866	7	54
linf|LINF_030012600	Leishmania infantum JPCM5	OG6_146953	5	65
linf|LINF_030012700	Leishmania infantum JPCM5	OG6_102729	91	572
linf|LINF_030012800	Leishmania infantum JPCM5	OG6_479047	1	28
linf|LINF_030012900	Leishmania infantum JPCM5	OG6_158013	4	66
linf|LINF_030013000	Leishmania infantum JPCM5	OG6_100250	252	1011
linf|LINF_030013100	Leishmania infantum JPCM5	OG6_199757	2	34
linf|LINF_030013200	Leishmania infantum JPCM5	OG6_478884	1	32
linf|LINF_030013300	Leishmania infantum JPCM5	OG6_100740	155	1096
linf|LINF_030013400	Leishmania infantum JPCM5	OG6_147416	5	67
linf|LINF_030013500	Leishmania infantum JPCM5	OG6_147415	5	69
linf|LINF_030013600	Leishmania infantum JPCM5	OG6_479097	1	32
linf|LINF_030013700	Leishmania infantum JPCM5	OG6_199756	2	35
linf|LINF_030013800	Leishmania infantum JPCM5	OG6_124649	10	109
linf|LINF_030013900	Leishmania infantum JPCM5	OG6_199755	2	36
linf|LINF_030014000	Leishmania infantum JPCM5	OG6_146333	5	67
linf|LINF_030014100	Leishmania infantum JPCM5	OG6_101976	104	667
linf|LINF_030014200	Leishmania infantum JPCM5	OG6_100346	214	984
linf|LINF_030014300	Leishmania infantum JPCM5	OG6_101469	117	490
linf|LINF_030014400	Leishmania infantum JPCM5	OG6_103338	82	535
linf|LINF_030014500	Leishmania infantum JPCM5	OG6_158012	4	67
linf|LINF_030014600	Leishmania infantum JPCM5	OG6_109015	32	143
linf|LINF_030014700	Leishmania infantum JPCM5	OG6_147323	5	66
linf|LINF_030014800	Leishmania infantum JPCM5	OG6_124596	10	165
linf|LINF_030014900	Leishmania infantum JPCM5	OG6_101220	127	700
linf|LINF_040005000	Leishmania infantum JPCM5	OG6_100158	328	1387
linf|LINF_040005100	Leishmania infantum JPCM5	OG6_103141	85	730
linf|LINF_040005200	Leishmania infantum JPCM5	OG6_146459	5	67
linf|LINF_040005300	Leishmania infantum JPCM5	OG6_156797	4	50
linf|LINF_040005400	Leishmania infantum JPCM5	OG6_172256	3	37
linf|LINF_040005500	Leishmania infantum JPCM5	OG6_156962	4	61
linf|LINF_040005600	Leishmania infantum JPCM5	OG6_143001	5	73
linf|LINF_040005700	Leishmania infantum JPCM5	OG6_199674	2	38
linf|LINF_040005800	Leishmania infantum JPCM5	OG6_137290	6	66
linf|LINF_040005900	Leishmania infantum JPCM5	OG6_173627	3	61
linf|LINF_040006000	Leishmania infantum JPCM5	OG6_199675	2	36
linf|LINF_040006100	Leishmania infantum JPCM5	OG6_154406	4	61
linf|LINF_040006200	Leishmania infantum JPCM5	OG6_199676	2	37
linf|LINF_040006300	Leishmania infantum JPCM5	OG6_102463	95	673
linf|LINF_040006400	Leishmania infantum JPCM5	OG6_156997	4	58
linf|LINF_040006500	Leishmania infantum JPCM5	OG6_199677	2	35
linf|LINF_040006600	Leishmania infantum JPCM5	OG6_140426	6	93
linf|LINF_040006700	Leishmania infantum JPCM5	OG6_140426	6	93
linf|LINF_040006800	Leishmania infantum JPCM5	OG6_140426	6	93
linf|LINF_040006900	Leishmania infantum JPCM5	OG6_102695	92	331
linf|LINF_040007000	Leishmania infantum JPCM5	OG6_102695	92	331
linf|LINF_040007100	Leishmania infantum JPCM5	OG6_478899	1	21
linf|LINF_040007200	Leishmania infantum JPCM5	OG6_173628	3	29
linf|LINF_040007300	Leishmania infantum JPCM5	OG6_173629	3	39
linf|LINF_040007400	Leishmania infantum JPCM5	OG6_173630	3	38
linf|LINF_040007500	Leishmania infantum JPCM5	OG6_147387	5	69
linf|LINF_040007600	Leishmania infantum JPCM5	OG6_185520	2	35
linf|LINF_040007700	Leishmania infantum JPCM5	OG6_136978	6	66
linf|LINF_040007800	Leishmania infantum JPCM5	OG6_136630	6	71
linf|LINF_040007900	Leishmania infantum JPCM5	OG6_100681	161	956
linf|LINF_040008000	Leishmania infantum JPCM5	OG6_100989	138	515
linf|LINF_040008100	Leishmania infantum JPCM5	OG6_146457	5	66
linf|LINF_040008200	Leishmania infantum JPCM5	OG6_101843	107	856
linf|LINF_040008300	Leishmania infantum JPCM5	OG6_101843	107	856
linf|LINF_040008400	Leishmania infantum JPCM5	OG6_106276	48	368
linf|LINF_040008500	Leishmania infantum JPCM5	OG6_103717	76	518
linf|LINF_040008600	Leishmania infantum JPCM5	OG6_478914	1	35
linf|LINF_040008700	Leishmania infantum JPCM5	OG6_146458	5	62
linf|LINF_040008800	Leishmania infantum JPCM5	OG6_114959	17	75
linf|LINF_040008900	Leishmania infantum JPCM5	OG6_199679	2	39
linf|LINF_040009000	Leishmania infantum JPCM5	OG6_102604	93	638
linf|LINF_040009100	Leishmania infantum JPCM5	OG6_479066	1	32
linf|LINF_040009200	Leishmania infantum JPCM5	OG6_157985	4	69
linf|LINF_040009300	Leishmania infantum JPCM5	OG6_146551	5	98
linf|LINF_040009400	Leishmania infantum JPCM5	OG6_478652	1	32
linf|LINF_040009500	Leishmania infantum JPCM5	OG6_127587	9	191
linf|LINF_040009600	Leishmania infantum JPCM5	OG6_100666	162	782
linf|LINF_040009650	Leishmania infantum JPCM5	OG6_156863	4	67
linf|LINF_040009700	Leishmania infantum JPCM5	OG6_100325	220	1092
linf|LINF_040009800	Leishmania infantum JPCM5	OG6_156831	4	72
linf|LINF_040009900	Leishmania infantum JPCM5	OG6_146550	5	68
linf|LINF_040010000	Leishmania infantum JPCM5	OG6_479096	1	29
linf|LINF_040010100	Leishmania infantum JPCM5	OG6_478682	1	31
linf|LINF_040010200	Leishmania infantum JPCM5	OG6_150890	4	70
linf|LINF_040010300	Leishmania infantum JPCM5	OG6_199680	2	34
linf|LINF_040010400	Leishmania infantum JPCM5	OG6_146353	5	39
linf|LINF_040010500	Leishmania infantum JPCM5	OG6_102882	89	310
linf|LINF_040010600	Leishmania infantum JPCM5	OG6_105102	59	407
linf|LINF_040010700	Leishmania infantum JPCM5	OG6_157986	4	73
linf|LINF_040010800	Leishmania infantum JPCM5	OG6_100634	165	670
linf|LINF_040010900	Leishmania infantum JPCM5	OG6_199681	2	36
linf|LINF_040011000	Leishmania infantum JPCM5	OG6_478971	1	36
linf|LINF_040011100	Leishmania infantum JPCM5	OG6_147507	5	61
linf|LINF_040011200	Leishmania infantum JPCM5	OG6_478775	1	31
linf|LINF_040011300	Leishmania infantum JPCM5	OG6_173632	3	29
linf|LINF_040011400	Leishmania infantum JPCM5	OG6_147198	5	69
linf|LINF_040011500	Leishmania infantum JPCM5	OG6_190981	2	37
linf|LINF_040011600	Leishmania infantum JPCM5	OG6_156795	4	41
linf|LINF_040011700	Leishmania infantum JPCM5	OG6_103181	84	514
linf|LINF_040011800	Leishmania infantum JPCM5	OG6_103181	84	514
linf|LINF_040011900	Leishmania infantum JPCM5	OG6_101934	105	628
linf|LINF_040012000	Leishmania infantum JPCM5	OG6_199682	2	37
linf|LINF_040012100	Leishmania infantum JPCM5	OG6_478570	1	34
linf|LINF_040012200	Leishmania infantum JPCM5	OG6_139834	6	64
linf|LINF_040012300	Leishmania infantum JPCM5	OG6_478597	1	32
linf|LINF_040012400	Leishmania infantum JPCM5	OG6_156038	4	65
linf|LINF_040012500	Leishmania infantum JPCM5	OG6_199683	2	33
linf|LINF_040012600	Leishmania infantum JPCM5	OG6_100701	158	862
linf|LINF_040012700	Leishmania infantum JPCM5	OG6_101216	127	720
linf|LINF_040012800	Leishmania infantum JPCM5	OG6_101216	127	720
linf|LINF_040012900	Leishmania infantum JPCM5	OG6_156916	4	67
linf|LINF_040013000	Leishmania infantum JPCM5	OG6_478924	1	33
linf|LINF_040013050	Leishmania infantum JPCM5	OG6_146888	5	65
linf|LINF_040013100	Leishmania infantum JPCM5	OG6_102136	101	689
linf|LINF_040013200	Leishmania infantum JPCM5	OG6_141834	5	66
linf|LINF_040013300	Leishmania infantum JPCM5	OG6_478586	1	32
linf|LINF_040013400	Leishmania infantum JPCM5	OG6_110858	25	165
linf|LINF_040013500	Leishmania infantum JPCM5	OG6_147170	5	65
linf|LINF_040013600	Leishmania infantum JPCM5	OG6_146887	5	61
linf|LINF_040013700	Leishmania infantum JPCM5	OG6_478654	1	32
linf|LINF_040013800	Leishmania infantum JPCM5	OG6_199684	2	32
linf|LINF_040013900	Leishmania infantum JPCM5	OG6_146432	5	78
linf|LINF_040014000	Leishmania infantum JPCM5	OG6_199685	2	36
linf|LINF_040014100	Leishmania infantum JPCM5	OG6_199686	2	37
linf|LINF_040014200	Leishmania infantum JPCM5	OG6_199687	2	37
linf|LINF_040014300	Leishmania infantum JPCM5	OG6_147188	5	65
linf|LINF_040014400	Leishmania infantum JPCM5	OG6_100469	188	722
linf|LINF_040014500	Leishmania infantum JPCM5	OG6_100701	158	862
linf|LINF_040014600	Leishmania infantum JPCM5	OG6_100591	168	855
linf|LINF_040014700	Leishmania infantum JPCM5	OG6_173633	3	65
linf|LINF_040014800	Leishmania infantum JPCM5	OG6_199688	2	35
linf|LINF_040014900	Leishmania infantum JPCM5	OG6_146705	5	69
linf|LINF_040015000	Leishmania infantum JPCM5	OG6_199689	2	36
linf|LINF_040015100	Leishmania infantum JPCM5	OG6_101210	127	287
linf|LINF_040015200	Leishmania infantum JPCM5	OG6_143163	5	67
linf|LINF_040015400	Leishmania infantum JPCM5	OG6_142760	5	65
linf|LINF_040015500	Leishmania infantum JPCM5	OG6_192247	2	33
linf|LINF_040015600	Leishmania infantum JPCM5	OG6_145643	5	38
linf|LINF_040015700	Leishmania infantum JPCM5	OG6_478582	1	34
linf|LINF_040015800	Leishmania infantum JPCM5	OG6_157987	4	64
linf|LINF_040015900	Leishmania infantum JPCM5	OG6_102686	92	599
linf|LINF_040016000	Leishmania infantum JPCM5	OG6_478685	1	36
linf|LINF_040016100	Leishmania infantum JPCM5	OG6_157081	4	62
linf|LINF_040016200	Leishmania infantum JPCM5	OG6_478888	1	31
linf|LINF_040016300	Leishmania infantum JPCM5	OG6_144582	5	69
linf|LINF_040016400	Leishmania infantum JPCM5	OG6_100983	139	710
linf|LINF_040016500	Leishmania infantum JPCM5	OG6_199690	2	36
linf|LINF_040016600	Leishmania infantum JPCM5	OG6_157988	4	61
linf|LINF_040016700	Leishmania infantum JPCM5	OG6_101108	132	560
linf|LINF_040016800	Leishmania infantum JPCM5	OG6r19_147605	0	3
linf|LINF_040016900	Leishmania infantum JPCM5	OG6_101075	134	486
linf|LINF_040017000	Leishmania infantum JPCM5	OG6_173634	3	73
linf|LINF_040017100	Leishmania infantum JPCM5	OG6_104034	72	639
linf|LINF_040017200	Leishmania infantum JPCM5	OG6_127900	9	81
linf|LINF_040017300	Leishmania infantum JPCM5	OG6_139778	6	74
linf|LINF_040017400	Leishmania infantum JPCM5	OG6_147054	5	79
linf|LINF_040017600	Leishmania infantum JPCM5	OG6_100127	389	2023
linf|LINF_050005000	Leishmania infantum JPCM5	OG6_137110	6	77
linf|LINF_050005100	Leishmania infantum JPCM5	OG6_157980	4	62
linf|LINF_050005200	Leishmania infantum JPCM5	OG6_101164	129	712
linf|LINF_050005300	Leishmania infantum JPCM5	OG6_139757	6	74
linf|LINF_050005400	Leishmania infantum JPCM5	OG6_137911	6	71
linf|LINF_050005500	Leishmania infantum JPCM5	OG6_104195	70	222
linf|LINF_050005600	Leishmania infantum JPCM5	OG6_139758	6	62
linf|LINF_050005700	Leishmania infantum JPCM5	OG6_139760	6	70
linf|LINF_050005800	Leishmania infantum JPCM5	OG6_109985	28	98
linf|LINF_050005900	Leishmania infantum JPCM5	OG6_108812	33	266
linf|LINF_050006000	Leishmania infantum JPCM5	OG6_157981	4	59
linf|LINF_050006100	Leishmania infantum JPCM5	OG6_139761	6	68
linf|LINF_050006200	Leishmania infantum JPCM5	OG6_139759	6	72
linf|LINF_050006400	Leishmania infantum JPCM5	OG6_100018	1350	1081
linf|LINF_050006500	Leishmania infantum JPCM5	OG6_199661	2	34
linf|LINF_050006600	Leishmania infantum JPCM5	OG6_199662	2	35
linf|LINF_050006700	Leishmania infantum JPCM5	OG6_101891	106	576
linf|LINF_050006800	Leishmania infantum JPCM5	OG6_103053	86	611
linf|LINF_050006900	Leishmania infantum JPCM5	OG6_101986	104	693
linf|LINF_050007000	Leishmania infantum JPCM5	OG6_140424	6	71
linf|LINF_050007100	Leishmania infantum JPCM5	OG6_129072	8	38
linf|LINF_050007200	Leishmania infantum JPCM5	OG6_101268	125	756
linf|LINF_050007400	Leishmania infantum JPCM5	OG6_146469	5	58
linf|LINF_050007500	Leishmania infantum JPCM5	OG6_146470	5	68
linf|LINF_050007600	Leishmania infantum JPCM5	OG6_146471	5	66
linf|LINF_050007700	Leishmania infantum JPCM5	OG6_101538	115	801
linf|LINF_050007800	Leishmania infantum JPCM5	OG6_478922	1	30
linf|LINF_050007900	Leishmania infantum JPCM5	OG6_137748	6	67
linf|LINF_050008000	Leishmania infantum JPCM5	OG6_199663	2	34
linf|LINF_050008100	Leishmania infantum JPCM5	OG6_101660	111	743
linf|LINF_050008300	Leishmania infantum JPCM5	OG6_104142	70	406
linf|LINF_050008400	Leishmania infantum JPCM5	OG6_146472	5	68
linf|LINF_050008500	Leishmania infantum JPCM5	OG6_101659	111	619
linf|LINF_050008600	Leishmania infantum JPCM5	OG6_102828	90	677
linf|LINF_050008700	Leishmania infantum JPCM5	OG6_199664	2	33
linf|LINF_050008800	Leishmania infantum JPCM5	OG6_130836	8	105
linf|LINF_050008900	Leishmania infantum JPCM5	OG6_100581	169	808
linf|LINF_050009000	Leishmania infantum JPCM5	OG6_101492	116	772
linf|LINF_050009100	Leishmania infantum JPCM5	OG6_101939	105	645
linf|LINF_050009200	Leishmania infantum JPCM5	OG6_101714	110	483
linf|LINF_050009300	Leishmania infantum JPCM5	OG6_124659	10	96
linf|LINF_050009400	Leishmania infantum JPCM5	OG6_173622	3	67
linf|LINF_050009500	Leishmania infantum JPCM5	OG6_147092	5	67
linf|LINF_050009600	Leishmania infantum JPCM5	OG6_101829	107	725
linf|LINF_050009700	Leishmania infantum JPCM5	OG6_478797	1	31
linf|LINF_050009800	Leishmania infantum JPCM5	OG6_133342	7	79
linf|LINF_050009900	Leishmania infantum JPCM5	OG6_173623	3	62
linf|LINF_050010000	Leishmania infantum JPCM5	OG6_100771	153	812
linf|LINF_050010100	Leishmania infantum JPCM5	OG6_100771	153	812
linf|LINF_050010200	Leishmania infantum JPCM5	OG6_100771	153	812
linf|LINF_050010300	Leishmania infantum JPCM5	OG6_137769	6	72
linf|LINF_050010400	Leishmania infantum JPCM5	OG6_478842	1	34
linf|LINF_050010500	Leishmania infantum JPCM5	OG6_156983	4	58
linf|LINF_050010600	Leishmania infantum JPCM5	OG6_156984	4	70
linf|LINF_050010700	Leishmania infantum JPCM5	OG6_156985	4	61
linf|LINF_050010800	Leishmania infantum JPCM5	OG6_139803	6	75
linf|LINF_050010900	Leishmania infantum JPCM5	OG6_147151	5	70
linf|LINF_050011000	Leishmania infantum JPCM5	OG6_147152	5	72
linf|LINF_050011100	Leishmania infantum JPCM5	OG6_136573	6	74
linf|LINF_050011200	Leishmania infantum JPCM5	OG6_199666	2	35
linf|LINF_050011300	Leishmania infantum JPCM5	OG6_199667	2	35
linf|LINF_050011400	Leishmania infantum JPCM5	OG6_105680	53	202
linf|LINF_050011500	Leishmania infantum JPCM5	OG6_133001	7	74
linf|LINF_050011600	Leishmania infantum JPCM5	OG6_478614	1	32
linf|LINF_050011700	Leishmania infantum JPCM5	OG6_103507	79	276
linf|LINF_050011800	Leishmania infantum JPCM5	OG6_478728	1	26
linf|LINF_050011900	Leishmania infantum JPCM5	OG6_101070	134	595
linf|LINF_050012000	Leishmania infantum JPCM5	OG6_100875	145	494
linf|LINF_050012200	Leishmania infantum JPCM5	OG6_199668	2	43
linf|LINF_050012300	Leishmania infantum JPCM5	OG6_137702	6	37
linf|LINF_050012400	Leishmania infantum JPCM5	OG6_478969	1	34
linf|LINF_050012500	Leishmania infantum JPCM5	OG6_479069	1	31
linf|LINF_050012600	Leishmania infantum JPCM5	OG6_102826	90	549
linf|LINF_050012700	Leishmania infantum JPCM5	OG6_101841	107	587
linf|LINF_050012800	Leishmania infantum JPCM5	OG6_199669	2	32
linf|LINF_050012900	Leishmania infantum JPCM5	OG6_479039	1	32
linf|LINF_050013000	Leishmania infantum JPCM5	OG6_157982	4	76
linf|LINF_050013100	Leishmania infantum JPCM5	OG6_157983	4	67
linf|LINF_050013200	Leishmania infantum JPCM5	OG6_148238	5	70
linf|LINF_050013300	Leishmania infantum JPCM5	OG6_101469	117	490
linf|LINF_050013400	Leishmania infantum JPCM5	OG6_177210	3	73
linf|LINF_050013500	Leishmania infantum JPCM5	OG6_101599	113	454
linf|LINF_050013600	Leishmania infantum JPCM5	OG6_478957	1	32
linf|LINF_050013700	Leishmania infantum JPCM5	OG6_479048	1	34
linf|LINF_050013800	Leishmania infantum JPCM5	OG6_147503	5	64
linf|LINF_050013900	Leishmania infantum JPCM5	OG6_479084	1	34
linf|LINF_050014000	Leishmania infantum JPCM5	OG6_147504	5	66
linf|LINF_050014100	Leishmania infantum JPCM5	OG6_143931	5	80
linf|LINF_050014200	Leishmania infantum JPCM5	OG6_199670	2	43
linf|LINF_050014300	Leishmania infantum JPCM5	OG6_199671	2	57
linf|LINF_050014400	Leishmania infantum JPCM5	OG6_134897	7	78
linf|LINF_050014500	Leishmania infantum JPCM5	OG6_103245	83	440
linf|LINF_050014600	Leishmania infantum JPCM5	OG6_478707	1	32
linf|LINF_050014700	Leishmania infantum JPCM5	OG6_151075	4	74
linf|LINF_050014800	Leishmania infantum JPCM5	OG6_103290	82	422
linf|LINF_050015100	Leishmania infantum JPCM5	OG6_100692	159	597
linf|LINF_050015200	Leishmania infantum JPCM5	OG6_101044	135	497
linf|LINF_050015300	Leishmania infantum JPCM5	OG6_157119	4	55
linf|LINF_050015400	Leishmania infantum JPCM5	OG6_147066	5	61
linf|LINF_050015500	Leishmania infantum JPCM5	OG6_102168	100	659
linf|LINF_050015600	Leishmania infantum JPCM5	OG6_103795	75	349
linf|LINF_050015700	Leishmania infantum JPCM5	OG6_147224	5	66
linf|LINF_050015800	Leishmania infantum JPCM5	OG6_101622	112	587
linf|LINF_050015850	Leishmania infantum JPCM5	OG6_199673	2	33
linf|LINF_050015900	Leishmania infantum JPCM5	OG6_101377	121	649
linf|LINF_050016000	Leishmania infantum JPCM5	OG6_157984	4	70
linf|LINF_050016100	Leishmania infantum JPCM5	OG6_103378	81	288
linf|LINF_050016200	Leishmania infantum JPCM5	OG6_147225	5	72
linf|LINF_050016300	Leishmania infantum JPCM5	OG6_100611	166	792
linf|LINF_050016400	Leishmania infantum JPCM5	OG6_157005	4	64
linf|LINF_050016500	Leishmania infantum JPCM5	OG6_199672	2	21
linf|LINF_050016700	Leishmania infantum JPCM5	OG6_101546	115	731
linf|LINF_050016800	Leishmania infantum JPCM5	OG6_103843	74	419
linf|LINF_050016900	Leishmania infantum JPCM5	OG6_444471	1	29
linf|LINF_050017000	Leishmania infantum JPCM5	OG6_100254	249	1628
linf|LINF_050017100	Leishmania infantum JPCM5	OG6_147313	5	70
linf|LINF_050017200	Leishmania infantum JPCM5	OG6_173624	3	69
linf|LINF_050017300	Leishmania infantum JPCM5	OG6_102523	94	613
linf|LINF_050017400	Leishmania infantum JPCM5	OG6_102267	98	699
linf|LINF_050017500	Leishmania infantum JPCM5	OG6_478705	1	32
linf|LINF_050019900	Leishmania infantum JPCM5	OG6_107386	40	158
linf|LINF_060005000	Leishmania infantum JPCM5	OG6_100120	404	2529
linf|LINF_060005100	Leishmania infantum JPCM5	OG6_152418	4	40
linf|LINF_060005200	Leishmania infantum JPCM5	OG6_130239	8	74
linf|LINF_060005300	Leishmania infantum JPCM5	OG6_103062	86	550
linf|LINF_060005400	Leishmania infantum JPCM5	OG6_139887	6	70
linf|LINF_060005500	Leishmania infantum JPCM5	OG6_158176	4	70
linf|LINF_060005800	Leishmania infantum JPCM5	OG6_100076	560	2563
linf|LINF_060005900	Leishmania infantum JPCM5	OG6_100076	560	2563
linf|LINF_060006000	Leishmania infantum JPCM5	OG6_100076	560	2563
linf|LINF_060006100	Leishmania infantum JPCM5	OG6_478998	1	11
linf|LINF_060006200	Leishmania infantum JPCM5	OG6_137475	6	73
linf|LINF_060006300	Leishmania infantum JPCM5	OG6_100844	147	669
linf|LINF_060006400	Leishmania infantum JPCM5	OG6_105198	57	334
linf|LINF_060006500	Leishmania infantum JPCM5	OG6_101631	112	695
linf|LINF_060006600	Leishmania infantum JPCM5	OG6_147509	5	60
linf|LINF_060006700	Leishmania infantum JPCM5	OG6_100615	166	533
linf|LINF_060006800	Leishmania infantum JPCM5	OG6_102098	101	657
linf|LINF_060006900	Leishmania infantum JPCM5	OG6_106021	50	213
linf|LINF_060007000	Leishmania infantum JPCM5	OG6_200100	2	36
linf|LINF_060007100	Leishmania infantum JPCM5	OG6_200099	2	37
linf|LINF_060007200	Leishmania infantum JPCM5	OG6_389180	1	28
linf|LINF_060007400	Leishmania infantum JPCM5	OG6_148275	5	69
linf|LINF_060007500	Leishmania infantum JPCM5	OG6_139290	6	70
linf|LINF_060007600	Leishmania infantum JPCM5	OG6_147488	5	67
linf|LINF_060007700	Leishmania infantum JPCM5	OG6_139879	6	72
linf|LINF_060007800	Leishmania infantum JPCM5	OG6_107300	41	146
linf|LINF_060007900	Leishmania infantum JPCM5	OG6_100417	199	1458
linf|LINF_060008000	Leishmania infantum JPCM5	OG6_134893	7	74
linf|LINF_060008100	Leishmania infantum JPCM5	OG6_139702	6	70
linf|LINF_060008200	Leishmania infantum JPCM5	OG6_101549	115	816
linf|LINF_060008300	Leishmania infantum JPCM5	OG6_146954	5	74
linf|LINF_060008400	Leishmania infantum JPCM5	OG6_103141	85	730
linf|LINF_060008500	Leishmania infantum JPCM5	OG6_479054	1	32
linf|LINF_060008600	Leishmania infantum JPCM5	OG6_157094	4	67
linf|LINF_060008700	Leishmania infantum JPCM5	OG6_102873	89	300
linf|LINF_060008800	Leishmania infantum JPCM5	OG6_102847	89	520
linf|LINF_060008900	Leishmania infantum JPCM5	OG6_148274	5	81
linf|LINF_060009000	Leishmania infantum JPCM5	OG6_100668	161	622
linf|LINF_060009100	Leishmania infantum JPCM5	OG6_148267	5	73
linf|LINF_060009200	Leishmania infantum JPCM5	OG6_148268	5	73
linf|LINF_060009300	Leishmania infantum JPCM5	OG6_158093	4	27
linf|LINF_060009400	Leishmania infantum JPCM5	OG6_100773	153	761
linf|LINF_060009500	Leishmania infantum JPCM5	OG6_147542	5	66
linf|LINF_060009600	Leishmania infantum JPCM5	OG6_100773	153	761
linf|LINF_060009700	Leishmania infantum JPCM5	OG6_199964	2	36
linf|LINF_060009800	Leishmania infantum JPCM5	OG6_139895	6	74
linf|LINF_060009900	Leishmania infantum JPCM5	OG6_129653	8	78
linf|LINF_060010000	Leishmania infantum JPCM5	OG6_199965	2	35
linf|LINF_060010100	Leishmania infantum JPCM5	OG6_100357	211	1132
linf|LINF_060010200	Leishmania infantum JPCM5	OG6_148126	5	79
linf|LINF_060010400	Leishmania infantum JPCM5	OG6_147543	5	69
linf|LINF_060010500	Leishmania infantum JPCM5	OG6_147544	5	71
linf|LINF_060010700	Leishmania infantum JPCM5	OG6_106815	44	102
linf|LINF_060010800	Leishmania infantum JPCM5	OG6_199966	2	37
linf|LINF_060010900	Leishmania infantum JPCM5	OG6_146492	5	68
linf|LINF_060011000	Leishmania infantum JPCM5	OG6_101242	126	794
linf|LINF_060011100	Leishmania infantum JPCM5	OG6_157114	4	72
linf|LINF_060011200	Leishmania infantum JPCM5	OG6_134368	7	71
linf|LINF_060011300	Leishmania infantum JPCM5	OG6_100365	210	818
linf|LINF_060011400	Leishmania infantum JPCM5	OG6_100365	210	818
linf|LINF_060011500	Leishmania infantum JPCM5	OG6_199967	2	48
linf|LINF_060011600	Leishmania infantum JPCM5	OG6_199968	2	36
linf|LINF_060011700	Leishmania infantum JPCM5	OG6_100995	138	625
linf|LINF_060011800	Leishmania infantum JPCM5	OG6_102304	98	674
linf|LINF_060011900	Leishmania infantum JPCM5	OG6_478815	1	36
linf|LINF_060012000	Leishmania infantum JPCM5	OG6_196323	2	41
linf|LINF_060012100	Leishmania infantum JPCM5	OG6_101245	126	548
linf|LINF_060012200	Leishmania infantum JPCM5	OG6_479089	1	31
linf|LINF_060012300	Leishmania infantum JPCM5	OG6_478665	1	30
linf|LINF_060012400	Leishmania infantum JPCM5	OG6_146491	5	66
linf|LINF_060012500	Leishmania infantum JPCM5	OG6_146710	5	64
linf|LINF_060012600	Leishmania infantum JPCM5	OG6_146097	5	71
linf|LINF_060012700	Leishmania infantum JPCM5	OG6_199969	2	34
linf|LINF_060012800	Leishmania infantum JPCM5	OG6_478827	1	17
linf|LINF_060012900	Leishmania infantum JPCM5	OG6_478736	1	36
linf|LINF_060013000	Leishmania infantum JPCM5	OG6_100378	208	912
linf|LINF_060013100	Leishmania infantum JPCM5	OG6_199970	2	36
linf|LINF_060013200	Leishmania infantum JPCM5	OG6_132556	7	69
linf|LINF_060013300	Leishmania infantum JPCM5	OG6_479099	1	33
linf|LINF_060013400	Leishmania infantum JPCM5	OG6_478870	1	32
linf|LINF_060013500	Leishmania infantum JPCM5	OG6_478640	1	29
linf|LINF_060013600	Leishmania infantum JPCM5	OG6_479056	1	26
linf|LINF_060013700	Leishmania infantum JPCM5	OG6_478747	1	32
linf|LINF_060013800	Leishmania infantum JPCM5	OG6_199971	2	36
linf|LINF_060013900	Leishmania infantum JPCM5	OG6_155335	4	57
linf|LINF_060014000	Leishmania infantum JPCM5	OG6_100990	138	728
linf|LINF_060014100	Leishmania infantum JPCM5	OG6_143347	5	67
linf|LINF_060014200	Leishmania infantum JPCM5	OG6_118709	14	45
linf|LINF_060014300	Leishmania infantum JPCM5	OG6_101427	119	704
linf|LINF_060014400	Leishmania infantum JPCM5	OG6_107074	42	121
linf|LINF_060014500	Leishmania infantum JPCM5	OG6_101120	131	393
linf|LINF_060014600	Leishmania infantum JPCM5	OG6_199972	2	35
linf|LINF_060014700	Leishmania infantum JPCM5	OG6_478709	1	32
linf|LINF_060014800	Leishmania infantum JPCM5	OG6_100991	138	762
linf|LINF_060014900	Leishmania infantum JPCM5	OG6_146881	5	65
linf|LINF_060015000	Leishmania infantum JPCM5	OG6_142765	5	67
linf|LINF_060015100	Leishmania infantum JPCM5	OG6_139469	6	64
linf|LINF_060015200	Leishmania infantum JPCM5	OG6_100463	189	769
linf|LINF_060015300	Leishmania infantum JPCM5	OG6_101569	114	599
linf|LINF_060015400	Leishmania infantum JPCM5	OG6_121115	12	91
linf|LINF_060015500	Leishmania infantum JPCM5	OG6_127214	9	81
linf|LINF_060015600	Leishmania infantum JPCM5	OG6_138871	6	73
linf|LINF_060015700	Leishmania infantum JPCM5	OG6_199973	2	35
linf|LINF_060015800	Leishmania infantum JPCM5	OG6_132269	7	75
linf|LINF_060015900	Leishmania infantum JPCM5	OG6_156968	4	68
linf|LINF_060016000	Leishmania infantum JPCM5	OG6_141972	5	71
linf|LINF_060016100	Leishmania infantum JPCM5	OG6_156969	4	70
linf|LINF_060016200	Leishmania infantum JPCM5	OG6_156970	4	72
linf|LINF_060016300	Leishmania infantum JPCM5	OG6_112726	20	98
linf|LINF_060016400	Leishmania infantum JPCM5	OG6_115791	16	128
linf|LINF_060016500	Leishmania infantum JPCM5	OG6_102064	102	547
linf|LINF_060016600	Leishmania infantum JPCM5	OG6_105299	56	394
linf|LINF_060016700	Leishmania infantum JPCM5	OG6_146344	5	75
linf|LINF_060016800	Leishmania infantum JPCM5	OG6_158094	4	66
linf|LINF_060016900	Leishmania infantum JPCM5	OG6_478856	1	31
linf|LINF_060017000	Leishmania infantum JPCM5	OG6_158095	4	64
linf|LINF_060017100	Leishmania infantum JPCM5	OG6_107440	40	132
linf|LINF_060017200	Leishmania infantum JPCM5	OG6_199974	2	38
linf|LINF_060017300	Leishmania infantum JPCM5	OG6_146495	5	67
linf|LINF_060017400	Leishmania infantum JPCM5	OG6_146488	5	68
linf|LINF_060017500	Leishmania infantum JPCM5	OG6_104429	66	386
linf|LINF_060017600	Leishmania infantum JPCM5	OG6_100850	147	635
linf|LINF_060017700	Leishmania infantum JPCM5	OG6_158096	4	61
linf|LINF_060017800	Leishmania infantum JPCM5	OG6_443842	1	29
linf|LINF_060017900	Leishmania infantum JPCM5	OG6r19_109483	0	9
linf|LINF_060018000	Leishmania infantum JPCM5	OG6_199976	2	41
linf|LINF_060018100	Leishmania infantum JPCM5	OG6_199977	2	35
linf|LINF_060018200	Leishmania infantum JPCM5	OG6_199978	2	36
linf|LINF_060018300	Leishmania infantum JPCM5	OG6_103224	83	233
linf|LINF_060018400	Leishmania infantum JPCM5	OG6_102655	92	520
linf|LINF_060018500	Leishmania infantum JPCM5	OG6_156805	4	58
linf|LINF_060018600	Leishmania infantum JPCM5	OG6_146489	5	64
linf|LINF_060018700	Leishmania infantum JPCM5	OG6_444513	1	18
linf|LINF_060018800	Leishmania infantum JPCM5	OG6_200155	2	35
linf|LINF_060018900	Leishmania infantum JPCM5	OG6_101984	104	550
linf|LINF_060019000	Leishmania infantum JPCM5	OG6_135396	7	56
linf|LINF_060019100	Leishmania infantum JPCM5	OG6_200154	2	40
linf|LINF_060019200	Leishmania infantum JPCM5	OG6_102552	94	522
linf|LINF_070005000	Leishmania infantum JPCM5	OG6_102679	92	625
linf|LINF_070005100	Leishmania infantum JPCM5	OG6_102669	92	591
linf|LINF_070005200	Leishmania infantum JPCM5	OG6_103524	79	687
linf|LINF_070005300	Leishmania infantum JPCM5	OG6_478828	1	16
linf|LINF_070005400	Leishmania infantum JPCM5	OG6_173652	3	71
linf|LINF_070005500	Leishmania infantum JPCM5	OG6_101447	118	653
linf|LINF_070005600	Leishmania infantum JPCM5	OG6_102032	103	578
linf|LINF_070005700	Leishmania infantum JPCM5	OG6_147295	5	66
linf|LINF_070005800	Leishmania infantum JPCM5	OG6_146406	5	68
linf|LINF_070005900	Leishmania infantum JPCM5	OG6_101793	108	142
linf|LINF_070006000	Leishmania infantum JPCM5	OG6_101809	108	659
linf|LINF_070006100	Leishmania infantum JPCM5	OG6_103708	76	244
linf|LINF_070006200	Leishmania infantum JPCM5	OG6_147517	5	82
linf|LINF_070006300	Leishmania infantum JPCM5	OG6_101163	129	429
linf|LINF_070006400	Leishmania infantum JPCM5	OG6_143338	5	67
linf|LINF_070006500	Leishmania infantum JPCM5	OG6_101942	105	659
linf|LINF_070006600	Leishmania infantum JPCM5	OG6r19_411499	0	1
linf|LINF_070006700	Leishmania infantum JPCM5	OG6_127941	9	69
linf|LINF_070006800	Leishmania infantum JPCM5	OG6_444028	1	11
linf|LINF_070006900	Leishmania infantum JPCM5	OG6_127581	9	100
linf|LINF_070007000	Leishmania infantum JPCM5	OG6_479057	1	30
linf|LINF_070007100	Leishmania infantum JPCM5	OG6_101438	118	956
linf|LINF_070007200	Leishmania infantum JPCM5	OG6_102888	89	651
linf|LINF_070007300	Leishmania infantum JPCM5	OG6_199768	2	34
linf|LINF_070007400	Leishmania infantum JPCM5	OG6_146950	5	74
linf|LINF_070007500	Leishmania infantum JPCM5	OG6_102453	95	652
linf|LINF_070007600	Leishmania infantum JPCM5	OG6_146949	5	67
linf|LINF_070007700	Leishmania infantum JPCM5	OG6_146948	5	69
linf|LINF_070007800	Leishmania infantum JPCM5	OG6_104654	64	88
linf|LINF_070007900	Leishmania infantum JPCM5	OG6_100626	165	1189
linf|LINF_070008000	Leishmania infantum JPCM5	OG6_101783	108	850
linf|LINF_070008100	Leishmania infantum JPCM5	OG6_102725	91	370
linf|LINF_070008200	Leishmania infantum JPCM5	OG6_154432	4	66
linf|LINF_070008300	Leishmania infantum JPCM5	OG6_147370	5	66
linf|LINF_070008400	Leishmania infantum JPCM5	OG6_144554	5	74
linf|LINF_070008500	Leishmania infantum JPCM5	OG6_183713	2	37
linf|LINF_070008600	Leishmania infantum JPCM5	OG6_108743	33	231
linf|LINF_070008800	Leishmania infantum JPCM5	OG6_100364	210	1276
linf|LINF_070008900	Leishmania infantum JPCM5	OG6_478651	1	32
linf|LINF_070009000	Leishmania infantum JPCM5	OG6_133950	7	62
linf|LINF_070009100	Leishmania infantum JPCM5	OG6_166659	3	48
linf|LINF_070009200	Leishmania infantum JPCM5	OG6_172846	3	78
linf|LINF_070009300	Leishmania infantum JPCM5	OG6_478923	1	37
linf|LINF_070009400	Leishmania infantum JPCM5	OG6_103193	84	468
linf|LINF_070009500	Leishmania infantum JPCM5	OG6_147178	5	70
linf|LINF_070009600	Leishmania infantum JPCM5	OG6_139900	6	61
linf|LINF_070009700	Leishmania infantum JPCM5	OG6_104866	61	172
linf|LINF_070009800	Leishmania infantum JPCM5	OG6_104866	61	172
linf|LINF_070009900	Leishmania infantum JPCM5	OG6_146502	5	67
linf|LINF_070010000	Leishmania infantum JPCM5	OG6_146501	5	68
linf|LINF_070010200	Leishmania infantum JPCM5	OG6_147454	5	63
linf|LINF_070010300	Leishmania infantum JPCM5	OG6_139865	6	92
linf|LINF_070010400	Leishmania infantum JPCM5	OG6_147373	5	69
linf|LINF_070010500	Leishmania infantum JPCM5	OG6_101259	125	871
linf|LINF_070010600	Leishmania infantum JPCM5	OG6_101259	125	871
linf|LINF_070010700	Leishmania infantum JPCM5	OG6_132600	7	86
linf|LINF_070010800	Leishmania infantum JPCM5	OG6_147374	5	67
linf|LINF_070010900	Leishmania infantum JPCM5	OG6_479107	1	35
linf|LINF_070011000	Leishmania infantum JPCM5	OG6_478677	1	34
linf|LINF_070011100	Leishmania infantum JPCM5	OG6_105884	51	178
linf|LINF_070011200	Leishmania infantum JPCM5	OG6_147326	5	66
linf|LINF_070011300	Leishmania infantum JPCM5	OG6_147900	5	71
linf|LINF_070011400	Leishmania infantum JPCM5	OG6_101047	135	802
linf|LINF_070011500	Leishmania infantum JPCM5	OG6_101719	110	523
linf|LINF_070011600	Leishmania infantum JPCM5	OG6_147603	5	69
linf|LINF_070011700	Leishmania infantum JPCM5	OG6_199769	2	64
linf|LINF_070011800	Leishmania infantum JPCM5	OG6_199770	2	40
linf|LINF_070011900	Leishmania infantum JPCM5	OG6_100143	353	1443
linf|LINF_070012000	Leishmania infantum JPCM5	OG6_132953	7	75
linf|LINF_070012100	Leishmania infantum JPCM5	OG6_100143	353	1443
linf|LINF_070012200	Leishmania infantum JPCM5	OG6_158018	4	67
linf|LINF_070012300	Leishmania infantum JPCM5	OG6_147601	5	62
linf|LINF_070012400	Leishmania infantum JPCM5	OG6_100955	140	819
linf|LINF_070012500	Leishmania infantum JPCM5	OG6_478592	1	33
linf|LINF_070012600	Leishmania infantum JPCM5	OG6_101092	133	859
linf|LINF_070012700	Leishmania infantum JPCM5	OG6_101416	119	566
linf|LINF_070012800	Leishmania infantum JPCM5	OG6_478976	1	31
linf|LINF_070012900	Leishmania infantum JPCM5	OG6_102877	89	571
linf|LINF_070013000	Leishmania infantum JPCM5	OG6_105474	55	147
linf|LINF_070013100	Leishmania infantum JPCM5	OG6_199772	2	36
linf|LINF_070013200	Leishmania infantum JPCM5	OG6_144056	5	60
linf|LINF_070013300	Leishmania infantum JPCM5	OG6_444411	1	14
linf|LINF_070013400	Leishmania infantum JPCM5	OG6_173653	3	37
linf|LINF_070013500	Leishmania infantum JPCM5	OG6_100250	252	1011
linf|LINF_070013600	Leishmania infantum JPCM5	OG6_155629	4	34
linf|LINF_070013700	Leishmania infantum JPCM5	OG6_134427	7	72
linf|LINF_070013800	Leishmania infantum JPCM5	OG6_199773	2	34
linf|LINF_070013900	Leishmania infantum JPCM5	OG6_104311	68	736
linf|LINF_070014100	Leishmania infantum JPCM5	OG6_170918	3	50
linf|LINF_070014200	Leishmania infantum JPCM5	OG6_102413	96	670
linf|LINF_070014300	Leishmania infantum JPCM5	OG6_478949	1	15
linf|LINF_070014400	Leishmania infantum JPCM5	OG6_123621	11	184
linf|LINF_070014500	Leishmania infantum JPCM5	OG6_123621	11	184
linf|LINF_070014600	Leishmania infantum JPCM5	OG6_123621	11	184
linf|LINF_070014700	Leishmania infantum JPCM5	OG6_106380	47	437
linf|LINF_070014800	Leishmania infantum JPCM5	OG6_479086	1	33
linf|LINF_070014900	Leishmania infantum JPCM5	OG6_139901	6	70
linf|LINF_070015000	Leishmania infantum JPCM5	OG6_479092	1	32
linf|LINF_070015100	Leishmania infantum JPCM5	OG6_478683	1	26
linf|LINF_070015200	Leishmania infantum JPCM5	OG6_105113	58	215
linf|LINF_070015300	Leishmania infantum JPCM5	OG6_147565	5	67
linf|LINF_070015400	Leishmania infantum JPCM5	OG6r19_101649	0	22
linf|LINF_070015500	Leishmania infantum JPCM5	OG6_147566	5	74
linf|LINF_070015600	Leishmania infantum JPCM5	OG6_104080	71	357
linf|LINF_070015700	Leishmania infantum JPCM5	OG6_199775	2	35
linf|LINF_070015800	Leishmania infantum JPCM5	OG6_199776	2	35
linf|LINF_070015900	Leishmania infantum JPCM5	OG6_133594	7	73
linf|LINF_070016000	Leishmania infantum JPCM5	OG6_158019	4	64
linf|LINF_070016100	Leishmania infantum JPCM5	OG6_120264	13	196
linf|LINF_070016300	Leishmania infantum JPCM5	OG6_199777	2	29
linf|LINF_070016400	Leishmania infantum JPCM5	OG6_102398	96	654
linf|LINF_070016500	Leishmania infantum JPCM5	OG6_100049	793	1536
linf|LINF_070016600	Leishmania infantum JPCM5	OG6_100390	204	1274
linf|LINF_070016700	Leishmania infantum JPCM5	OG6_444220	1	20
linf|LINF_070016800	Leishmania infantum JPCM5	OG6_199778	2	36
linf|LINF_070016900	Leishmania infantum JPCM5	OG6_147135	5	66
linf|LINF_070017000	Leishmania infantum JPCM5	OG6_101914	105	739
linf|LINF_070017100	Leishmania infantum JPCM5	OG6_147136	5	58
linf|LINF_070017200	Leishmania infantum JPCM5	OG6_101366	121	582
linf|LINF_070017300	Leishmania infantum JPCM5	OG6_139797	6	68
linf|LINF_070017400	Leishmania infantum JPCM5	OG6_134607	7	71
linf|LINF_070017500	Leishmania infantum JPCM5	OG6_101010	137	592
linf|LINF_070017600	Leishmania infantum JPCM5	OG6_158020	4	66
linf|LINF_070017700	Leishmania infantum JPCM5	OG6_173654	3	36
linf|LINF_070017800	Leishmania infantum JPCM5	OG6_101507	116	694
linf|LINF_070017900	Leishmania infantum JPCM5	OG6_158021	4	69
linf|LINF_070018000	Leishmania infantum JPCM5	OG6_102002	103	726
linf|LINF_070018100	Leishmania infantum JPCM5	OG6_101658	111	508
linf|LINF_070018200	Leishmania infantum JPCM5	OG6_100458	189	598
linf|LINF_070018300	Leishmania infantum JPCM5	OG6_158022	4	189
linf|LINF_070018400	Leishmania infantum JPCM5	OG6_162702	3	48
linf|LINF_080005000	Leishmania infantum JPCM5	OG6_101525	115	797
linf|LINF_080005100	Leishmania infantum JPCM5	OG6_158124	4	63
linf|LINF_080005200	Leishmania infantum JPCM5	OG6_122776	11	92
linf|LINF_080005300	Leishmania infantum JPCM5	OG6_158125	4	67
linf|LINF_080005400	Leishmania infantum JPCM5	OG6_200012	2	38
linf|LINF_080005500	Leishmania infantum JPCM5	OG6_101798	108	437
linf|LINF_080005600	Leishmania infantum JPCM5	OG6_103387	81	340
linf|LINF_080005700	Leishmania infantum JPCM5	OG6_102375	96	656
linf|LINF_080005800	Leishmania infantum JPCM5	OG6_102126	101	581
linf|LINF_080005900	Leishmania infantum JPCM5	OG6_116847	15	83
linf|LINF_080006000	Leishmania infantum JPCM5	OG6_170863	3	35
linf|LINF_080006100	Leishmania infantum JPCM5	OG6_147393	5	70
linf|LINF_080006200	Leishmania infantum JPCM5	OG6_152014	4	39
linf|LINF_080006300	Leishmania infantum JPCM5	OG6_157057	4	50
linf|LINF_080006400	Leishmania infantum JPCM5	OG6_101959	104	716
linf|LINF_080006500	Leishmania infantum JPCM5	OG6_152153	4	69
linf|LINF_080006600	Leishmania infantum JPCM5	OG6_142710	5	65
linf|LINF_080006700	Leishmania infantum JPCM5	OG6_478718	1	34
linf|LINF_080006800	Leishmania infantum JPCM5	OG6_102287	98	243
linf|LINF_080006900	Leishmania infantum JPCM5	OG6_200013	2	34
linf|LINF_080007000	Leishmania infantum JPCM5	OG6_151950	4	67
linf|LINF_080007100	Leishmania infantum JPCM5	OG6_478997	1	30
linf|LINF_080007200	Leishmania infantum JPCM5	OG6_101769	109	714
linf|LINF_080007300	Leishmania infantum JPCM5	OG6_100510	181	972
linf|LINF_080007400	Leishmania infantum JPCM5	OG6_147396	5	68
linf|LINF_080007500	Leishmania infantum JPCM5	OG6r19_186137	0	2
linf|LINF_080007600	Leishmania infantum JPCM5	OG6_478990	1	32
linf|LINF_080007700	Leishmania infantum JPCM5	OG6_478553	1	30
linf|LINF_080007800	Leishmania infantum JPCM5	OG6_147397	5	69
linf|LINF_080007900	Leishmania infantum JPCM5	OG6_100280	239	1300
linf|LINF_080008000	Leishmania infantum JPCM5	OG6_153353	4	33
linf|LINF_080008100	Leishmania infantum JPCM5	OG6_200014	2	31
linf|LINF_080008200	Leishmania infantum JPCM5	OG6_173726	3	39
linf|LINF_080008300	Leishmania infantum JPCM5	OG6_147398	5	56
linf|LINF_080008400	Leishmania infantum JPCM5	OG6_200015	2	41
linf|LINF_080008500	Leishmania infantum JPCM5	OG6_478735	1	32
linf|LINF_080008600	Leishmania infantum JPCM5	OG6_478735	1	32
linf|LINF_080008700	Leishmania infantum JPCM5	OG6_200016	2	35
linf|LINF_080008800	Leishmania infantum JPCM5	OG6_147399	5	70
linf|LINF_080008900	Leishmania infantum JPCM5	OG6_200017	2	34
linf|LINF_080009000	Leishmania infantum JPCM5	OG6_200018	2	36
linf|LINF_080009100	Leishmania infantum JPCM5	OG6_478748	1	31
linf|LINF_080009200	Leishmania infantum JPCM5	OG6_107301	41	144
linf|LINF_080009300	Leishmania infantum JPCM5	OG6_139674	6	70
linf|LINF_080009400	Leishmania infantum JPCM5	OG6_173727	3	39
linf|LINF_080009500	Leishmania infantum JPCM5	OG6_147400	5	79
linf|LINF_080009600	Leishmania infantum JPCM5	OG6_100807	150	726
linf|LINF_080009700	Leishmania infantum JPCM5	OG6_173728	3	35
linf|LINF_080009800	Leishmania infantum JPCM5	OG6_100654	163	858
linf|LINF_080009900	Leishmania infantum JPCM5	OG6_156803	4	66
linf|LINF_080010000	Leishmania infantum JPCM5	OG6_478795	1	33
linf|LINF_080010100	Leishmania infantum JPCM5	OG6_478751	1	32
linf|LINF_080010200	Leishmania infantum JPCM5	OG6_145869	5	74
linf|LINF_080010300	Leishmania infantum JPCM5	OG6_200019	2	35
linf|LINF_080010400	Leishmania infantum JPCM5	OG6_157148	4	70
linf|LINF_080010500	Leishmania infantum JPCM5	OG6_147621	5	63
linf|LINF_080010600	Leishmania infantum JPCM5	OG6_101437	118	1000
linf|LINF_080010700	Leishmania infantum JPCM5	OG6_101265	125	689
linf|LINF_080010800	Leishmania infantum JPCM5	OG6_158126	4	68
linf|LINF_080010900	Leishmania infantum JPCM5	OG6_200020	2	35
linf|LINF_080011000	Leishmania infantum JPCM5	OG6_478865	1	34
linf|LINF_080011100	Leishmania infantum JPCM5	OG6_478915	1	27
linf|LINF_080011200	Leishmania infantum JPCM5	OG6r19_116376	0	6
linf|LINF_080011300	Leishmania infantum JPCM5	OG6_173729	3	55
linf|LINF_080011400	Leishmania infantum JPCM5	OG6_478901	1	42
linf|LINF_080011500	Leishmania infantum JPCM5	OG6_479013	1	31
linf|LINF_080011600	Leishmania infantum JPCM5	OG6_200021	2	35
linf|LINF_080011700	Leishmania infantum JPCM5	OG6_479004	1	32
linf|LINF_080011800	Leishmania infantum JPCM5	OG6_114565	18	221
linf|LINF_080011900	Leishmania infantum JPCM5	OG6_108472	35	287
linf|LINF_080012000	Leishmania infantum JPCM5	OG6_108472	35	287
linf|LINF_080012100	Leishmania infantum JPCM5	OG6_108472	35	287
linf|LINF_080012200	Leishmania infantum JPCM5	OG6_108472	35	287
linf|LINF_080012300	Leishmania infantum JPCM5	OG6_108472	35	287
linf|LINF_080012400	Leishmania infantum JPCM5	OG6_108472	35	287
linf|LINF_080012500	Leishmania infantum JPCM5	OG6_200433	2	41
linf|LINF_080012600	Leishmania infantum JPCM5	OG6_134900	7	252
linf|LINF_080012700	Leishmania infantum JPCM5	OG6_134900	7	252
linf|LINF_080012800	Leishmania infantum JPCM5	OG6_120635	13	233
linf|LINF_080012900	Leishmania infantum JPCM5	OG6_120635	13	233
linf|LINF_080012950	Leishmania infantum JPCM5	OG6_120635	13	233
linf|LINF_080013000	Leishmania infantum JPCM5	OG6_200022	2	32
linf|LINF_080013100	Leishmania infantum JPCM5	OG6_173730	3	40
linf|LINF_080013200	Leishmania infantum JPCM5	OG6_158127	4	69
linf|LINF_080013300	Leishmania infantum JPCM5	OG6_101198	128	441
linf|LINF_080013400	Leishmania infantum JPCM5	OG6_158128	4	71
linf|LINF_080013500	Leishmania infantum JPCM5	OG6_151473	4	73
linf|LINF_080013600	Leishmania infantum JPCM5	OG6_147622	5	65
linf|LINF_080013700	Leishmania infantum JPCM5	OG6_115846	16	35
linf|LINF_080013800	Leishmania infantum JPCM5	OG6_131043	8	73
linf|LINF_080013900	Leishmania infantum JPCM5	OG6_200023	2	35
linf|LINF_080014000	Leishmania infantum JPCM5	OG6_173731	3	63
linf|LINF_080014100	Leishmania infantum JPCM5	OG6_156284	4	72
linf|LINF_080014200	Leishmania infantum JPCM5	OG6_144402	5	66
linf|LINF_080014300	Leishmania infantum JPCM5	OG6r19_109484	0	9
linf|LINF_080014400	Leishmania infantum JPCM5	OG6_479007	1	30
linf|LINF_080014500	Leishmania infantum JPCM5	OG6_147485	5	62
linf|LINF_080014600	Leishmania infantum JPCM5	OG6_104715	63	254
linf|LINF_080014700	Leishmania infantum JPCM5	OG6_100116	411	1829
linf|LINF_080014800	Leishmania infantum JPCM5	OG6_100116	411	1829
linf|LINF_080014900	Leishmania infantum JPCM5	OG6_100116	411	1829
linf|LINF_080015000	Leishmania infantum JPCM5	OG6_100116	411	1829
linf|LINF_080015100	Leishmania infantum JPCM5	OG6_100116	411	1829
linf|LINF_080015200	Leishmania infantum JPCM5	OG6_100116	411	1829
linf|LINF_080015300	Leishmania infantum JPCM5	OG6_100116	411	1829
linf|LINF_080015400	Leishmania infantum JPCM5	OG6_100116	411	1829
linf|LINF_080015500	Leishmania infantum JPCM5	OG6_100116	411	1829
linf|LINF_080015600	Leishmania infantum JPCM5	OG6_100220	269	896
linf|LINF_080015700	Leishmania infantum JPCM5	OG6_107822	38	139
linf|LINF_080015800	Leishmania infantum JPCM5	OG6_147228	5	68
linf|LINF_080016000	Leishmania infantum JPCM5	OG6_102012	103	686
linf|LINF_080016100	Leishmania infantum JPCM5	OG6_142019	5	79
linf|LINF_080016200	Leishmania infantum JPCM5	OG6_143547	5	73
linf|LINF_080016300	Leishmania infantum JPCM5	OG6_147229	5	72
linf|LINF_080016400	Leishmania infantum JPCM5	OG6_139820	6	78
linf|LINF_080016500	Leishmania infantum JPCM5	OG6_133429	7	69
linf|LINF_080016600	Leishmania infantum JPCM5	OG6_117115	15	110
linf|LINF_080016700	Leishmania infantum JPCM5	OG6_101940	105	653
linf|LINF_080016800	Leishmania infantum JPCM5	OG6_103988	72	314
linf|LINF_080016900	Leishmania infantum JPCM5	OG6_147230	5	66
linf|LINF_080017000	Leishmania infantum JPCM5	OG6_147232	5	66
linf|LINF_080017100	Leishmania infantum JPCM5	OG6_102933	88	637
linf|LINF_080017200	Leishmania infantum JPCM5	OG6_148239	5	82
linf|LINF_080017300	Leishmania infantum JPCM5	OG6_139821	6	76
linf|LINF_080017400	Leishmania infantum JPCM5	OG6_479101	1	38
linf|LINF_080017500	Leishmania infantum JPCM5	OG6_104993	60	155
linf|LINF_080017600	Leishmania infantum JPCM5	OG6_173625	3	37
linf|LINF_080017700	Leishmania infantum JPCM5	OG6_100137	365	1767
linf|LINF_080017800	Leishmania infantum JPCM5	OG6_102933	88	637
linf|LINF_090005000	Leishmania infantum JPCM5	OG6_104916	61	305
linf|LINF_090005100	Leishmania infantum JPCM5	OG6_103653	77	318
linf|LINF_090005200	Leishmania infantum JPCM5	OG6_134840	7	66
linf|LINF_090005300	Leishmania infantum JPCM5	OG6_157056	4	70
linf|LINF_090005400	Leishmania infantum JPCM5	OG6_147047	5	69
linf|LINF_090005500	Leishmania infantum JPCM5	OG6_101964	104	734
linf|LINF_090005600	Leishmania infantum JPCM5	OG6_100563	171	764
linf|LINF_090005700	Leishmania infantum JPCM5	OG6_152462	4	87
linf|LINF_090005800	Leishmania infantum JPCM5	OG6_100595	167	894
linf|LINF_090005900	Leishmania infantum JPCM5	OG6_138270	6	69
linf|LINF_090006000	Leishmania infantum JPCM5	OG6_199800	2	35
linf|LINF_090006100	Leishmania infantum JPCM5	OG6_147045	5	76
linf|LINF_090006200	Leishmania infantum JPCM5	OG6_147046	5	66
linf|LINF_090006300	Leishmania infantum JPCM5	OG6_147043	5	73
linf|LINF_090006400	Leishmania infantum JPCM5	OG6_143829	5	76
linf|LINF_090006500	Leishmania infantum JPCM5	OG6_106817	44	116
linf|LINF_090006600	Leishmania infantum JPCM5	OG6_109839	29	183
linf|LINF_090006700	Leishmania infantum JPCM5	OG6_109839	29	183
linf|LINF_090006800	Leishmania infantum JPCM5	OG6_109839	29	183
linf|LINF_090006900	Leishmania infantum JPCM5	OG6_109839	29	183
linf|LINF_090007000	Leishmania infantum JPCM5	OG6_109839	29	183
linf|LINF_090007100	Leishmania infantum JPCM5	OG6_109839	29	183
linf|LINF_090007200	Leishmania infantum JPCM5	OG6_109839	29	183
linf|LINF_090007300	Leishmania infantum JPCM5	OG6_109839	29	183
linf|LINF_090007400	Leishmania infantum JPCM5	OG6_109839	29	183
linf|LINF_090007500	Leishmania infantum JPCM5	OG6_147044	5	59
linf|LINF_090007600	Leishmania infantum JPCM5	OG6_143683	5	55
linf|LINF_090007700	Leishmania infantum JPCM5	OG6_105464	55	204
linf|LINF_090007800	Leishmania infantum JPCM5	OG6_106806	44	516
linf|LINF_090007900	Leishmania infantum JPCM5	OG6_137689	6	69
linf|LINF_090008000	Leishmania infantum JPCM5	OG6_103732	76	208
linf|LINF_090008100	Leishmania infantum JPCM5	OG6_101805	108	742
linf|LINF_090008200	Leishmania infantum JPCM5	OG6_102341	97	637
linf|LINF_090008300	Leishmania infantum JPCM5	OG6_117784	14	98
linf|LINF_090008400	Leishmania infantum JPCM5	OG6_199801	2	35
linf|LINF_090008500	Leishmania infantum JPCM5	OG6_199802	2	53
linf|LINF_090008600	Leishmania infantum JPCM5	OG6_158031	4	67
linf|LINF_090008700	Leishmania infantum JPCM5	OG6_147473	5	67
linf|LINF_090008800	Leishmania infantum JPCM5	OG6_134865	7	91
linf|LINF_090008900	Leishmania infantum JPCM5	OG6_134865	7	91
linf|LINF_090009000	Leishmania infantum JPCM5	OG6_172222	3	47
linf|LINF_090009100	Leishmania infantum JPCM5	OG6_199803	2	36
linf|LINF_090009200	Leishmania infantum JPCM5	OG6_478611	1	30
linf|LINF_090009300	Leishmania infantum JPCM5	OG6_106534	45	197
linf|LINF_090009400	Leishmania infantum JPCM5	OG6_144556	5	66
linf|LINF_090009500	Leishmania infantum JPCM5	OG6_157084	4	47
linf|LINF_090009600	Leishmania infantum JPCM5	OG6_147470	5	69
linf|LINF_090009700	Leishmania infantum JPCM5	OG6_158032	4	70
linf|LINF_090009800	Leishmania infantum JPCM5	OG6_158033	4	69
linf|LINF_090009900	Leishmania infantum JPCM5	OG6_100708	158	843
linf|LINF_090010000	Leishmania infantum JPCM5	OG6_100708	158	843
linf|LINF_090010100	Leishmania infantum JPCM5	OG6_100917	143	623
linf|LINF_090010200	Leishmania infantum JPCM5	OG6_139340	6	71
linf|LINF_090010300	Leishmania infantum JPCM5	OG6_105321	56	221
linf|LINF_090010400	Leishmania infantum JPCM5	OG6_173659	3	86
linf|LINF_090010500	Leishmania infantum JPCM5	OG6_158034	4	76
linf|LINF_090010600	Leishmania infantum JPCM5	OG6_108812	33	266
linf|LINF_090010700	Leishmania infantum JPCM5	OG6_139619	6	71
linf|LINF_090010800	Leishmania infantum JPCM5	OG6_142949	5	71
linf|LINF_090010900	Leishmania infantum JPCM5	OG6_199804	2	38
linf|LINF_090011000	Leishmania infantum JPCM5	OG6_147125	5	67
linf|LINF_090011100	Leishmania infantum JPCM5	OG6_158035	4	72
linf|LINF_090011200	Leishmania infantum JPCM5	OG6_136516	6	69
linf|LINF_090011300	Leishmania infantum JPCM5	OG6_478787	1	31
linf|LINF_090011400	Leishmania infantum JPCM5	OG6_199805	2	36
linf|LINF_090011500	Leishmania infantum JPCM5	OG6_152423	4	40
linf|LINF_090011600	Leishmania infantum JPCM5	OG6_444495	1	30
linf|LINF_090011700	Leishmania infantum JPCM5	OG6_199806	2	34
linf|LINF_090011800	Leishmania infantum JPCM5	OG6_101651	112	465
linf|LINF_090011900	Leishmania infantum JPCM5	OG6_127800	9	70
linf|LINF_090012000	Leishmania infantum JPCM5	OG6_156882	4	69
linf|LINF_090012100	Leishmania infantum JPCM5	OG6_146751	5	69
linf|LINF_090012200	Leishmania infantum JPCM5	OG6_158036	4	72
linf|LINF_090012300	Leishmania infantum JPCM5	OG6_103790	75	451
linf|LINF_090012400	Leishmania infantum JPCM5	OG6_107127	42	193
linf|LINF_090012500	Leishmania infantum JPCM5	OG6_104044	72	335
linf|LINF_090012600	Leishmania infantum JPCM5	OG6_102034	103	613
linf|LINF_090012700	Leishmania infantum JPCM5	OG6_173660	3	67
linf|LINF_090012800	Leishmania infantum JPCM5	OG6_139893	6	69
linf|LINF_090013200	Leishmania infantum JPCM5	OG6_199723	2	35
linf|LINF_090013300	Leishmania infantum JPCM5	OG6_199724	2	35
linf|LINF_090013400	Leishmania infantum JPCM5	OG6_103251	83	578
linf|LINF_090013500	Leishmania infantum JPCM5	OG6_199725	2	37
linf|LINF_090013600	Leishmania infantum JPCM5	OG6_147102	5	73
linf|LINF_090013700	Leishmania infantum JPCM5	OG6_101568	114	554
linf|LINF_090013800	Leishmania infantum JPCM5	OG6_107336	41	71
linf|LINF_090013900	Leishmania infantum JPCM5	OG6_102873	89	300
linf|LINF_090014000	Leishmania infantum JPCM5	OG6_104602	64	282
linf|LINF_090014100	Leishmania infantum JPCM5	OG6_199726	2	37
linf|LINF_090014200	Leishmania infantum JPCM5	OG6_199727	2	40
linf|LINF_090014300	Leishmania infantum JPCM5	OG6_103935	73	356
linf|LINF_090014400	Leishmania infantum JPCM5	OG6_173641	3	66
linf|LINF_090014500	Leishmania infantum JPCM5	OG6_158005	4	72
linf|LINF_090014600	Leishmania infantum JPCM5	OG6_102232	99	703
linf|LINF_090014700	Leishmania infantum JPCM5	OG6_106499	46	179
linf|LINF_090014800	Leishmania infantum JPCM5	OG6_133536	7	79
linf|LINF_090014900	Leishmania infantum JPCM5	OG6_199728	2	35
linf|LINF_090015000	Leishmania infantum JPCM5	OG6_478849	1	32
linf|LINF_090015100	Leishmania infantum JPCM5	OG6_136722	6	90
linf|LINF_090015200	Leishmania infantum JPCM5	OG6_101560	114	750
linf|LINF_090015300	Leishmania infantum JPCM5	OG6_139675	6	74
linf|LINF_090015400	Leishmania infantum JPCM5	OG6_100851	147	958
linf|LINF_090015500	Leishmania infantum JPCM5	OG6_100851	147	958
linf|LINF_090015600	Leishmania infantum JPCM5	OG6_100851	147	958
linf|LINF_090015700	Leishmania infantum JPCM5	OG6_101297	124	690
linf|LINF_090015800	Leishmania infantum JPCM5	OG6_104780	62	319
linf|LINF_090015900	Leishmania infantum JPCM5	OG6_158006	4	70
linf|LINF_090016000	Leishmania infantum JPCM5	OG6_101050	135	1098
linf|LINF_090016050	Leishmania infantum JPCM5	OG6_101050	135	1098
linf|LINF_090016100	Leishmania infantum JPCM5	OG6_199729	2	36
linf|LINF_090016200	Leishmania infantum JPCM5	OG6_171325	3	44
linf|LINF_090016300	Leishmania infantum JPCM5	OG6_147122	5	72
linf|LINF_090016800	Leishmania infantum JPCM5	OG6_137529	6	123
linf|LINF_090016900	Leishmania infantum JPCM5	OG6_147065	5	70
linf|LINF_090017000	Leishmania infantum JPCM5	OG6_102695	92	331
linf|LINF_090017600	Leishmania infantum JPCM5	OG6_146415	5	68
linf|LINF_090017700	Leishmania infantum JPCM5	OG6_478772	1	34
linf|LINF_090017800	Leishmania infantum JPCM5	OG6_107778	38	408
linf|LINF_090017900	Leishmania infantum JPCM5	OG6_145874	5	68
linf|LINF_090018000	Leishmania infantum JPCM5	OG6_101831	107	656
linf|LINF_090018100	Leishmania infantum JPCM5	OG6_101121	131	714
linf|LINF_090018200	Leishmania infantum JPCM5	OG6_199730	2	35
linf|LINF_090018300	Leishmania infantum JPCM5	OG6_147002	5	69
linf|LINF_090018400	Leishmania infantum JPCM5	OG6_199731	2	38
linf|LINF_090018500	Leishmania infantum JPCM5	OG6_147001	5	69
linf|LINF_090018600	Leishmania infantum JPCM5	OG6_141826	5	68
linf|LINF_090018700	Leishmania infantum JPCM5	OG6_107629	39	166
linf|LINF_090018800	Leishmania infantum JPCM5	OG6_147000	5	71
linf|LINF_090018900	Leishmania infantum JPCM5	OG6_156945	4	59
linf|LINF_090019000	Leishmania infantum JPCM5	OG6_131027	8	74
linf|LINF_090019100	Leishmania infantum JPCM5	OG6_478719	1	32
linf|LINF_090019200	Leishmania infantum JPCM5	OG6_199732	2	35
linf|LINF_090019300	Leishmania infantum JPCM5	OG6_478970	1	35
linf|LINF_090019400	Leishmania infantum JPCM5	OG6_156944	4	34
linf|LINF_090019500	Leishmania infantum JPCM5	OG6_112415	21	112
linf|LINF_090019600	Leishmania infantum JPCM5	OG6_173642	3	66
linf|LINF_090019700	Leishmania infantum JPCM5	OG6_163922	3	49
linf|LINF_090019800	Leishmania infantum JPCM5	OG6_163922	3	49
linf|LINF_090019900	Leishmania infantum JPCM5	OG6_101936	105	694
linf|LINF_090020000	Leishmania infantum JPCM5	OG6_146789	5	69
linf|LINF_090020100	Leishmania infantum JPCM5	OG6_142322	5	67
linf|LINF_090020200	Leishmania infantum JPCM5	OG6_147375	5	68
linf|LINF_090020300	Leishmania infantum JPCM5	OG6_169378	3	69
linf|LINF_090020400	Leishmania infantum JPCM5	OG6_101256	125	673
linf|LINF_090020500	Leishmania infantum JPCM5	OG6_199733	2	22
linf|LINF_090020600	Leishmania infantum JPCM5	OG6_199734	2	35
linf|LINF_090020700	Leishmania infantum JPCM5	OG6_147244	5	72
linf|LINF_090020800	Leishmania infantum JPCM5	OG6_173643	3	103
linf|LINF_090020900	Leishmania infantum JPCM5	OG6_100082	530	2514
linf|LINF_090021000	Leishmania infantum JPCM5	OG6_146557	5	69
linf|LINF_090021100	Leishmania infantum JPCM5	OG6_199735	2	16
linf|LINF_090021200	Leishmania infantum JPCM5	OG6_199736	2	37
linf|LINF_090021300	Leishmania infantum JPCM5	OG6_158008	4	70
linf|LINF_090021400	Leishmania infantum JPCM5	OG6_158009	4	67
linf|LINF_090021500	Leishmania infantum JPCM5	OG6r19_411489	0	1
linf|LINF_090021600	Leishmania infantum JPCM5	OG6_146556	5	71
linf|LINF_090021700	Leishmania infantum JPCM5	OG6_139697	6	66
linf|LINF_090021800	Leishmania infantum JPCM5	OG6_103250	83	573
linf|LINF_090021900	Leishmania infantum JPCM5	OG6_100059	695	3711
linf|LINF_090022000	Leishmania infantum JPCM5	OG6_146555	5	68
linf|LINF_090022100	Leishmania infantum JPCM5	OG6_167717	3	60
linf|LINF_090022200	Leishmania infantum JPCM5	OG6_100801	150	683
linf|LINF_090022300	Leishmania infantum JPCM5	OG6_100801	150	683
linf|LINF_090022400	Leishmania infantum JPCM5	OG6_146554	5	67
linf|LINF_090022500	Leishmania infantum JPCM5	OG6_100589	168	1002
linf|LINF_090022600	Leishmania infantum JPCM5	OG6_100589	168	1002
linf|LINF_090022700	Leishmania infantum JPCM5	OG6_139696	6	73
linf|LINF_090022800	Leishmania infantum JPCM5	OG6_146553	5	75
linf|LINF_090022900	Leishmania infantum JPCM5	OG6_112431	21	169
linf|LINF_090023000	Leishmania infantum JPCM5	OG6_129645	8	113
linf|LINF_090023100	Leishmania infantum JPCM5	OG6_147055	5	68
linf|LINF_090023200	Leishmania infantum JPCM5	OG6_146552	5	60
linf|LINF_100005000	Leishmania infantum JPCM5	OG6_102311	98	672
linf|LINF_100005100	Leishmania infantum JPCM5	OG6_103141	85	730
linf|LINF_100005200	Leishmania infantum JPCM5	OG6_100354	212	1061
linf|LINF_100005300	Leishmania infantum JPCM5	OG6_139664	6	72
linf|LINF_100005400	Leishmania infantum JPCM5	OG6_140427	6	78
linf|LINF_100005500	Leishmania infantum JPCM5	OG6_100714	157	724
linf|LINF_100005600	Leishmania infantum JPCM5	OG6_100954	140	767
linf|LINF_100005700	Leishmania infantum JPCM5	OG6_199691	2	39
linf|LINF_100005800	Leishmania infantum JPCM5	OG6_100091	507	4022
linf|LINF_100005900	Leishmania infantum JPCM5	OG6_119906	13	101
linf|LINF_100006000	Leishmania infantum JPCM5	OG6_102166	100	681
linf|LINF_100006100	Leishmania infantum JPCM5	OG6_146546	5	70
linf|LINF_100006200	Leishmania infantum JPCM5	OG6_146547	5	72
linf|LINF_100006300	Leishmania infantum JPCM5	OG6_146548	5	76
linf|LINF_100006400	Leishmania infantum JPCM5	OG6_157989	4	67
linf|LINF_100006500	Leishmania infantum JPCM5	OG6_156829	4	40
linf|LINF_100006600	Leishmania infantum JPCM5	OG6_101794	108	571
linf|LINF_100006700	Leishmania infantum JPCM5	OG6_112572	21	51
linf|LINF_100006900	Leishmania infantum JPCM5	OG6_478985	1	34
linf|LINF_100007000	Leishmania infantum JPCM5	OG6_105476	55	204
linf|LINF_100007100	Leishmania infantum JPCM5	OG6_147455	5	71
linf|LINF_100007200	Leishmania infantum JPCM5	OG6r19_186256	0	2
linf|LINF_100007300	Leishmania infantum JPCM5	OG6_101480	117	713
linf|LINF_100007400	Leishmania infantum JPCM5	OG6_199693	2	36
linf|LINF_100007500	Leishmania infantum JPCM5	OG6_157990	4	38
linf|LINF_100007600	Leishmania infantum JPCM5	OG6_172097	3	37
linf|LINF_100007700	Leishmania infantum JPCM5	OG6_199694	2	33
linf|LINF_100007800	Leishmania infantum JPCM5	OG6_479022	1	51
linf|LINF_100007900	Leishmania infantum JPCM5	OG6_145119	5	67
linf|LINF_100008000	Leishmania infantum JPCM5	OG6_143816	5	61
linf|LINF_100008100	Leishmania infantum JPCM5	OG6_147025	5	70
linf|LINF_100008200	Leishmania infantum JPCM5	OG6_199695	2	38
linf|LINF_100008300	Leishmania infantum JPCM5	OG6_100639	164	827
linf|LINF_100008400	Leishmania infantum JPCM5	OG6_157991	4	64
linf|LINF_100008500	Leishmania infantum JPCM5	OG6_147026	5	66
linf|LINF_100008600	Leishmania infantum JPCM5	OG6_199696	2	34
linf|LINF_100008700	Leishmania infantum JPCM5	OG6_199697	2	35
linf|LINF_100008800	Leishmania infantum JPCM5	OG6_103141	85	730
linf|LINF_100008900	Leishmania infantum JPCM5	OG6_103141	85	730
linf|LINF_100009000	Leishmania infantum JPCM5	OG6_103141	85	730
linf|LINF_100009100	Leishmania infantum JPCM5	OG6_103141	85	730
linf|LINF_100009200	Leishmania infantum JPCM5	OG6_103141	85	730
linf|LINF_100009300	Leishmania infantum JPCM5	OG6_103141	85	730
linf|LINF_100009400	Leishmania infantum JPCM5	OG6_103141	85	730
linf|LINF_100009500	Leishmania infantum JPCM5	OG6_103141	85	730
linf|LINF_100009600	Leishmania infantum JPCM5	OG6_102658	92	621
linf|LINF_100009700	Leishmania infantum JPCM5	OG6r19_101989	0	21
linf|LINF_100009800	Leishmania infantum JPCM5	OG6_173635	3	64
linf|LINF_100009900	Leishmania infantum JPCM5	OG6_173635	3	64
linf|LINF_100010000	Leishmania infantum JPCM5	OG6_107357	40	431
linf|LINF_100010100	Leishmania infantum JPCM5	OG6_101754	109	1070
linf|LINF_100010150	Leishmania infantum JPCM5	OG6r19_121806	0	5
linf|LINF_100010200	Leishmania infantum JPCM5	OG6_101754	109	1070
linf|LINF_100010300	Leishmania infantum JPCM5	OG6_101754	109	1070
linf|LINF_100010400	Leishmania infantum JPCM5	OG6_101754	109	1070
linf|LINF_100010500	Leishmania infantum JPCM5	OG6_101754	109	1070
linf|LINF_100010600	Leishmania infantum JPCM5	OG6_101754	109	1070
linf|LINF_100010700	Leishmania infantum JPCM5	OG6_101754	109	1070
linf|LINF_100010800	Leishmania infantum JPCM5	OG6_101754	109	1070
linf|LINF_100010900	Leishmania infantum JPCM5	OG6_101754	109	1070
linf|LINF_100011000	Leishmania infantum JPCM5	OG6_101754	109	1070
linf|LINF_100011100	Leishmania infantum JPCM5	OG6_101754	109	1070
linf|LINF_100011200	Leishmania infantum JPCM5	OG6_101754	109	1070
linf|LINF_100011300	Leishmania infantum JPCM5	OG6_101754	109	1070
linf|LINF_100011350	Leishmania infantum JPCM5	OG6r19_121806	0	5
linf|LINF_100011400	Leishmania infantum JPCM5	OG6r19_100967	0	28
linf|LINF_100011500	Leishmania infantum JPCM5	OG6_478593	1	72
linf|LINF_100011600	Leishmania infantum JPCM5	OG6_102675	92	562
linf|LINF_100011700	Leishmania infantum JPCM5	OG6_148240	5	103
linf|LINF_100011800	Leishmania infantum JPCM5	OG6_100385	205	989
linf|LINF_100011900	Leishmania infantum JPCM5	OG6_173636	3	26
linf|LINF_100012000	Leishmania infantum JPCM5	OG6_199698	2	38
linf|LINF_100012100	Leishmania infantum JPCM5	OG6_142507	5	73
linf|LINF_100012200	Leishmania infantum JPCM5	OG6_478746	1	42
linf|LINF_100012300	Leishmania infantum JPCM5	OG6_147325	5	68
linf|LINF_100012400	Leishmania infantum JPCM5	OG6_110113	27	1133
linf|LINF_100012500	Leishmania infantum JPCM5	OG6_137254	6	129
linf|LINF_100012600	Leishmania infantum JPCM5	OG6_146926	5	74
linf|LINF_100012700	Leishmania infantum JPCM5	OG6_173637	3	69
linf|LINF_100012800	Leishmania infantum JPCM5	OG6_103424	80	459
linf|LINF_100012900	Leishmania infantum JPCM5	OG6_102078	102	582
linf|LINF_100013000	Leishmania infantum JPCM5	OG6_121912	12	98
linf|LINF_100013100	Leishmania infantum JPCM5	OG6_140428	6	82
linf|LINF_100013200	Leishmania infantum JPCM5	OG6_172073	3	37
linf|LINF_100013300	Leishmania infantum JPCM5	OG6_199699	2	33
linf|LINF_100013400	Leishmania infantum JPCM5	OG6_478879	1	30
linf|LINF_100013500	Leishmania infantum JPCM5	OG6_147182	5	66
linf|LINF_100013600	Leishmania infantum JPCM5	OG6_199700	2	19
linf|LINF_100013700	Leishmania infantum JPCM5	OG6_157992	4	68
linf|LINF_100013800	Leishmania infantum JPCM5	OG6_102169	100	705
linf|LINF_100013850	Leishmania infantum JPCM5	OG6_100466	188	1113
linf|LINF_100013900	Leishmania infantum JPCM5	OG6_100466	188	1113
linf|LINF_100014000	Leishmania infantum JPCM5	OG6_100779	152	838
linf|LINF_100014100	Leishmania infantum JPCM5	OG6_134862	7	59
linf|LINF_100014200	Leishmania infantum JPCM5	OG6_478694	1	27
linf|LINF_100014300	Leishmania infantum JPCM5	OG6_199702	2	53
linf|LINF_100014400	Leishmania infantum JPCM5	OG6_199703	2	35
linf|LINF_100014500	Leishmania infantum JPCM5	OG6_100268	244	1325
linf|LINF_100014600	Leishmania infantum JPCM5	OG6_132715	7	72
linf|LINF_100014700	Leishmania infantum JPCM5	OG6_478800	1	23
linf|LINF_100014800	Leishmania infantum JPCM5	OG6_157993	4	83
linf|LINF_100014900	Leishmania infantum JPCM5	OG6_146842	5	71
linf|LINF_100015000	Leishmania infantum JPCM5	OG6_478605	1	33
linf|LINF_100015100	Leishmania infantum JPCM5	OG6_150976	4	68
linf|LINF_100015200	Leishmania infantum JPCM5	OG6_101526	115	661
linf|LINF_100015300	Leishmania infantum JPCM5	OG6_137143	6	72
linf|LINF_100015400	Leishmania infantum JPCM5	OG6_100119	406	2531
linf|LINF_100015500	Leishmania infantum JPCM5	OG6_478785	1	32
linf|LINF_100015600	Leishmania infantum JPCM5	OG6_109652	29	128
linf|LINF_100015700	Leishmania infantum JPCM5	OG6_478928	1	34
linf|LINF_100015800	Leishmania infantum JPCM5	OG6_100582	169	849
linf|LINF_100015900	Leishmania infantum JPCM5	OG6_147181	5	67
linf|LINF_100016000	Leishmania infantum JPCM5	OG6r19_130740	0	4
linf|LINF_100016100	Leishmania infantum JPCM5	OG6_127811	9	84
linf|LINF_100016200	Leishmania infantum JPCM5	OG6_127811	9	84
linf|LINF_100016300	Leishmania infantum JPCM5	OG6_127811	9	84
linf|LINF_100016400	Leishmania infantum JPCM5	OG6_173638	3	37
linf|LINF_100016500	Leishmania infantum JPCM5	OG6_146816	5	62
linf|LINF_100016600	Leishmania infantum JPCM5	OG6_102470	95	632
linf|LINF_100016700	Leishmania infantum JPCM5	OG6_157994	4	69
linf|LINF_100016800	Leishmania infantum JPCM5	OG6_100119	406	2531
linf|LINF_100016900	Leishmania infantum JPCM5	OG6_199704	2	27
linf|LINF_100017000	Leishmania infantum JPCM5	OG6_100119	406	2531
linf|LINF_100017100	Leishmania infantum JPCM5	OG6_199705	2	33
linf|LINF_100017200	Leishmania infantum JPCM5	OG6_101919	105	403
linf|LINF_100017300	Leishmania infantum JPCM5	OG6_146815	5	68
linf|LINF_100017400	Leishmania infantum JPCM5	OG6_154025	4	67
linf|LINF_100017500	Leishmania infantum JPCM5	OG6_105954	50	215
linf|LINF_100017600	Leishmania infantum JPCM5	OG6_145377	5	66
linf|LINF_100017700	Leishmania infantum JPCM5	OG6_157995	4	67
linf|LINF_100017800	Leishmania infantum JPCM5	OG6_199706	2	35
linf|LINF_100017900	Leishmania infantum JPCM5	OG6_139892	6	74
linf|LINF_100018000	Leishmania infantum JPCM5	OG6_444285	1	20
linf|LINF_100018100	Leishmania infantum JPCM5	OG6_147214	5	65
linf|LINF_100018200	Leishmania infantum JPCM5	OG6_147213	5	67
linf|LINF_100018300	Leishmania infantum JPCM5	OG6r19_101295	0	25
linf|LINF_100018400	Leishmania infantum JPCM5	OG6_121235	12	95
linf|LINF_100018500	Leishmania infantum JPCM5	OG6_147212	5	64
linf|LINF_100018600	Leishmania infantum JPCM5	OG6_147211	5	71
linf|LINF_100018700	Leishmania infantum JPCM5	OG6_146137	5	69
linf|LINF_100018800	Leishmania infantum JPCM5	OG6_103772	75	319
linf|LINF_100018900	Leishmania infantum JPCM5	OG6_147210	5	71
linf|LINF_100019000	Leishmania infantum JPCM5	OG6_147209	5	68
linf|LINF_100019100	Leishmania infantum JPCM5	OG6_157004	4	61
linf|LINF_100019200	Leishmania infantum JPCM5	OG6_104648	64	234
linf|LINF_100019300	Leishmania infantum JPCM5	OG6_133482	7	71
linf|LINF_100019400	Leishmania infantum JPCM5	OG6_102412	96	496
linf|LINF_100019500	Leishmania infantum JPCM5	OG6_146407	5	79
linf|LINF_100019600	Leishmania infantum JPCM5	OG6_155933	4	72
linf|LINF_100019700	Leishmania infantum JPCM5	OG6_156780	4	59
linf|LINF_100019800	Leishmania infantum JPCM5	OG6_156859	4	67
linf|LINF_100020200	Leishmania infantum JPCM5	OG6_157424	4	34
linf|LINF_100020300	Leishmania infantum JPCM5	OG6_199707	2	36
linf|LINF_100020400	Leishmania infantum JPCM5	OG6_199708	2	34
linf|LINF_100020500	Leishmania infantum JPCM5	OG6_199709	2	32
linf|LINF_100020600	Leishmania infantum JPCM5	OG6_199710	2	27
linf|LINF_100020700	Leishmania infantum JPCM5	OG6_199711	2	32
linf|LINF_100020800	Leishmania infantum JPCM5	OG6_199712	2	34
linf|LINF_100020900	Leishmania infantum JPCM5	OG6_199713	2	35
linf|LINF_100021000	Leishmania infantum JPCM5	OG6_100354	212	1061
linf|LINF_100021100	Leishmania infantum JPCM5	OG6_103141	85	730
linf|LINF_100021200	Leishmania infantum JPCM5	OG6_102311	98	672
linf|LINF_110005000	Leishmania infantum JPCM5	OG6_199851	2	29
linf|LINF_110005100	Leishmania infantum JPCM5	OG6_134874	7	71
linf|LINF_110005200	Leishmania infantum JPCM5	OG6_102287	98	243
linf|LINF_110005300	Leishmania infantum JPCM5	OG6_100643	164	226
linf|LINF_110005400	Leishmania infantum JPCM5	OG6_117104	15	76
linf|LINF_110005500	Leishmania infantum JPCM5	OG6_130111	8	104
linf|LINF_110005600	Leishmania infantum JPCM5	OG6_145520	5	78
linf|LINF_110005700	Leishmania infantum JPCM5	OG6_147083	5	69
linf|LINF_110005800	Leishmania infantum JPCM5	OG6_105540	54	194
linf|LINF_110005900	Leishmania infantum JPCM5	OG6_100275	241	1273
linf|LINF_110006000	Leishmania infantum JPCM5	OG6_139783	6	73
linf|LINF_110006100	Leishmania infantum JPCM5	OG6_199852	2	52
linf|LINF_110006200	Leishmania infantum JPCM5	OG6_102764	91	687
linf|LINF_110006300	Leishmania infantum JPCM5	OG6_104927	61	678
linf|LINF_110006400	Leishmania infantum JPCM5	OG6_478869	1	31
linf|LINF_110006500	Leishmania infantum JPCM5	OG6_101663	111	534
linf|LINF_110006600	Leishmania infantum JPCM5	OG6_479081	1	34
linf|LINF_110006700	Leishmania infantum JPCM5	OG6_101211	127	655
linf|LINF_110006800	Leishmania infantum JPCM5	OG6_147105	5	70
linf|LINF_110006900	Leishmania infantum JPCM5	OG6_156974	4	39
linf|LINF_110007000	Leishmania infantum JPCM5	OG6_100346	214	984
linf|LINF_110007100	Leishmania infantum JPCM5	OG6_100957	140	541
linf|LINF_110007200	Leishmania infantum JPCM5	OG6_197970	2	38
linf|LINF_110007300	Leishmania infantum JPCM5	OG6_101207	127	682
linf|LINF_110007400	Leishmania infantum JPCM5	OG6_478817	1	35
linf|LINF_110007500	Leishmania infantum JPCM5	OG6_147362	5	71
linf|LINF_110007600	Leishmania infantum JPCM5	OG6_147363	5	66
linf|LINF_110007700	Leishmania infantum JPCM5	OG6r19_107145	0	11
linf|LINF_110007800	Leishmania infantum JPCM5	OG6_199853	2	34
linf|LINF_110007900	Leishmania infantum JPCM5	OG6_158055	4	67
linf|LINF_110008000	Leishmania infantum JPCM5	OG6_139844	6	77
linf|LINF_110008100	Leishmania infantum JPCM5	OG6_129507	8	110
linf|LINF_110008200	Leishmania infantum JPCM5	OG6_147365	5	70
linf|LINF_110008300	Leishmania infantum JPCM5	OG6_199854	2	36
linf|LINF_110008400	Leishmania infantum JPCM5	OG6_100283	236	1246
linf|LINF_110008500	Leishmania infantum JPCM5	OG6_154660	4	67
linf|LINF_110008600	Leishmania infantum JPCM5	OG6_147366	5	68
linf|LINF_110008700	Leishmania infantum JPCM5	OG6_147367	5	79
linf|LINF_110008800	Leishmania infantum JPCM5	OG6_139846	6	74
linf|LINF_110008900	Leishmania infantum JPCM5	OG6_111882	22	54
linf|LINF_110009000	Leishmania infantum JPCM5	OG6_102525	94	683
linf|LINF_110009100	Leishmania infantum JPCM5	OG6_147368	5	67
linf|LINF_110009200	Leishmania infantum JPCM5	OG6_147369	5	70
linf|LINF_110009300	Leishmania infantum JPCM5	OG6_199855	2	35
linf|LINF_110009400	Leishmania infantum JPCM5	OG6_156897	4	71
linf|LINF_110009500	Leishmania infantum JPCM5	OG6_199856	2	36
linf|LINF_110009600	Leishmania infantum JPCM5	OG6_157090	4	74
linf|LINF_110009700	Leishmania infantum JPCM5	OG6r19_100885	0	29
linf|LINF_110010500	Leishmania infantum JPCM5	OG6_147062	5	71
linf|LINF_110010600	Leishmania infantum JPCM5	OG6_144917	5	69
linf|LINF_110010700	Leishmania infantum JPCM5	OG6_147063	5	63
linf|LINF_110010800	Leishmania infantum JPCM5	OG6_147064	5	70
linf|LINF_110010900	Leishmania infantum JPCM5	OG6_152656	4	66
linf|LINF_110011000	Leishmania infantum JPCM5	OG6_101927	105	417
linf|LINF_110011100	Leishmania infantum JPCM5	OG6_134831	7	57
linf|LINF_110011200	Leishmania infantum JPCM5	OG6_173437	3	39
linf|LINF_110011300	Leishmania infantum JPCM5	OG6_104871	61	159
linf|LINF_110011500	Leishmania infantum JPCM5	OG6_100589	168	1002
linf|LINF_110011600	Leishmania infantum JPCM5	OG6_101933	105	466
linf|LINF_110011700	Leishmania infantum JPCM5	OG6_173650	3	65
linf|LINF_110011800	Leishmania infantum JPCM5	OG6_478762	1	32
linf|LINF_110011900	Leishmania infantum JPCM5	OG6_142599	5	92
linf|LINF_110012000	Leishmania infantum JPCM5	OG6_142599	5	92
linf|LINF_110012100	Leishmania infantum JPCM5	OG6_199758	2	34
linf|LINF_110012200	Leishmania infantum JPCM5	OG6_111575	23	604
linf|LINF_110012300	Leishmania infantum JPCM5	OG6_111575	23	604
linf|LINF_110012400	Leishmania infantum JPCM5	OG6_131624	8	86
linf|LINF_110012500	Leishmania infantum JPCM5	OG6_131624	8	86
linf|LINF_110012600	Leishmania infantum JPCM5	OG6_103796	75	444
linf|LINF_110012700	Leishmania infantum JPCM5	OG6_100709	158	649
linf|LINF_110012800	Leishmania infantum JPCM5	OG6_144693	5	75
linf|LINF_110012900	Leishmania infantum JPCM5	OG6_146977	5	73
linf|LINF_110013000	Leishmania infantum JPCM5	OG6_479108	1	33
linf|LINF_110013100	Leishmania infantum JPCM5	OG6_146978	5	71
linf|LINF_110013200	Leishmania infantum JPCM5	OG6_199759	2	38
linf|LINF_110013300	Leishmania infantum JPCM5	OG6_101819	107	698
linf|LINF_110013400	Leishmania infantum JPCM5	OG6_101819	107	698
linf|LINF_110013500	Leishmania infantum JPCM5	OG6_146979	5	70
linf|LINF_110013600	Leishmania infantum JPCM5	OG6_146981	5	67
linf|LINF_110013700	Leishmania infantum JPCM5	OG6_105866	51	221
linf|LINF_110013800	Leishmania infantum JPCM5	OG6_158015	4	62
linf|LINF_110013900	Leishmania infantum JPCM5	OG6_199760	2	35
linf|LINF_110014000	Leishmania infantum JPCM5	OG6_184990	2	41
linf|LINF_110014100	Leishmania infantum JPCM5	OG6_100540	175	845
linf|LINF_110014200	Leishmania infantum JPCM5	OG6_144661	5	73
linf|LINF_110014300	Leishmania infantum JPCM5	OG6_144702	5	67
linf|LINF_110014400	Leishmania infantum JPCM5	OG6_124153	10	98
linf|LINF_110014500	Leishmania infantum JPCM5	OG6_444499	1	22
linf|LINF_110014600	Leishmania infantum JPCM5	OG6_147133	5	70
linf|LINF_110014700	Leishmania infantum JPCM5	OG6_101340	122	700
linf|LINF_110014800	Leishmania infantum JPCM5	OG6_102094	102	438
linf|LINF_110014900	Leishmania infantum JPCM5	OG6_147134	5	69
linf|LINF_110015300	Leishmania infantum JPCM5	OG6_156980	4	69
linf|LINF_110015400	Leishmania infantum JPCM5	OG6_199761	2	33
linf|LINF_110015500	Leishmania infantum JPCM5	OG6_199762	2	35
linf|LINF_110015600	Leishmania infantum JPCM5	OG6_100920	143	805
linf|LINF_110015700	Leishmania infantum JPCM5	OG6_100920	143	805
linf|LINF_110015800	Leishmania infantum JPCM5	OG6_199763	2	35
linf|LINF_110015900	Leishmania infantum JPCM5	OG6_156708	4	63
linf|LINF_110016000	Leishmania infantum JPCM5	OG6_100727	156	376
linf|LINF_110016100	Leishmania infantum JPCM5	OG6_105774	52	167
linf|LINF_110016200	Leishmania infantum JPCM5	OG6_139819	6	69
linf|LINF_110016300	Leishmania infantum JPCM5	OG6_147227	5	68
linf|LINF_110016400	Leishmania infantum JPCM5	OG6_478872	1	31
linf|LINF_110016500	Leishmania infantum JPCM5	OG6_100672	161	760
linf|LINF_110016600	Leishmania infantum JPCM5	OG6_443975	1	19
linf|LINF_110016700	Leishmania infantum JPCM5	OG6_443975	1	19
linf|LINF_110016800	Leishmania infantum JPCM5	OG6_443975	1	19
linf|LINF_110016900	Leishmania infantum JPCM5	OG6_478992	1	11
linf|LINF_110017000	Leishmania infantum JPCM5	OG6_173605	3	36
linf|LINF_110017100	Leishmania infantum JPCM5	OG6_102853	89	406
linf|LINF_110017200	Leishmania infantum JPCM5	OG6_103408	80	527
linf|LINF_110017300	Leishmania infantum JPCM5	OG6_102892	89	617
linf|LINF_110017400	Leishmania infantum JPCM5	OG6_199764	2	36
linf|LINF_110017500	Leishmania infantum JPCM5	OG6_102892	89	617
linf|LINF_110017600	Leishmania infantum JPCM5	OG6_101250	125	711
linf|LINF_110017700	Leishmania infantum JPCM5	OG6_101550	115	730
linf|LINF_110017800	Leishmania infantum JPCM5	OG6_100866	146	600
linf|LINF_110017900	Leishmania infantum JPCM5	OG6_100322	221	1273
linf|LINF_110018000	Leishmania infantum JPCM5	OG6_100407	200	802
linf|LINF_110018100	Leishmania infantum JPCM5	OG6_100934	142	864
linf|LINF_110018150	Leishmania infantum JPCM5	OG6_100045	853	2913
linf|LINF_110018200	Leishmania infantum JPCM5	OG6_100045	853	2913
linf|LINF_110018300	Leishmania infantum JPCM5	OG6_100045	853	2913
linf|LINF_110018350	Leishmania infantum JPCM5	OG6_100045	853	2913
linf|LINF_110018400	Leishmania infantum JPCM5	OG6_100045	853	2913
linf|LINF_110018500	Leishmania infantum JPCM5	OG6_100045	853	2913
linf|LINF_110018600	Leishmania infantum JPCM5	OG6_100330	219	936
linf|LINF_110018700	Leishmania infantum JPCM5	OG6_100045	853	2913
linf|LINF_110018800	Leishmania infantum JPCM5	OG6_158016	4	66
linf|LINF_110018900	Leishmania infantum JPCM5	OG6_129488	8	73
linf|LINF_110019000	Leishmania infantum JPCM5	OG6_158017	4	65
linf|LINF_110019100	Leishmania infantum JPCM5	OG6_199765	2	35
linf|LINF_110019200	Leishmania infantum JPCM5	OG6_144353	5	68
linf|LINF_110019300	Leishmania infantum JPCM5	OG6_173651	3	62
linf|LINF_110019400	Leishmania infantum JPCM5	OG6_136309	6	75
linf|LINF_110019500	Leishmania infantum JPCM5	OG6_139787	6	71
linf|LINF_110019600	Leishmania infantum JPCM5	OG6_199766	2	31
linf|LINF_110019700	Leishmania infantum JPCM5	OG6_148243	5	67
linf|LINF_120005000	Leishmania infantum JPCM5	OG6_102141	101	609
linf|LINF_120005100	Leishmania infantum JPCM5	OG6_102988	87	590
linf|LINF_120005200	Leishmania infantum JPCM5	OG6_101390	120	699
linf|LINF_120005300	Leishmania infantum JPCM5	OG6_124266	10	77
linf|LINF_120005400	Leishmania infantum JPCM5	OG6_146862	5	62
linf|LINF_120005500	Leishmania infantum JPCM5	OG6_146863	5	52
linf|LINF_120005600	Leishmania infantum JPCM5	OG6_101675	111	445
linf|LINF_120005700	Leishmania infantum JPCM5	OG6_173615	3	37
linf|LINF_120005800	Leishmania infantum JPCM5	OG6_478812	1	27
linf|LINF_120005900	Leishmania infantum JPCM5	OG6_146861	5	65
linf|LINF_120006000	Leishmania infantum JPCM5	OG6_157975	4	67
linf|LINF_120006100	Leishmania infantum JPCM5	OG6_143260	5	71
linf|LINF_120006200	Leishmania infantum JPCM5	OG6_156908	4	58
linf|LINF_120006300	Leishmania infantum JPCM5	OG6_157118	4	66
linf|LINF_120006400	Leishmania infantum JPCM5	OG6_157046	4	37
linf|LINF_120006500	Leishmania infantum JPCM5	OG6_199647	2	33
linf|LINF_120006600	Leishmania infantum JPCM5	OG6_121843	12	56
linf|LINF_120006700	Leishmania infantum JPCM5	OG6_103457	80	513
linf|LINF_120006800	Leishmania infantum JPCM5	OG6_199648	2	35
linf|LINF_120006900	Leishmania infantum JPCM5	OG6_173616	3	67
linf|LINF_120007000	Leishmania infantum JPCM5	OG6_199649	2	37
linf|LINF_120007100	Leishmania infantum JPCM5	OG6_478973	1	32
linf|LINF_120007200	Leishmania infantum JPCM5	OG6_101965	104	697
linf|LINF_120007300	Leishmania infantum JPCM5	OG6_101019	137	741
linf|LINF_120007400	Leishmania infantum JPCM5	OG6_199650	2	33
linf|LINF_120007500	Leishmania infantum JPCM5	OG6_139763	6	59
linf|LINF_120007600	Leishmania infantum JPCM5	OG6_100332	217	914
linf|LINF_120007700	Leishmania infantum JPCM5	OG6_146873	5	80
linf|LINF_120007800	Leishmania infantum JPCM5	OG6_146874	5	71
linf|LINF_120007900	Leishmania infantum JPCM5	OG6_100277	240	996
linf|LINF_120008000	Leishmania infantum JPCM5	OG6_478876	1	33
linf|LINF_120008100	Leishmania infantum JPCM5	OG6_199651	2	38
linf|LINF_120008200	Leishmania infantum JPCM5	OG6_199652	2	36
linf|LINF_120008300	Leishmania infantum JPCM5	OG6_478839	1	25
linf|LINF_120008400	Leishmania infantum JPCM5	OG6_199653	2	34
linf|LINF_120008500	Leishmania infantum JPCM5	OG6_478986	1	33
linf|LINF_120008600	Leishmania infantum JPCM5	OG6_101639	112	633
linf|LINF_120008700	Leishmania infantum JPCM5	OG6_157976	4	67
linf|LINF_120008800	Leishmania infantum JPCM5	OG6_157977	4	70
linf|LINF_120008900	Leishmania infantum JPCM5	OG6_199654	2	37
linf|LINF_120009000	Leishmania infantum JPCM5	OG6_103869	74	420
linf|LINF_120009100	Leishmania infantum JPCM5	OG6_101818	108	674
linf|LINF_120009200	Leishmania infantum JPCM5	OG6_478962	1	32
linf|LINF_120009300	Leishmania infantum JPCM5	OG6_102587	93	603
linf|LINF_120009500	Leishmania infantum JPCM5	OG6_173617	3	66
linf|LINF_120009600	Leishmania infantum JPCM5	OG6_157978	4	69
linf|LINF_120009700	Leishmania infantum JPCM5	OG6_478988	1	32
linf|LINF_120009800	Leishmania infantum JPCM5	OG6_478710	1	32
linf|LINF_120009900	Leishmania infantum JPCM5	OG6_478604	1	31
linf|LINF_120010000	Leishmania infantum JPCM5	OG6_478980	1	31
linf|LINF_120010100	Leishmania infantum JPCM5	OG6_478834	1	32
linf|LINF_120010200	Leishmania infantum JPCM5	OG6_479034	1	29
linf|LINF_120010300	Leishmania infantum JPCM5	OG6r19_121697	0	5
linf|LINF_120010400	Leishmania infantum JPCM5	OG6_155789	4	68
linf|LINF_120010500	Leishmania infantum JPCM5	OG6_102324	97	667
linf|LINF_120010600	Leishmania infantum JPCM5	OG6_100716	157	735
linf|LINF_120010700	Leishmania infantum JPCM5	OG6_146970	5	64
linf|LINF_120010800	Leishmania infantum JPCM5	OG6_199655	2	35
linf|LINF_120010900	Leishmania infantum JPCM5	OG6_146046	5	72
linf|LINF_120011000	Leishmania infantum JPCM5	OG6_173618	3	66
linf|LINF_120011100	Leishmania infantum JPCM5	OG6_478822	1	49
linf|LINF_120011200	Leishmania infantum JPCM5	OG6_173619	3	57
linf|LINF_120011300	Leishmania infantum JPCM5	OG6_102790	90	608
linf|LINF_120011400	Leishmania infantum JPCM5	OG6_129148	8	55
linf|LINF_120011500	Leishmania infantum JPCM5	OG6_100524	178	674
linf|LINF_120011600	Leishmania infantum JPCM5	OG6_146403	5	68
linf|LINF_120011700	Leishmania infantum JPCM5	OG6_199656	2	37
linf|LINF_120011800	Leishmania infantum JPCM5	OG6_113318	19	254
linf|LINF_120011900	Leishmania infantum JPCM5	OG6_146603	5	68
linf|LINF_120012000	Leishmania infantum JPCM5	OG6_105041	59	238
linf|LINF_120012100	Leishmania infantum JPCM5	OG6_146604	5	65
linf|LINF_120012200	Leishmania infantum JPCM5	OG6_110405	26	147
linf|LINF_120012300	Leishmania infantum JPCM5	OG6_111599	23	99
linf|LINF_120012350	Leishmania infantum JPCM5	OG6_111599	23	99
linf|LINF_120012400	Leishmania infantum JPCM5	OG6_104396	67	227
linf|LINF_120012500	Leishmania infantum JPCM5	OG6_100171	320	661
linf|LINF_120012600	Leishmania infantum JPCM5	OG6_104396	67	227
linf|LINF_120012700	Leishmania infantum JPCM5	OG6_116301	16	120
linf|LINF_120012800	Leishmania infantum JPCM5	OG6_100171	320	661
linf|LINF_120012900	Leishmania infantum JPCM5	OG6_104396	67	227
linf|LINF_120013000	Leishmania infantum JPCM5	OG6_116301	16	120
linf|LINF_120013100	Leishmania infantum JPCM5	OG6_100171	320	661
linf|LINF_120013300	Leishmania infantum JPCM5	OG6_104396	67	227
linf|LINF_120013400	Leishmania infantum JPCM5	OG6_116301	16	120
linf|LINF_120013500	Leishmania infantum JPCM5	OG6_100171	320	661
linf|LINF_120013600	Leishmania infantum JPCM5	OG6_116301	16	120
linf|LINF_120013700	Leishmania infantum JPCM5	OG6_100171	320	661
linf|LINF_120013800	Leishmania infantum JPCM5	OG6_149216	5	61
linf|LINF_120013900	Leishmania infantum JPCM5	OG6_116301	16	120
linf|LINF_120014000	Leishmania infantum JPCM5	OG6_100171	320	661
linf|LINF_120014100	Leishmania infantum JPCM5	OG6_149216	5	61
linf|LINF_120014200	Leishmania infantum JPCM5	OG6_104396	67	227
linf|LINF_120014300	Leishmania infantum JPCM5	OG6_116301	16	120
linf|LINF_120014400	Leishmania infantum JPCM5	OG6_100171	320	661
linf|LINF_120014500	Leishmania infantum JPCM5	OG6_149216	5	61
linf|LINF_120014600	Leishmania infantum JPCM5	OG6r19_186112	0	2
linf|LINF_120014700	Leishmania infantum JPCM5	OG6_100171	320	661
linf|LINF_120014800	Leishmania infantum JPCM5	OG6_104396	67	227
linf|LINF_120014900	Leishmania infantum JPCM5	OG6_116301	16	120
linf|LINF_120015000	Leishmania infantum JPCM5	OG6_100171	320	661
linf|LINF_120015100	Leishmania infantum JPCM5	OG6_199657	2	37
linf|LINF_120015200	Leishmania infantum JPCM5	OG6_156871	4	61
linf|LINF_120015300	Leishmania infantum JPCM5	OG6_148236	5	71
linf|LINF_120015400	Leishmania infantum JPCM5	OG6_101553	115	568
linf|LINF_120015500	Leishmania infantum JPCM5	OG6_100194	294	2897
linf|LINF_120015600	Leishmania infantum JPCM5	OG6_100194	294	2897
linf|LINF_120015700	Leishmania infantum JPCM5	OG6_199658	2	34
linf|LINF_120015800	Leishmania infantum JPCM5	OG6_478885	1	36
linf|LINF_120015900	Leishmania infantum JPCM5	OG6_134797	7	87
linf|LINF_120016000	Leishmania infantum JPCM5	OG6_177212	3	65
linf|LINF_120016100	Leishmania infantum JPCM5	OG6_134878	7	76
linf|LINF_120016200	Leishmania infantum JPCM5	OG6_199659	2	36
linf|LINF_120016300	Leishmania infantum JPCM5	OG6_478576	1	33
linf|LINF_120016400	Leishmania infantum JPCM5	OG6_153947	4	70
linf|LINF_120016500	Leishmania infantum JPCM5	OG6_102890	89	333
linf|LINF_120016600	Leishmania infantum JPCM5	OG6_479031	1	32
linf|LINF_120016700	Leishmania infantum JPCM5	OG6_156775	4	63
linf|LINF_120016800	Leishmania infantum JPCM5	OG6_156776	4	57
linf|LINF_120016900	Leishmania infantum JPCM5	OG6_101444	118	685
linf|LINF_120017000	Leishmania infantum JPCM5	OG6_478780	1	30
linf|LINF_120017100	Leishmania infantum JPCM5	OG6_199660	2	36
linf|LINF_120017200	Leishmania infantum JPCM5	OG6_144115	5	73
linf|LINF_120017300	Leishmania infantum JPCM5	OG6_153418	4	58
linf|LINF_120017400	Leishmania infantum JPCM5	OG6_104766	62	199
linf|LINF_120017500	Leishmania infantum JPCM5	OG6_102524	94	534
linf|LINF_120017600	Leishmania infantum JPCM5	OG6_100915	143	706
linf|LINF_120017700	Leishmania infantum JPCM5	OG6_173620	3	67
linf|LINF_130005000	Leishmania infantum JPCM5	OG6_142913	5	66
linf|LINF_130005100	Leishmania infantum JPCM5	OG6_100493	184	827
linf|LINF_130005200	Leishmania infantum JPCM5	OG6_146493	5	67
linf|LINF_130005300	Leishmania infantum JPCM5	OG6_156458	4	67
linf|LINF_130005400	Leishmania infantum JPCM5	OG6_100555	172	778
linf|LINF_130005500	Leishmania infantum JPCM5	OG6_200101	2	35
linf|LINF_130005600	Leishmania infantum JPCM5	OG6_200102	2	32
linf|LINF_130005700	Leishmania infantum JPCM5	OG6_124508	10	80
linf|LINF_130005800	Leishmania infantum JPCM5	OG6_105939	51	224
linf|LINF_130005900	Leishmania infantum JPCM5	OG6_200103	2	33
linf|LINF_130006000	Leishmania infantum JPCM5	OG6_142487	5	68
linf|LINF_130006100	Leishmania infantum JPCM5	OG6_158177	4	63
linf|LINF_130006200	Leishmania infantum JPCM5	OG6_156976	4	52
linf|LINF_130006300	Leishmania infantum JPCM5	OG6_147124	5	86
linf|LINF_130006400	Leishmania infantum JPCM5	OG6_146649	5	71
linf|LINF_130006500	Leishmania infantum JPCM5	OG6_100449	191	948
linf|LINF_130006600	Leishmania infantum JPCM5	OG6_172151	3	56
linf|LINF_130006700	Leishmania infantum JPCM5	OG6_134846	7	75
linf|LINF_130006800	Leishmania infantum JPCM5	OG6_156849	4	33
linf|LINF_130006900	Leishmania infantum JPCM5	OG6_173468	3	40
linf|LINF_130007000	Leishmania infantum JPCM5	OG6_148276	5	71
linf|LINF_130007100	Leishmania infantum JPCM5	OG6_100743	155	1069
linf|LINF_130007200	Leishmania infantum JPCM5	OG6_117947	14	54
linf|LINF_130007300	Leishmania infantum JPCM5	OG6_104323	68	240
linf|LINF_130007400	Leishmania infantum JPCM5	OG6_145576	5	68
linf|LINF_130007500	Leishmania infantum JPCM5	OG6_100590	168	719
linf|LINF_130007600	Leishmania infantum JPCM5	OG6_158178	4	68
linf|LINF_130007700	Leishmania infantum JPCM5	OG6_100108	436	1907
linf|LINF_130007800	Leishmania infantum JPCM5	OG6_100108	436	1907
linf|LINF_130007900	Leishmania infantum JPCM5	OG6_100108	436	1907
linf|LINF_130008000	Leishmania infantum JPCM5	OG6_100108	436	1907
linf|LINF_130008100	Leishmania infantum JPCM5	OG6_100108	436	1907
linf|LINF_130008200	Leishmania infantum JPCM5	OG6_100108	436	1907
linf|LINF_130008300	Leishmania infantum JPCM5	OG6_100108	436	1907
linf|LINF_130008400	Leishmania infantum JPCM5	OG6_100108	436	1907
linf|LINF_130008500	Leishmania infantum JPCM5	OG6_100108	436	1907
linf|LINF_130008600	Leishmania infantum JPCM5	OG6_100108	436	1907
linf|LINF_130008700	Leishmania infantum JPCM5	OG6_100108	436	1907
linf|LINF_130008800	Leishmania infantum JPCM5	OG6_100108	436	1907
linf|LINF_130008900	Leishmania infantum JPCM5	OG6_146647	5	71
linf|LINF_130009000	Leishmania infantum JPCM5	OG6_146646	5	68
linf|LINF_130009100	Leishmania infantum JPCM5	OG6_126716	9	68
linf|LINF_130009200	Leishmania infantum JPCM5	OG6_137016	6	71
linf|LINF_130009300	Leishmania infantum JPCM5	OG6_103862	74	277
linf|LINF_130009400	Leishmania infantum JPCM5	OG6_107645	39	70
linf|LINF_130009500	Leishmania infantum JPCM5	OG6_157144	4	59
linf|LINF_130009600	Leishmania infantum JPCM5	OG6r19_411490	0	1
linf|LINF_130009700	Leishmania infantum JPCM5	OG6_150949	4	67
linf|LINF_130009800	Leishmania infantum JPCM5	OG6_143651	5	66
linf|LINF_130009900	Leishmania infantum JPCM5	OG6_100305	226	1578
linf|LINF_130010000	Leishmania infantum JPCM5	OG6_158179	4	67
linf|LINF_130010100	Leishmania infantum JPCM5	OG6_102871	89	596
linf|LINF_130010200	Leishmania infantum JPCM5	OG6_144762	5	74
linf|LINF_130010300	Leishmania infantum JPCM5	OG6_147479	5	66
linf|LINF_130010400	Leishmania infantum JPCM5	OG6_106374	47	118
linf|LINF_130010500	Leishmania infantum JPCM5	OG6_100803	150	775
linf|LINF_130010600	Leishmania infantum JPCM5	OG6_101261	125	757
linf|LINF_130010700	Leishmania infantum JPCM5	OG6_200104	2	34
linf|LINF_130010800	Leishmania infantum JPCM5	OG6_146693	5	70
linf|LINF_130010900	Leishmania infantum JPCM5	OG6_156864	4	67
linf|LINF_130011000	Leishmania infantum JPCM5	OG6_105352	56	283
linf|LINF_130011100	Leishmania infantum JPCM5	OG6_156865	4	68
linf|LINF_130011200	Leishmania infantum JPCM5	OG6_146694	5	69
linf|LINF_130011300	Leishmania infantum JPCM5	OG6_101190	128	758
linf|LINF_130011400	Leishmania infantum JPCM5	OG6_172170	3	64
linf|LINF_130011500	Leishmania infantum JPCM5	OG6_156868	4	69
linf|LINF_130011600	Leishmania infantum JPCM5	OG6_101728	110	710
linf|LINF_130011700	Leishmania infantum JPCM5	OG6_146697	5	66
linf|LINF_130011800	Leishmania infantum JPCM5	OG6_200105	2	35
linf|LINF_130011900	Leishmania infantum JPCM5	OG6_478917	1	30
linf|LINF_130012000	Leishmania infantum JPCM5	OG6_101784	108	680
linf|LINF_130012100	Leishmania infantum JPCM5	OG6_106115	49	196
linf|LINF_130012200	Leishmania infantum JPCM5	OG6_177213	3	64
linf|LINF_130012300	Leishmania infantum JPCM5	OG6_100943	141	2563
linf|LINF_130012400	Leishmania infantum JPCM5	OG6_146869	5	66
linf|LINF_130012500	Leishmania infantum JPCM5	OG6_104702	63	308
linf|LINF_130012600	Leishmania infantum JPCM5	OG6_200106	2	34
linf|LINF_130012700	Leishmania infantum JPCM5	OG6_156867	4	59
linf|LINF_130012800	Leishmania infantum JPCM5	OG6_138469	6	68
linf|LINF_130012900	Leishmania infantum JPCM5	OG6_479014	1	32
linf|LINF_130013000	Leishmania infantum JPCM5	OG6_478848	1	35
linf|LINF_130013100	Leishmania infantum JPCM5	OG6_104153	70	431
linf|LINF_130013200	Leishmania infantum JPCM5	OG6_139764	6	72
linf|LINF_130013300	Leishmania infantum JPCM5	OG6_479011	1	31
linf|LINF_130013500	Leishmania infantum JPCM5	OG6_173765	3	66
linf|LINF_130013600	Leishmania infantum JPCM5	OG6_146937	5	70
linf|LINF_130013700	Leishmania infantum JPCM5	OG6_200108	2	35
linf|LINF_130013800	Leishmania infantum JPCM5	OG6_147240	5	69
linf|LINF_130013900	Leishmania infantum JPCM5	OG6_147239	5	69
linf|LINF_130014000	Leishmania infantum JPCM5	OG6_157008	4	62
linf|LINF_130014100	Leishmania infantum JPCM5	OG6_139746	6	73
linf|LINF_130014200	Leishmania infantum JPCM5	OG6_101871	106	344
linf|LINF_130014300	Leishmania infantum JPCM5	OG6_101071	134	715
linf|LINF_130014400	Leishmania infantum JPCM5	OG6_147238	5	69
linf|LINF_130014500	Leishmania infantum JPCM5	OG6_103499	79	236
linf|LINF_130014600	Leishmania infantum JPCM5	OG6_172296	3	39
linf|LINF_130014700	Leishmania infantum JPCM5	OG6_100681	161	956
linf|LINF_130014800	Leishmania infantum JPCM5	OG6_156919	4	68
linf|LINF_130014900	Leishmania infantum JPCM5	OG6_158180	4	71
linf|LINF_130015000	Leishmania infantum JPCM5	OG6_173766	3	38
linf|LINF_130015100	Leishmania infantum JPCM5	OG6_143883	5	43
linf|LINF_130015200	Leishmania infantum JPCM5	OG6_158181	4	68
linf|LINF_130015300	Leishmania infantum JPCM5	OG6_136864	6	70
linf|LINF_130015400	Leishmania infantum JPCM5	OG6r19_113175	0	7
linf|LINF_130015500	Leishmania infantum JPCM5	OG6_139771	6	70
linf|LINF_130015600	Leishmania infantum JPCM5	OG6_100179	309	1761
linf|LINF_130015700	Leishmania infantum JPCM5	OG6_200109	2	25
linf|LINF_130015800	Leishmania infantum JPCM5	OG6_200110	2	36
linf|LINF_130015900	Leishmania infantum JPCM5	OG6_101477	117	729
linf|LINF_130016000	Leishmania infantum JPCM5	OG6_101014	137	748
linf|LINF_130016100	Leishmania infantum JPCM5	OG6_158182	4	69
linf|LINF_130016200	Leishmania infantum JPCM5	OG6_101548	115	631
linf|LINF_130016300	Leishmania infantum JPCM5	OG6_101806	108	923
linf|LINF_130016400	Leishmania infantum JPCM5	OG6_101420	119	669
linf|LINF_130016500	Leishmania infantum JPCM5	OG6_138492	6	71
linf|LINF_130016600	Leishmania infantum JPCM5	OG6_118071	14	102
linf|LINF_130016700	Leishmania infantum JPCM5	OG6_146544	5	68
linf|LINF_130016800	Leishmania infantum JPCM5	OG6_101714	110	483
linf|LINF_130016900	Leishmania infantum JPCM5	OG6_100659	162	680
linf|LINF_130017000	Leishmania infantum JPCM5	OG6_141917	5	64
linf|LINF_130017100	Leishmania infantum JPCM5	OG6_119258	13	139
linf|LINF_130017200	Leishmania infantum JPCM5	OG6_100732	156	862
linf|LINF_130017300	Leishmania infantum JPCM5	OG6_100732	156	862
linf|LINF_130017400	Leishmania infantum JPCM5	OG6_151510	4	72
linf|LINF_130017600	Leishmania infantum JPCM5	OG6_200111	2	34
linf|LINF_130017700	Leishmania infantum JPCM5	OG6_148195	5	41
linf|LINF_130017800	Leishmania infantum JPCM5	OG6_200112	2	29
linf|LINF_130017900	Leishmania infantum JPCM5	OG6_191843	2	36
linf|LINF_130018000	Leishmania infantum JPCM5	OG6_101544	115	693
linf|LINF_130018100	Leishmania infantum JPCM5	OG6_478803	1	32
linf|LINF_130018200	Leishmania infantum JPCM5	OG6_146758	5	84
linf|LINF_130018300	Leishmania infantum JPCM5	OG6_200113	2	39
linf|LINF_130018400	Leishmania infantum JPCM5	OG6_200114	2	43
linf|LINF_130018500	Leishmania infantum JPCM5	OG6_200115	2	35
linf|LINF_130018600	Leishmania infantum JPCM5	OG6_196368	2	33
linf|LINF_130018700	Leishmania infantum JPCM5	OG6_104110	71	260
linf|LINF_130018800	Leishmania infantum JPCM5	OG6_146543	5	69
linf|LINF_130018900	Leishmania infantum JPCM5	OG6_138524	6	70
linf|LINF_130019000	Leishmania infantum JPCM5	OG6_104089	71	236
linf|LINF_130019100	Leishmania infantum JPCM5	OG6_102519	94	624
linf|LINF_130019200	Leishmania infantum JPCM5	OG6_158183	4	67
linf|LINF_130019300	Leishmania infantum JPCM5	OG6_478956	1	34
linf|LINF_130019400	Leishmania infantum JPCM5	OG6_478956	1	34
linf|LINF_130019500	Leishmania infantum JPCM5	OG6_158184	4	64
linf|LINF_130019600	Leishmania infantum JPCM5	OG6_107496	39	818
linf|LINF_130019700	Leishmania infantum JPCM5	OG6_171994	3	62
linf|LINF_130019800	Leishmania infantum JPCM5	OG6_158185	4	75
linf|LINF_130019900	Leishmania infantum JPCM5	OG6_100410	200	750
linf|LINF_130020000	Leishmania infantum JPCM5	OG6_100410	200	750
linf|LINF_130020100	Leishmania infantum JPCM5	OG6_158186	4	80
linf|LINF_130020200	Leishmania infantum JPCM5	OG6_101736	110	681
linf|LINF_130020300	Leishmania infantum JPCM5	OG6_157007	4	55
linf|LINF_130020400	Leishmania infantum JPCM5	OG6_478752	1	34
linf|LINF_130020500	Leishmania infantum JPCM5	OG6_127840	9	124
linf|LINF_130020600	Leishmania infantum JPCM5	OG6_444221	1	17
linf|LINF_130020700	Leishmania infantum JPCM5	OG6_103079	86	298
linf|LINF_130020800	Leishmania infantum JPCM5	OG6_100089	510	1976
linf|LINF_130020900	Leishmania infantum JPCM5	OG6_200116	2	37
linf|LINF_130021000	Leishmania infantum JPCM5	OG6_200117	2	37
linf|LINF_130021100	Leishmania infantum JPCM5	OG6_102718	91	531
linf|LINF_130021200	Leishmania infantum JPCM5	OG6_127840	9	124
linf|LINF_130021300	Leishmania infantum JPCM5	OG6_101344	122	624
linf|LINF_130021400	Leishmania infantum JPCM5	OG6_154452	4	58
linf|LINF_130021500	Leishmania infantum JPCM5	OG6_200118	2	37
linf|LINF_130021600	Leishmania infantum JPCM5	OG6_100492	184	623
linf|LINF_130021700	Leishmania infantum JPCM5	OG6_103798	75	414
linf|LINF_130021800	Leishmania infantum JPCM5	OG6_158187	4	77
linf|LINF_130021900	Leishmania infantum JPCM5	OG6_146408	5	61
linf|LINF_130022000	Leishmania infantum JPCM5	OG6_100025	1168	6092
linf|LINF_130022100	Leishmania infantum JPCM5	OG6_101716	110	715
linf|LINF_130022200	Leishmania infantum JPCM5	OG6_100788	151	796
linf|LINF_130022300	Leishmania infantum JPCM5	OG6_100382	207	970
linf|LINF_130022400	Leishmania infantum JPCM5	OG6_111575	23	604
linf|LINF_130022500	Leishmania infantum JPCM5	OG6_118146	14	55
linf|LINF_140005000	Leishmania infantum JPCM5	OG6_101400	120	670
linf|LINF_140005100	Leishmania infantum JPCM5	OG6_100986	138	429
linf|LINF_140005200	Leishmania infantum JPCM5	OG6_157023	4	52
linf|LINF_140005300	Leishmania infantum JPCM5	OG6_139836	6	74
linf|LINF_140005400	Leishmania infantum JPCM5	OG6_139837	6	72
linf|LINF_140005500	Leishmania infantum JPCM5	OG6_147288	5	65
linf|LINF_140005600	Leishmania infantum JPCM5	OG6_165666	3	33
linf|LINF_140005700	Leishmania infantum JPCM5	OG6_147289	5	70
linf|LINF_140005800	Leishmania infantum JPCM5	OG6_158039	4	71
linf|LINF_140005900	Leishmania infantum JPCM5	OG6_134886	7	76
linf|LINF_140006000	Leishmania infantum JPCM5	OG6_137496	6	71
linf|LINF_140006100	Leishmania infantum JPCM5	OG6_126991	9	222
linf|LINF_140006200	Leishmania infantum JPCM5	OG6_100640	164	890
linf|LINF_140006300	Leishmania infantum JPCM5	OG6_100632	165	893
linf|LINF_140006400	Leishmania infantum JPCM5	OG6_136454	6	68
linf|LINF_140006500	Leishmania infantum JPCM5	OG6_148247	5	72
linf|LINF_140006600	Leishmania infantum JPCM5	OG6_199816	2	35
linf|LINF_140006700	Leishmania infantum JPCM5	OG6_105939	51	224
linf|LINF_140006800	Leishmania infantum JPCM5	OG6_132896	7	70
linf|LINF_140006900	Leishmania infantum JPCM5	OG6_109267	31	111
linf|LINF_140007000	Leishmania infantum JPCM5	OG6_105011	60	201
linf|LINF_140007100	Leishmania infantum JPCM5	OG6_139871	6	69
linf|LINF_140007200	Leishmania infantum JPCM5	OG6r19_109485	0	9
linf|LINF_140007300	Leishmania infantum JPCM5	OG6_139872	6	74
linf|LINF_140007400	Leishmania infantum JPCM5	OG6_100377	208	939
linf|LINF_140007500	Leishmania infantum JPCM5	OG6_137472	6	69
linf|LINF_140007600	Leishmania infantum JPCM5	OG6_147471	5	73
linf|LINF_140007700	Leishmania infantum JPCM5	OG6_103671	77	802
linf|LINF_140007800	Leishmania infantum JPCM5	OG6_139873	6	133
linf|LINF_140007900	Leishmania infantum JPCM5	OG6_105611	53	374
linf|LINF_140008000	Leishmania infantum JPCM5	OG6_147472	5	68
linf|LINF_140008100	Leishmania infantum JPCM5	OG6_101968	104	684
linf|LINF_140008200	Leishmania infantum JPCM5	OG6_104518	65	388
linf|LINF_140008300	Leishmania infantum JPCM5	OG6_129011	8	49
linf|LINF_140008400	Leishmania infantum JPCM5	OG6_101518	115	699
linf|LINF_140008500	Leishmania infantum JPCM5	OG6_102837	90	469
linf|LINF_140008600	Leishmania infantum JPCM5	OG6_478799	1	36
linf|LINF_140008700	Leishmania infantum JPCM5	OG6_122779	11	56
linf|LINF_140008800	Leishmania infantum JPCM5	OG6_164152	3	42
linf|LINF_140008900	Leishmania infantum JPCM5	OG6_139798	6	82
linf|LINF_140009000	Leishmania infantum JPCM5	OG6_139798	6	82
linf|LINF_140009100	Leishmania infantum JPCM5	OG6_139798	6	82
linf|LINF_140009200	Leishmania infantum JPCM5	OG6_139798	6	82
linf|LINF_140009300	Leishmania infantum JPCM5	OG6_157195	4	62
linf|LINF_140009400	Leishmania infantum JPCM5	OG6_102630	93	648
linf|LINF_140009500	Leishmania infantum JPCM5	OG6_170635	3	52
linf|LINF_140009600	Leishmania infantum JPCM5	OG6_158040	4	67
linf|LINF_140009700	Leishmania infantum JPCM5	OG6_133116	7	73
linf|LINF_140009800	Leishmania infantum JPCM5	OG6r19_113204	0	7
linf|LINF_140009900	Leishmania infantum JPCM5	OG6_102007	103	644
linf|LINF_140010000	Leishmania infantum JPCM5	OG6_100353	212	964
linf|LINF_140010100	Leishmania infantum JPCM5	OG6_100052	732	1661
linf|LINF_140010200	Leishmania infantum JPCM5	OG6_140431	6	60
linf|LINF_140010300	Leishmania infantum JPCM5	OG6_140431	6	60
linf|LINF_140010400	Leishmania infantum JPCM5	OG6_199817	2	35
linf|LINF_140010500	Leishmania infantum JPCM5	OG6_100468	188	1134
linf|LINF_140010600	Leishmania infantum JPCM5	OG6_137077	6	75
linf|LINF_140010700	Leishmania infantum JPCM5	OG6_142947	5	59
linf|LINF_140010800	Leishmania infantum JPCM5	OG6_142946	5	57
linf|LINF_140010900	Leishmania infantum JPCM5	OG6_199818	2	24
linf|LINF_140011000	Leishmania infantum JPCM5	OG6_199819	2	37
linf|LINF_140011100	Leishmania infantum JPCM5	OG6_443897	1	13
linf|LINF_140011200	Leishmania infantum JPCM5	OG6_102330	97	690
linf|LINF_140011300	Leishmania infantum JPCM5	OG6_117910	14	98
linf|LINF_140011400	Leishmania infantum JPCM5	OG6_199820	2	33
linf|LINF_140011500	Leishmania infantum JPCM5	OG6_156791	4	53
linf|LINF_140011600	Leishmania infantum JPCM5	OG6_146446	5	64
linf|LINF_140011700	Leishmania infantum JPCM5	OG6_478951	1	30
linf|LINF_140011800	Leishmania infantum JPCM5	OG6_130491	8	65
linf|LINF_140011900	Leishmania infantum JPCM5	OG6_199821	2	37
linf|LINF_140012000	Leishmania infantum JPCM5	OG6_144726	5	39
linf|LINF_140012100	Leishmania infantum JPCM5	OG6_199822	2	33
linf|LINF_140012200	Leishmania infantum JPCM5	OG6_199823	2	32
linf|LINF_140012300	Leishmania infantum JPCM5	OG6_153152	4	64
linf|LINF_140012400	Leishmania infantum JPCM5	OG6_100813	149	678
linf|LINF_140012500	Leishmania infantum JPCM5	OG6_100813	149	678
linf|LINF_140012600	Leishmania infantum JPCM5	OG6_100813	149	678
linf|LINF_140012700	Leishmania infantum JPCM5	OG6_173665	3	30
linf|LINF_140012800	Leishmania infantum JPCM5	OG6_100813	149	678
linf|LINF_140012900	Leishmania infantum JPCM5	OG6_158041	4	56
linf|LINF_140013000	Leishmania infantum JPCM5	OG6_158041	4	56
linf|LINF_140013100	Leishmania infantum JPCM5	OG6_199824	2	34
linf|LINF_140013200	Leishmania infantum JPCM5	OG6_100813	149	678
linf|LINF_140013300	Leishmania infantum JPCM5	OG6_146445	5	66
linf|LINF_140013400	Leishmania infantum JPCM5	OG6_146444	5	52
linf|LINF_140013500	Leishmania infantum JPCM5	OG6_478673	1	32
linf|LINF_140013600	Leishmania infantum JPCM5	OG6_101040	135	695
linf|LINF_140013700	Leishmania infantum JPCM5	OG6_147780	5	43
linf|LINF_140013800	Leishmania infantum JPCM5	OG6_109932	28	129
linf|LINF_140013900	Leishmania infantum JPCM5	OG6_157129	4	36
linf|LINF_140014000	Leishmania infantum JPCM5	OG6_105099	59	195
linf|LINF_140014100	Leishmania infantum JPCM5	OG6_199825	2	32
linf|LINF_140014300	Leishmania infantum JPCM5	OG6_103189	84	580
linf|LINF_140014400	Leishmania infantum JPCM5	OG6_148248	5	130
linf|LINF_140014500	Leishmania infantum JPCM5	OG6_148248	5	130
linf|LINF_140014600	Leishmania infantum JPCM5	OG6_157128	4	62
linf|LINF_140014700	Leishmania infantum JPCM5	OG6_157128	4	62
linf|LINF_140014800	Leishmania infantum JPCM5	OG6_478704	1	36
linf|LINF_140014900	Leishmania infantum JPCM5	OG6_146988	5	75
linf|LINF_140015000	Leishmania infantum JPCM5	OG6_122898	11	82
linf|LINF_140015100	Leishmania infantum JPCM5	OG6_389047	1	45
linf|LINF_140015200	Leishmania infantum JPCM5	OG6_101596	113	669
linf|LINF_140015300	Leishmania infantum JPCM5	OG6_147581	5	71
linf|LINF_140015400	Leishmania infantum JPCM5	OG6_142442	5	71
linf|LINF_140015500	Leishmania infantum JPCM5	OG6_478595	1	30
linf|LINF_140015600	Leishmania infantum JPCM5	OG6_101573	114	682
linf|LINF_140015700	Leishmania infantum JPCM5	OG6_142891	5	72
linf|LINF_140015800	Leishmania infantum JPCM5	OG6_106381	47	481
linf|LINF_140015900	Leishmania infantum JPCM5	OG6_103025	86	276
linf|LINF_140016000	Leishmania infantum JPCM5	OG6_147579	5	91
linf|LINF_140016100	Leishmania infantum JPCM5	OG6_199826	2	35
linf|LINF_140016200	Leishmania infantum JPCM5	OG6_158042	4	64
linf|LINF_140016300	Leishmania infantum JPCM5	OG6_147578	5	67
linf|LINF_140016400	Leishmania infantum JPCM5	OG6_137291	6	69
linf|LINF_140016500	Leishmania infantum JPCM5	OG6_107280	41	436
linf|LINF_140016600	Leishmania infantum JPCM5	OG6_146912	5	34
linf|LINF_140016700	Leishmania infantum JPCM5	OG6_104041	72	418
linf|LINF_140016800	Leishmania infantum JPCM5	OG6_100025	1168	6092
linf|LINF_140016900	Leishmania infantum JPCM5	OG6_147035	5	71
linf|LINF_140017000	Leishmania infantum JPCM5	OG6_199827	2	37
linf|LINF_140017100	Leishmania infantum JPCM5	OG6_102406	96	563
linf|LINF_140017150	Leishmania infantum JPCM5	OG6_199828	2	34
linf|LINF_140017200	Leishmania infantum JPCM5	OG6r19_106253	0	12
linf|LINF_140017300	Leishmania infantum JPCM5	OG6_131033	8	281
linf|LINF_140017400	Leishmania infantum JPCM5	OG6_131033	8	281
linf|LINF_140017500	Leishmania infantum JPCM5	OG6_131033	8	281
linf|LINF_140017600	Leishmania infantum JPCM5	OG6_199829	2	37
linf|LINF_140017700	Leishmania infantum JPCM5	OG6_147036	5	71
linf|LINF_140017800	Leishmania infantum JPCM5	OG6_167736	3	31
linf|LINF_140017900	Leishmania infantum JPCM5	OG6_147207	5	64
linf|LINF_140018000	Leishmania infantum JPCM5	OG6_100260	247	947
linf|LINF_140018100	Leishmania infantum JPCM5	OG6_147208	5	67
linf|LINF_140018200	Leishmania infantum JPCM5	OG6_100691	159	790
linf|LINF_140018300	Leishmania infantum JPCM5	OG6_100751	154	695
linf|LINF_140018400	Leishmania infantum JPCM5	OG6_101724	110	450
linf|LINF_140018500	Leishmania infantum JPCM5	OG6_145553	5	66
linf|LINF_140018600	Leishmania infantum JPCM5	OG6_126972	9	77
linf|LINF_140018700	Leishmania infantum JPCM5	OG6_199830	2	35
linf|LINF_140018800	Leishmania infantum JPCM5	OG6_155124	4	66
linf|LINF_140018900	Leishmania infantum JPCM5	OG6_199831	2	35
linf|LINF_140019000	Leishmania infantum JPCM5	OG6_199832	2	36
linf|LINF_140019100	Leishmania infantum JPCM5	OG6_101107	132	781
linf|LINF_140019200	Leishmania infantum JPCM5	OG6_199833	2	36
linf|LINF_140019300	Leishmania infantum JPCM5	OG6_199834	2	35
linf|LINF_140019400	Leishmania infantum JPCM5	OG6_199835	2	35
linf|LINF_140019500	Leishmania infantum JPCM5	OG6_146698	5	72
linf|LINF_140019600	Leishmania infantum JPCM5	OG6_100262	246	1047
linf|LINF_140019700	Leishmania infantum JPCM5	OG6_101911	105	528
linf|LINF_140019800	Leishmania infantum JPCM5	OG6_104435	66	134
linf|LINF_140019900	Leishmania infantum JPCM5	OG6_158043	4	66
linf|LINF_140020000	Leishmania infantum JPCM5	OG6_100830	148	643
linf|LINF_140020100	Leishmania infantum JPCM5	OG6_101224	126	771
linf|LINF_140020200	Leishmania infantum JPCM5	OG6_199836	2	35
linf|LINF_140020300	Leishmania infantum JPCM5	OG6_146935	5	69
linf|LINF_140020400	Leishmania infantum JPCM5	OG6_146936	5	67
linf|LINF_140020500	Leishmania infantum JPCM5	OG6_196529	2	20
linf|LINF_140020600	Leishmania infantum JPCM5	OG6_132370	7	71
linf|LINF_140020700	Leishmania infantum JPCM5	OG6_158044	4	70
linf|LINF_140020800	Leishmania infantum JPCM5	OG6_103568	78	471
linf|LINF_140020900	Leishmania infantum JPCM5	OG6_158045	4	66
linf|LINF_140021000	Leishmania infantum JPCM5	OG6_102134	101	592
linf|LINF_140021100	Leishmania infantum JPCM5	OG6_101975	104	568
linf|LINF_140021200	Leishmania infantum JPCM5	OG6_147449	5	71
linf|LINF_140021300	Leishmania infantum JPCM5	OG6_103933	73	257
linf|LINF_140021400	Leishmania infantum JPCM5	OG6_110890	25	109
linf|LINF_150005000	Leishmania infantum JPCM5	OG6_100120	404	2529
linf|LINF_150005100	Leishmania infantum JPCM5	OG6_113060	20	324
linf|LINF_150005200	Leishmania infantum JPCM5	OG6_101794	108	571
linf|LINF_150005300	Leishmania infantum JPCM5	OG6_107817	38	193
linf|LINF_150005400	Leishmania infantum JPCM5	OG6_105883	51	570
linf|LINF_150005500	Leishmania infantum JPCM5	OG6_146496	5	71
linf|LINF_150005600	Leishmania infantum JPCM5	OG6_199752	2	36
linf|LINF_150005700	Leishmania infantum JPCM5	OG6_137991	6	69
linf|LINF_150005800	Leishmania infantum JPCM5	OG6_106348	47	225
linf|LINF_150005900	Leishmania infantum JPCM5	OG6_100150	344	1847
linf|LINF_150006000	Leishmania infantum JPCM5	OG6_139681	6	67
linf|LINF_150006100	Leishmania infantum JPCM5	OG6_114767	17	83
linf|LINF_150006200	Leishmania infantum JPCM5	OG6_102067	102	649
linf|LINF_150006300	Leishmania infantum JPCM5	OG6_156387	4	84
linf|LINF_150006400	Leishmania infantum JPCM5	OG6_199751	2	32
linf|LINF_150006500	Leishmania infantum JPCM5	OG6_199750	2	36
linf|LINF_150006600	Leishmania infantum JPCM5	OG6_136388	6	71
linf|LINF_150006700	Leishmania infantum JPCM5	OG6_103522	79	255
linf|LINF_150006800	Leishmania infantum JPCM5	OG6_478760	1	32
linf|LINF_150006900	Leishmania infantum JPCM5	OG6_100542	174	974
linf|LINF_150007000	Leishmania infantum JPCM5	OG6_199749	2	30
linf|LINF_150007100	Leishmania infantum JPCM5	OG6_100793	151	827
linf|LINF_150007200	Leishmania infantum JPCM5	OG6_146498	5	70
linf|LINF_150007300	Leishmania infantum JPCM5	OG6_156807	4	52
linf|LINF_150007400	Leishmania infantum JPCM5	OG6_146497	5	61
linf|LINF_150007500	Leishmania infantum JPCM5	OG6_103789	75	323
linf|LINF_150007600	Leishmania infantum JPCM5	OG6_100559	172	869
linf|LINF_150007700	Leishmania infantum JPCM5	OG6_113464	19	78
linf|LINF_150007800	Leishmania infantum JPCM5	OG6_172150	3	36
linf|LINF_150007900	Leishmania infantum JPCM5	OG6_118150	14	98
linf|LINF_150008000	Leishmania infantum JPCM5	OG6_102423	96	565
linf|LINF_150008100	Leishmania infantum JPCM5	OG6_139756	6	96
linf|LINF_150008200	Leishmania infantum JPCM5	OG6_139756	6	96
linf|LINF_150008300	Leishmania infantum JPCM5	OG6_147535	5	71
linf|LINF_150008400	Leishmania infantum JPCM5	OG6_173648	3	51
linf|LINF_150008500	Leishmania infantum JPCM5	OG6_199748	2	36
linf|LINF_150008600	Leishmania infantum JPCM5	OG6_103562	78	225
linf|LINF_150008700	Leishmania infantum JPCM5	OG6_116648	15	40
linf|LINF_150008800	Leishmania infantum JPCM5	OG6_199747	2	32
linf|LINF_150008900	Leishmania infantum JPCM5	OG6_208729	2	33
linf|LINF_150009000	Leishmania infantum JPCM5	OG6_129720	8	70
linf|LINF_150009100	Leishmania infantum JPCM5	OG6_108562	34	92
linf|LINF_150009200	Leishmania infantum JPCM5	OG6_108562	34	92
linf|LINF_150009300	Leishmania infantum JPCM5	OG6_100658	162	777
linf|LINF_150009400	Leishmania infantum JPCM5	OG6_147067	5	73
linf|LINF_150009500	Leishmania infantum JPCM5	OG6_147068	5	80
linf|LINF_150009600	Leishmania infantum JPCM5	OG6_147069	5	65
linf|LINF_150009700	Leishmania infantum JPCM5	OG6_478886	1	32
linf|LINF_150009800	Leishmania infantum JPCM5	OG6_110249	27	40
linf|LINF_150009900	Leishmania infantum JPCM5	OG6_139750	6	299
linf|LINF_150010000	Leishmania infantum JPCM5	OG6_115879	16	435
linf|LINF_150010100	Leishmania infantum JPCM5	OG6_115879	16	435
linf|LINF_150010200	Leishmania infantum JPCM5	OG6_139750	6	299
linf|LINF_150010300	Leishmania infantum JPCM5	OG6_115879	16	435
linf|LINF_150010400	Leishmania infantum JPCM5	OG6_139750	6	299
linf|LINF_150010600	Leishmania infantum JPCM5	OG6r19_111167	0	8
linf|LINF_150010700	Leishmania infantum JPCM5	OG6r19_113255	0	7
linf|LINF_150010800	Leishmania infantum JPCM5	OG6r19_111167	0	8
linf|LINF_150010900	Leishmania infantum JPCM5	OG6r19_113255	0	7
linf|LINF_150011000	Leishmania infantum JPCM5	OG6r19_111167	0	8
linf|LINF_150011100	Leishmania infantum JPCM5	OG6r19_113255	0	7
linf|LINF_150011200	Leishmania infantum JPCM5	OG6r19_111167	0	8
linf|LINF_150011300	Leishmania infantum JPCM5	OG6r19_113255	0	7
linf|LINF_150011400	Leishmania infantum JPCM5	OG6r19_111167	0	8
linf|LINF_150011500	Leishmania infantum JPCM5	OG6r19_113255	0	7
linf|LINF_150011600	Leishmania infantum JPCM5	OG6r19_111167	0	8
linf|LINF_150011700	Leishmania infantum JPCM5	OG6r19_113255	0	7
linf|LINF_150011800	Leishmania infantum JPCM5	OG6r19_111167	0	8
linf|LINF_150011900	Leishmania infantum JPCM5	OG6r19_113255	0	7
linf|LINF_150012000	Leishmania infantum JPCM5	OG6r19_111167	0	8
linf|LINF_150012100	Leishmania infantum JPCM5	OG6_115879	16	435
linf|LINF_150012200	Leishmania infantum JPCM5	OG6_479015	1	29
linf|LINF_150012300	Leishmania infantum JPCM5	OG6_100722	156	845
linf|LINF_150012400	Leishmania infantum JPCM5	OG6_140429	6	60
linf|LINF_150012500	Leishmania infantum JPCM5	OG6_199746	2	35
linf|LINF_150012600	Leishmania infantum JPCM5	OG6_156963	4	67
linf|LINF_150012700	Leishmania infantum JPCM5	OG6_104310	68	259
linf|LINF_150012800	Leishmania infantum JPCM5	OG6_478961	1	35
linf|LINF_150012900	Leishmania infantum JPCM5	OG6_199745	2	36
linf|LINF_150013000	Leishmania infantum JPCM5	OG6_199744	2	31
linf|LINF_150013100	Leishmania infantum JPCM5	OG6_165119	3	37
linf|LINF_150013200	Leishmania infantum JPCM5	OG6_147070	5	63
linf|LINF_150013300	Leishmania infantum JPCM5	OG6r19_103535	0	16
linf|LINF_150013400	Leishmania infantum JPCM5	OG6_199743	2	36
linf|LINF_150013500	Leishmania infantum JPCM5	OG6_173647	3	38
linf|LINF_150013600	Leishmania infantum JPCM5	OG6_147071	5	69
linf|LINF_150013700	Leishmania infantum JPCM5	OG6_479033	1	31
linf|LINF_150013800	Leishmania infantum JPCM5	OG6_134879	7	90
linf|LINF_150013900	Leishmania infantum JPCM5	OG6_478562	1	30
linf|LINF_150014000	Leishmania infantum JPCM5	OG6_199742	2	36
linf|LINF_150014100	Leishmania infantum JPCM5	OG6_147379	5	72
linf|LINF_150014200	Leishmania infantum JPCM5	OG6_147380	5	70
linf|LINF_150014300	Leishmania infantum JPCM5	OG6_104566	65	322
linf|LINF_150014400	Leishmania infantum JPCM5	OG6_200186	2	36
linf|LINF_150014500	Leishmania infantum JPCM5	OG6_154846	4	75
linf|LINF_150014600	Leishmania infantum JPCM5	OG6_143851	5	68
linf|LINF_150014700	Leishmania infantum JPCM5	OG6_102864	89	605
linf|LINF_150014800	Leishmania infantum JPCM5	OG6r19_147610	0	3
linf|LINF_150015300	Leishmania infantum JPCM5	OG6_478729	1	29
linf|LINF_150015400	Leishmania infantum JPCM5	OG6_100045	853	2913
linf|LINF_150015500	Leishmania infantum JPCM5	OG6_147376	5	76
linf|LINF_150015600	Leishmania infantum JPCM5	OG6_185019	2	33
linf|LINF_150015700	Leishmania infantum JPCM5	OG6_146810	5	71
linf|LINF_150015800	Leishmania infantum JPCM5	OG6_200187	2	33
linf|LINF_150015900	Leishmania infantum JPCM5	OG6_171847	3	74
linf|LINF_150016000	Leishmania infantum JPCM5	OG6_146811	5	71
linf|LINF_150016100	Leishmania infantum JPCM5	OG6_105019	60	344
linf|LINF_150016200	Leishmania infantum JPCM5	OG6_109181	31	345
linf|LINF_150016300	Leishmania infantum JPCM5	OG6_215213	2	47
linf|LINF_150016400	Leishmania infantum JPCM5	OG6_200188	2	33
linf|LINF_150016500	Leishmania infantum JPCM5	OG6_109882	28	143
linf|LINF_150016600	Leishmania infantum JPCM5	OG6_200189	2	36
linf|LINF_150016700	Leishmania infantum JPCM5	OG6_478832	1	32
linf|LINF_150016800	Leishmania infantum JPCM5	OG6_108621	34	297
linf|LINF_150016900	Leishmania infantum JPCM5	OG6_142010	5	67
linf|LINF_150017000	Leishmania infantum JPCM5	OG6_100076	560	2563
linf|LINF_150017200	Leishmania infantum JPCM5	OG6_200191	2	38
linf|LINF_150017300	Leishmania infantum JPCM5	OG6_147378	5	67
linf|LINF_150017400	Leishmania infantum JPCM5	OG6_147377	5	64
linf|LINF_150017500	Leishmania infantum JPCM5	OG6_158676	4	82
linf|LINF_150017600	Leishmania infantum JPCM5	OG6_100514	180	834
linf|LINF_150017700	Leishmania infantum JPCM5	OG6_101299	124	917
linf|LINF_150017800	Leishmania infantum JPCM5	OG6_104369	67	264
linf|LINF_150017900	Leishmania infantum JPCM5	OG6_200192	2	37
linf|LINF_150018000	Leishmania infantum JPCM5	OG6_100664	162	702
linf|LINF_150018200	Leishmania infantum JPCM5	OG6_101188	128	811
linf|LINF_150018300	Leishmania infantum JPCM5	OG6_106160	49	595
linf|LINF_150018400	Leishmania infantum JPCM5	OG6_100316	222	714
linf|LINF_150018500	Leishmania infantum JPCM5	OG6_139741	6	69
linf|LINF_150018600	Leishmania infantum JPCM5	OG6_100111	420	1987
linf|LINF_150018700	Leishmania infantum JPCM5	OG6_128064	9	87
linf|LINF_150018800	Leishmania infantum JPCM5	OG6_100111	420	1987
linf|LINF_150018900	Leishmania infantum JPCM5	OG6_128064	9	87
linf|LINF_150019000	Leishmania infantum JPCM5	OG6_100111	420	1987
linf|LINF_150019100	Leishmania infantum JPCM5	OG6_145033	5	70
linf|LINF_150019200	Leishmania infantum JPCM5	OG6_478657	1	34
linf|LINF_150019300	Leishmania infantum JPCM5	OG6_143343	5	61
linf|LINF_150019400	Leishmania infantum JPCM5	OG6_156902	4	65
linf|LINF_150019500	Leishmania infantum JPCM5	OG6_127429	9	91
linf|LINF_150019600	Leishmania infantum JPCM5	OG6_127429	9	91
linf|LINF_150019700	Leishmania infantum JPCM5	OG6_101357	121	424
linf|LINF_150019800	Leishmania infantum JPCM5	OG6_200193	2	47
linf|LINF_150019900	Leishmania infantum JPCM5	OG6_100863	146	742
linf|LINF_150020000	Leishmania infantum JPCM5	OG6_100863	146	742
linf|LINF_150020100	Leishmania infantum JPCM5	OG6_100863	146	742
linf|LINF_150020200	Leishmania infantum JPCM5	OG6_100863	146	742
linf|LINF_150020300	Leishmania infantum JPCM5	OG6_104529	65	263
linf|LINF_150020400	Leishmania infantum JPCM5	OG6_146880	5	71
linf|LINF_150020500	Leishmania infantum JPCM5	OG6_146806	5	68
linf|LINF_150020600	Leishmania infantum JPCM5	OG6_478671	1	34
linf|LINF_150020700	Leishmania infantum JPCM5	OG6_100284	236	1134
linf|LINF_150020800	Leishmania infantum JPCM5	OG6_145141	5	71
linf|LINF_150020900	Leishmania infantum JPCM5	OG6_146805	5	73
linf|LINF_150021000	Leishmania infantum JPCM5	OG6_156900	4	66
linf|LINF_150021100	Leishmania infantum JPCM5	OG6_156899	4	70
linf|LINF_150021200	Leishmania infantum JPCM5	OG6_146804	5	69
linf|LINF_150021300	Leishmania infantum JPCM5	OG6_444401	1	45
linf|LINF_150021400	Leishmania infantum JPCM5	OG6_200194	2	35
linf|LINF_150021500	Leishmania infantum JPCM5	OG6_144090	5	70
linf|LINF_150021600	Leishmania infantum JPCM5	OG6_146803	5	62
linf|LINF_150021700	Leishmania infantum JPCM5	OG6_102024	103	521
linf|LINF_150021800	Leishmania infantum JPCM5	OG6_146802	5	68
[truncated: 22,979 more rows]
