# Supplementary material for: Quantitative proteomics of infected macrophages reveals novel Leishmania virulence factors
Source: PLoS Pathog. 2026 Feb 10;22(2):e1013934. doi: 10.1371/journal.ppat.1013934 (PMC12931781; doi:10.1371/journal.ppat.1013934)
Supplement: S3 Table — (XLSX) [file ppat.1013934.s003.xlsx]

## Sheet: SuppTable3
	Supplementary Table 3. Dynamicity scores for in the infectome experiments.
		Column 1. Protein identificators.
		Column 2. Mean imputed log2(LFQ) intensity.
		Column 3. Dynamicity value (Gini score).
		Columns 4-6. Boolean value indicating wether the LFQ intenstiy, dinamicity, or both thresholds are met.

## Sheet: Linfantum
Protein.ID	mean.log2.LFQ..	Dynamicity..GiniScore.	DynamicityThreshold	LFQThreshold	Threshold..D.L.
LINF_360081500	27.1997	0.341171	TRUE	TRUE	TRUE.TRUE
LINF_360048000	28.6443	0.151731	TRUE	TRUE	TRUE.TRUE
LINF_360037500	27.1575	0.350984	TRUE	TRUE	TRUE.TRUE
LINF_360027200	29.2228	0.114686	TRUE	TRUE	TRUE.TRUE
LINF_360018400	29.1793	0.1344	TRUE	TRUE	TRUE.TRUE
LINF_350042400	28.3015	0.264465	TRUE	TRUE	TRUE.TRUE
LINF_350038800	27.369	0.261602	TRUE	TRUE	TRUE.TRUE
LINF_350008800	27.0974	0.28315	TRUE	TRUE	TRUE.TRUE
LINF_340031800	27.0853	0.225868	TRUE	TRUE	TRUE.TRUE
LINF_330034600	27.3717	0.334611	TRUE	TRUE	TRUE.TRUE
LINF_320040600	27.2154	0.335451	TRUE	TRUE	TRUE.TRUE
LINF_320009100	27.6366	0.337302	TRUE	TRUE	TRUE.TRUE
LINF_310029700	28.4775	0.11181	TRUE	TRUE	TRUE.TRUE
LINF_310018700	28.2015	0.20345	TRUE	TRUE	TRUE.TRUE
LINF_310009700	27.1496	0.347181	TRUE	TRUE	TRUE.TRUE
LINF_290032900	27.2543	0.345626	TRUE	TRUE	TRUE.TRUE
LINF_290017500	28.3306	0.101028	TRUE	TRUE	TRUE.TRUE
LINF_290013400	27.2012	0.190717	TRUE	TRUE	TRUE.TRUE
LINF_280037300	28.0394	0.22233	TRUE	TRUE	TRUE.TRUE
LINF_280017800	28.223	0.308974	TRUE	TRUE	TRUE.TRUE
LINF_270032200	27.4223	0.283494	TRUE	TRUE	TRUE.TRUE
LINF_270010200	27.8243	0.270702	TRUE	TRUE	TRUE.TRUE
LINF_260024900	27.5617	0.303915	TRUE	TRUE	TRUE.TRUE
LINF_250024400	27.1978	0.319025	TRUE	TRUE	TRUE.TRUE
LINF_250014900	28.8516	0.125463	TRUE	TRUE	TRUE.TRUE
LINF_240027300	29.8119	0.134802	TRUE	TRUE	TRUE.TRUE
LINF_240013700	27.7442	0.289941	TRUE	TRUE	TRUE.TRUE
LINF_230014600	28.7604	0.233265	TRUE	TRUE	TRUE.TRUE
LINF_230005400	27.2751	0.237115	TRUE	TRUE	TRUE.TRUE
LINF_180019100	29.2362	0.176327	TRUE	TRUE	TRUE.TRUE
LINF_180010100	27.3231	0.333021	TRUE	TRUE	TRUE.TRUE
LINF_140018000	29.9038	0.124748	TRUE	TRUE	TRUE.TRUE
LINF_110012000	27.5703	0.231827	TRUE	TRUE	TRUE.TRUE
LINF_060017600	27.0828	0.198291	TRUE	TRUE	TRUE.TRUE
LINF_060005000	27.354	0.200755	TRUE	TRUE	TRUE.TRUE
LINF_050008800	27.4459	0.201716	TRUE	TRUE	TRUE.TRUE
LINF_050008500	27.752	0.295612	TRUE	TRUE	TRUE.TRUE
ENSMUSG00000115861.1	28.4152	0.105052	TRUE	TRUE	TRUE.TRUE
ENSMUSG00000064357.1	27.4675	0.118074	TRUE	TRUE	TRUE.TRUE
ENSMUSG00000064356.3	28.3761	0.108785	TRUE	TRUE	TRUE.TRUE
ENSMUSG00000062593.17	27.6075	0.125188	TRUE	TRUE	TRUE.TRUE
ENSMUSG00000058258.14	27.5266	0.186588	TRUE	TRUE	TRUE.TRUE
ENSMUSG00000056367.14	28.946	0.157163	TRUE	TRUE	TRUE.TRUE
ENSMUSG00000056220.14	27.4013	0.170777	TRUE	TRUE	TRUE.TRUE
ENSMUSG00000053375.8	27.036	0.228952	TRUE	TRUE	TRUE.TRUE
ENSMUSG00000049502.17	27.0832	0.124585	TRUE	TRUE	TRUE.TRUE
ENSMUSG00000046330.10	27.0967	0.103059	TRUE	TRUE	TRUE.TRUE
ENSMUSG00000041736.7	27.2232	0.161783	TRUE	TRUE	TRUE.TRUE
ENSMUSG00000040188.10	27.3208	0.137472	TRUE	TRUE	TRUE.TRUE
ENSMUSG00000039191.12	27.2879	0.109789	TRUE	TRUE	TRUE.TRUE
ENSMUSG00000031168.14	27.4379	0.14857	TRUE	TRUE	TRUE.TRUE
ENSMUSG00000030055.16	27.2891	0.120216	TRUE	TRUE	TRUE.TRUE
ENSMUSG00000028494.12	28.0893	0.147452	TRUE	TRUE	TRUE.TRUE
ENSMUSG00000028088.14	27.5234	0.185509	TRUE	TRUE	TRUE.TRUE
ENSMUSG00000027995.10	27.2577	0.128254	TRUE	TRUE	TRUE.TRUE
ENSMUSG00000027907.4	28.0441	0.106823	TRUE	TRUE	TRUE.TRUE
ENSMUSG00000025351.14	27.8385	0.157315	TRUE	TRUE	TRUE.TRUE
ENSMUSG00000024610.15	27.9096	0.137866	TRUE	TRUE	TRUE.TRUE
ENSMUSG00000022365.6	27.0966	0.120017	TRUE	TRUE	TRUE.TRUE
ENSMUSG00000022139.17	27.1386	0.10057	TRUE	TRUE	TRUE.TRUE
ENSMUSG00000022126.6	27.6433	0.239465	TRUE	TRUE	TRUE.TRUE
ENSMUSG00000021037.7	27.4601	0.111959	TRUE	TRUE	TRUE.TRUE
ENSMUSG00000007038.5	27.2285	0.146265	TRUE	TRUE	TRUE.TRUE
ENSMUSG00000006517.5	27.1076	0.1795	TRUE	TRUE	TRUE.TRUE
ENSMUSG00000004070.15	27.509	0.106238	TRUE	TRUE	TRUE.TRUE
ENSMUSG00000003072.15	28.53	0.112778	TRUE	TRUE	TRUE.TRUE
ENSMUSG00000001175.16	28.4624	0.109485	TRUE	TRUE	TRUE.TRUE
ENSMUSG00000001025.8	27.403	0.126808	TRUE	TRUE	TRUE.TRUE
LINF_340044200	30.5103	0.00832475	FALSE	TRUE	FALSE.TRUE
LINF_330026900	31.0765	0.049588	FALSE	TRUE	FALSE.TRUE
LINF_250017300	29.4833	0.0885915	FALSE	TRUE	FALSE.TRUE
LINF_220011600	27.7532	0.0537399	FALSE	TRUE	FALSE.TRUE
LINF_210028100	28.8981	0.0618774	FALSE	TRUE	FALSE.TRUE
LINF_110016000	29.6424	0.0952909	FALSE	TRUE	FALSE.TRUE
LINF_100008300	29.3297	0.0718723	FALSE	TRUE	FALSE.TRUE
LINF_040017600	29.3741	0.0913962	FALSE	TRUE	FALSE.TRUE
LINF_040011900	28.5306	0.0753787	FALSE	TRUE	FALSE.TRUE
ENSMUSG00000116933.1	27.2706	0.0846031	FALSE	TRUE	FALSE.TRUE
ENSMUSG00000116394.1	31.9929	0.00887557	FALSE	TRUE	FALSE.TRUE
ENSMUSG00000116252.1	27.613	0.0251602	FALSE	TRUE	FALSE.TRUE
ENSMUSG00000116048.1	31.2609	0.00421954	FALSE	TRUE	FALSE.TRUE
ENSMUSG00000115987.1	27.0299	0.0277572	FALSE	TRUE	FALSE.TRUE
ENSMUSG00000112241.1	28.6678	0.0214499	FALSE	TRUE	FALSE.TRUE
ENSMUSG00000110777.2	29.4356	0.0238105	FALSE	TRUE	FALSE.TRUE
ENSMUSG00000109865.1	27.3775	0.0433694	FALSE	TRUE	FALSE.TRUE
ENSMUSG00000109511.1	27.2122	0.0134811	FALSE	TRUE	FALSE.TRUE
ENSMUSG00000107482.2	30.9085	0.00217504	FALSE	TRUE	FALSE.TRUE
ENSMUSG00000104463.2	29.51	0.0183456	FALSE	TRUE	FALSE.TRUE
ENSMUSG00000102252.5	29.7973	0.0144223	FALSE	TRUE	FALSE.TRUE
ENSMUSG00000098557.1	31.7566	0.00641415	FALSE	TRUE	FALSE.TRUE
ENSMUSG00000098274.7	30.9216	0.0179115	FALSE	TRUE	FALSE.TRUE
ENSMUSG00000098112.8	28.7894	0.00848915	FALSE	TRUE	FALSE.TRUE
ENSMUSG00000096210.2	29.6921	0.0161765	FALSE	TRUE	FALSE.TRUE
ENSMUSG00000094638.1	28.5318	0.0125504	FALSE	TRUE	FALSE.TRUE
ENSMUSG00000094483.2	28.7208	0.00569516	FALSE	TRUE	FALSE.TRUE
ENSMUSG00000091512.5	28.8977	0.0440878	FALSE	TRUE	FALSE.TRUE
ENSMUSG00000090862.3	30.4417	0.0122588	FALSE	TRUE	FALSE.TRUE
ENSMUSG00000090841.2	32.4825	0.0136569	FALSE	TRUE	FALSE.TRUE
ENSMUSG00000090553.8	28.3029	0.0683739	FALSE	TRUE	FALSE.TRUE
ENSMUSG00000086784.2	28.1481	0.0348658	FALSE	TRUE	FALSE.TRUE
ENSMUSG00000083780.8	33.2495	0.00888886	FALSE	TRUE	FALSE.TRUE
ENSMUSG00000079941.1	29.2244	0.00869339	FALSE	TRUE	FALSE.TRUE
ENSMUSG00000079834.2	27.7904	0.0227191	FALSE	TRUE	FALSE.TRUE
ENSMUSG00000079658.9	28.8171	0.0122296	FALSE	TRUE	FALSE.TRUE
ENSMUSG00000079477.9	33.4916	0.0105261	FALSE	TRUE	FALSE.TRUE
ENSMUSG00000079426.13	31.7698	0.0376206	FALSE	TRUE	FALSE.TRUE
ENSMUSG00000079316.10	28.5028	0.0296322	FALSE	TRUE	FALSE.TRUE
ENSMUSG00000079293.11	27.7279	0.0387658	FALSE	TRUE	FALSE.TRUE
ENSMUSG00000079108.6	28.5543	0.0195379	FALSE	TRUE	FALSE.TRUE
ENSMUSG00000078812.10	32.5338	0.00451664	FALSE	TRUE	FALSE.TRUE
ENSMUSG00000078656.11	28.3953	0.0127867	FALSE	TRUE	FALSE.TRUE
ENSMUSG00000078652.9	27.7709	0.0320249	FALSE	TRUE	FALSE.TRUE
ENSMUSG00000078619.10	27.9894	0.012543	FALSE	TRUE	FALSE.TRUE
ENSMUSG00000078517.12	29.3937	0.00756952	FALSE	TRUE	FALSE.TRUE
ENSMUSG00000078515.4	30.1089	0.00504558	FALSE	TRUE	FALSE.TRUE
ENSMUSG00000078453.3	28.2625	0.0152973	FALSE	TRUE	FALSE.TRUE
ENSMUSG00000078427.3	28.4977	0.00556057	FALSE	TRUE	FALSE.TRUE
ENSMUSG00000076441.9	28.7496	0.035419	FALSE	TRUE	FALSE.TRUE
ENSMUSG00000076432.13	31.2126	0.00797379	FALSE	TRUE	FALSE.TRUE
ENSMUSG00000075415.13	29.5663	0.00582456	FALSE	TRUE	FALSE.TRUE
ENSMUSG00000075284.10	29.7246	0.0149936	FALSE	TRUE	FALSE.TRUE
ENSMUSG00000074797.11	28.5063	0.00792971	FALSE	TRUE	FALSE.TRUE
ENSMUSG00000074781.5	30.6802	0.00606383	FALSE	TRUE	FALSE.TRUE
ENSMUSG00000074698.10	28.0207	0.00972154	FALSE	TRUE	FALSE.TRUE
ENSMUSG00000074656.12	30.416	0.00469684	FALSE	TRUE	FALSE.TRUE
ENSMUSG00000074643.12	27.5952	0.00753261	FALSE	TRUE	FALSE.TRUE
ENSMUSG00000074582.10	27.932	0.015475	FALSE	TRUE	FALSE.TRUE
ENSMUSG00000074305.9	27.4036	0.026297	FALSE	TRUE	FALSE.TRUE
ENSMUSG00000074030.3	27.102	0.0166964	FALSE	TRUE	FALSE.TRUE
ENSMUSG00000073987.4	30.3544	0.0291004	FALSE	TRUE	FALSE.TRUE
ENSMUSG00000073982.11	30.4022	0.013769	FALSE	TRUE	FALSE.TRUE
ENSMUSG00000073838.10	31.1185	0.00325611	FALSE	TRUE	FALSE.TRUE
ENSMUSG00000073702.11	30.6813	0.0205575	FALSE	TRUE	FALSE.TRUE
ENSMUSG00000073678.4	28.9453	0.0157637	FALSE	TRUE	FALSE.TRUE
ENSMUSG00000073643.11	27.1938	0.0133594	FALSE	TRUE	FALSE.TRUE
ENSMUSG00000073639.6	29.1429	0.00577996	FALSE	TRUE	FALSE.TRUE
ENSMUSG00000073490.11	29.9588	0.0207679	FALSE	TRUE	FALSE.TRUE
ENSMUSG00000073489.6	30.4667	0.0189972	FALSE	TRUE	FALSE.TRUE
ENSMUSG00000073481.9	28.075	0.0176542	FALSE	TRUE	FALSE.TRUE
ENSMUSG00000073435.10	28.71	0.0546718	FALSE	TRUE	FALSE.TRUE
ENSMUSG00000073422.11	27.2409	0.0664119	FALSE	TRUE	FALSE.TRUE
ENSMUSG00000073411.12	32.0887	0.0134525	FALSE	TRUE	FALSE.TRUE
ENSMUSG00000072946.12	27.4429	0.0190102	FALSE	TRUE	FALSE.TRUE
ENSMUSG00000072582.9	28.0383	0.00458415	FALSE	TRUE	FALSE.TRUE
ENSMUSG00000071866.12	34.5579	0.00870361	FALSE	TRUE	FALSE.TRUE
ENSMUSG00000071715.12	29.7977	0.0143683	FALSE	TRUE	FALSE.TRUE
ENSMUSG00000071711.12	28.309	0.00519416	FALSE	TRUE	FALSE.TRUE
ENSMUSG00000071659.4	30.5862	0.00838331	FALSE	TRUE	FALSE.TRUE
ENSMUSG00000071655.12	28.753	0.00367282	FALSE	TRUE	FALSE.TRUE
ENSMUSG00000071650.6	32.8371	0.00810533	FALSE	TRUE	FALSE.TRUE
ENSMUSG00000071646.9	29.2462	0.0252474	FALSE	TRUE	FALSE.TRUE
ENSMUSG00000071644.10	32.999	0.00557028	FALSE	TRUE	FALSE.TRUE
ENSMUSG00000071547.4	28.8229	0.0254816	FALSE	TRUE	FALSE.TRUE
ENSMUSG00000071528.4	27.6167	0.052948	FALSE	TRUE	FALSE.TRUE
ENSMUSG00000071521.4	30.4487	0.0793396	FALSE	TRUE	FALSE.TRUE
ENSMUSG00000071497.4	28.666	0.0219414	FALSE	TRUE	FALSE.TRUE
ENSMUSG00000071415.6	31.3326	0.0129501	FALSE	TRUE	FALSE.TRUE
ENSMUSG00000071379.2	30.09	0.0345823	FALSE	TRUE	FALSE.TRUE
ENSMUSG00000071172.13	30.8446	0.00766668	FALSE	TRUE	FALSE.TRUE
ENSMUSG00000071072.12	30.5086	0.00910685	FALSE	TRUE	FALSE.TRUE
ENSMUSG00000071054.12	27.7121	0.0248335	FALSE	TRUE	FALSE.TRUE
ENSMUSG00000070934.6	30.0927	0.0109729	FALSE	TRUE	FALSE.TRUE
ENSMUSG00000070780.11	27.364	0.0257755	FALSE	TRUE	FALSE.TRUE
ENSMUSG00000070544.6	28.8595	0.0183701	FALSE	TRUE	FALSE.TRUE
ENSMUSG00000070372.11	31.6456	0.00689228	FALSE	TRUE	FALSE.TRUE
ENSMUSG00000070327.14	32.0926	0.0088045	FALSE	TRUE	FALSE.TRUE
ENSMUSG00000070319.6	29.9343	0.00945356	FALSE	TRUE	FALSE.TRUE
ENSMUSG00000070284.10	29.0199	0.003451	FALSE	TRUE	FALSE.TRUE
ENSMUSG00000070034.13	27.5883	0.0604719	FALSE	TRUE	FALSE.TRUE
ENSMUSG00000069833.13	29.9201	0.0191253	FALSE	TRUE	FALSE.TRUE
ENSMUSG00000069744.7	30.4097	0.0126898	FALSE	TRUE	FALSE.TRUE
ENSMUSG00000069662.5	28.8118	0.0237799	FALSE	TRUE	FALSE.TRUE
ENSMUSG00000069565.12	28.3213	0.0263038	FALSE	TRUE	FALSE.TRUE
ENSMUSG00000069539.11	27.1313	0.0128393	FALSE	TRUE	FALSE.TRUE
ENSMUSG00000069516.8	33.6971	0.0248649	FALSE	TRUE	FALSE.TRUE
ENSMUSG00000069049.11	30.2286	0.00748553	FALSE	TRUE	FALSE.TRUE
ENSMUSG00000069044.6	27.8229	0.0118704	FALSE	TRUE	FALSE.TRUE
ENSMUSG00000068882.13	30.5496	0.0105497	FALSE	TRUE	FALSE.TRUE
ENSMUSG00000068874.13	27.3784	0.0524433	FALSE	TRUE	FALSE.TRUE
ENSMUSG00000068798.10	32.2056	0.00488156	FALSE	TRUE	FALSE.TRUE
ENSMUSG00000068739.13	30.2726	0.0212281	FALSE	TRUE	FALSE.TRUE
ENSMUSG00000068699.12	30.2282	0.00478439	FALSE	TRUE	FALSE.TRUE
ENSMUSG00000068329.12	28.489	0.00709592	FALSE	TRUE	FALSE.TRUE
ENSMUSG00000068328.9	28.5256	0.00743963	FALSE	TRUE	FALSE.TRUE
ENSMUSG00000068220.6	35.0137	0.00280718	FALSE	TRUE	FALSE.TRUE
ENSMUSG00000068040.10	29.2133	0.00626032	FALSE	TRUE	FALSE.TRUE
ENSMUSG00000068039.13	32.5249	0.00380113	FALSE	TRUE	FALSE.TRUE
ENSMUSG00000068036.16	27.226	0.0190599	FALSE	TRUE	FALSE.TRUE
ENSMUSG00000067713.7	27.0865	0.0745192	FALSE	TRUE	FALSE.TRUE
ENSMUSG00000067288.13	29.2853	0.0142268	FALSE	TRUE	FALSE.TRUE
ENSMUSG00000067274.10	32.1495	0.011562	FALSE	TRUE	FALSE.TRUE
ENSMUSG00000066979.6	29.4692	0.0107037	FALSE	TRUE	FALSE.TRUE
ENSMUSG00000066800.11	28.037	0.017769	FALSE	TRUE	FALSE.TRUE
ENSMUSG00000066621.12	29.6616	0.00747547	FALSE	TRUE	FALSE.TRUE
ENSMUSG00000066551.12	31.9599	0.0118703	FALSE	TRUE	FALSE.TRUE
ENSMUSG00000066151.12	28.6997	0.0117512	FALSE	TRUE	FALSE.TRUE
ENSMUSG00000066148.3	27.6463	0.0406884	FALSE	TRUE	FALSE.TRUE
ENSMUSG00000066037.14	29.4053	0.00862351	FALSE	TRUE	FALSE.TRUE
ENSMUSG00000066036.14	30.2523	0.00402148	FALSE	TRUE	FALSE.TRUE
ENSMUSG00000066026.14	28.9382	0.0755463	FALSE	TRUE	FALSE.TRUE
ENSMUSG00000064354.1	31.7799	0.0123884	FALSE	TRUE	FALSE.TRUE
ENSMUSG00000064351.1	28.8473	0.0131374	FALSE	TRUE	FALSE.TRUE
ENSMUSG00000064254.6	29.3509	0.00581769	FALSE	TRUE	FALSE.TRUE
ENSMUSG00000064210.7	27.7593	0.0168335	FALSE	TRUE	FALSE.TRUE
ENSMUSG00000063931.14	28.9239	0.0324782	FALSE	TRUE	FALSE.TRUE
ENSMUSG00000063904.4	31.0243	0.00262806	FALSE	TRUE	FALSE.TRUE
ENSMUSG00000063802.5	28.7708	0.0235901	FALSE	TRUE	FALSE.TRUE
ENSMUSG00000063779.6	29.8118	0.0296147	FALSE	TRUE	FALSE.TRUE
ENSMUSG00000063506.14	27.2701	0.0510096	FALSE	TRUE	FALSE.TRUE
ENSMUSG00000063480.8	28.2592	0.022015	FALSE	TRUE	FALSE.TRUE
ENSMUSG00000063457.14	30.3974	0.0152965	FALSE	TRUE	FALSE.TRUE
ENSMUSG00000063410.8	28.7879	0.00617994	FALSE	TRUE	FALSE.TRUE
ENSMUSG00000063358.17	28.7694	0.00675749	FALSE	TRUE	FALSE.TRUE
ENSMUSG00000063316.13	30.9314	0.00763247	FALSE	TRUE	FALSE.TRUE
ENSMUSG00000063273.11	27.9602	0.0117592	FALSE	TRUE	FALSE.TRUE
ENSMUSG00000063229.15	34.8386	0.00519781	FALSE	TRUE	FALSE.TRUE
ENSMUSG00000063065.13	31.4672	0.00372062	FALSE	TRUE	FALSE.TRUE
ENSMUSG00000062963.10	28.5123	0.0087001	FALSE	TRUE	FALSE.TRUE
ENSMUSG00000062937.7	29.4336	0.0171671	FALSE	TRUE	FALSE.TRUE
ENSMUSG00000062867.13	29.6019	0.0080268	FALSE	TRUE	FALSE.TRUE
ENSMUSG00000062647.16	32.4741	0.0252114	FALSE	TRUE	FALSE.TRUE
ENSMUSG00000062515.3	30.597	0.0473078	FALSE	TRUE	FALSE.TRUE
ENSMUSG00000062328.8	31.2838	0.0109259	FALSE	TRUE	FALSE.TRUE
ENSMUSG00000062190.12	27.3127	0.0149545	FALSE	TRUE	FALSE.TRUE
ENSMUSG00000062078.15	28.1898	0.0167911	FALSE	TRUE	FALSE.TRUE
ENSMUSG00000062075.13	28.5825	0.00600411	FALSE	TRUE	FALSE.TRUE
ENSMUSG00000062070.12	35.0846	0.00731766	FALSE	TRUE	FALSE.TRUE
ENSMUSG00000062054.7	27.8324	0.0128488	FALSE	TRUE	FALSE.TRUE
ENSMUSG00000062014.13	28.6624	0.0471484	FALSE	TRUE	FALSE.TRUE
ENSMUSG00000062006.12	30.2302	0.0255567	FALSE	TRUE	FALSE.TRUE
ENSMUSG00000061983.7	31.7757	0.00930992	FALSE	TRUE	FALSE.TRUE
ENSMUSG00000061981.14	28.6215	0.0474615	FALSE	TRUE	FALSE.TRUE
ENSMUSG00000061787.15	31.6163	0.00831308	FALSE	TRUE	FALSE.TRUE
ENSMUSG00000061778.10	28.6819	0.0222435	FALSE	TRUE	FALSE.TRUE
ENSMUSG00000061666.6	27.5953	0.016528	FALSE	TRUE	FALSE.TRUE
ENSMUSG00000061665.7	28.2271	0.00465745	FALSE	TRUE	FALSE.TRUE
ENSMUSG00000061559.15	27.9983	0.0142257	FALSE	TRUE	FALSE.TRUE
ENSMUSG00000061479.15	28.8967	0.0202881	FALSE	TRUE	FALSE.TRUE
ENSMUSG00000061477.4	32.1667	0.00665713	FALSE	TRUE	FALSE.TRUE
ENSMUSG00000061360.8	27.197	0.0133944	FALSE	TRUE	FALSE.TRUE
ENSMUSG00000061315.14	30.8192	0.00668476	FALSE	TRUE	FALSE.TRUE
ENSMUSG00000061288.13	28.7358	0.00938589	FALSE	TRUE	FALSE.TRUE
ENSMUSG00000061232.16	28.1854	0.0249585	FALSE	TRUE	FALSE.TRUE
ENSMUSG00000061136.16	27.0945	0.022268	FALSE	TRUE	FALSE.TRUE
ENSMUSG00000061132.13	27.026	0.039744	FALSE	TRUE	FALSE.TRUE
ENSMUSG00000061119.7	30.2862	0.0295371	FALSE	TRUE	FALSE.TRUE
ENSMUSG00000060992.9	28.0905	0.0131562	FALSE	TRUE	FALSE.TRUE
ENSMUSG00000060938.14	31.5302	0.0115715	FALSE	TRUE	FALSE.TRUE
ENSMUSG00000060904.14	29.4939	0.00764942	FALSE	TRUE	FALSE.TRUE
ENSMUSG00000060802.8	29.7815	0.0110098	FALSE	TRUE	FALSE.TRUE
ENSMUSG00000060791.15	29.0181	0.0115887	FALSE	TRUE	FALSE.TRUE
ENSMUSG00000060636.14	30.0058	0.00829707	FALSE	TRUE	FALSE.TRUE
ENSMUSG00000060373.15	30.7639	0.00452907	FALSE	TRUE	FALSE.TRUE
ENSMUSG00000060279.14	30.6174	0.011385	FALSE	TRUE	FALSE.TRUE
ENSMUSG00000060216.15	28.9253	0.00609837	FALSE	TRUE	FALSE.TRUE
ENSMUSG00000060147.15	30.9271	0.0278539	FALSE	TRUE	FALSE.TRUE
ENSMUSG00000060126.14	31.3159	0.0218037	FALSE	TRUE	FALSE.TRUE
ENSMUSG00000060090.16	27.8871	0.0118561	FALSE	TRUE	FALSE.TRUE
ENSMUSG00000060073.9	31.4276	0.00408071	FALSE	TRUE	FALSE.TRUE
ENSMUSG00000060063.9	30.6322	0.0175846	FALSE	TRUE	FALSE.TRUE
ENSMUSG00000060036.14	30.8699	0.00536518	FALSE	TRUE	FALSE.TRUE
ENSMUSG00000060012.9	29.2325	0.00961044	FALSE	TRUE	FALSE.TRUE
ENSMUSG00000059923.13	31.3975	0.00518867	FALSE	TRUE	FALSE.TRUE
ENSMUSG00000059883.16	27.1758	0.00783709	FALSE	TRUE	FALSE.TRUE
ENSMUSG00000059734.7	28.1909	0.0244269	FALSE	TRUE	FALSE.TRUE
ENSMUSG00000059714.13	28.4173	0.0389476	FALSE	TRUE	FALSE.TRUE
ENSMUSG00000059534.8	27.0486	0.0460908	FALSE	TRUE	FALSE.TRUE
ENSMUSG00000059409.9	27.3119	0.0383664	FALSE	TRUE	FALSE.TRUE
ENSMUSG00000059343.4	33.8137	0.00645252	FALSE	TRUE	FALSE.TRUE
ENSMUSG00000059291.15	31.8434	0.0144343	FALSE	TRUE	FALSE.TRUE
ENSMUSG00000059263.9	27.3018	0.0180534	FALSE	TRUE	FALSE.TRUE
ENSMUSG00000059248.13	30.2539	0.0109795	FALSE	TRUE	FALSE.TRUE
ENSMUSG00000059208.15	32.3851	0.0126054	FALSE	TRUE	FALSE.TRUE
ENSMUSG00000059182.7	27.9098	0.0765641	FALSE	TRUE	FALSE.TRUE
ENSMUSG00000059070.16	30.2176	0.00973018	FALSE	TRUE	FALSE.TRUE
ENSMUSG00000059040.5	35.9528	0.00425798	FALSE	TRUE	FALSE.TRUE
ENSMUSG00000059005.13	33.1318	0.00395184	FALSE	TRUE	FALSE.TRUE
ENSMUSG00000058997.8	27.8799	0.0451032	FALSE	TRUE	FALSE.TRUE
ENSMUSG00000058835.14	29.6468	0.00562738	FALSE	TRUE	FALSE.TRUE
ENSMUSG00000058799.16	30.9461	0.0129633	FALSE	TRUE	FALSE.TRUE
ENSMUSG00000058793.14	28.3643	0.0140616	FALSE	TRUE	FALSE.TRUE
ENSMUSG00000058773.2	31.9468	0.0243951	FALSE	TRUE	FALSE.TRUE
ENSMUSG00000058715.11	29.8784	0.00699439	FALSE	TRUE	FALSE.TRUE
ENSMUSG00000058704.9	28.3728	0.0209255	FALSE	TRUE	FALSE.TRUE
ENSMUSG00000058655.9	29.3926	0.0127926	FALSE	TRUE	FALSE.TRUE
ENSMUSG00000058624.13	28.0932	0.0395285	FALSE	TRUE	FALSE.TRUE
ENSMUSG00000058600.13	31.4058	0.00524717	FALSE	TRUE	FALSE.TRUE
ENSMUSG00000058569.8	29.8335	0.0124193	FALSE	TRUE	FALSE.TRUE
ENSMUSG00000058558.12	32.3549	0.0149419	FALSE	TRUE	FALSE.TRUE
ENSMUSG00000058546.8	31.9862	0.00736036	FALSE	TRUE	FALSE.TRUE
ENSMUSG00000058454.15	28.1558	0.0275101	FALSE	TRUE	FALSE.TRUE
ENSMUSG00000058355.8	29.881	0.0154496	FALSE	TRUE	FALSE.TRUE
ENSMUSG00000058240.14	27.922	0.0305534	FALSE	TRUE	FALSE.TRUE
ENSMUSG00000058135.12	31.0542	0.0101349	FALSE	TRUE	FALSE.TRUE
ENSMUSG00000058126.7	31.3745	0.00758994	FALSE	TRUE	FALSE.TRUE
ENSMUSG00000058013.11	29.6025	0.00747387	FALSE	TRUE	FALSE.TRUE
ENSMUSG00000057863.6	29.5085	0.0319685	FALSE	TRUE	FALSE.TRUE
ENSMUSG00000057841.5	30.0654	0.0390736	FALSE	TRUE	FALSE.TRUE
ENSMUSG00000057789.14	28.2866	0.0368278	FALSE	TRUE	FALSE.TRUE
ENSMUSG00000057738.14	30.7022	0.00732443	FALSE	TRUE	FALSE.TRUE
ENSMUSG00000057672.16	29.4948	0.00461811	FALSE	TRUE	FALSE.TRUE
ENSMUSG00000057342.15	28.8748	0.00837419	FALSE	TRUE	FALSE.TRUE
ENSMUSG00000057322.12	30.923	0.00353078	FALSE	TRUE	FALSE.TRUE
ENSMUSG00000057278.8	27.7941	0.0786212	FALSE	TRUE	FALSE.TRUE
ENSMUSG00000057236.10	29.787	0.0188749	FALSE	TRUE	FALSE.TRUE
ENSMUSG00000057230.14	27.3071	0.0251938	FALSE	TRUE	FALSE.TRUE
ENSMUSG00000057177.12	27.7736	0.00930834	FALSE	TRUE	FALSE.TRUE
ENSMUSG00000057113.13	31.4082	0.0070909	FALSE	TRUE	FALSE.TRUE
ENSMUSG00000056941.17	27.3504	0.012224	FALSE	TRUE	FALSE.TRUE
ENSMUSG00000056851.14	30.0743	0.0226847	FALSE	TRUE	FALSE.TRUE
ENSMUSG00000056820.7	32.4903	0.00819177	FALSE	TRUE	FALSE.TRUE
ENSMUSG00000056737.14	34.5649	0.00415561	FALSE	TRUE	FALSE.TRUE
ENSMUSG00000056515.9	28.7961	0.00952329	FALSE	TRUE	FALSE.TRUE
ENSMUSG00000056413.16	27.3853	0.032396	FALSE	TRUE	FALSE.TRUE
ENSMUSG00000056201.8	35.2208	0.00976835	FALSE	TRUE	FALSE.TRUE
ENSMUSG00000056131.13	27.3956	0.0275576	FALSE	TRUE	FALSE.TRUE
ENSMUSG00000056076.13	28.2933	0.0332563	FALSE	TRUE	FALSE.TRUE
ENSMUSG00000055943.5	28.1508	0.0143512	FALSE	TRUE	FALSE.TRUE
ENSMUSG00000055839.6	29.1304	0.00839742	FALSE	TRUE	FALSE.TRUE
ENSMUSG00000055805.15	30.811	0.0134819	FALSE	TRUE	FALSE.TRUE
ENSMUSG00000055681.14	28.2677	0.0162691	FALSE	TRUE	FALSE.TRUE
ENSMUSG00000055319.8	27.964	0.0108187	FALSE	TRUE	FALSE.TRUE
ENSMUSG00000055194.3	35.7828	0.00912663	FALSE	TRUE	FALSE.TRUE
ENSMUSG00000055065.7	30.4633	0.013235	FALSE	TRUE	FALSE.TRUE
ENSMUSG00000055041.8	27.3778	0.018611	FALSE	TRUE	FALSE.TRUE
ENSMUSG00000054808.15	33.0073	0.00183714	FALSE	TRUE	FALSE.TRUE
ENSMUSG00000054766.13	30.3978	0.0108431	FALSE	TRUE	FALSE.TRUE
ENSMUSG00000054733.9	29.3587	0.0108757	FALSE	TRUE	FALSE.TRUE
ENSMUSG00000054717.7	29.4228	0.0375346	FALSE	TRUE	FALSE.TRUE
ENSMUSG00000054509.7	27.0755	0.0177106	FALSE	TRUE	FALSE.TRUE
ENSMUSG00000054455.5	30.5365	0.00597561	FALSE	TRUE	FALSE.TRUE
ENSMUSG00000054428.12	27.8585	0.0602049	FALSE	TRUE	FALSE.TRUE
ENSMUSG00000054414.4	27.0247	0.0620941	FALSE	TRUE	FALSE.TRUE
ENSMUSG00000054408.9	28.7679	0.0318006	FALSE	TRUE	FALSE.TRUE
ENSMUSG00000053819.16	28.8543	0.00859568	FALSE	TRUE	FALSE.TRUE
ENSMUSG00000053768.13	28.8384	0.0108586	FALSE	TRUE	FALSE.TRUE
ENSMUSG00000053565.10	28.1754	0.0314151	FALSE	TRUE	FALSE.TRUE
ENSMUSG00000053510.12	29.154	0.0165953	FALSE	TRUE	FALSE.TRUE
ENSMUSG00000053436.15	29.783	0.00664167	FALSE	TRUE	FALSE.TRUE
ENSMUSG00000053398.11	28.0381	0.0535288	FALSE	TRUE	FALSE.TRUE
ENSMUSG00000053329.7	27.8409	0.0179468	FALSE	TRUE	FALSE.TRUE
ENSMUSG00000053291.15	27.991	0.0120054	FALSE	TRUE	FALSE.TRUE
ENSMUSG00000052889.11	28.1401	0.011459	FALSE	TRUE	FALSE.TRUE
ENSMUSG00000052833.9	29.1616	0.00806738	FALSE	TRUE	FALSE.TRUE
ENSMUSG00000052688.12	27.5015	0.0807887	FALSE	TRUE	FALSE.TRUE
ENSMUSG00000052593.16	27.7861	0.0900694	FALSE	TRUE	FALSE.TRUE
ENSMUSG00000052488.7	27.1945	0.0399906	FALSE	TRUE	FALSE.TRUE
ENSMUSG00000052459.13	32.3708	0.0104322	FALSE	TRUE	FALSE.TRUE
ENSMUSG00000052456.9	30.3032	0.00627983	FALSE	TRUE	FALSE.TRUE
ENSMUSG00000052428.10	28.9755	0.0159386	FALSE	TRUE	FALSE.TRUE
ENSMUSG00000052397.8	29.3755	0.0233687	FALSE	TRUE	FALSE.TRUE
ENSMUSG00000052337.15	30.7766	0.00638233	FALSE	TRUE	FALSE.TRUE
ENSMUSG00000052331.14	27.7225	0.0123285	FALSE	TRUE	FALSE.TRUE
ENSMUSG00000052296.7	28.0325	0.0163778	FALSE	TRUE	FALSE.TRUE
ENSMUSG00000052102.15	30.5538	0.00753503	FALSE	TRUE	FALSE.TRUE
ENSMUSG00000052085.7	30.2294	0.00722558	FALSE	TRUE	FALSE.TRUE
ENSMUSG00000051695.6	32.158	0.01561	FALSE	TRUE	FALSE.TRUE
ENSMUSG00000051627.3	31.7994	0.021174	FALSE	TRUE	FALSE.TRUE
ENSMUSG00000051506.17	29.4079	0.0172104	FALSE	TRUE	FALSE.TRUE
ENSMUSG00000051495.7	27.6187	0.0243538	FALSE	TRUE	FALSE.TRUE
ENSMUSG00000051483.9	29.7774	0.00323782	FALSE	TRUE	FALSE.TRUE
ENSMUSG00000051439.7	31.5407	0.0488323	FALSE	TRUE	FALSE.TRUE
ENSMUSG00000051412.6	27.2446	0.0428135	FALSE	TRUE	FALSE.TRUE
ENSMUSG00000051391.9	32.5226	0.0116721	FALSE	TRUE	FALSE.TRUE
ENSMUSG00000051343.11	29.1599	0.0159693	FALSE	TRUE	FALSE.TRUE
ENSMUSG00000051329.13	27.0726	0.0532993	FALSE	TRUE	FALSE.TRUE
ENSMUSG00000051223.14	29.9255	0.00762004	FALSE	TRUE	FALSE.TRUE
ENSMUSG00000051154.11	28.2251	0.015796	FALSE	TRUE	FALSE.TRUE
ENSMUSG00000051062.6	28.3467	0.0423427	FALSE	TRUE	FALSE.TRUE
ENSMUSG00000051007.15	28.7417	0.00890211	FALSE	TRUE	FALSE.TRUE
ENSMUSG00000050856.16	27.9103	0.0538415	FALSE	TRUE	FALSE.TRUE
ENSMUSG00000050812.18	28.9791	0.0129322	FALSE	TRUE	FALSE.TRUE
ENSMUSG00000050721.9	31.8141	0.0118106	FALSE	TRUE	FALSE.TRUE
ENSMUSG00000050708.16	32.7279	0.0274313	FALSE	TRUE	FALSE.TRUE
ENSMUSG00000050697.9	28.2673	0.00991963	FALSE	TRUE	FALSE.TRUE
ENSMUSG00000050627.13	28.4968	0.0170356	FALSE	TRUE	FALSE.TRUE
ENSMUSG00000050379.15	27.1275	0.0434619	FALSE	TRUE	FALSE.TRUE
ENSMUSG00000050335.17	36.2376	0.0118803	FALSE	TRUE	FALSE.TRUE
ENSMUSG00000050148.9	27.4701	0.0575277	FALSE	TRUE	FALSE.TRUE
ENSMUSG00000050029.7	27.0649	0.0330322	FALSE	TRUE	FALSE.TRUE
ENSMUSG00000050017.11	29.5798	0.0147952	FALSE	TRUE	FALSE.TRUE
ENSMUSG00000049940.7	27.8054	0.0118154	FALSE	TRUE	FALSE.TRUE
ENSMUSG00000049734.9	28.6799	0.0342685	FALSE	TRUE	FALSE.TRUE
ENSMUSG00000049723.14	29.8636	0.0370573	FALSE	TRUE	FALSE.TRUE
ENSMUSG00000049550.17	27.8271	0.0113832	FALSE	TRUE	FALSE.TRUE
ENSMUSG00000049539.3	31.242	0.0139811	FALSE	TRUE	FALSE.TRUE
ENSMUSG00000049517.8	31.1018	0.0101748	FALSE	TRUE	FALSE.TRUE
ENSMUSG00000049401.10	27.4435	0.0377965	FALSE	TRUE	FALSE.TRUE
ENSMUSG00000049323.8	27.154	0.0272954	FALSE	TRUE	FALSE.TRUE
ENSMUSG00000049090.3	27.07	0.0200676	FALSE	TRUE	FALSE.TRUE
ENSMUSG00000049076.12	28.5976	0.0212167	FALSE	TRUE	FALSE.TRUE
ENSMUSG00000048865.16	28.4604	0.00525255	FALSE	TRUE	FALSE.TRUE
ENSMUSG00000048612.16	33.009	0.00581207	FALSE	TRUE	FALSE.TRUE
ENSMUSG00000048578.11	29.6322	0.00741883	FALSE	TRUE	FALSE.TRUE
ENSMUSG00000048120.16	28.2577	0.0471776	FALSE	TRUE	FALSE.TRUE
ENSMUSG00000048076.14	32.0329	0.00677822	FALSE	TRUE	FALSE.TRUE
ENSMUSG00000047879.17	30.7047	0.00564435	FALSE	TRUE	FALSE.TRUE
ENSMUSG00000047735.14	27.6332	0.0659666	FALSE	TRUE	FALSE.TRUE
ENSMUSG00000047675.15	32.5011	0.01078	FALSE	TRUE	FALSE.TRUE
ENSMUSG00000047565.5	28.5873	0.00384313	FALSE	TRUE	FALSE.TRUE
ENSMUSG00000047557.2	27.9119	0.0552633	FALSE	TRUE	FALSE.TRUE
ENSMUSG00000047250.13	27.069	0.0323623	FALSE	TRUE	FALSE.TRUE
ENSMUSG00000047213.14	28.5341	0.0194582	FALSE	TRUE	FALSE.TRUE
ENSMUSG00000047187.9	30.7713	0.0124987	FALSE	TRUE	FALSE.TRUE
ENSMUSG00000047126.17	31.5415	0.00281485	FALSE	TRUE	FALSE.TRUE
ENSMUSG00000046949.16	29.2861	0.0119343	FALSE	TRUE	FALSE.TRUE
ENSMUSG00000046865.7	28.3127	0.01426	FALSE	TRUE	FALSE.TRUE
ENSMUSG00000046841.5	30.1579	0.0105788	FALSE	TRUE	FALSE.TRUE
ENSMUSG00000046805.10	32.1745	0.0165274	FALSE	TRUE	FALSE.TRUE
ENSMUSG00000046707.9	28.0381	0.00936084	FALSE	TRUE	FALSE.TRUE
ENSMUSG00000046434.16	31.8045	0.00695715	FALSE	TRUE	FALSE.TRUE
ENSMUSG00000046364.14	30.9047	0.0189863	FALSE	TRUE	FALSE.TRUE
ENSMUSG00000046173.3	29.6585	0.01249	FALSE	TRUE	FALSE.TRUE
ENSMUSG00000046032.16	29.9482	0.00798507	FALSE	TRUE	FALSE.TRUE
ENSMUSG00000045827.10	27.9019	0.0505543	FALSE	TRUE	FALSE.TRUE
ENSMUSG00000045594.10	31.9122	0.0367721	FALSE	TRUE	FALSE.TRUE
ENSMUSG00000045427.13	29.256	0.00766468	FALSE	TRUE	FALSE.TRUE
ENSMUSG00000045410.18	31.4678	0.0117849	FALSE	TRUE	FALSE.TRUE
ENSMUSG00000045374.18	28.7684	0.00758465	FALSE	TRUE	FALSE.TRUE
ENSMUSG00000045210.8	28.1328	0.0137339	FALSE	TRUE	FALSE.TRUE
ENSMUSG00000045128.9	31.4583	0.0106379	FALSE	TRUE	FALSE.TRUE
ENSMUSG00000044894.14	27.4874	0.0644422	FALSE	TRUE	FALSE.TRUE
ENSMUSG00000044573.16	28.3025	0.0360876	FALSE	TRUE	FALSE.TRUE
ENSMUSG00000044533.15	31.9294	0.0252468	FALSE	TRUE	FALSE.TRUE
ENSMUSG00000044147.8	30.5733	0.0087007	FALSE	TRUE	FALSE.TRUE
ENSMUSG00000043991.5	29.4355	0.00829428	FALSE	TRUE	FALSE.TRUE
ENSMUSG00000043733.14	28.0769	0.00569568	FALSE	TRUE	FALSE.TRUE
ENSMUSG00000043716.13	32.6239	0.0137981	FALSE	TRUE	FALSE.TRUE
ENSMUSG00000043445.7	28.5601	0.0223235	FALSE	TRUE	FALSE.TRUE
ENSMUSG00000043263.13	29.2153	0.0351845	FALSE	TRUE	FALSE.TRUE
ENSMUSG00000043207.10	28.727	0.00735753	FALSE	TRUE	FALSE.TRUE
ENSMUSG00000043004.13	28.1055	0.0387997	FALSE	TRUE	FALSE.TRUE
ENSMUSG00000042770.8	28.8661	0.00643279	FALSE	TRUE	FALSE.TRUE
ENSMUSG00000042705.9	28.5357	0.0360308	FALSE	TRUE	FALSE.TRUE
ENSMUSG00000042699.11	30.5796	0.00742238	FALSE	TRUE	FALSE.TRUE
ENSMUSG00000042684.8	27.6969	0.0158135	FALSE	TRUE	FALSE.TRUE
ENSMUSG00000042524.14	29.4862	0.0386527	FALSE	TRUE	FALSE.TRUE
ENSMUSG00000042520.16	29.5839	0.0145864	FALSE	TRUE	FALSE.TRUE
ENSMUSG00000042390.9	27.1267	0.0530923	FALSE	TRUE	FALSE.TRUE
ENSMUSG00000042331.13	27.9719	0.00788313	FALSE	TRUE	FALSE.TRUE
ENSMUSG00000042286.13	28.9523	0.0305369	FALSE	TRUE	FALSE.TRUE
ENSMUSG00000042228.14	30.0844	0.00652156	FALSE	TRUE	FALSE.TRUE
ENSMUSG00000042111.9	27.6431	0.0232813	FALSE	TRUE	FALSE.TRUE
ENSMUSG00000042082.7	29.2099	0.0413231	FALSE	TRUE	FALSE.TRUE
ENSMUSG00000042073.15	27.8044	0.0136913	FALSE	TRUE	FALSE.TRUE
ENSMUSG00000042055.13	27.9126	0.00842688	FALSE	TRUE	FALSE.TRUE
ENSMUSG00000042043.6	27.4453	0.0577877	FALSE	TRUE	FALSE.TRUE
ENSMUSG00000042032.13	28.2437	0.0210712	FALSE	TRUE	FALSE.TRUE
ENSMUSG00000042015.17	27.2711	0.0136848	FALSE	TRUE	FALSE.TRUE
ENSMUSG00000041959.14	30.8956	0.0181541	FALSE	TRUE	FALSE.TRUE
ENSMUSG00000041958.10	28.2545	0.0174734	FALSE	TRUE	FALSE.TRUE
ENSMUSG00000041926.15	31.8676	0.00607123	FALSE	TRUE	FALSE.TRUE
ENSMUSG00000041891.16	29.8254	0.00841006	FALSE	TRUE	FALSE.TRUE
ENSMUSG00000041890.17	28.3296	0.00515172	FALSE	TRUE	FALSE.TRUE
ENSMUSG00000041859.10	29.2395	0.0289908	FALSE	TRUE	FALSE.TRUE
ENSMUSG00000041836.10	28.1771	0.0108099	FALSE	TRUE	FALSE.TRUE
ENSMUSG00000041815.14	27.0294	0.0526889	FALSE	TRUE	FALSE.TRUE
ENSMUSG00000041763.14	28.3295	0.0117213	FALSE	TRUE	FALSE.TRUE
ENSMUSG00000041685.16	27.7539	0.0173888	FALSE	TRUE	FALSE.TRUE
ENSMUSG00000041638.18	30.0643	0.0161505	FALSE	TRUE	FALSE.TRUE
ENSMUSG00000041459.15	30.0531	0.00834119	FALSE	TRUE	FALSE.TRUE
ENSMUSG00000041453.12	30.2141	0.0123592	FALSE	TRUE	FALSE.TRUE
ENSMUSG00000041426.12	27.6525	0.0146216	FALSE	TRUE	FALSE.TRUE
ENSMUSG00000041362.17	29.5206	0.0109988	FALSE	TRUE	FALSE.TRUE
ENSMUSG00000041236.8	28.9076	0.010322	FALSE	TRUE	FALSE.TRUE
ENSMUSG00000041168.10	29.6394	0.00376245	FALSE	TRUE	FALSE.TRUE
ENSMUSG00000041112.17	29.0672	0.0139551	FALSE	TRUE	FALSE.TRUE
ENSMUSG00000041058.15	27.1036	0.0291371	FALSE	TRUE	FALSE.TRUE
ENSMUSG00000040990.17	29.1079	0.0170642	FALSE	TRUE	FALSE.TRUE
ENSMUSG00000040952.16	31.6142	0.0115365	FALSE	TRUE	FALSE.TRUE
ENSMUSG00000040945.13	29.1468	0.0276512	FALSE	TRUE	FALSE.TRUE
ENSMUSG00000040940.18	30.373	0.00668312	FALSE	TRUE	FALSE.TRUE
ENSMUSG00000040907.15	28.4656	0.0088711	FALSE	TRUE	FALSE.TRUE
ENSMUSG00000040843.10	27.0948	0.0147652	FALSE	TRUE	FALSE.TRUE
ENSMUSG00000040824.3	29.3574	0.0192414	FALSE	TRUE	FALSE.TRUE
ENSMUSG00000040813.16	27.3703	0.0274579	FALSE	TRUE	FALSE.TRUE
ENSMUSG00000040811.15	29.3626	0.00537656	FALSE	TRUE	FALSE.TRUE
ENSMUSG00000040760.11	29.6044	0.00977611	FALSE	TRUE	FALSE.TRUE
ENSMUSG00000040731.13	30.0636	0.0147926	FALSE	TRUE	FALSE.TRUE
ENSMUSG00000040725.13	28.6314	0.0151634	FALSE	TRUE	FALSE.TRUE
ENSMUSG00000040713.12	31.4494	0.0132935	FALSE	TRUE	FALSE.TRUE
ENSMUSG00000040711.8	29.3727	0.00598399	FALSE	TRUE	FALSE.TRUE
ENSMUSG00000040675.17	29.8131	0.0168881	FALSE	TRUE	FALSE.TRUE
ENSMUSG00000040659.3	33.1903	0.0108181	FALSE	TRUE	FALSE.TRUE
ENSMUSG00000040618.7	30.1556	0.0139102	FALSE	TRUE	FALSE.TRUE
ENSMUSG00000040613.14	28.333	0.0300961	FALSE	TRUE	FALSE.TRUE
ENSMUSG00000040560.10	27.1895	0.0242938	FALSE	TRUE	FALSE.TRUE
ENSMUSG00000040552.8	27.1943	0.0923628	FALSE	TRUE	FALSE.TRUE
ENSMUSG00000040549.16	28.9524	0.0154657	FALSE	TRUE	FALSE.TRUE
ENSMUSG00000040479.12	27.401	0.036382	FALSE	TRUE	FALSE.TRUE
ENSMUSG00000040466.16	31.5614	0.0181054	FALSE	TRUE	FALSE.TRUE
ENSMUSG00000040463.16	30.6361	0.0218143	FALSE	TRUE	FALSE.TRUE
ENSMUSG00000040359.14	27.8613	0.00975199	FALSE	TRUE	FALSE.TRUE
ENSMUSG00000040354.14	30.2221	0.0145484	FALSE	TRUE	FALSE.TRUE
ENSMUSG00000040345.10	28.65	0.0331891	FALSE	TRUE	FALSE.TRUE
ENSMUSG00000040322.10	30.4153	0.00592297	FALSE	TRUE	FALSE.TRUE
ENSMUSG00000040296.15	29.2727	0.0241262	FALSE	TRUE	FALSE.TRUE
ENSMUSG00000040236.4	27.0586	0.0322981	FALSE	TRUE	FALSE.TRUE
ENSMUSG00000040225.15	28.2346	0.018506	FALSE	TRUE	FALSE.TRUE
ENSMUSG00000040048.14	28.1339	0.00972282	FALSE	TRUE	FALSE.TRUE
ENSMUSG00000040033.16	28.7534	0.02515	FALSE	TRUE	FALSE.TRUE
ENSMUSG00000040029.15	28.9215	0.0984261	FALSE	TRUE	FALSE.TRUE
ENSMUSG00000040028.10	30.3407	0.0131167	FALSE	TRUE	FALSE.TRUE
ENSMUSG00000039959.13	29.5153	0.00889928	FALSE	TRUE	FALSE.TRUE
ENSMUSG00000039886.8	27.3204	0.0166969	FALSE	TRUE	FALSE.TRUE
ENSMUSG00000039853.18	28.2198	0.0228148	FALSE	TRUE	FALSE.TRUE
ENSMUSG00000039745.8	28.7876	0.0127869	FALSE	TRUE	FALSE.TRUE
ENSMUSG00000039703.15	28.9152	0.00615133	FALSE	TRUE	FALSE.TRUE
ENSMUSG00000039682.12	30.0294	0.0081253	FALSE	TRUE	FALSE.TRUE
ENSMUSG00000039637.15	31.2407	0.0019359	FALSE	TRUE	FALSE.TRUE
ENSMUSG00000039621.13	27.5792	0.0284927	FALSE	TRUE	FALSE.TRUE
ENSMUSG00000039616.10	29.53	0.021534	FALSE	TRUE	FALSE.TRUE
ENSMUSG00000039515.11	29.0451	0.0154518	FALSE	TRUE	FALSE.TRUE
ENSMUSG00000039450.11	28.6591	0.00660967	FALSE	TRUE	FALSE.TRUE
ENSMUSG00000039361.11	31.1602	0.00808798	FALSE	TRUE	FALSE.TRUE
ENSMUSG00000039318.12	27.8341	0.0107998	FALSE	TRUE	FALSE.TRUE
ENSMUSG00000039294.14	28.6442	0.013421	FALSE	TRUE	FALSE.TRUE
ENSMUSG00000039263.16	27.9196	0.0256745	FALSE	TRUE	FALSE.TRUE
ENSMUSG00000039218.17	29.1144	0.0312217	FALSE	TRUE	FALSE.TRUE
ENSMUSG00000039206.13	30.0458	0.0346315	FALSE	TRUE	FALSE.TRUE
ENSMUSG00000039109.16	30.471	0.0285317	FALSE	TRUE	FALSE.TRUE
ENSMUSG00000039105.6	30.5204	0.0080008	FALSE	TRUE	FALSE.TRUE
ENSMUSG00000039067.5	30.8078	0.00156764	FALSE	TRUE	FALSE.TRUE
ENSMUSG00000039062.15	34.2111	0.0182064	FALSE	TRUE	FALSE.TRUE
ENSMUSG00000039001.12	29.1732	0.00791761	FALSE	TRUE	FALSE.TRUE
ENSMUSG00000038991.17	29.4492	0.0188679	FALSE	TRUE	FALSE.TRUE
ENSMUSG00000038976.12	28.4225	0.0082498	FALSE	TRUE	FALSE.TRUE
ENSMUSG00000038965.17	31.4016	0.00426279	FALSE	TRUE	FALSE.TRUE
ENSMUSG00000038900.17	31.775	0.0102737	FALSE	TRUE	FALSE.TRUE
ENSMUSG00000038845.11	31.4374	0.00358651	FALSE	TRUE	FALSE.TRUE
ENSMUSG00000038828.13	29.1211	0.0165819	FALSE	TRUE	FALSE.TRUE
ENSMUSG00000038759.15	28.8194	0.0221976	FALSE	TRUE	FALSE.TRUE
ENSMUSG00000038733.14	28.1746	0.00842875	FALSE	TRUE	FALSE.TRUE
ENSMUSG00000038722.17	27.1229	0.0391136	FALSE	TRUE	FALSE.TRUE
ENSMUSG00000038717.8	29.2722	0.0134379	FALSE	TRUE	FALSE.TRUE
ENSMUSG00000038712.16	28.3115	0.0228283	FALSE	TRUE	FALSE.TRUE
ENSMUSG00000038690.15	29.6062	0.0170401	FALSE	TRUE	FALSE.TRUE
ENSMUSG00000038650.15	34.0435	0.00993497	FALSE	TRUE	FALSE.TRUE
ENSMUSG00000038642.10	34.9738	0.0334016	FALSE	TRUE	FALSE.TRUE
ENSMUSG00000038612.16	27.204	0.0416965	FALSE	TRUE	FALSE.TRUE
ENSMUSG00000038608.15	28.9005	0.00614649	FALSE	TRUE	FALSE.TRUE
ENSMUSG00000038520.15	27.5674	0.0194039	FALSE	TRUE	FALSE.TRUE
ENSMUSG00000038503.15	27.3147	0.0498177	FALSE	TRUE	FALSE.TRUE
ENSMUSG00000038467.15	28.695	0.0189639	FALSE	TRUE	FALSE.TRUE
ENSMUSG00000038462.3	28.7682	0.0145941	FALSE	TRUE	FALSE.TRUE
ENSMUSG00000038429.10	31.3905	0.00209766	FALSE	TRUE	FALSE.TRUE
ENSMUSG00000038366.15	32.4981	0.00565737	FALSE	TRUE	FALSE.TRUE
ENSMUSG00000038274.13	29.5156	0.0282867	FALSE	TRUE	FALSE.TRUE
ENSMUSG00000038178.16	27.9903	0.00523318	FALSE	TRUE	FALSE.TRUE
ENSMUSG00000038160.7	28.3511	0.0136468	FALSE	TRUE	FALSE.TRUE
ENSMUSG00000038147.13	29.7357	0.0274104	FALSE	TRUE	FALSE.TRUE
ENSMUSG00000038102.15	28.4986	0.0130781	FALSE	TRUE	FALSE.TRUE
ENSMUSG00000038084.16	28.2138	0.0174737	FALSE	TRUE	FALSE.TRUE
ENSMUSG00000038024.17	30.0046	0.0104661	FALSE	TRUE	FALSE.TRUE
ENSMUSG00000038014.7	30.1319	0.00580691	FALSE	TRUE	FALSE.TRUE
ENSMUSG00000037935.16	27.1432	0.0246375	FALSE	TRUE	FALSE.TRUE
ENSMUSG00000037916.14	27.9032	0.00882577	FALSE	TRUE	FALSE.TRUE
ENSMUSG00000037902.18	30.5028	0.0109577	FALSE	TRUE	FALSE.TRUE
ENSMUSG00000037851.13	30.6971	0.0124856	FALSE	TRUE	FALSE.TRUE
ENSMUSG00000037820.15	29.7497	0.0157888	FALSE	TRUE	FALSE.TRUE
ENSMUSG00000037805.15	31.9558	0.0112631	FALSE	TRUE	FALSE.TRUE
ENSMUSG00000037742.14	35.4494	0.00661493	FALSE	TRUE	FALSE.TRUE
ENSMUSG00000037731.5	29.0688	0.0173182	FALSE	TRUE	FALSE.TRUE
ENSMUSG00000037720.16	29.2191	0.00650073	FALSE	TRUE	FALSE.TRUE
ENSMUSG00000037679.9	27.703	0.0614763	FALSE	TRUE	FALSE.TRUE
ENSMUSG00000037608.16	28.0808	0.0210631	FALSE	TRUE	FALSE.TRUE
ENSMUSG00000037563.15	32.5333	0.00824338	FALSE	TRUE	FALSE.TRUE
ENSMUSG00000037523.13	28.8658	0.00882106	FALSE	TRUE	FALSE.TRUE
ENSMUSG00000037470.14	29.0686	0.021715	FALSE	TRUE	FALSE.TRUE
ENSMUSG00000037419.9	27.1597	0.0103244	FALSE	TRUE	FALSE.TRUE
ENSMUSG00000037373.12	28.6377	0.0182052	FALSE	TRUE	FALSE.TRUE
ENSMUSG00000037364.12	28.8234	0.0140914	FALSE	TRUE	FALSE.TRUE
ENSMUSG00000037351.9	27.9327	0.00819082	FALSE	TRUE	FALSE.TRUE
ENSMUSG00000037344.14	28.3903	0.00911568	FALSE	TRUE	FALSE.TRUE
ENSMUSG00000037331.15	28.1264	0.0259899	FALSE	TRUE	FALSE.TRUE
ENSMUSG00000037295.7	27.6151	0.0183881	FALSE	TRUE	FALSE.TRUE
ENSMUSG00000037242.8	32.1137	0.00981483	FALSE	TRUE	FALSE.TRUE
ENSMUSG00000037236.16	30.0998	0.00942576	FALSE	TRUE	FALSE.TRUE
ENSMUSG00000037234.17	28.1181	0.0170347	FALSE	TRUE	FALSE.TRUE
ENSMUSG00000037149.10	30.4115	0.00836447	FALSE	TRUE	FALSE.TRUE
ENSMUSG00000037062.13	29.7099	0.0109342	FALSE	TRUE	FALSE.TRUE
ENSMUSG00000037012.18	28.9212	0.00576561	FALSE	TRUE	FALSE.TRUE
ENSMUSG00000036986.16	27.0712	0.0263675	FALSE	TRUE	FALSE.TRUE
ENSMUSG00000036943.9	30.6897	0.0114599	FALSE	TRUE	FALSE.TRUE
ENSMUSG00000036940.15	27.1683	0.0412251	FALSE	TRUE	FALSE.TRUE
ENSMUSG00000036932.14	30.2903	0.0061219	FALSE	TRUE	FALSE.TRUE
ENSMUSG00000036908.17	28.385	0.0103751	FALSE	TRUE	FALSE.TRUE
ENSMUSG00000036905.8	30.7881	0.0263409	FALSE	TRUE	FALSE.TRUE
ENSMUSG00000036896.5	30.5571	0.0231444	FALSE	TRUE	FALSE.TRUE
ENSMUSG00000036894.3	29.6958	0.0117943	FALSE	TRUE	FALSE.TRUE
ENSMUSG00000036887.5	27.248	0.0502317	FALSE	TRUE	FALSE.TRUE
ENSMUSG00000036880.10	28.1197	0.0724227	FALSE	TRUE	FALSE.TRUE
ENSMUSG00000036820.12	30.698	0.00455856	FALSE	TRUE	FALSE.TRUE
ENSMUSG00000036781.13	28.411	0.035111	FALSE	TRUE	FALSE.TRUE
ENSMUSG00000036751.7	28.3011	0.0587948	FALSE	TRUE	FALSE.TRUE
ENSMUSG00000036698.11	27.3225	0.0091503	FALSE	TRUE	FALSE.TRUE
ENSMUSG00000036644.15	27.0452	0.00981128	FALSE	TRUE	FALSE.TRUE
ENSMUSG00000036636.10	27.7165	0.0331811	FALSE	TRUE	FALSE.TRUE
ENSMUSG00000036632.9	28.001	0.0123989	FALSE	TRUE	FALSE.TRUE
ENSMUSG00000036606.17	30.589	0.00362205	FALSE	TRUE	FALSE.TRUE
ENSMUSG00000036550.16	28.2463	0.0315859	FALSE	TRUE	FALSE.TRUE
ENSMUSG00000036513.15	27.929	0.00668935	FALSE	TRUE	FALSE.TRUE
ENSMUSG00000036499.9	30.9457	0.00803056	FALSE	TRUE	FALSE.TRUE
ENSMUSG00000036427.5	32.4452	0.0152339	FALSE	TRUE	FALSE.TRUE
ENSMUSG00000036402.13	28.4566	0.0406629	FALSE	TRUE	FALSE.TRUE
ENSMUSG00000036371.6	30.9977	0.0107231	FALSE	TRUE	FALSE.TRUE
ENSMUSG00000036323.14	29.6969	0.00633388	FALSE	TRUE	FALSE.TRUE
ENSMUSG00000036309.14	27.8783	0.0221585	FALSE	TRUE	FALSE.TRUE
ENSMUSG00000036270.16	28.3954	0.0269892	FALSE	TRUE	FALSE.TRUE
ENSMUSG00000036199.9	29.5598	0.0456691	FALSE	TRUE	FALSE.TRUE
ENSMUSG00000036181.2	30.8773	0.0361127	FALSE	TRUE	FALSE.TRUE
ENSMUSG00000036104.12	28.1229	0.0111013	FALSE	TRUE	FALSE.TRUE
ENSMUSG00000036067.12	28.0329	0.0274436	FALSE	TRUE	FALSE.TRUE
ENSMUSG00000036057.11	28.8715	0.0112297	FALSE	TRUE	FALSE.TRUE
ENSMUSG00000035960.14	29.6274	0.00902502	FALSE	TRUE	FALSE.TRUE
ENSMUSG00000035898.13	29.759	0.00647221	FALSE	TRUE	FALSE.TRUE
ENSMUSG00000035770.8	28.317	0.00935411	FALSE	TRUE	FALSE.TRUE
ENSMUSG00000035754.8	27.1925	0.0334782	FALSE	TRUE	FALSE.TRUE
ENSMUSG00000035726.8	28.9828	0.0268975	FALSE	TRUE	FALSE.TRUE
ENSMUSG00000035697.14	30.2665	0.0165868	FALSE	TRUE	FALSE.TRUE
ENSMUSG00000035692.7	28.8797	0.07019	FALSE	TRUE	FALSE.TRUE
ENSMUSG00000035437.15	27.1182	0.0204106	FALSE	TRUE	FALSE.TRUE
ENSMUSG00000035376.10	27.3871	0.0283157	FALSE	TRUE	FALSE.TRUE
ENSMUSG00000035297.14	28.615	0.00349661	FALSE	TRUE	FALSE.TRUE
ENSMUSG00000035284.10	29.1912	0.00761072	FALSE	TRUE	FALSE.TRUE
ENSMUSG00000035273.14	29.7464	0.00838243	FALSE	TRUE	FALSE.TRUE
ENSMUSG00000035247.16	27.1436	0.0107035	FALSE	TRUE	FALSE.TRUE
ENSMUSG00000035227.7	29.4471	0.0051283	FALSE	TRUE	FALSE.TRUE
ENSMUSG00000035203.16	27.562	0.0107215	FALSE	TRUE	FALSE.TRUE
ENSMUSG00000035199.6	29.5563	0.01466	FALSE	TRUE	FALSE.TRUE
ENSMUSG00000035152.14	30.7045	0.00327281	FALSE	TRUE	FALSE.TRUE
ENSMUSG00000035150.15	29.8363	0.0106443	FALSE	TRUE	FALSE.TRUE
ENSMUSG00000034994.10	34.9312	0.00957111	FALSE	TRUE	FALSE.TRUE
ENSMUSG00000034993.7	34.2552	0.00806419	FALSE	TRUE	FALSE.TRUE
ENSMUSG00000034892.8	28.6589	0.0415613	FALSE	TRUE	FALSE.TRUE
ENSMUSG00000034826.14	27.276	0.0140941	FALSE	TRUE	FALSE.TRUE
ENSMUSG00000034807.9	30.4662	0.0037881	FALSE	TRUE	FALSE.TRUE
ENSMUSG00000034786.17	27.4149	0.0436243	FALSE	TRUE	FALSE.TRUE
ENSMUSG00000034744.13	30.4442	0.0137649	FALSE	TRUE	FALSE.TRUE
ENSMUSG00000034709.8	28.6554	0.00493021	FALSE	TRUE	FALSE.TRUE
ENSMUSG00000034708.12	31.6497	0.0164578	FALSE	TRUE	FALSE.TRUE
ENSMUSG00000034602.15	27.9527	0.0197395	FALSE	TRUE	FALSE.TRUE
ENSMUSG00000034595.17	28.9846	0.0114537	FALSE	TRUE	FALSE.TRUE
ENSMUSG00000034593.16	31.2216	0.00922023	FALSE	TRUE	FALSE.TRUE
ENSMUSG00000034566.10	31.4701	0.00602905	FALSE	TRUE	FALSE.TRUE
ENSMUSG00000034560.6	27.0782	0.00851044	FALSE	TRUE	FALSE.TRUE
ENSMUSG00000034484.8	32.3261	0.0086001	FALSE	TRUE	FALSE.TRUE
ENSMUSG00000034480.18	27.4984	0.0175722	FALSE	TRUE	FALSE.TRUE
ENSMUSG00000034459.8	28.3892	0.0617893	FALSE	TRUE	FALSE.TRUE
ENSMUSG00000034432.11	27.9833	0.0135589	FALSE	TRUE	FALSE.TRUE
ENSMUSG00000034422.14	28.3128	0.0666842	FALSE	TRUE	FALSE.TRUE
ENSMUSG00000034342.9	29.3424	0.00350076	FALSE	TRUE	FALSE.TRUE
ENSMUSG00000034341.17	27.5064	0.0124828	FALSE	TRUE	FALSE.TRUE
ENSMUSG00000034330.10	31.1742	0.012795	FALSE	TRUE	FALSE.TRUE
ENSMUSG00000034290.9	28.6973	0.0133816	FALSE	TRUE	FALSE.TRUE
ENSMUSG00000034216.12	28.8819	0.00810774	FALSE	TRUE	FALSE.TRUE
ENSMUSG00000034187.18	27.2967	0.0451959	FALSE	TRUE	FALSE.TRUE
ENSMUSG00000034160.13	28.3951	0.0158066	FALSE	TRUE	FALSE.TRUE
ENSMUSG00000034152.6	27.7897	0.0105999	FALSE	TRUE	FALSE.TRUE
ENSMUSG00000034120.18	30.3156	0.0183646	FALSE	TRUE	FALSE.TRUE
ENSMUSG00000034116.17	30.9343	0.00497584	FALSE	TRUE	FALSE.TRUE
ENSMUSG00000034088.15	29.0876	0.00634607	FALSE	TRUE	FALSE.TRUE
ENSMUSG00000034024.8	28.5019	0.0131865	FALSE	TRUE	FALSE.TRUE
ENSMUSG00000034021.15	27.6973	0.0467719	FALSE	TRUE	FALSE.TRUE
ENSMUSG00000033916.5	27.2442	0.0679365	FALSE	TRUE	FALSE.TRUE
ENSMUSG00000033880.11	29.1135	0.0166455	FALSE	TRUE	FALSE.TRUE
ENSMUSG00000033813.15	28.1859	0.0226566	FALSE	TRUE	FALSE.TRUE
ENSMUSG00000033793.12	31.6378	0.0101969	FALSE	TRUE	FALSE.TRUE
ENSMUSG00000033777.4	30.0551	0.0107743	FALSE	TRUE	FALSE.TRUE
ENSMUSG00000033735.9	29.6576	0.00298995	FALSE	TRUE	FALSE.TRUE
ENSMUSG00000033732.10	30.9186	0.0122195	FALSE	TRUE	FALSE.TRUE
ENSMUSG00000033712.6	28.5783	0.0343838	FALSE	TRUE	FALSE.TRUE
ENSMUSG00000033706.13	27.0348	0.0435403	FALSE	TRUE	FALSE.TRUE
ENSMUSG00000033629.6	28.2354	0.00930618	FALSE	TRUE	FALSE.TRUE
ENSMUSG00000033499.14	27.5468	0.0215033	FALSE	TRUE	FALSE.TRUE
ENSMUSG00000033382.15	27.7422	0.0118031	FALSE	TRUE	FALSE.TRUE
ENSMUSG00000033335.17	31.1833	0.00288589	FALSE	TRUE	FALSE.TRUE
ENSMUSG00000033307.7	31.8411	0.0169726	FALSE	TRUE	FALSE.TRUE
ENSMUSG00000033220.7	31.0043	0.0026883	FALSE	TRUE	FALSE.TRUE
ENSMUSG00000033184.14	30.1258	0.00840384	FALSE	TRUE	FALSE.TRUE
ENSMUSG00000033161.10	31.7212	0.00791171	FALSE	TRUE	FALSE.TRUE
ENSMUSG00000033128.9	27.5725	0.055094	FALSE	TRUE	FALSE.TRUE
ENSMUSG00000033096.7	28.2602	0.0108925	FALSE	TRUE	FALSE.TRUE
ENSMUSG00000033059.7	31.0071	0.0034121	FALSE	TRUE	FALSE.TRUE
ENSMUSG00000033047.5	27.7543	0.0412175	FALSE	TRUE	FALSE.TRUE
ENSMUSG00000032966.14	29.1436	0.0569187	FALSE	TRUE	FALSE.TRUE
ENSMUSG00000032959.12	31.8097	0.00475852	FALSE	TRUE	FALSE.TRUE
ENSMUSG00000032870.8	28.6614	0.0128854	FALSE	TRUE	FALSE.TRUE
ENSMUSG00000032812.18	29.8131	0.00233718	FALSE	TRUE	FALSE.TRUE
ENSMUSG00000032788.15	32.5173	0.0160711	FALSE	TRUE	FALSE.TRUE
ENSMUSG00000032763.11	27.2807	0.0170107	FALSE	TRUE	FALSE.TRUE
ENSMUSG00000032737.13	29.7603	0.00702236	FALSE	TRUE	FALSE.TRUE
ENSMUSG00000032667.17	29.1447	0.00765342	FALSE	TRUE	FALSE.TRUE
ENSMUSG00000032643.12	29.1231	0.00672979	FALSE	TRUE	FALSE.TRUE
ENSMUSG00000032637.15	29.0776	0.0178187	FALSE	TRUE	FALSE.TRUE
ENSMUSG00000032612.14	28.6935	0.0103998	FALSE	TRUE	FALSE.TRUE
ENSMUSG00000032604.16	28.8419	0.0103725	FALSE	TRUE	FALSE.TRUE
ENSMUSG00000032602.6	28.5859	0.0235308	FALSE	TRUE	FALSE.TRUE
ENSMUSG00000032590.14	29.7367	0.00329506	FALSE	TRUE	FALSE.TRUE
ENSMUSG00000032575.16	29.1829	0.0220023	FALSE	TRUE	FALSE.TRUE
ENSMUSG00000032571.14	28.7866	0.00703204	FALSE	TRUE	FALSE.TRUE
ENSMUSG00000032562.13	32.9435	0.00551527	FALSE	TRUE	FALSE.TRUE
ENSMUSG00000032560.14	27.2549	0.00939252	FALSE	TRUE	FALSE.TRUE
ENSMUSG00000032557.13	28.6656	0.0105832	FALSE	TRUE	FALSE.TRUE
ENSMUSG00000032553.14	28.9704	0.00606896	FALSE	TRUE	FALSE.TRUE
ENSMUSG00000032518.6	31.7248	0.011458	FALSE	TRUE	FALSE.TRUE
ENSMUSG00000032504.15	32.047	0.00361047	FALSE	TRUE	FALSE.TRUE
ENSMUSG00000032479.15	30.0947	0.0127975	FALSE	TRUE	FALSE.TRUE
ENSMUSG00000032458.6	31.6077	0.0019434	FALSE	TRUE	FALSE.TRUE
ENSMUSG00000032437.10	29.2809	0.0125686	FALSE	TRUE	FALSE.TRUE
ENSMUSG00000032436.17	27.2929	0.039552	FALSE	TRUE	FALSE.TRUE
ENSMUSG00000032435.9	30.311	0.00284759	FALSE	TRUE	FALSE.TRUE
ENSMUSG00000032423.12	30.0784	0.00847124	FALSE	TRUE	FALSE.TRUE
ENSMUSG00000032412.8	30.6586	0.00979876	FALSE	TRUE	FALSE.TRUE
ENSMUSG00000032399.8	33.0487	0.02698	FALSE	TRUE	FALSE.TRUE
ENSMUSG00000032388.7	29.0587	0.0142107	FALSE	TRUE	FALSE.TRUE
ENSMUSG00000032383.7	32.4261	0.00216398	FALSE	TRUE	FALSE.TRUE
ENSMUSG00000032382.14	31.2093	0.00230741	FALSE	TRUE	FALSE.TRUE
ENSMUSG00000032370.8	28.8013	0.0192629	FALSE	TRUE	FALSE.TRUE
ENSMUSG00000032359.14	30.364	0.0381288	FALSE	TRUE	FALSE.TRUE
ENSMUSG00000032350.9	27.5883	0.0219374	FALSE	TRUE	FALSE.TRUE
ENSMUSG00000032336.17	28.1327	0.0161137	FALSE	TRUE	FALSE.TRUE
ENSMUSG00000032322.14	27.9211	0.0156167	FALSE	TRUE	FALSE.TRUE
ENSMUSG00000032314.14	31.7428	0.0025855	FALSE	TRUE	FALSE.TRUE
ENSMUSG00000032312.7	29.9575	0.00393576	FALSE	TRUE	FALSE.TRUE
ENSMUSG00000032301.13	30.6284	0.00206185	FALSE	TRUE	FALSE.TRUE
ENSMUSG00000032294.17	35.1258	0.00299285	FALSE	TRUE	FALSE.TRUE
ENSMUSG00000032279.11	30.6145	0.00779955	FALSE	TRUE	FALSE.TRUE
ENSMUSG00000032249.14	30.3431	0.025085	FALSE	TRUE	FALSE.TRUE
ENSMUSG00000032231.14	34.193	0.0107496	FALSE	TRUE	FALSE.TRUE
ENSMUSG00000032220.10	32.4357	0.00680923	FALSE	TRUE	FALSE.TRUE
ENSMUSG00000032187.16	28.3673	0.0201249	FALSE	TRUE	FALSE.TRUE
ENSMUSG00000032171.7	27.237	0.0425111	FALSE	TRUE	FALSE.TRUE
ENSMUSG00000032127.9	28.1552	0.0167344	FALSE	TRUE	FALSE.TRUE
ENSMUSG00000032122.15	30.7208	0.0243175	FALSE	TRUE	FALSE.TRUE
ENSMUSG00000032115.14	29.813	0.0113061	FALSE	TRUE	FALSE.TRUE
ENSMUSG00000032097.10	29.7101	0.0199159	FALSE	TRUE	FALSE.TRUE
ENSMUSG00000032096.16	31.2924	0.0068625	FALSE	TRUE	FALSE.TRUE
ENSMUSG00000032058.14	29.7205	0.0130203	FALSE	TRUE	FALSE.TRUE
ENSMUSG00000032050.18	30.0104	0.00500562	FALSE	TRUE	FALSE.TRUE
ENSMUSG00000032047.5	30.7492	0.0141478	FALSE	TRUE	FALSE.TRUE
ENSMUSG00000032046.15	29.2482	0.032591	FALSE	TRUE	FALSE.TRUE
ENSMUSG00000032042.11	28.413	0.0231966	FALSE	TRUE	FALSE.TRUE
ENSMUSG00000031988.10	29.3866	0.00325269	FALSE	TRUE	FALSE.TRUE
ENSMUSG00000031960.14	30.3886	0.0215234	FALSE	TRUE	FALSE.TRUE
ENSMUSG00000031948.14	30.3232	0.00539399	FALSE	TRUE	FALSE.TRUE
ENSMUSG00000031938.15	29.1275	0.0179129	FALSE	TRUE	FALSE.TRUE
ENSMUSG00000031924.4	29.4972	0.01743	FALSE	TRUE	FALSE.TRUE
ENSMUSG00000031903.7	30.3596	0.0410235	FALSE	TRUE	FALSE.TRUE
ENSMUSG00000031897.9	29.6201	0.0166737	FALSE	TRUE	FALSE.TRUE
ENSMUSG00000031887.13	27.8954	0.0138132	FALSE	TRUE	FALSE.TRUE
ENSMUSG00000031885.14	27.2705	0.0255963	FALSE	TRUE	FALSE.TRUE
ENSMUSG00000031878.18	27.7606	0.00679761	FALSE	TRUE	FALSE.TRUE
ENSMUSG00000031865.16	30.6166	0.00233123	FALSE	TRUE	FALSE.TRUE
ENSMUSG00000031862.11	28.53	0.00713534	FALSE	TRUE	FALSE.TRUE
ENSMUSG00000031827.13	33.9735	0.0107086	FALSE	TRUE	FALSE.TRUE
ENSMUSG00000031818.12	31.0696	0.00710146	FALSE	TRUE	FALSE.TRUE
ENSMUSG00000031807.10	30.1377	0.0131063	FALSE	TRUE	FALSE.TRUE
ENSMUSG00000031799.10	31.524	0.00820467	FALSE	TRUE	FALSE.TRUE
ENSMUSG00000031754.10	28.5009	0.0120682	FALSE	TRUE	FALSE.TRUE
ENSMUSG00000031729.6	28.8333	0.0128515	FALSE	TRUE	FALSE.TRUE
ENSMUSG00000031715.14	29.3185	0.028171	FALSE	TRUE	FALSE.TRUE
ENSMUSG00000031708.17	29.3242	0.0247835	FALSE	TRUE	FALSE.TRUE
ENSMUSG00000031701.6	29.5916	0.00806998	FALSE	TRUE	FALSE.TRUE
ENSMUSG00000031696.9	32.8288	0.00215316	FALSE	TRUE	FALSE.TRUE
ENSMUSG00000031691.14	27.0243	0.0582707	FALSE	TRUE	FALSE.TRUE
ENSMUSG00000031672.8	32.8734	0.00314745	FALSE	TRUE	FALSE.TRUE
ENSMUSG00000031641.14	27.1292	0.030523	FALSE	TRUE	FALSE.TRUE
ENSMUSG00000031633.4	31.29	0.00725052	FALSE	TRUE	FALSE.TRUE
ENSMUSG00000031628.9	28.273	0.0111567	FALSE	TRUE	FALSE.TRUE
ENSMUSG00000031608.13	27.9816	0.0091308	FALSE	TRUE	FALSE.TRUE
ENSMUSG00000031584.16	29.9705	0.00741618	FALSE	TRUE	FALSE.TRUE
ENSMUSG00000031557.16	27.7218	0.0168738	FALSE	TRUE	FALSE.TRUE
ENSMUSG00000031537.15	27.4823	0.0133941	FALSE	TRUE	FALSE.TRUE
ENSMUSG00000031521.5	28.922	0.0672882	FALSE	TRUE	FALSE.TRUE
ENSMUSG00000031506.11	27.7694	0.0137083	FALSE	TRUE	FALSE.TRUE
ENSMUSG00000031485.15	29.3694	0.00904223	FALSE	TRUE	FALSE.TRUE
ENSMUSG00000031479.9	27.4473	0.0158692	FALSE	TRUE	FALSE.TRUE
ENSMUSG00000031447.7	30.2858	0.032928	FALSE	TRUE	FALSE.TRUE
ENSMUSG00000031402.12	31.0461	0.00473336	FALSE	TRUE	FALSE.TRUE
ENSMUSG00000031400.10	33.0251	0.00399576	FALSE	TRUE	FALSE.TRUE
ENSMUSG00000031387.14	27.9052	0.0160432	FALSE	TRUE	FALSE.TRUE
ENSMUSG00000031386.14	29.3557	0.0225653	FALSE	TRUE	FALSE.TRUE
ENSMUSG00000031378.14	28.5382	0.0119225	FALSE	TRUE	FALSE.TRUE
ENSMUSG00000031360.14	28.6212	0.0180413	FALSE	TRUE	FALSE.TRUE
ENSMUSG00000031353.13	27.6812	0.0373419	FALSE	TRUE	FALSE.TRUE
ENSMUSG00000031349.4	28.6121	0.0590295	FALSE	TRUE	FALSE.TRUE
ENSMUSG00000031337.16	27.7454	0.00554894	FALSE	TRUE	FALSE.TRUE
ENSMUSG00000031333.7	28.5497	0.00805099	FALSE	TRUE	FALSE.TRUE
ENSMUSG00000031320.9	32.7626	0.00972292	FALSE	TRUE	FALSE.TRUE
ENSMUSG00000031311.17	30.7094	0.0169752	FALSE	TRUE	FALSE.TRUE
ENSMUSG00000031299.10	30.2999	0.00264717	FALSE	TRUE	FALSE.TRUE
ENSMUSG00000031278.12	29.6265	0.0445206	FALSE	TRUE	FALSE.TRUE
ENSMUSG00000031266.7	29.7706	0.0448514	FALSE	TRUE	FALSE.TRUE
ENSMUSG00000031264.13	29.2831	0.00428421	FALSE	TRUE	FALSE.TRUE
ENSMUSG00000031246.14	30.5697	0.0101461	FALSE	TRUE	FALSE.TRUE
ENSMUSG00000031232.17	28.5735	0.00537755	FALSE	TRUE	FALSE.TRUE
ENSMUSG00000031226.13	27.9219	0.0174857	FALSE	TRUE	FALSE.TRUE
ENSMUSG00000031221.7	28.2992	0.00720002	FALSE	TRUE	FALSE.TRUE
ENSMUSG00000031207.16	34.329	0.00449348	FALSE	TRUE	FALSE.TRUE
ENSMUSG00000031198.4	27.032	0.0113379	FALSE	TRUE	FALSE.TRUE
ENSMUSG00000031167.16	28.7993	0.0303183	FALSE	TRUE	FALSE.TRUE
ENSMUSG00000031165.6	29.7911	0.00289507	FALSE	TRUE	FALSE.TRUE
ENSMUSG00000031153.16	27.0834	0.0151654	FALSE	TRUE	FALSE.TRUE
ENSMUSG00000031143.4	29.8044	0.00258757	FALSE	TRUE	FALSE.TRUE
ENSMUSG00000031101.6	27.0251	0.0540133	FALSE	TRUE	FALSE.TRUE
ENSMUSG00000031095.15	27.38	0.0217873	FALSE	TRUE	FALSE.TRUE
ENSMUSG00000031029.6	30.5477	0.0123051	FALSE	TRUE	FALSE.TRUE
ENSMUSG00000031015.8	30.3403	0.00421543	FALSE	TRUE	FALSE.TRUE
ENSMUSG00000031007.2	27.2566	0.0447196	FALSE	TRUE	FALSE.TRUE
ENSMUSG00000030987.5	27.6501	0.0313798	FALSE	TRUE	FALSE.TRUE
ENSMUSG00000030982.19	27.5357	0.0118536	FALSE	TRUE	FALSE.TRUE
ENSMUSG00000030942.8	27.5729	0.0496769	FALSE	TRUE	FALSE.TRUE
ENSMUSG00000030934.9	30.7742	0.00500083	FALSE	TRUE	FALSE.TRUE
ENSMUSG00000030884.12	29.2375	0.00906255	FALSE	TRUE	FALSE.TRUE
ENSMUSG00000030861.15	28.2671	0.00726419	FALSE	TRUE	FALSE.TRUE
ENSMUSG00000030842.12	30.8391	0.0107296	FALSE	TRUE	FALSE.TRUE
ENSMUSG00000030835.6	29.4905	0.0138424	FALSE	TRUE	FALSE.TRUE
ENSMUSG00000030826.19	30.6102	0.00206947	FALSE	TRUE	FALSE.TRUE
ENSMUSG00000030824.17	28.5093	0.00444746	FALSE	TRUE	FALSE.TRUE
ENSMUSG00000030805.14	28.526	0.0100786	FALSE	TRUE	FALSE.TRUE
ENSMUSG00000030793.4	31.0358	0.0114697	FALSE	TRUE	FALSE.TRUE
ENSMUSG00000030766.15	30.3412	0.0087728	FALSE	TRUE	FALSE.TRUE
ENSMUSG00000030754.9	31.9689	0.00549224	FALSE	TRUE	FALSE.TRUE
ENSMUSG00000030751.18	31.8769	0.00253868	FALSE	TRUE	FALSE.TRUE
ENSMUSG00000030744.13	32.6805	0.00336118	FALSE	TRUE	FALSE.TRUE
ENSMUSG00000030739.18	30.4374	0.00732869	FALSE	TRUE	FALSE.TRUE
ENSMUSG00000030707.15	33.6346	0.00338166	FALSE	TRUE	FALSE.TRUE
ENSMUSG00000030704.14	27.3396	0.0143538	FALSE	TRUE	FALSE.TRUE
ENSMUSG00000030697.7	27.2	0.0163482	FALSE	TRUE	FALSE.TRUE
ENSMUSG00000030695.16	33.1723	0.0137099	FALSE	TRUE	FALSE.TRUE
ENSMUSG00000030681.18	30.0753	0.00873328	FALSE	TRUE	FALSE.TRUE
ENSMUSG00000030662.10	31.827	0.0086599	FALSE	TRUE	FALSE.TRUE
ENSMUSG00000030659.14	27.4875	0.021146	FALSE	TRUE	FALSE.TRUE
ENSMUSG00000030654.9	28.9086	0.0231055	FALSE	TRUE	FALSE.TRUE
ENSMUSG00000030603.16	30.8493	0.00378123	FALSE	TRUE	FALSE.TRUE
ENSMUSG00000030591.17	29.3863	0.00686379	FALSE	TRUE	FALSE.TRUE
ENSMUSG00000030560.17	30.2956	0.0320772	FALSE	TRUE	FALSE.TRUE
ENSMUSG00000030541.16	29.5828	0.011197	FALSE	TRUE	FALSE.TRUE
ENSMUSG00000030536.10	29.6478	0.00693408	FALSE	TRUE	FALSE.TRUE
ENSMUSG00000030512.13	29.0586	0.0094191	FALSE	TRUE	FALSE.TRUE
ENSMUSG00000030435.16	30.0592	0.0163071	FALSE	TRUE	FALSE.TRUE
ENSMUSG00000030432.12	30.7312	0.0336065	FALSE	TRUE	FALSE.TRUE
ENSMUSG00000030403.9	30.1919	0.0153636	FALSE	TRUE	FALSE.TRUE
ENSMUSG00000030357.10	28.9172	0.0198079	FALSE	TRUE	FALSE.TRUE
ENSMUSG00000030342.8	30.0985	0.0150457	FALSE	TRUE	FALSE.TRUE
ENSMUSG00000030314.16	27.835	0.00464847	FALSE	TRUE	FALSE.TRUE
ENSMUSG00000030302.16	27.3558	0.0164646	FALSE	TRUE	FALSE.TRUE
ENSMUSG00000030298.10	28.932	0.00514226	FALSE	TRUE	FALSE.TRUE
ENSMUSG00000030286.6	27.4132	0.0331201	FALSE	TRUE	FALSE.TRUE
ENSMUSG00000030272.15	29.3727	0.0168155	FALSE	TRUE	FALSE.TRUE
ENSMUSG00000030225.11	28.0394	0.00949545	FALSE	TRUE	FALSE.TRUE
ENSMUSG00000030224.10	30.0904	0.011206	FALSE	TRUE	FALSE.TRUE
ENSMUSG00000030220.13	33.066	0.0102481	FALSE	TRUE	FALSE.TRUE
ENSMUSG00000030105.8	29.7984	0.0174228	FALSE	TRUE	FALSE.TRUE
ENSMUSG00000030095.10	30.7228	0.00958732	FALSE	TRUE	FALSE.TRUE
ENSMUSG00000030088.15	28.9512	0.00522076	FALSE	TRUE	FALSE.TRUE
ENSMUSG00000030084.11	27.7854	0.0267541	FALSE	TRUE	FALSE.TRUE
ENSMUSG00000030082.14	30.6809	0.00672087	FALSE	TRUE	FALSE.TRUE
ENSMUSG00000030079.15	28.845	0.0158576	FALSE	TRUE	FALSE.TRUE
ENSMUSG00000030062.7	30.764	0.00336737	FALSE	TRUE	FALSE.TRUE
ENSMUSG00000030061.16	27.8547	0.0194012	FALSE	TRUE	FALSE.TRUE
ENSMUSG00000030058.17	31.2562	0.00548353	FALSE	TRUE	FALSE.TRUE
ENSMUSG00000030057.15	29.3732	0.0238589	FALSE	TRUE	FALSE.TRUE
ENSMUSG00000030047.14	31.9895	0.0199512	FALSE	TRUE	FALSE.TRUE
ENSMUSG00000030036.8	29.5701	0.00837841	FALSE	TRUE	FALSE.TRUE
ENSMUSG00000030007.8	29.5848	0.0186066	FALSE	TRUE	FALSE.TRUE
ENSMUSG00000029998.14	30.2314	0.0186254	FALSE	TRUE	FALSE.TRUE
ENSMUSG00000029994.17	33.4407	0.0158561	FALSE	TRUE	FALSE.TRUE
ENSMUSG00000029993.16	27.4297	0.0155135	FALSE	TRUE	FALSE.TRUE
ENSMUSG00000029992.14	28.8082	0.00575643	FALSE	TRUE	FALSE.TRUE
ENSMUSG00000029919.5	28.8953	0.0191991	FALSE	TRUE	FALSE.TRUE
ENSMUSG00000029911.14	27.7191	0.0210717	FALSE	TRUE	FALSE.TRUE
ENSMUSG00000029860.16	29.5021	0.0058416	FALSE	TRUE	FALSE.TRUE
ENSMUSG00000029840.8	30.6894	0.00841622	FALSE	TRUE	FALSE.TRUE
ENSMUSG00000029836.15	28.735	0.0210062	FALSE	TRUE	FALSE.TRUE
ENSMUSG00000029826.14	27.7658	0.0186401	FALSE	TRUE	FALSE.TRUE
ENSMUSG00000029823.16	28.9453	0.00910299	FALSE	TRUE	FALSE.TRUE
ENSMUSG00000029777.10	30.5865	0.0180877	FALSE	TRUE	FALSE.TRUE
ENSMUSG00000029776.11	29.1363	0.00686661	FALSE	TRUE	FALSE.TRUE
ENSMUSG00000029771.12	28.6288	0.00754162	FALSE	TRUE	FALSE.TRUE
ENSMUSG00000029767.16	27.3334	0.051902	FALSE	TRUE	FALSE.TRUE
ENSMUSG00000029763.17	27.3736	0.0104977	FALSE	TRUE	FALSE.TRUE
ENSMUSG00000029762.6	29.8733	0.017793	FALSE	TRUE	FALSE.TRUE
ENSMUSG00000029730.16	28.6726	0.0289744	FALSE	TRUE	FALSE.TRUE
ENSMUSG00000029720.9	27.9527	0.0409402	FALSE	TRUE	FALSE.TRUE
ENSMUSG00000029713.15	31.6436	0.00830343	FALSE	TRUE	FALSE.TRUE
ENSMUSG00000029686.15	28.6495	0.00981682	FALSE	TRUE	FALSE.TRUE
ENSMUSG00000029657.15	27.2548	0.0475008	FALSE	TRUE	FALSE.TRUE
ENSMUSG00000029632.7	29.72	0.0107025	FALSE	TRUE	FALSE.TRUE
ENSMUSG00000029623.14	27.1168	0.030349	FALSE	TRUE	FALSE.TRUE
ENSMUSG00000029622.16	33.7359	0.00759015	FALSE	TRUE	FALSE.TRUE
ENSMUSG00000029617.10	27.492	0.0451479	FALSE	TRUE	FALSE.TRUE
ENSMUSG00000029614.13	32.7685	0.013225	FALSE	TRUE	FALSE.TRUE
ENSMUSG00000029610.13	28.5841	0.00904431	FALSE	TRUE	FALSE.TRUE
ENSMUSG00000029598.12	30.6915	0.0301955	FALSE	TRUE	FALSE.TRUE
ENSMUSG00000029580.14	36.8785	0.00647593	FALSE	TRUE	FALSE.TRUE
ENSMUSG00000029560.12	28.0321	0.0206703	FALSE	TRUE	FALSE.TRUE
ENSMUSG00000029545.13	30.6468	0.00682488	FALSE	TRUE	FALSE.TRUE
ENSMUSG00000029484.12	31.5717	0.00674154	FALSE	TRUE	FALSE.TRUE
ENSMUSG00000029482.4	29.5728	0.0658728	FALSE	TRUE	FALSE.TRUE
ENSMUSG00000029470.15	30.7416	0.021658	FALSE	TRUE	FALSE.TRUE
ENSMUSG00000029467.15	31.1246	0.0075386	FALSE	TRUE	FALSE.TRUE
ENSMUSG00000029465.14	32.0146	0.0103982	FALSE	TRUE	FALSE.TRUE
ENSMUSG00000029462.18	31.1839	0.00529715	FALSE	TRUE	FALSE.TRUE
ENSMUSG00000029455.14	32.2589	0.0104955	FALSE	TRUE	FALSE.TRUE
ENSMUSG00000029447.11	31.8046	0.011039	FALSE	TRUE	FALSE.TRUE
ENSMUSG00000029440.15	27.882	0.0144223	FALSE	TRUE	FALSE.TRUE
ENSMUSG00000029432.12	27.0356	0.0230808	FALSE	TRUE	FALSE.TRUE
ENSMUSG00000029430.13	31.8427	0.00903837	FALSE	TRUE	FALSE.TRUE
ENSMUSG00000029426.8	28.7869	0.0144294	FALSE	TRUE	FALSE.TRUE
ENSMUSG00000029405.16	28.6862	0.0139024	FALSE	TRUE	FALSE.TRUE
ENSMUSG00000029326.13	27.569	0.0179665	FALSE	TRUE	FALSE.TRUE
ENSMUSG00000029311.16	30.7928	0.0124344	FALSE	TRUE	FALSE.TRUE
ENSMUSG00000029291.11	28.8154	0.00795132	FALSE	TRUE	FALSE.TRUE
ENSMUSG00000029254.16	28.9488	0.00882814	FALSE	TRUE	FALSE.TRUE
ENSMUSG00000029250.5	28.366	0.0188272	FALSE	TRUE	FALSE.TRUE
ENSMUSG00000029247.17	30.7457	0.0102016	FALSE	TRUE	FALSE.TRUE
ENSMUSG00000029223.12	28.0997	0.0277864	FALSE	TRUE	FALSE.TRUE
ENSMUSG00000029213.11	27.3137	0.0217467	FALSE	TRUE	FALSE.TRUE
ENSMUSG00000029198.3	29.1558	0.00873619	FALSE	TRUE	FALSE.TRUE
ENSMUSG00000029169.11	28.8986	0.0190736	FALSE	TRUE	FALSE.TRUE
ENSMUSG00000029152.13	27.4354	0.0219997	FALSE	TRUE	FALSE.TRUE
ENSMUSG00000029147.11	27.9012	0.030569	FALSE	TRUE	FALSE.TRUE
ENSMUSG00000029145.12	27.2535	0.02782	FALSE	TRUE	FALSE.TRUE
ENSMUSG00000029119.9	30.4046	0.012038	FALSE	TRUE	FALSE.TRUE
ENSMUSG00000029103.16	28.8545	0.0122217	FALSE	TRUE	FALSE.TRUE
ENSMUSG00000029098.17	29.864	0.0108448	FALSE	TRUE	FALSE.TRUE
ENSMUSG00000029064.15	31.1288	0.00578373	FALSE	TRUE	FALSE.TRUE
ENSMUSG00000029059.9	28.326	0.00831105	FALSE	TRUE	FALSE.TRUE
ENSMUSG00000029048.3	28.9404	0.00567808	FALSE	TRUE	FALSE.TRUE
ENSMUSG00000029017.13	28.3085	0.0115838	FALSE	TRUE	FALSE.TRUE
ENSMUSG00000028980.14	28.2996	0.0109769	FALSE	TRUE	FALSE.TRUE
ENSMUSG00000028969.10	28.0123	0.00592165	FALSE	TRUE	FALSE.TRUE
ENSMUSG00000028964.14	30.8884	0.0200351	FALSE	TRUE	FALSE.TRUE
ENSMUSG00000028961.15	34.6884	0.00398244	FALSE	TRUE	FALSE.TRUE
ENSMUSG00000028960.20	27.2356	0.0546246	FALSE	TRUE	FALSE.TRUE
ENSMUSG00000028955.3	29.2594	0.00428199	FALSE	TRUE	FALSE.TRUE
ENSMUSG00000028954.11	28.8659	0.0113015	FALSE	TRUE	FALSE.TRUE
ENSMUSG00000028953.10	27.5676	0.057177	FALSE	TRUE	FALSE.TRUE
ENSMUSG00000028945.9	27.9592	0.0101775	FALSE	TRUE	FALSE.TRUE
ENSMUSG00000028937.14	28.9458	0.0316106	FALSE	TRUE	FALSE.TRUE
ENSMUSG00000028936.15	30.7261	0.00928622	FALSE	TRUE	FALSE.TRUE
ENSMUSG00000028932.8	30.964	0.003781	FALSE	TRUE	FALSE.TRUE
ENSMUSG00000028931.12	30.3111	0.00826246	FALSE	TRUE	FALSE.TRUE
ENSMUSG00000028910.12	27.8878	0.0123469	FALSE	TRUE	FALSE.TRUE
ENSMUSG00000028906.17	29.2033	0.0092682	FALSE	TRUE	FALSE.TRUE
ENSMUSG00000028902.4	29.3613	0.0218713	FALSE	TRUE	FALSE.TRUE
ENSMUSG00000028896.13	28.565	0.0182057	FALSE	TRUE	FALSE.TRUE
ENSMUSG00000028879.4	29.6113	0.00728855	FALSE	TRUE	FALSE.TRUE
ENSMUSG00000028868.13	29.6565	0.00507528	FALSE	TRUE	FALSE.TRUE
ENSMUSG00000028851.6	29.7985	0.00953868	FALSE	TRUE	FALSE.TRUE
ENSMUSG00000028849.17	27.7644	0.0246491	FALSE	TRUE	FALSE.TRUE
ENSMUSG00000028847.8	28.5588	0.0119897	FALSE	TRUE	FALSE.TRUE
ENSMUSG00000028843.8	31.0149	0.0170866	FALSE	TRUE	FALSE.TRUE
ENSMUSG00000028837.8	30.635	0.00569614	FALSE	TRUE	FALSE.TRUE
ENSMUSG00000028832.11	28.7228	0.0285817	FALSE	TRUE	FALSE.TRUE
ENSMUSG00000028820.13	31.722	0.0149804	FALSE	TRUE	FALSE.TRUE
ENSMUSG00000028800.15	27.8251	0.0411629	FALSE	TRUE	FALSE.TRUE
ENSMUSG00000028798.16	28.4459	0.0173558	FALSE	TRUE	FALSE.TRUE
ENSMUSG00000028792.14	29.7884	0.00699768	FALSE	TRUE	FALSE.TRUE
ENSMUSG00000028790.13	29.4897	0.0234385	FALSE	TRUE	FALSE.TRUE
ENSMUSG00000028788.14	27.4986	0.0353438	FALSE	TRUE	FALSE.TRUE
ENSMUSG00000028779.16	27.4518	0.0393132	FALSE	TRUE	FALSE.TRUE
ENSMUSG00000028759.13	29.9611	0.0275487	FALSE	TRUE	FALSE.TRUE
ENSMUSG00000028757.4	32.1754	0.00213002	FALSE	TRUE	FALSE.TRUE
ENSMUSG00000028745.18	31.5953	0.0034336	FALSE	TRUE	FALSE.TRUE
ENSMUSG00000028743.7	28.892	0.004649	FALSE	TRUE	FALSE.TRUE
ENSMUSG00000028737.15	27.0923	0.0243891	FALSE	TRUE	FALSE.TRUE
ENSMUSG00000028719.8	31.314	0.00403734	FALSE	TRUE	FALSE.TRUE
ENSMUSG00000028692.14	33.6614	0.0208505	FALSE	TRUE	FALSE.TRUE
ENSMUSG00000028691.12	36.2094	0.0146875	FALSE	TRUE	FALSE.TRUE
ENSMUSG00000028684.14	27.725	0.0324153	FALSE	TRUE	FALSE.TRUE
ENSMUSG00000028676.17	27.4504	0.0536658	FALSE	TRUE	FALSE.TRUE
ENSMUSG00000028672.13	29.3207	0.0105666	FALSE	TRUE	FALSE.TRUE
ENSMUSG00000028671.16	27.6775	0.0449007	FALSE	TRUE	FALSE.TRUE
ENSMUSG00000028670.14	29.0981	0.0107987	FALSE	TRUE	FALSE.TRUE
ENSMUSG00000028657.14	29.7136	0.0376557	FALSE	TRUE	FALSE.TRUE
ENSMUSG00000028656.14	32.9836	0.0171168	FALSE	TRUE	FALSE.TRUE
ENSMUSG00000028649.21	28.6231	0.00714195	FALSE	TRUE	FALSE.TRUE
ENSMUSG00000028648.13	27.3507	0.0121718	FALSE	TRUE	FALSE.TRUE
ENSMUSG00000028646.16	28.3317	0.0104892	FALSE	TRUE	FALSE.TRUE
ENSMUSG00000028639.14	29.8347	0.00530912	FALSE	TRUE	FALSE.TRUE
ENSMUSG00000028609.6	29.0231	0.00840732	FALSE	TRUE	FALSE.TRUE
ENSMUSG00000028607.16	27.9926	0.0216448	FALSE	TRUE	FALSE.TRUE
ENSMUSG00000028577.13	28.0316	0.00886632	FALSE	TRUE	FALSE.TRUE
ENSMUSG00000028567.8	27.7997	0.0377097	FALSE	TRUE	FALSE.TRUE
ENSMUSG00000028559.17	28.3623	0.00757882	FALSE	TRUE	FALSE.TRUE
ENSMUSG00000028556.15	27.7003	0.0372859	FALSE	TRUE	FALSE.TRUE
ENSMUSG00000028552.13	28.986	0.00868395	FALSE	TRUE	FALSE.TRUE
ENSMUSG00000028495.14	31.5567	0.0398026	FALSE	TRUE	FALSE.TRUE
ENSMUSG00000028478.18	29.9954	0.0108782	FALSE	TRUE	FALSE.TRUE
ENSMUSG00000028470.10	27.7503	0.0389836	FALSE	TRUE	FALSE.TRUE
ENSMUSG00000028465.16	35.2079	0.005552	FALSE	TRUE	FALSE.TRUE
ENSMUSG00000028452.7	34.1255	0.00426516	FALSE	TRUE	FALSE.TRUE
ENSMUSG00000028447.11	27.9462	0.0090834	FALSE	TRUE	FALSE.TRUE
ENSMUSG00000028443.6	28.3051	0.00853508	FALSE	TRUE	FALSE.TRUE
ENSMUSG00000028431.11	28.0423	0.0147791	FALSE	TRUE	FALSE.TRUE
ENSMUSG00000028426.10	27.9677	0.016891	FALSE	TRUE	FALSE.TRUE
ENSMUSG00000028416.13	27.1358	0.00828038	FALSE	TRUE	FALSE.TRUE
ENSMUSG00000028412.17	27.8202	0.022362	FALSE	TRUE	FALSE.TRUE
ENSMUSG00000028409.11	28.9602	0.0137262	FALSE	TRUE	FALSE.TRUE
ENSMUSG00000028405.9	30.6735	0.00293064	FALSE	TRUE	FALSE.TRUE
ENSMUSG00000028385.14	27.1906	0.0164981	FALSE	TRUE	FALSE.TRUE
ENSMUSG00000028378.6	30.5638	0.00715735	FALSE	TRUE	FALSE.TRUE
ENSMUSG00000028367.5	32.1978	0.011487	FALSE	TRUE	FALSE.TRUE
ENSMUSG00000028343.10	30.9355	0.00547673	FALSE	TRUE	FALSE.TRUE
ENSMUSG00000028337.14	28.0191	0.0103315	FALSE	TRUE	FALSE.TRUE
ENSMUSG00000028334.10	30.4806	0.015187	FALSE	TRUE	FALSE.TRUE
ENSMUSG00000028333.10	30.6377	0.0230037	FALSE	TRUE	FALSE.TRUE
ENSMUSG00000028330.8	27.5464	0.0809523	FALSE	TRUE	FALSE.TRUE
ENSMUSG00000028300.14	27.0044	0.0134012	FALSE	TRUE	FALSE.TRUE
ENSMUSG00000028278.14	29.5675	0.0170034	FALSE	TRUE	FALSE.TRUE
ENSMUSG00000028273.15	30.11	0.0124368	FALSE	TRUE	FALSE.TRUE
ENSMUSG00000028249.15	29.6329	0.01163	FALSE	TRUE	FALSE.TRUE
ENSMUSG00000028238.6	30.2925	0.0566939	FALSE	TRUE	FALSE.TRUE
ENSMUSG00000028234.6	31.812	0.00804345	FALSE	TRUE	FALSE.TRUE
ENSMUSG00000028228.5	30.3526	0.00743581	FALSE	TRUE	FALSE.TRUE
ENSMUSG00000028223.8	29.1018	0.0195804	FALSE	TRUE	FALSE.TRUE
ENSMUSG00000028221.3	27.1431	0.0198515	FALSE	TRUE	FALSE.TRUE
ENSMUSG00000028189.12	27.6224	0.0804392	FALSE	TRUE	FALSE.TRUE
ENSMUSG00000028165.9	27.5815	0.0190821	FALSE	TRUE	FALSE.TRUE
ENSMUSG00000028164.15	28.0024	0.0659952	FALSE	TRUE	FALSE.TRUE
ENSMUSG00000028163.17	27.9979	0.0138687	FALSE	TRUE	FALSE.TRUE
ENSMUSG00000028161.17	28.8493	0.0162783	FALSE	TRUE	FALSE.TRUE
ENSMUSG00000028156.12	27.2368	0.0131948	FALSE	TRUE	FALSE.TRUE
ENSMUSG00000028149.12	29.6877	0.00656572	FALSE	TRUE	FALSE.TRUE
ENSMUSG00000028138.8	30.9005	0.00494413	FALSE	TRUE	FALSE.TRUE
ENSMUSG00000028124.15	27.804	0.040945	FALSE	TRUE	FALSE.TRUE
ENSMUSG00000028093.15	27.9722	0.0368819	FALSE	TRUE	FALSE.TRUE
ENSMUSG00000028081.6	32.8443	0.0113981	FALSE	TRUE	FALSE.TRUE
ENSMUSG00000028070.7	29.6623	0.00870455	FALSE	TRUE	FALSE.TRUE
ENSMUSG00000028063.15	31.4812	0.00358197	FALSE	TRUE	FALSE.TRUE
ENSMUSG00000028059.16	30.1055	0.00142151	FALSE	TRUE	FALSE.TRUE
ENSMUSG00000028049.15	29.6931	0.00549755	FALSE	TRUE	FALSE.TRUE
ENSMUSG00000028048.11	31.1526	0.018795	FALSE	TRUE	FALSE.TRUE
ENSMUSG00000028034.15	29.3278	0.014558	FALSE	TRUE	FALSE.TRUE
ENSMUSG00000028032.13	27.1229	0.0707465	FALSE	TRUE	FALSE.TRUE
ENSMUSG00000028030.12	28.4704	0.0498473	FALSE	TRUE	FALSE.TRUE
ENSMUSG00000027998.11	27.3959	0.0148805	FALSE	TRUE	FALSE.TRUE
ENSMUSG00000027997.9	27.1149	0.0269726	FALSE	TRUE	FALSE.TRUE
ENSMUSG00000027984.8	29.9561	0.00698752	FALSE	TRUE	FALSE.TRUE
ENSMUSG00000027940.18	30.303	0.0157139	FALSE	TRUE	FALSE.TRUE
ENSMUSG00000027893.14	29.484	0.00405807	FALSE	TRUE	FALSE.TRUE
ENSMUSG00000027852.14	27.3043	0.0924106	FALSE	TRUE	FALSE.TRUE
ENSMUSG00000027835.11	28.2867	0.00938017	FALSE	TRUE	FALSE.TRUE
ENSMUSG00000027828.12	27.8662	0.0652071	FALSE	TRUE	FALSE.TRUE
ENSMUSG00000027823.9	29.2322	0.0406732	FALSE	TRUE	FALSE.TRUE
ENSMUSG00000027810.14	29.3193	0.0187827	FALSE	TRUE	FALSE.TRUE
ENSMUSG00000027809.14	28.4862	0.00961296	FALSE	TRUE	FALSE.TRUE
ENSMUSG00000027775.9	27.5678	0.0176417	FALSE	TRUE	FALSE.TRUE
ENSMUSG00000027774.16	27.5651	0.0206622	FALSE	TRUE	FALSE.TRUE
ENSMUSG00000027746.13	27.3283	0.0856477	FALSE	TRUE	FALSE.TRUE
ENSMUSG00000027722.14	29.2138	0.0935765	FALSE	TRUE	FALSE.TRUE
ENSMUSG00000027712.13	33.7931	0.00638625	FALSE	TRUE	FALSE.TRUE
ENSMUSG00000027710.14	29.0381	0.00654211	FALSE	TRUE	FALSE.TRUE
ENSMUSG00000027706.8	27.323	0.0168918	FALSE	TRUE	FALSE.TRUE
ENSMUSG00000027698.14	31.329	0.0102818	FALSE	TRUE	FALSE.TRUE
ENSMUSG00000027680.15	27.9625	0.0254562	FALSE	TRUE	FALSE.TRUE
ENSMUSG00000027671.14	28.2308	0.0296537	FALSE	TRUE	FALSE.TRUE
ENSMUSG00000027651.16	27.0479	0.0353242	FALSE	TRUE	FALSE.TRUE
ENSMUSG00000027642.15	32.4607	0.00164322	FALSE	TRUE	FALSE.TRUE
ENSMUSG00000027639.16	32.3995	0.0159013	FALSE	TRUE	FALSE.TRUE
ENSMUSG00000027624.20	27.5383	0.0843063	FALSE	TRUE	FALSE.TRUE
ENSMUSG00000027620.16	29.5973	0.0164211	FALSE	TRUE	FALSE.TRUE
ENSMUSG00000027593.15	29.7882	0.0135249	FALSE	TRUE	FALSE.TRUE
ENSMUSG00000027566.15	31.2817	0.00343991	FALSE	TRUE	FALSE.TRUE
ENSMUSG00000027540.13	29.864	0.00574103	FALSE	TRUE	FALSE.TRUE
ENSMUSG00000027533.10	33.8532	0.0264546	FALSE	TRUE	FALSE.TRUE
ENSMUSG00000027531.16	30.2298	0.00159476	FALSE	TRUE	FALSE.TRUE
ENSMUSG00000027506.15	30.5298	0.0115819	FALSE	TRUE	FALSE.TRUE
ENSMUSG00000027479.14	30.7489	0.00853584	FALSE	TRUE	FALSE.TRUE
ENSMUSG00000027455.16	29.7158	0.0054506	FALSE	TRUE	FALSE.TRUE
ENSMUSG00000027435.8	27.0408	0.0508553	FALSE	TRUE	FALSE.TRUE
ENSMUSG00000027433.5	28.2959	0.0238036	FALSE	TRUE	FALSE.TRUE
ENSMUSG00000027429.16	27.5326	0.0446534	FALSE	TRUE	FALSE.TRUE
ENSMUSG00000027423.15	32.9846	0.00340472	FALSE	TRUE	FALSE.TRUE
ENSMUSG00000027422.15	30.0896	0.00696527	FALSE	TRUE	FALSE.TRUE
ENSMUSG00000027411.17	29.2581	0.00924654	FALSE	TRUE	FALSE.TRUE
ENSMUSG00000027406.13	27.1665	0.0591566	FALSE	TRUE	FALSE.TRUE
ENSMUSG00000027405.16	28.3152	0.012595	FALSE	TRUE	FALSE.TRUE
ENSMUSG00000027363.15	27.9948	0.016304	FALSE	TRUE	FALSE.TRUE
ENSMUSG00000027349.5	27.9645	0.00778147	FALSE	TRUE	FALSE.TRUE
ENSMUSG00000027342.14	32.0694	0.011515	FALSE	TRUE	FALSE.TRUE
ENSMUSG00000027332.11	28.8075	0.00925136	FALSE	TRUE	FALSE.TRUE
ENSMUSG00000027322.11	31.5671	0.0118756	FALSE	TRUE	FALSE.TRUE
ENSMUSG00000027293.13	32.8089	0.00942523	FALSE	TRUE	FALSE.TRUE
ENSMUSG00000027291.15	29.1264	0.00997025	FALSE	TRUE	FALSE.TRUE
ENSMUSG00000027287.14	29.1222	0.0101326	FALSE	TRUE	FALSE.TRUE
ENSMUSG00000027255.14	28.0871	0.00587367	FALSE	TRUE	FALSE.TRUE
ENSMUSG00000027248.13	32.0886	0.00638108	FALSE	TRUE	FALSE.TRUE
ENSMUSG00000027247.16	30.7886	0.00377832	FALSE	TRUE	FALSE.TRUE
ENSMUSG00000027227.7	29.3433	0.00243258	FALSE	TRUE	FALSE.TRUE
ENSMUSG00000027206.13	29.1111	0.00670843	FALSE	TRUE	FALSE.TRUE
ENSMUSG00000027195.10	31.4853	0.00308208	FALSE	TRUE	FALSE.TRUE
ENSMUSG00000027193.12	29.5062	0.0187978	FALSE	TRUE	FALSE.TRUE
ENSMUSG00000027187.10	31.2405	0.0194017	FALSE	TRUE	FALSE.TRUE
ENSMUSG00000027184.14	27.2486	0.0498896	FALSE	TRUE	FALSE.TRUE
ENSMUSG00000027170.12	29.9997	0.0115117	FALSE	TRUE	FALSE.TRUE
ENSMUSG00000027163.13	27.7069	0.0189368	FALSE	TRUE	FALSE.TRUE
ENSMUSG00000027111.16	28.5297	0.0230043	FALSE	TRUE	FALSE.TRUE
ENSMUSG00000027108.15	29.3082	0.00396526	FALSE	TRUE	FALSE.TRUE
ENSMUSG00000027087.11	28.9246	0.00745033	FALSE	TRUE	FALSE.TRUE
ENSMUSG00000027067.16	28.7259	0.0213622	FALSE	TRUE	FALSE.TRUE
ENSMUSG00000027012.15	30.1333	0.00668986	FALSE	TRUE	FALSE.TRUE
ENSMUSG00000027010.16	30.3119	0.00207112	FALSE	TRUE	FALSE.TRUE
ENSMUSG00000027006.13	27.151	0.05825	FALSE	TRUE	FALSE.TRUE
ENSMUSG00000026981.15	28.6982	0.0125987	FALSE	TRUE	FALSE.TRUE
ENSMUSG00000026958.13	30.8828	0.036359	FALSE	TRUE	FALSE.TRUE
ENSMUSG00000026956.15	32.8001	0.00305651	FALSE	TRUE	FALSE.TRUE
ENSMUSG00000026926.14	28.2182	0.0116794	FALSE	TRUE	FALSE.TRUE
ENSMUSG00000026914.15	29.1385	0.00709074	FALSE	TRUE	FALSE.TRUE
ENSMUSG00000026896.14	27.2049	0.0379112	FALSE	TRUE	FALSE.TRUE
ENSMUSG00000026895.7	29.159	0.00492412	FALSE	TRUE	FALSE.TRUE
ENSMUSG00000026880.11	31.4582	0.0105732	FALSE	TRUE	FALSE.TRUE
ENSMUSG00000026879.14	32.8346	0.0028772	FALSE	TRUE	FALSE.TRUE
ENSMUSG00000026878.17	32.541	0.00447229	FALSE	TRUE	FALSE.TRUE
ENSMUSG00000026869.12	30.1093	0.00663194	FALSE	TRUE	FALSE.TRUE
ENSMUSG00000026864.13	35.3946	0.00287279	FALSE	TRUE	FALSE.TRUE
ENSMUSG00000026860.16	27.5951	0.00754851	FALSE	TRUE	FALSE.TRUE
ENSMUSG00000026843.15	27.7352	0.0132262	FALSE	TRUE	FALSE.TRUE
ENSMUSG00000026827.12	29.7516	0.0073933	FALSE	TRUE	FALSE.TRUE
ENSMUSG00000026796.16	30.4685	0.0120661	FALSE	TRUE	FALSE.TRUE
ENSMUSG00000026786.14	30.5358	0.00634407	FALSE	TRUE	FALSE.TRUE
ENSMUSG00000026775.9	27.1752	0.0279022	FALSE	TRUE	FALSE.TRUE
ENSMUSG00000026753.5	28.7237	0.0197083	FALSE	TRUE	FALSE.TRUE
ENSMUSG00000026750.6	29.5878	0.0135712	FALSE	TRUE	FALSE.TRUE
ENSMUSG00000026737.12	28.6463	0.0133961	FALSE	TRUE	FALSE.TRUE
ENSMUSG00000026728.9	34.947	0.0030947	FALSE	TRUE	FALSE.TRUE
ENSMUSG00000026718.17	28.1128	0.0463114	FALSE	TRUE	FALSE.TRUE
ENSMUSG00000026712.3	31.8972	0.0126711	FALSE	TRUE	FALSE.TRUE
ENSMUSG00000026701.15	31.6152	0.00348519	FALSE	TRUE	FALSE.TRUE
ENSMUSG00000026688.5	28.2703	0.0111915	FALSE	TRUE	FALSE.TRUE
ENSMUSG00000026687.14	32.1636	0.00269397	FALSE	TRUE	FALSE.TRUE
ENSMUSG00000026662.13	28.0043	0.0282302	FALSE	TRUE	FALSE.TRUE
ENSMUSG00000026627.7	28.2897	0.0104108	FALSE	TRUE	FALSE.TRUE
ENSMUSG00000026626.11	27.7192	0.0118798	FALSE	TRUE	FALSE.TRUE
ENSMUSG00000026618.11	28.0207	0.0114566	FALSE	TRUE	FALSE.TRUE
ENSMUSG00000026617.16	29.0082	0.00656142	FALSE	TRUE	FALSE.TRUE
ENSMUSG00000026615.14	31.6473	0.00820038	FALSE	TRUE	FALSE.TRUE
ENSMUSG00000026600.12	29.4049	0.037834	FALSE	TRUE	FALSE.TRUE
ENSMUSG00000026568.6	27.3898	0.0117691	FALSE	TRUE	FALSE.TRUE
ENSMUSG00000026553.17	32.3866	0.00507692	FALSE	TRUE	FALSE.TRUE
ENSMUSG00000026547.15	33.6878	0.0102767	FALSE	TRUE	FALSE.TRUE
ENSMUSG00000026520.8	27.5997	0.0136449	FALSE	TRUE	FALSE.TRUE
ENSMUSG00000026509.15	31.7569	0.00362395	FALSE	TRUE	FALSE.TRUE
ENSMUSG00000026499.5	29.0092	0.00291328	FALSE	TRUE	FALSE.TRUE
ENSMUSG00000026483.13	30.0576	0.00763172	FALSE	TRUE	FALSE.TRUE
ENSMUSG00000026480.12	30.77	0.00632941	FALSE	TRUE	FALSE.TRUE
ENSMUSG00000026473.16	27.801	0.0628316	FALSE	TRUE	FALSE.TRUE
ENSMUSG00000026466.16	28.2638	0.0115776	FALSE	TRUE	FALSE.TRUE
ENSMUSG00000026463.17	28.7664	0.00932831	FALSE	TRUE	FALSE.TRUE
ENSMUSG00000026456.18	29.4687	0.0133695	FALSE	TRUE	FALSE.TRUE
ENSMUSG00000026426.10	29.9914	0.0136811	FALSE	TRUE	FALSE.TRUE
ENSMUSG00000026425.15	28.8431	0.0131875	FALSE	TRUE	FALSE.TRUE
ENSMUSG00000026421.14	29.9772	0.0106201	FALSE	TRUE	FALSE.TRUE
ENSMUSG00000026395.16	31.9283	0.00733798	FALSE	TRUE	FALSE.TRUE
ENSMUSG00000026393.10	28.0304	0.0117373	FALSE	TRUE	FALSE.TRUE
ENSMUSG00000026389.16	29.4944	0.0072111	FALSE	TRUE	FALSE.TRUE
ENSMUSG00000026385.16	29.4648	0.0248947	FALSE	TRUE	FALSE.TRUE
ENSMUSG00000026374.14	30.2918	0.00426124	FALSE	TRUE	FALSE.TRUE
ENSMUSG00000026356.15	31.888	0.00224787	FALSE	TRUE	FALSE.TRUE
ENSMUSG00000026355.11	28.9895	0.0249666	FALSE	TRUE	FALSE.TRUE
ENSMUSG00000026353.9	27.7003	0.0233141	FALSE	TRUE	FALSE.TRUE
ENSMUSG00000026341.16	33.2643	0.00744166	FALSE	TRUE	FALSE.TRUE
ENSMUSG00000026339.18	29.139	0.00378057	FALSE	TRUE	FALSE.TRUE
ENSMUSG00000026315.13	27.192	0.0323329	FALSE	TRUE	FALSE.TRUE
ENSMUSG00000026307.12	28.251	0.00910311	FALSE	TRUE	FALSE.TRUE
ENSMUSG00000026288.14	30.8728	0.00493883	FALSE	TRUE	FALSE.TRUE
ENSMUSG00000026275.13	28.893	0.0031896	FALSE	TRUE	FALSE.TRUE
ENSMUSG00000026245.16	28.9557	0.00968446	FALSE	TRUE	FALSE.TRUE
ENSMUSG00000026234.12	32.5407	0.0103796	FALSE	TRUE	FALSE.TRUE
ENSMUSG00000026219.14	28.1188	0.0110064	FALSE	TRUE	FALSE.TRUE
ENSMUSG00000026209.15	30.3768	0.00677357	FALSE	TRUE	FALSE.TRUE
ENSMUSG00000026202.13	28.4497	0.0497035	FALSE	TRUE	FALSE.TRUE
ENSMUSG00000026192.13	31.9953	0.00754764	FALSE	TRUE	FALSE.TRUE
ENSMUSG00000026159.13	27.8601	0.0159803	FALSE	TRUE	FALSE.TRUE
ENSMUSG00000026150.14	27.3796	0.016896	FALSE	TRUE	FALSE.TRUE
ENSMUSG00000026104.14	32.1663	0.0177799	FALSE	TRUE	FALSE.TRUE
ENSMUSG00000026103.14	29.7329	0.00883762	FALSE	TRUE	FALSE.TRUE
ENSMUSG00000026083.12	30.463	0.00385364	FALSE	TRUE	FALSE.TRUE
ENSMUSG00000026078.10	28.4993	0.0244118	FALSE	TRUE	FALSE.TRUE
ENSMUSG00000026036.17	27.6389	0.0155918	FALSE	TRUE	FALSE.TRUE
ENSMUSG00000026029.14	29.5357	0.00432316	FALSE	TRUE	FALSE.TRUE
ENSMUSG00000026003.5	31.8074	0.00895645	FALSE	TRUE	FALSE.TRUE
ENSMUSG00000025982.13	30.633	0.0135687	FALSE	TRUE	FALSE.TRUE
ENSMUSG00000025980.14	31.1906	0.00410929	FALSE	TRUE	FALSE.TRUE
ENSMUSG00000025979.13	27.004	0.0129034	FALSE	TRUE	FALSE.TRUE
ENSMUSG00000025967.16	30.2248	0.0142598	FALSE	TRUE	FALSE.TRUE
ENSMUSG00000025950.16	33.3017	0.00887461	FALSE	TRUE	FALSE.TRUE
ENSMUSG00000025937.6	28.3704	0.00910344	FALSE	TRUE	FALSE.TRUE
ENSMUSG00000025935.10	28.9054	0.0157799	FALSE	TRUE	FALSE.TRUE
ENSMUSG00000025888.6	30.5595	0.00796864	FALSE	TRUE	FALSE.TRUE
ENSMUSG00000025877.14	30.8428	0.00529114	FALSE	TRUE	FALSE.TRUE
ENSMUSG00000025873.16	27.5281	0.0348831	FALSE	TRUE	FALSE.TRUE
ENSMUSG00000025823.9	32.7613	0.00523118	FALSE	TRUE	FALSE.TRUE
ENSMUSG00000025817.12	27.3795	0.0363338	FALSE	TRUE	FALSE.TRUE
ENSMUSG00000025810.9	28.5699	0.0394465	FALSE	TRUE	FALSE.TRUE
ENSMUSG00000025794.9	30.6946	0.0205438	FALSE	TRUE	FALSE.TRUE
ENSMUSG00000025793.17	27.8428	0.011134	FALSE	TRUE	FALSE.TRUE
ENSMUSG00000025792.9	27.8821	0.017119	FALSE	TRUE	FALSE.TRUE
ENSMUSG00000025781.14	29.9834	0.00660199	FALSE	TRUE	FALSE.TRUE
ENSMUSG00000025745.12	32.2822	0.0106878	FALSE	TRUE	FALSE.TRUE
ENSMUSG00000025724.12	29.3113	0.00613153	FALSE	TRUE	FALSE.TRUE
ENSMUSG00000025651.14	30.8322	0.00400625	FALSE	TRUE	FALSE.TRUE
ENSMUSG00000025630.8	31.7164	0.00368906	FALSE	TRUE	FALSE.TRUE
ENSMUSG00000025613.13	30.6198	0.010728	FALSE	TRUE	FALSE.TRUE
ENSMUSG00000025607.15	27.3877	0.0267834	FALSE	TRUE	FALSE.TRUE
ENSMUSG00000025579.14	29.2473	0.00846623	FALSE	TRUE	FALSE.TRUE
ENSMUSG00000025534.17	31.8928	0.0347288	FALSE	TRUE	FALSE.TRUE
ENSMUSG00000025533.15	30.293	0.00233942	FALSE	TRUE	FALSE.TRUE
ENSMUSG00000025525.12	28.3134	0.0168736	FALSE	TRUE	FALSE.TRUE
ENSMUSG00000025503.5	33.3153	0.00550211	FALSE	TRUE	FALSE.TRUE
ENSMUSG00000025492.6	28.9882	0.036727	FALSE	TRUE	FALSE.TRUE
ENSMUSG00000025485.13	27.8327	0.0204957	FALSE	TRUE	FALSE.TRUE
ENSMUSG00000025473.16	27.595	0.0683685	FALSE	TRUE	FALSE.TRUE
ENSMUSG00000025465.13	30.9868	0.00577553	FALSE	TRUE	FALSE.TRUE
ENSMUSG00000025464.15	27.3063	0.0212047	FALSE	TRUE	FALSE.TRUE
ENSMUSG00000025421.15	28.0232	0.00653015	FALSE	TRUE	FALSE.TRUE
ENSMUSG00000025417.8	27.1737	0.0364338	FALSE	TRUE	FALSE.TRUE
ENSMUSG00000025410.10	30.5007	0.00397191	FALSE	TRUE	FALSE.TRUE
ENSMUSG00000025403.5	30.369	0.0226201	FALSE	TRUE	FALSE.TRUE
ENSMUSG00000025393.12	35.0051	0.00231866	FALSE	TRUE	FALSE.TRUE
ENSMUSG00000025381.3	29.4817	0.0178155	FALSE	TRUE	FALSE.TRUE
ENSMUSG00000025369.15	27.7051	0.00876577	FALSE	TRUE	FALSE.TRUE
ENSMUSG00000025366.8	33.6805	0.00260274	FALSE	TRUE	FALSE.TRUE
ENSMUSG00000025364.13	31.667	0.0150815	FALSE	TRUE	FALSE.TRUE
ENSMUSG00000025362.6	30.7338	0.0134336	FALSE	TRUE	FALSE.TRUE
ENSMUSG00000025290.17	30.4475	0.0210884	FALSE	TRUE	FALSE.TRUE
ENSMUSG00000025289.15	33.7892	0.00243703	FALSE	TRUE	FALSE.TRUE
ENSMUSG00000025278.9	29.1575	0.0191603	FALSE	TRUE	FALSE.TRUE
ENSMUSG00000025261.18	27.5416	0.0503074	FALSE	TRUE	FALSE.TRUE
ENSMUSG00000025260.10	30.4291	0.0155659	FALSE	TRUE	FALSE.TRUE
ENSMUSG00000025240.10	30.8631	0.00423233	FALSE	TRUE	FALSE.TRUE
ENSMUSG00000025236.11	28.4245	0.00431178	FALSE	TRUE	FALSE.TRUE
ENSMUSG00000025234.11	28.183	0.01006	FALSE	TRUE	FALSE.TRUE
ENSMUSG00000025232.8	33.4489	0.0170102	FALSE	TRUE	FALSE.TRUE
ENSMUSG00000025228.5	30.2605	0.0038838	FALSE	TRUE	FALSE.TRUE
ENSMUSG00000025225.15	28.3543	0.0236925	FALSE	TRUE	FALSE.TRUE
ENSMUSG00000025212.17	29.4931	0.0106274	FALSE	TRUE	FALSE.TRUE
ENSMUSG00000025190.13	30.6769	0.00733312	FALSE	TRUE	FALSE.TRUE
ENSMUSG00000025178.9	30.0485	0.0212802	FALSE	TRUE	FALSE.TRUE
ENSMUSG00000025161.16	28.325	0.0396154	FALSE	TRUE	FALSE.TRUE
ENSMUSG00000025159.8	27.9015	0.0238799	FALSE	TRUE	FALSE.TRUE
ENSMUSG00000025156.17	28.7596	0.00727934	FALSE	TRUE	FALSE.TRUE
ENSMUSG00000025153.9	32.2417	0.0300118	FALSE	TRUE	FALSE.TRUE
ENSMUSG00000025139.14	29.1606	0.00780752	FALSE	TRUE	FALSE.TRUE
ENSMUSG00000025132.13	34.5125	0.00369209	FALSE	TRUE	FALSE.TRUE
ENSMUSG00000025130.11	31.878	0.00495249	FALSE	TRUE	FALSE.TRUE
ENSMUSG00000025068.8	30.1724	0.00320581	FALSE	TRUE	FALSE.TRUE
ENSMUSG00000025059.16	27.8388	0.0147502	FALSE	TRUE	FALSE.TRUE
ENSMUSG00000025037.6	27.8086	0.0399405	FALSE	TRUE	FALSE.TRUE
ENSMUSG00000025035.9	28.2319	0.0160091	FALSE	TRUE	FALSE.TRUE
ENSMUSG00000025017.10	29.7992	0.0113927	FALSE	TRUE	FALSE.TRUE
ENSMUSG00000025016.11	29.5331	0.00899728	FALSE	TRUE	FALSE.TRUE
ENSMUSG00000024997.7	30.0642	0.0235688	FALSE	TRUE	FALSE.TRUE
ENSMUSG00000024991.8	31.9092	0.0114543	FALSE	TRUE	FALSE.TRUE
ENSMUSG00000024974.10	28.836	0.0165476	FALSE	TRUE	FALSE.TRUE
ENSMUSG00000024966.9	31.9191	0.00900153	FALSE	TRUE	FALSE.TRUE
ENSMUSG00000024965.9	31.0089	0.0107956	FALSE	TRUE	FALSE.TRUE
ENSMUSG00000024953.17	32.5806	0.0097542	FALSE	TRUE	FALSE.TRUE
ENSMUSG00000024942.17	30.9285	0.00556718	FALSE	TRUE	FALSE.TRUE
ENSMUSG00000024941.9	27.4313	0.0169565	FALSE	TRUE	FALSE.TRUE
ENSMUSG00000024937.15	27.9137	0.00842327	FALSE	TRUE	FALSE.TRUE
ENSMUSG00000024908.15	27.2303	0.0382929	FALSE	TRUE	FALSE.TRUE
ENSMUSG00000024900.5	27.5636	0.036369	FALSE	TRUE	FALSE.TRUE
ENSMUSG00000024885.9	29.2777	0.00744732	FALSE	TRUE	FALSE.TRUE
ENSMUSG00000024870.6	30.5773	0.0129802	FALSE	TRUE	FALSE.TRUE
ENSMUSG00000024858.14	28.7578	0.00633825	FALSE	TRUE	FALSE.TRUE
ENSMUSG00000024855.10	27.3815	0.0207586	FALSE	TRUE	FALSE.TRUE
ENSMUSG00000024853.10	29.4221	0.0157894	FALSE	TRUE	FALSE.TRUE
ENSMUSG00000024844.15	27.1354	0.07371	FALSE	TRUE	FALSE.TRUE
ENSMUSG00000024835.15	31.8082	0.0145943	FALSE	TRUE	FALSE.TRUE
ENSMUSG00000024797.14	28.3979	0.0059721	FALSE	TRUE	FALSE.TRUE
ENSMUSG00000024781.16	32.3822	0.0228385	FALSE	TRUE	FALSE.TRUE
ENSMUSG00000024767.11	30.9864	0.00403205	FALSE	TRUE	FALSE.TRUE
ENSMUSG00000024759.14	30.3116	0.00474305	FALSE	TRUE	FALSE.TRUE
ENSMUSG00000024758.15	30.612	0.00802464	FALSE	TRUE	FALSE.TRUE
ENSMUSG00000024742.15	29.1982	0.0397413	FALSE	TRUE	FALSE.TRUE
ENSMUSG00000024740.10	29.0212	0.0203399	FALSE	TRUE	FALSE.TRUE
ENSMUSG00000024735.13	30.5864	0.0147485	FALSE	TRUE	FALSE.TRUE
ENSMUSG00000024725.13	31.8559	0.00255611	FALSE	TRUE	FALSE.TRUE
ENSMUSG00000024696.9	30.8759	0.00434151	FALSE	TRUE	FALSE.TRUE
ENSMUSG00000024687.11	28.7553	0.0124815	FALSE	TRUE	FALSE.TRUE
ENSMUSG00000024663.20	29.0357	0.0114206	FALSE	TRUE	FALSE.TRUE
ENSMUSG00000024661.7	31.5977	0.0428877	FALSE	TRUE	FALSE.TRUE
ENSMUSG00000024659.15	35.8997	0.0123837	FALSE	TRUE	FALSE.TRUE
ENSMUSG00000024646.14	30.64	0.0133075	FALSE	TRUE	FALSE.TRUE
ENSMUSG00000024644.17	34.3952	0.00368619	FALSE	TRUE	FALSE.TRUE
ENSMUSG00000024640.9	29.2211	0.0110141	FALSE	TRUE	FALSE.TRUE
ENSMUSG00000024639.5	29.5714	0.00756785	FALSE	TRUE	FALSE.TRUE
ENSMUSG00000024621.16	29.8824	0.0290752	FALSE	TRUE	FALSE.TRUE
ENSMUSG00000024613.16	28.8158	0.0204891	FALSE	TRUE	FALSE.TRUE
ENSMUSG00000024608.11	30.6509	0.0155446	FALSE	TRUE	FALSE.TRUE
ENSMUSG00000024603.8	28.558	0.00429212	FALSE	TRUE	FALSE.TRUE
ENSMUSG00000024601.9	28.9871	0.0177892	FALSE	TRUE	FALSE.TRUE
ENSMUSG00000024590.8	31.9179	0.0153188	FALSE	TRUE	FALSE.TRUE
ENSMUSG00000024583.3	30.0027	0.00638941	FALSE	TRUE	FALSE.TRUE
ENSMUSG00000024556.4	29.1264	0.00549305	FALSE	TRUE	FALSE.TRUE
ENSMUSG00000024527.10	27.855	0.0112335	FALSE	TRUE	FALSE.TRUE
ENSMUSG00000024516.13	27.7136	0.021548	FALSE	TRUE	FALSE.TRUE
ENSMUSG00000024507.6	31.3512	0.00863847	FALSE	TRUE	FALSE.TRUE
ENSMUSG00000024498.16	27.8036	0.0575677	FALSE	TRUE	FALSE.TRUE
ENSMUSG00000024487.5	28.0465	0.0483235	FALSE	TRUE	FALSE.TRUE
ENSMUSG00000024480.9	27.6463	0.0543392	FALSE	TRUE	FALSE.TRUE
ENSMUSG00000024474.7	27.4312	0.0317469	FALSE	TRUE	FALSE.TRUE
ENSMUSG00000024456.16	30.8298	0.00350298	FALSE	TRUE	FALSE.TRUE
ENSMUSG00000024413.14	29.8205	0.0134161	FALSE	TRUE	FALSE.TRUE
ENSMUSG00000024392.17	28.3782	0.0225415	FALSE	TRUE	FALSE.TRUE
ENSMUSG00000024387.13	27.6676	0.0345037	FALSE	TRUE	FALSE.TRUE
ENSMUSG00000024381.16	27.6228	0.0221745	FALSE	TRUE	FALSE.TRUE
ENSMUSG00000024360.8	30.1105	0.00604215	FALSE	TRUE	FALSE.TRUE
ENSMUSG00000024359.10	32.4505	0.00550349	FALSE	TRUE	FALSE.TRUE
ENSMUSG00000024339.12	29.6722	0.0146191	FALSE	TRUE	FALSE.TRUE
ENSMUSG00000024338.15	30.6292	0.00436695	FALSE	TRUE	FALSE.TRUE
ENSMUSG00000024319.18	27.8153	0.0142945	FALSE	TRUE	FALSE.TRUE
ENSMUSG00000024300.17	27.502	0.0615797	FALSE	TRUE	FALSE.TRUE
ENSMUSG00000024277.14	27.7788	0.00807188	FALSE	TRUE	FALSE.TRUE
ENSMUSG00000024197.10	30.4393	0.00818639	FALSE	TRUE	FALSE.TRUE
ENSMUSG00000024132.6	29.1553	0.00467888	FALSE	TRUE	FALSE.TRUE
ENSMUSG00000024121.13	29.5193	0.0309681	FALSE	TRUE	FALSE.TRUE
ENSMUSG00000024104.11	28.6134	0.0127413	FALSE	TRUE	FALSE.TRUE
ENSMUSG00000024097.11	27.5389	0.0653657	FALSE	TRUE	FALSE.TRUE
ENSMUSG00000024095.15	28.3397	0.0151037	FALSE	TRUE	FALSE.TRUE
ENSMUSG00000024091.9	30.3661	0.0106683	FALSE	TRUE	FALSE.TRUE
ENSMUSG00000024085.13	27.4458	0.0167127	FALSE	TRUE	FALSE.TRUE
ENSMUSG00000024079.4	27.4592	0.0279143	FALSE	TRUE	FALSE.TRUE
ENSMUSG00000024077.15	29.0396	0.00630347	FALSE	TRUE	FALSE.TRUE
ENSMUSG00000024073.16	27.3546	0.036317	FALSE	TRUE	FALSE.TRUE
ENSMUSG00000024066.9	29.5734	0.0144007	FALSE	TRUE	FALSE.TRUE
ENSMUSG00000024026.13	28.9874	0.0124585	FALSE	TRUE	FALSE.TRUE
ENSMUSG00000024012.18	27.4746	0.019376	FALSE	TRUE	FALSE.TRUE
ENSMUSG00000023923.10	28.289	0.0124884	FALSE	TRUE	FALSE.TRUE
ENSMUSG00000023921.9	27.2242	0.0226339	FALSE	TRUE	FALSE.TRUE
ENSMUSG00000023845.7	30.1479	0.0140084	FALSE	TRUE	FALSE.TRUE
ENSMUSG00000023830.14	27.8267	0.0470065	FALSE	TRUE	FALSE.TRUE
ENSMUSG00000023484.14	32.7098	0.00601362	FALSE	TRUE	FALSE.TRUE
ENSMUSG00000023456.16	34.5374	0.00558252	FALSE	TRUE	FALSE.TRUE
ENSMUSG00000023277.13	31.2544	0.0116589	FALSE	TRUE	FALSE.TRUE
ENSMUSG00000023186.14	33.2953	0.00152281	FALSE	TRUE	FALSE.TRUE
ENSMUSG00000023026.16	27.6745	0.0162117	FALSE	TRUE	FALSE.TRUE
ENSMUSG00000023022.14	28.7939	0.0152925	FALSE	TRUE	FALSE.TRUE
ENSMUSG00000022982.10	32.684	0.0261274	FALSE	TRUE	FALSE.TRUE
ENSMUSG00000022962.15	28.9173	0.020195	FALSE	TRUE	FALSE.TRUE
ENSMUSG00000022957.20	28.4859	0.0113649	FALSE	TRUE	FALSE.TRUE
ENSMUSG00000022956.11	30.246	0.0068661	FALSE	TRUE	FALSE.TRUE
ENSMUSG00000022947.8	29.328	0.0155661	FALSE	TRUE	FALSE.TRUE
ENSMUSG00000022913.16	27.0742	0.0207293	FALSE	TRUE	FALSE.TRUE
ENSMUSG00000022884.16	32.6272	0.0117965	FALSE	TRUE	FALSE.TRUE
ENSMUSG00000022841.15	27.6125	0.048696	FALSE	TRUE	FALSE.TRUE
ENSMUSG00000022831.14	32.3346	0.00367126	FALSE	TRUE	FALSE.TRUE
ENSMUSG00000022820.4	28.5713	0.00542579	FALSE	TRUE	FALSE.TRUE
ENSMUSG00000022817.15	27.4449	0.0125227	FALSE	TRUE	FALSE.TRUE
ENSMUSG00000022814.6	28.7366	0.0311635	FALSE	TRUE	FALSE.TRUE
ENSMUSG00000022808.5	28.7373	0.00450738	FALSE	TRUE	FALSE.TRUE
ENSMUSG00000022807.9	28.7621	0.010702	FALSE	TRUE	FALSE.TRUE
ENSMUSG00000022797.16	28.2763	0.0356164	FALSE	TRUE	FALSE.TRUE
ENSMUSG00000022789.15	28.1827	0.00824393	FALSE	TRUE	FALSE.TRUE
ENSMUSG00000022781.8	30.9264	0.0015007	FALSE	TRUE	FALSE.TRUE
ENSMUSG00000022769.9	29.6657	0.0119671	FALSE	TRUE	FALSE.TRUE
ENSMUSG00000022765.10	28.2914	0.00775764	FALSE	TRUE	FALSE.TRUE
ENSMUSG00000022752.9	28.2863	0.0141603	FALSE	TRUE	FALSE.TRUE
ENSMUSG00000022751.9	28.4751	0.00770235	FALSE	TRUE	FALSE.TRUE
ENSMUSG00000022711.16	29.3772	0.00554124	FALSE	TRUE	FALSE.TRUE
ENSMUSG00000022710.17	28.7032	0.0186264	FALSE	TRUE	FALSE.TRUE
ENSMUSG00000022707.16	27.4432	0.0197959	FALSE	TRUE	FALSE.TRUE
ENSMUSG00000022698.17	28.6061	0.0131992	FALSE	TRUE	FALSE.TRUE
ENSMUSG00000022680.14	28.6285	0.0181465	FALSE	TRUE	FALSE.TRUE
ENSMUSG00000022663.3	28.9221	0.00952817	FALSE	TRUE	FALSE.TRUE
ENSMUSG00000022636.13	29.8622	0.0210561	FALSE	TRUE	FALSE.TRUE
ENSMUSG00000022617.15	27.2821	0.0194412	FALSE	TRUE	FALSE.TRUE
ENSMUSG00000022614.8	28.9173	0.00962239	FALSE	TRUE	FALSE.TRUE
ENSMUSG00000022571.9	27.9545	0.0081855	FALSE	TRUE	FALSE.TRUE
ENSMUSG00000022570.7	29.0738	0.00571943	FALSE	TRUE	FALSE.TRUE
ENSMUSG00000022558.16	29.0853	0.0201222	FALSE	TRUE	FALSE.TRUE
ENSMUSG00000022551.8	29.0738	0.0195327	FALSE	TRUE	FALSE.TRUE
ENSMUSG00000022536.14	27.6348	0.0222038	FALSE	TRUE	FALSE.TRUE
ENSMUSG00000022488.9	31.8752	0.00491348	FALSE	TRUE	FALSE.TRUE
ENSMUSG00000022477.13	30.1159	0.00515125	FALSE	TRUE	FALSE.TRUE
ENSMUSG00000022451.12	30.7034	0.0189737	FALSE	TRUE	FALSE.TRUE
ENSMUSG00000022443.17	30.9736	0.00551709	FALSE	TRUE	FALSE.TRUE
ENSMUSG00000022437.7	29.0749	0.0159629	FALSE	TRUE	FALSE.TRUE
ENSMUSG00000022415.12	29.2549	0.0241977	FALSE	TRUE	FALSE.TRUE
ENSMUSG00000022407.10	29.3564	0.00254464	FALSE	TRUE	FALSE.TRUE
ENSMUSG00000022403.15	31.2744	0.00300238	FALSE	TRUE	FALSE.TRUE
ENSMUSG00000022391.16	28.9608	0.0182693	FALSE	TRUE	FALSE.TRUE
ENSMUSG00000022378.14	31.4978	0.012611	FALSE	TRUE	FALSE.TRUE
ENSMUSG00000022377.16	27.3162	0.0380812	FALSE	TRUE	FALSE.TRUE
ENSMUSG00000022354.4	28.1124	0.0158898	FALSE	TRUE	FALSE.TRUE
ENSMUSG00000022350.7	29.8502	0.00634927	FALSE	TRUE	FALSE.TRUE
ENSMUSG00000022336.3	30.1378	0.00285932	FALSE	TRUE	FALSE.TRUE
ENSMUSG00000022329.15	28.6199	0.0157201	FALSE	TRUE	FALSE.TRUE
ENSMUSG00000022314.10	27.4972	0.0368759	FALSE	TRUE	FALSE.TRUE
ENSMUSG00000022312.11	29.8025	0.0101487	FALSE	TRUE	FALSE.TRUE
ENSMUSG00000022285.17	33.682	0.011131	FALSE	TRUE	FALSE.TRUE
ENSMUSG00000022283.15	28.5827	0.0636131	FALSE	TRUE	FALSE.TRUE
ENSMUSG00000022255.16	27.5762	0.0113287	FALSE	TRUE	FALSE.TRUE
ENSMUSG00000022234.15	32.3737	0.0111609	FALSE	TRUE	FALSE.TRUE
ENSMUSG00000022221.14	27.1953	0.0558469	FALSE	TRUE	FALSE.TRUE
ENSMUSG00000022216.17	31.8699	0.0145829	FALSE	TRUE	FALSE.TRUE
ENSMUSG00000022205.15	28.4693	0.042147	FALSE	TRUE	FALSE.TRUE
ENSMUSG00000022193.7	27.3551	0.0291492	FALSE	TRUE	FALSE.TRUE
ENSMUSG00000022186.14	31.5136	0.00335993	FALSE	TRUE	FALSE.TRUE
ENSMUSG00000022185.19	28.3892	0.0176998	FALSE	TRUE	FALSE.TRUE
ENSMUSG00000022180.7	28.3026	0.0436982	FALSE	TRUE	FALSE.TRUE
ENSMUSG00000022174.8	29.0748	0.0183689	FALSE	TRUE	FALSE.TRUE
ENSMUSG00000022150.16	31.5432	0.0209453	FALSE	TRUE	FALSE.TRUE
ENSMUSG00000022148.16	27.7267	0.0142014	FALSE	TRUE	FALSE.TRUE
ENSMUSG00000022142.8	29.1959	0.0113559	FALSE	TRUE	FALSE.TRUE
ENSMUSG00000022136.8	28.7816	0.00767303	FALSE	TRUE	FALSE.TRUE
ENSMUSG00000022125.7	28.3519	0.0229033	FALSE	TRUE	FALSE.TRUE
ENSMUSG00000022111.9	28.3291	0.0315961	FALSE	TRUE	FALSE.TRUE
ENSMUSG00000022102.13	27.7883	0.0123563	FALSE	TRUE	FALSE.TRUE
ENSMUSG00000022100.14	28.1811	0.00784088	FALSE	TRUE	FALSE.TRUE
ENSMUSG00000022052.9	29.3831	0.0055841	FALSE	TRUE	FALSE.TRUE
ENSMUSG00000022048.8	33.5043	0.00767124	FALSE	TRUE	FALSE.TRUE
ENSMUSG00000022024.10	29.5487	0.00978262	FALSE	TRUE	FALSE.TRUE
ENSMUSG00000021998.16	36.3162	0.00305927	FALSE	TRUE	FALSE.TRUE
ENSMUSG00000021996.16	33.0473	0.0105619	FALSE	TRUE	FALSE.TRUE
ENSMUSG00000021987.9	27.9557	0.0157342	FALSE	TRUE	FALSE.TRUE
ENSMUSG00000021981.10	28.5645	0.0352508	FALSE	TRUE	FALSE.TRUE
ENSMUSG00000021957.7	29.2477	0.0501384	FALSE	TRUE	FALSE.TRUE
ENSMUSG00000021948.17	30.4064	0.00902457	FALSE	TRUE	FALSE.TRUE
ENSMUSG00000021947.11	29.4145	0.00555064	FALSE	TRUE	FALSE.TRUE
ENSMUSG00000021939.8	35.3161	0.00465786	FALSE	TRUE	FALSE.TRUE
ENSMUSG00000021938.12	27.6099	0.0407676	FALSE	TRUE	FALSE.TRUE
ENSMUSG00000021929.9	29.3325	0.00764174	FALSE	TRUE	FALSE.TRUE
ENSMUSG00000021866.15	31.458	0.00766196	FALSE	TRUE	FALSE.TRUE
ENSMUSG00000021831.9	29.4005	0.0152581	FALSE	TRUE	FALSE.TRUE
ENSMUSG00000021824.13	29.1226	0.00522128	FALSE	TRUE	FALSE.TRUE
ENSMUSG00000021823.10	31.0608	0.00343951	FALSE	TRUE	FALSE.TRUE
ENSMUSG00000021814.17	32.0221	0.00625822	FALSE	TRUE	FALSE.TRUE
ENSMUSG00000021807.6	28.5497	0.018868	FALSE	TRUE	FALSE.TRUE
ENSMUSG00000021794.16	33.3777	0.0026011	FALSE	TRUE	FALSE.TRUE
ENSMUSG00000021773.11	27.8704	0.0163643	FALSE	TRUE	FALSE.TRUE
ENSMUSG00000021771.14	33.3282	0.0145523	FALSE	TRUE	FALSE.TRUE
ENSMUSG00000021748.9	30.3455	0.00526661	FALSE	TRUE	FALSE.TRUE
ENSMUSG00000021737.4	31.0067	0.00818564	FALSE	TRUE	FALSE.TRUE
ENSMUSG00000021710.11	28.4062	0.00552858	FALSE	TRUE	FALSE.TRUE
ENSMUSG00000021707.5	28.3242	0.0208537	FALSE	TRUE	FALSE.TRUE
ENSMUSG00000021687.14	28.5372	0.0102463	FALSE	TRUE	FALSE.TRUE
ENSMUSG00000021686.6	29.4056	0.00433304	FALSE	TRUE	FALSE.TRUE
ENSMUSG00000021676.10	30.9694	0.00429699	FALSE	TRUE	FALSE.TRUE
ENSMUSG00000021669.15	27.8507	0.0164454	FALSE	TRUE	FALSE.TRUE
ENSMUSG00000021665.9	33.6799	0.0205671	FALSE	TRUE	FALSE.TRUE
ENSMUSG00000021660.14	28.8111	0.0164855	FALSE	TRUE	FALSE.TRUE
ENSMUSG00000021595.18	28.9597	0.019544	FALSE	TRUE	FALSE.TRUE
ENSMUSG00000021591.8	30.048	0.0165732	FALSE	TRUE	FALSE.TRUE
ENSMUSG00000021585.10	29.7053	0.0039489	FALSE	TRUE	FALSE.TRUE
ENSMUSG00000021577.14	31.8728	0.00386159	FALSE	TRUE	FALSE.TRUE
ENSMUSG00000021576.6	28.7616	0.014608	FALSE	TRUE	FALSE.TRUE
ENSMUSG00000021550.6	29.0625	0.0121043	FALSE	TRUE	FALSE.TRUE
ENSMUSG00000021549.14	29.5442	0.0141658	FALSE	TRUE	FALSE.TRUE
ENSMUSG00000021546.18	33.4765	0.0104324	FALSE	TRUE	FALSE.TRUE
ENSMUSG00000021500.17	28.422	0.0272421	FALSE	TRUE	FALSE.TRUE
ENSMUSG00000021484.8	30.5152	0.0023808	FALSE	TRUE	FALSE.TRUE
ENSMUSG00000021477.9	27.6305	0.0391139	FALSE	TRUE	FALSE.TRUE
ENSMUSG00000021474.9	29.1796	0.00858772	FALSE	TRUE	FALSE.TRUE
ENSMUSG00000021468.8	27.5259	0.0156478	FALSE	TRUE	FALSE.TRUE
ENSMUSG00000021457.14	32.0563	0.013157	FALSE	TRUE	FALSE.TRUE
ENSMUSG00000021427.10	29.5695	0.0110984	FALSE	TRUE	FALSE.TRUE
ENSMUSG00000021423.6	28.673	0.0442405	FALSE	TRUE	FALSE.TRUE
ENSMUSG00000021408.15	28.6292	0.00427301	FALSE	TRUE	FALSE.TRUE
ENSMUSG00000021377.15	28.9981	0.023433	FALSE	TRUE	FALSE.TRUE
ENSMUSG00000021361.7	28.4228	0.0367036	FALSE	TRUE	FALSE.TRUE
ENSMUSG00000021357.14	27.7159	0.0218178	FALSE	TRUE	FALSE.TRUE
ENSMUSG00000021288.19	28.5577	0.0141082	FALSE	TRUE	FALSE.TRUE
ENSMUSG00000021282.17	28.2993	0.0249081	FALSE	TRUE	FALSE.TRUE
ENSMUSG00000021270.13	34.3386	0.00416584	FALSE	TRUE	FALSE.TRUE
ENSMUSG00000021266.16	30.422	0.00869814	FALSE	TRUE	FALSE.TRUE
ENSMUSG00000021262.15	31.4913	0.0256614	FALSE	TRUE	FALSE.TRUE
ENSMUSG00000021248.9	31.3601	0.00400069	FALSE	TRUE	FALSE.TRUE
ENSMUSG00000021242.9	32.6567	0.0135078	FALSE	TRUE	FALSE.TRUE
ENSMUSG00000021238.11	27.1088	0.0676512	FALSE	TRUE	FALSE.TRUE
ENSMUSG00000021235.13	27.0186	0.0765581	FALSE	TRUE	FALSE.TRUE
ENSMUSG00000021226.7	28.9364	0.0060158	FALSE	TRUE	FALSE.TRUE
ENSMUSG00000021218.10	34.2741	0.00196515	FALSE	TRUE	FALSE.TRUE
ENSMUSG00000021211.4	28.5813	0.0149576	FALSE	TRUE	FALSE.TRUE
ENSMUSG00000021196.14	29.1997	0.00847912	FALSE	TRUE	FALSE.TRUE
ENSMUSG00000021193.10	29.8458	0.0103818	FALSE	TRUE	FALSE.TRUE
ENSMUSG00000021190.14	29.7862	0.0115578	FALSE	TRUE	FALSE.TRUE
ENSMUSG00000021178.9	30.9671	0.00764753	FALSE	TRUE	FALSE.TRUE
ENSMUSG00000021171.8	27.1966	0.0216192	FALSE	TRUE	FALSE.TRUE
ENSMUSG00000021149.8	27.6608	0.0412959	FALSE	TRUE	FALSE.TRUE
ENSMUSG00000021134.17	27.999	0.0131154	FALSE	TRUE	FALSE.TRUE
ENSMUSG00000021124.13	27.3963	0.0726705	FALSE	TRUE	FALSE.TRUE
ENSMUSG00000021116.10	30.9098	0.00413063	FALSE	TRUE	FALSE.TRUE
ENSMUSG00000021115.15	28.1319	0.026986	FALSE	TRUE	FALSE.TRUE
ENSMUSG00000021114.9	30.6374	0.0145746	FALSE	TRUE	FALSE.TRUE
ENSMUSG00000021094.10	28.5478	0.0116785	FALSE	TRUE	FALSE.TRUE
ENSMUSG00000021076.6	27.6956	0.0141651	FALSE	TRUE	FALSE.TRUE
ENSMUSG00000021072.12	29.2235	0.0105521	FALSE	TRUE	FALSE.TRUE
ENSMUSG00000021069.17	31.1698	0.00709096	FALSE	TRUE	FALSE.TRUE
ENSMUSG00000021051.10	27.3982	0.0111568	FALSE	TRUE	FALSE.TRUE
ENSMUSG00000021039.9	27.6472	0.0296067	FALSE	TRUE	FALSE.TRUE
ENSMUSG00000021038.17	27.0429	0.00736604	FALSE	TRUE	FALSE.TRUE
ENSMUSG00000021036.10	27.5856	0.0290753	FALSE	TRUE	FALSE.TRUE
ENSMUSG00000021003.10	29.7549	0.0462586	FALSE	TRUE	FALSE.TRUE
ENSMUSG00000020986.13	29.2743	0.00560673	FALSE	TRUE	FALSE.TRUE
ENSMUSG00000020964.14	28.0004	0.00785084	FALSE	TRUE	FALSE.TRUE
ENSMUSG00000020954.16	27.0237	0.017263	FALSE	TRUE	FALSE.TRUE
ENSMUSG00000020949.9	28.7249	0.0180794	FALSE	TRUE	FALSE.TRUE
ENSMUSG00000020936.8	29.8414	0.00399351	FALSE	TRUE	FALSE.TRUE
ENSMUSG00000020929.14	30.5795	0.0105632	FALSE	TRUE	FALSE.TRUE
ENSMUSG00000020919.11	28.2669	0.0120353	FALSE	TRUE	FALSE.TRUE
ENSMUSG00000020917.17	31.1276	0.0293395	FALSE	TRUE	FALSE.TRUE
ENSMUSG00000020903.13	28.252	0.0181963	FALSE	TRUE	FALSE.TRUE
ENSMUSG00000020900.15	29.5264	0.0392725	FALSE	TRUE	FALSE.TRUE
ENSMUSG00000020869.8	32.1225	0.00815701	FALSE	TRUE	FALSE.TRUE
ENSMUSG00000020863.15	27.6673	0.0518207	FALSE	TRUE	FALSE.TRUE
ENSMUSG00000020859.16	29.3553	0.00275359	FALSE	TRUE	FALSE.TRUE
ENSMUSG00000020850.14	30.9263	0.0135087	FALSE	TRUE	FALSE.TRUE
ENSMUSG00000020849.13	32.5128	0.00678269	FALSE	TRUE	FALSE.TRUE
ENSMUSG00000020840.10	28.2312	0.0147382	FALSE	TRUE	FALSE.TRUE
ENSMUSG00000020836.15	28.3903	0.0364161	FALSE	TRUE	FALSE.TRUE
ENSMUSG00000020803.3	28.7221	0.0561136	FALSE	TRUE	FALSE.TRUE
ENSMUSG00000020790.14	29.5766	0.00603478	FALSE	TRUE	FALSE.TRUE
ENSMUSG00000020780.15	29.4336	0.00640799	FALSE	TRUE	FALSE.TRUE
ENSMUSG00000020777.16	27.7944	0.0607894	FALSE	TRUE	FALSE.TRUE
ENSMUSG00000020773.11	27.7413	0.0081499	FALSE	TRUE	FALSE.TRUE
ENSMUSG00000020766.4	29.3478	0.00869201	FALSE	TRUE	FALSE.TRUE
ENSMUSG00000020745.15	27.9303	0.0204128	FALSE	TRUE	FALSE.TRUE
ENSMUSG00000020741.17	27.092	0.0526072	FALSE	TRUE	FALSE.TRUE
ENSMUSG00000020736.12	28.7475	0.0119511	FALSE	TRUE	FALSE.TRUE
ENSMUSG00000020733.3	29.6914	0.011677	FALSE	TRUE	FALSE.TRUE
ENSMUSG00000020720.13	30.0567	0.0042673	FALSE	TRUE	FALSE.TRUE
ENSMUSG00000020719.14	31.7776	0.0159383	FALSE	TRUE	FALSE.TRUE
ENSMUSG00000020708.12	30.7086	0.00226319	FALSE	TRUE	FALSE.TRUE
ENSMUSG00000020705.6	28.4918	0.0198418	FALSE	TRUE	FALSE.TRUE
ENSMUSG00000020680.15	28.835	0.0187493	FALSE	TRUE	FALSE.TRUE
ENSMUSG00000020671.9	29.7347	0.0201966	FALSE	TRUE	FALSE.TRUE
ENSMUSG00000020664.10	31.5853	0.00490855	FALSE	TRUE	FALSE.TRUE
ENSMUSG00000020650.15	27.2779	0.00900813	FALSE	TRUE	FALSE.TRUE
ENSMUSG00000020640.10	27.8363	0.0347289	FALSE	TRUE	FALSE.TRUE
ENSMUSG00000020638.8	29.9562	0.0387243	FALSE	TRUE	FALSE.TRUE
ENSMUSG00000020628.16	27.2918	0.00475582	FALSE	TRUE	FALSE.TRUE
ENSMUSG00000020612.16	31.1652	0.00364658	FALSE	TRUE	FALSE.TRUE
ENSMUSG00000020611.14	30.4428	0.00851838	FALSE	TRUE	FALSE.TRUE
ENSMUSG00000020605.9	29.1718	0.00500852	FALSE	TRUE	FALSE.TRUE
ENSMUSG00000020589.17	28.0845	0.0279394	FALSE	TRUE	FALSE.TRUE
ENSMUSG00000020580.10	27.4531	0.00795182	FALSE	TRUE	FALSE.TRUE
ENSMUSG00000020571.13	33.1093	0.00673338	FALSE	TRUE	FALSE.TRUE
ENSMUSG00000020570.15	28.4731	0.0109112	FALSE	TRUE	FALSE.TRUE
ENSMUSG00000020537.9	27.732	0.0356052	FALSE	TRUE	FALSE.TRUE
ENSMUSG00000020528.14	28.189	0.00612694	FALSE	TRUE	FALSE.TRUE
ENSMUSG00000020523.14	27.5367	0.014577	FALSE	TRUE	FALSE.TRUE
ENSMUSG00000020476.14	30.5824	0.0110403	FALSE	TRUE	FALSE.TRUE
ENSMUSG00000020464.15	27.8776	0.0147739	FALSE	TRUE	FALSE.TRUE
ENSMUSG00000020460.15	27.0929	0.0541213	FALSE	TRUE	FALSE.TRUE
ENSMUSG00000020458.16	32.3438	0.0170737	FALSE	TRUE	FALSE.TRUE
ENSMUSG00000020456.17	31.801	0.00156971	FALSE	TRUE	FALSE.TRUE
ENSMUSG00000020440.13	27.6902	0.0688711	FALSE	TRUE	FALSE.TRUE
ENSMUSG00000020437.12	31.4605	0.00654648	FALSE	TRUE	FALSE.TRUE
ENSMUSG00000020422.14	29.4918	0.0216453	FALSE	TRUE	FALSE.TRUE
ENSMUSG00000020402.11	32.7318	0.0178027	FALSE	TRUE	FALSE.TRUE
ENSMUSG00000020386.5	28.7918	0.00724262	FALSE	TRUE	FALSE.TRUE
ENSMUSG00000020375.9	29.2113	0.00705809	FALSE	TRUE	FALSE.TRUE
ENSMUSG00000020372.15	33.1117	0.00695348	FALSE	TRUE	FALSE.TRUE
ENSMUSG00000020368.15	33.0439	0.00846861	FALSE	TRUE	FALSE.TRUE
ENSMUSG00000020361.13	32.3649	0.00811621	FALSE	TRUE	FALSE.TRUE
ENSMUSG00000020358.17	31.4812	0.00741827	FALSE	TRUE	FALSE.TRUE
ENSMUSG00000020346.16	27.2352	0.0123402	FALSE	TRUE	FALSE.TRUE
ENSMUSG00000020340.16	31.2169	0.00406698	FALSE	TRUE	FALSE.TRUE
ENSMUSG00000020328.10	27.5894	0.018651	FALSE	TRUE	FALSE.TRUE
ENSMUSG00000020321.16	32.4712	0.00428194	FALSE	TRUE	FALSE.TRUE
ENSMUSG00000020315.18	30.1961	0.00972006	FALSE	TRUE	FALSE.TRUE
ENSMUSG00000020290.14	27.8329	0.0914353	FALSE	TRUE	FALSE.TRUE
ENSMUSG00000020275.9	28.607	0.0208445	FALSE	TRUE	FALSE.TRUE
ENSMUSG00000020272.8	27.308	0.0458655	FALSE	TRUE	FALSE.TRUE
ENSMUSG00000020267.6	30.5869	0.00688995	FALSE	TRUE	FALSE.TRUE
ENSMUSG00000020260.9	27.3123	0.0179191	FALSE	TRUE	FALSE.TRUE
ENSMUSG00000020250.10	30.4611	0.012205	FALSE	TRUE	FALSE.TRUE
ENSMUSG00000020211.15	27.5968	0.0226307	FALSE	TRUE	FALSE.TRUE
ENSMUSG00000020198.8	30.94	0.0032644	FALSE	TRUE	FALSE.TRUE
ENSMUSG00000020189.15	32.524	0.00472995	FALSE	TRUE	FALSE.TRUE
ENSMUSG00000020152.7	33.373	0.00402924	FALSE	TRUE	FALSE.TRUE
ENSMUSG00000020149.17	31.6158	0.00351788	FALSE	TRUE	FALSE.TRUE
ENSMUSG00000020143.15	29.415	0.00384707	FALSE	TRUE	FALSE.TRUE
ENSMUSG00000020132.10	30.0757	0.00485502	FALSE	TRUE	FALSE.TRUE
ENSMUSG00000020130.9	28.7808	0.0286053	FALSE	TRUE	FALSE.TRUE
ENSMUSG00000020124.10	27.9732	0.021642	FALSE	TRUE	FALSE.TRUE
ENSMUSG00000020120.15	31.3732	0.00737161	FALSE	TRUE	FALSE.TRUE
ENSMUSG00000020097.14	31.0311	0.00508999	FALSE	TRUE	FALSE.TRUE
ENSMUSG00000020089.8	29.0795	0.0134367	FALSE	TRUE	FALSE.TRUE
ENSMUSG00000020080.8	28.0862	0.048225	FALSE	TRUE	FALSE.TRUE
ENSMUSG00000020078.16	30.432	0.00640978	FALSE	TRUE	FALSE.TRUE
ENSMUSG00000020075.8	28.8984	0.0457875	FALSE	TRUE	FALSE.TRUE
ENSMUSG00000020064.9	27.6236	0.0118764	FALSE	TRUE	FALSE.TRUE
ENSMUSG00000020048.13	34.7242	0.00602273	FALSE	TRUE	FALSE.TRUE
ENSMUSG00000020022.17	27.6694	0.0183582	FALSE	TRUE	FALSE.TRUE
ENSMUSG00000019998.6	30.2668	0.00857447	FALSE	TRUE	FALSE.TRUE
ENSMUSG00000019987.9	30.6962	0.00640573	FALSE	TRUE	FALSE.TRUE
ENSMUSG00000019979.12	28.4025	0.00931359	FALSE	TRUE	FALSE.TRUE
ENSMUSG00000019978.16	30.6484	0.00154767	FALSE	TRUE	FALSE.TRUE
ENSMUSG00000019961.17	31.4014	0.0162025	FALSE	TRUE	FALSE.TRUE
ENSMUSG00000019920.18	29.141	0.022223	FALSE	TRUE	FALSE.TRUE
ENSMUSG00000019916.14	27.8588	0.0221098	FALSE	TRUE	FALSE.TRUE
ENSMUSG00000019907.10	27.8338	0.0127788	FALSE	TRUE	FALSE.TRUE
ENSMUSG00000019872.13	29.6971	0.00385883	FALSE	TRUE	FALSE.TRUE
ENSMUSG00000019849.11	31.342	0.00719547	FALSE	TRUE	FALSE.TRUE
ENSMUSG00000019832.5	29.6917	0.0191437	FALSE	TRUE	FALSE.TRUE
ENSMUSG00000019823.17	29.3221	0.0132023	FALSE	TRUE	FALSE.TRUE
ENSMUSG00000019804.12	31.248	0.00207332	FALSE	TRUE	FALSE.TRUE
ENSMUSG00000019802.13	28.4986	0.00967286	FALSE	TRUE	FALSE.TRUE
ENSMUSG00000019790.17	28.0669	0.00930981	FALSE	TRUE	FALSE.TRUE
ENSMUSG00000019579.13	29.687	0.00823975	FALSE	TRUE	FALSE.TRUE
ENSMUSG00000019528.18	29.0253	0.0144427	FALSE	TRUE	FALSE.TRUE
ENSMUSG00000019494.14	28.2338	0.00773572	FALSE	TRUE	FALSE.TRUE
ENSMUSG00000019471.10	28.8748	0.0110039	FALSE	TRUE	FALSE.TRUE
ENSMUSG00000019432.15	29.91	0.0083286	FALSE	TRUE	FALSE.TRUE
ENSMUSG00000019373.11	28.1722	0.0102898	FALSE	TRUE	FALSE.TRUE
ENSMUSG00000019302.16	31.5205	0.00837098	FALSE	TRUE	FALSE.TRUE
ENSMUSG00000019210.10	31.2965	0.00489032	FALSE	TRUE	FALSE.TRUE
ENSMUSG00000019188.16	28.1685	0.0172619	FALSE	TRUE	FALSE.TRUE
ENSMUSG00000019179.10	32.6003	0.00204687	FALSE	TRUE	FALSE.TRUE
ENSMUSG00000019173.11	31.2129	0.014706	FALSE	TRUE	FALSE.TRUE
ENSMUSG00000019122.8	28.5092	0.0369233	FALSE	TRUE	FALSE.TRUE
ENSMUSG00000019087.13	29.0217	0.0138757	FALSE	TRUE	FALSE.TRUE
ENSMUSG00000019054.13	27.9674	0.0346966	FALSE	TRUE	FALSE.TRUE
ENSMUSG00000018965.11	32.5956	0.0129825	FALSE	TRUE	FALSE.TRUE
ENSMUSG00000018932.9	28.0818	0.0314826	FALSE	TRUE	FALSE.TRUE
ENSMUSG00000018848.4	31.6443	0.00832432	FALSE	TRUE	FALSE.TRUE
ENSMUSG00000018830.10	31.7794	0.00675585	FALSE	TRUE	FALSE.TRUE
ENSMUSG00000018819.10	31.1535	0.0135246	FALSE	TRUE	FALSE.TRUE
ENSMUSG00000018796.13	29.2793	0.0083262	FALSE	TRUE	FALSE.TRUE
ENSMUSG00000018774.13	32.3143	0.0130088	FALSE	TRUE	FALSE.TRUE
ENSMUSG00000018761.14	27.2981	0.012566	FALSE	TRUE	FALSE.TRUE
ENSMUSG00000018707.13	28.8973	0.0112385	FALSE	TRUE	FALSE.TRUE
ENSMUSG00000018666.13	27.2348	0.0370797	FALSE	TRUE	FALSE.TRUE
ENSMUSG00000018585.9	28.0208	0.0469368	FALSE	TRUE	FALSE.TRUE
ENSMUSG00000018583.5	30.0137	0.027668	FALSE	TRUE	FALSE.TRUE
ENSMUSG00000018574.14	29.6953	0.0134446	FALSE	TRUE	FALSE.TRUE
ENSMUSG00000018547.8	28.0975	0.00673402	FALSE	TRUE	FALSE.TRUE
ENSMUSG00000018507.16	30.2194	0.00508663	FALSE	TRUE	FALSE.TRUE
ENSMUSG00000018446.8	29.7988	0.010688	FALSE	TRUE	FALSE.TRUE
ENSMUSG00000018340.13	33.5485	0.00222273	FALSE	TRUE	FALSE.TRUE
ENSMUSG00000018326.9	31.5058	0.00618985	FALSE	TRUE	FALSE.TRUE
ENSMUSG00000018322.10	29.8273	0.00457608	FALSE	TRUE	FALSE.TRUE
ENSMUSG00000018293.4	34.0302	0.00515438	FALSE	TRUE	FALSE.TRUE
ENSMUSG00000018286.6	30.4013	0.00623495	FALSE	TRUE	FALSE.TRUE
ENSMUSG00000018189.12	29.3737	0.0170405	FALSE	TRUE	FALSE.TRUE
ENSMUSG00000018042.18	31.6619	0.00763728	FALSE	TRUE	FALSE.TRUE
ENSMUSG00000018008.8	29.7017	0.0122184	FALSE	TRUE	FALSE.TRUE
ENSMUSG00000017831.8	28.7168	0.0197804	FALSE	TRUE	FALSE.TRUE
ENSMUSG00000017830.15	27.6014	0.0384168	FALSE	TRUE	FALSE.TRUE
ENSMUSG00000017781.17	30.453	0.0102257	FALSE	TRUE	FALSE.TRUE
ENSMUSG00000017776.15	28.4612	0.010422	FALSE	TRUE	FALSE.TRUE
ENSMUSG00000017774.19	31.4591	0.00292572	FALSE	TRUE	FALSE.TRUE
ENSMUSG00000017760.16	33.1927	0.0137731	FALSE	TRUE	FALSE.TRUE
ENSMUSG00000017754.13	28.4344	0.0485297	FALSE	TRUE	FALSE.TRUE
ENSMUSG00000017631.19	30.2002	0.00402115	FALSE	TRUE	FALSE.TRUE
ENSMUSG00000017561.16	28.3702	0.0124426	FALSE	TRUE	FALSE.TRUE
ENSMUSG00000017428.16	28.4837	0.0418974	FALSE	TRUE	FALSE.TRUE
ENSMUSG00000017421.18	27.8213	0.0290875	FALSE	TRUE	FALSE.TRUE
ENSMUSG00000017404.12	31.3386	0.0210849	FALSE	TRUE	FALSE.TRUE
ENSMUSG00000017390.15	31.6341	0.0236254	FALSE	TRUE	FALSE.TRUE
ENSMUSG00000017286.15	30.4028	0.00598787	FALSE	TRUE	FALSE.TRUE
ENSMUSG00000017221.14	29.73	0.0026998	FALSE	TRUE	FALSE.TRUE
ENSMUSG00000016664.16	29.8551	0.00351034	FALSE	TRUE	FALSE.TRUE
ENSMUSG00000016619.10	27.4109	0.0269167	FALSE	TRUE	FALSE.TRUE
ENSMUSG00000016554.9	28.1995	0.0255926	FALSE	TRUE	FALSE.TRUE
ENSMUSG00000016541.10	27.8346	0.010314	FALSE	TRUE	FALSE.TRUE
ENSMUSG00000016534.15	30.2315	0.0384836	FALSE	TRUE	FALSE.TRUE
ENSMUSG00000016528.10	28.7924	0.01656	FALSE	TRUE	FALSE.TRUE
ENSMUSG00000016481.15	31.9844	0.00838231	FALSE	TRUE	FALSE.TRUE
ENSMUSG00000016382.15	30.6631	0.00660314	FALSE	TRUE	FALSE.TRUE
ENSMUSG00000016319.3	32.9454	0.00370084	FALSE	TRUE	FALSE.TRUE
ENSMUSG00000016256.10	32.9223	0.015319	FALSE	TRUE	FALSE.TRUE
ENSMUSG00000016252.7	27.2743	0.0932024	FALSE	TRUE	FALSE.TRUE
ENSMUSG00000016018.4	28.4609	0.0268891	FALSE	TRUE	FALSE.TRUE
ENSMUSG00000015994.10	27.2338	0.00689854	FALSE	TRUE	FALSE.TRUE
ENSMUSG00000015961.8	27.9685	0.0389866	FALSE	TRUE	FALSE.TRUE
ENSMUSG00000015950.13	30.5851	0.0144315	FALSE	TRUE	FALSE.TRUE
ENSMUSG00000015937.15	31.5864	0.0074592	FALSE	TRUE	FALSE.TRUE
ENSMUSG00000015932.8	31.0124	0.00830477	FALSE	TRUE	FALSE.TRUE
ENSMUSG00000015889.8	31.2071	0.00292383	FALSE	TRUE	FALSE.TRUE
ENSMUSG00000015869.16	27.5589	0.0307837	FALSE	TRUE	FALSE.TRUE
ENSMUSG00000015837.15	28.9576	0.0444406	FALSE	TRUE	FALSE.TRUE
ENSMUSG00000015806.12	29.8153	0.00993884	FALSE	TRUE	FALSE.TRUE
ENSMUSG00000015747.5	27.9492	0.0064688	FALSE	TRUE	FALSE.TRUE
ENSMUSG00000015733.13	32.4981	0.016489	FALSE	TRUE	FALSE.TRUE
ENSMUSG00000015714.11	28.3229	0.00978897	FALSE	TRUE	FALSE.TRUE
ENSMUSG00000015711.8	28.3282	0.015756	FALSE	TRUE	FALSE.TRUE
ENSMUSG00000015671.11	30.6068	0.00632535	FALSE	TRUE	FALSE.TRUE
ENSMUSG00000015656.17	35.0092	0.00661906	FALSE	TRUE	FALSE.TRUE
ENSMUSG00000015568.16	31.0962	0.0294083	FALSE	TRUE	FALSE.TRUE
ENSMUSG00000015355.13	28.9113	0.0248115	FALSE	TRUE	FALSE.TRUE
ENSMUSG00000015340.10	32.2519	0.0128677	FALSE	TRUE	FALSE.TRUE
ENSMUSG00000015247.10	28.9342	0.0201718	FALSE	TRUE	FALSE.TRUE
ENSMUSG00000015243.4	27.8843	0.0833465	FALSE	TRUE	FALSE.TRUE
ENSMUSG00000015165.16	31.7547	0.0120509	FALSE	TRUE	FALSE.TRUE
ENSMUSG00000015149.14	28.6593	0.00879804	FALSE	TRUE	FALSE.TRUE
ENSMUSG00000015143.15	32.7726	0.0107579	FALSE	TRUE	FALSE.TRUE
ENSMUSG00000015120.15	28.8086	0.0267447	FALSE	TRUE	FALSE.TRUE
ENSMUSG00000015112.15	29.9527	0.00564565	FALSE	TRUE	FALSE.TRUE
ENSMUSG00000015092.9	27.5583	0.017456	FALSE	TRUE	FALSE.TRUE
ENSMUSG00000015027.11	30.0329	0.051089	FALSE	TRUE	FALSE.TRUE
ENSMUSG00000014959.12	27.814	0.0154374	FALSE	TRUE	FALSE.TRUE
ENSMUSG00000014956.15	28.6765	0.00714844	FALSE	TRUE	FALSE.TRUE
ENSMUSG00000014867.9	29.0265	0.0196143	FALSE	TRUE	FALSE.TRUE
ENSMUSG00000014778.10	27.712	0.0595395	FALSE	TRUE	FALSE.TRUE
ENSMUSG00000014769.10	29.9566	0.00825064	FALSE	TRUE	FALSE.TRUE
ENSMUSG00000014606.14	31.4563	0.00794415	FALSE	TRUE	FALSE.TRUE
ENSMUSG00000014547.10	27.259	0.0254061	FALSE	TRUE	FALSE.TRUE
ENSMUSG00000014402.15	28.3674	0.00743741	FALSE	TRUE	FALSE.TRUE
ENSMUSG00000014313.15	28.8643	0.0622656	FALSE	TRUE	FALSE.TRUE
ENSMUSG00000014226.10	29.408	0.0131178	FALSE	TRUE	FALSE.TRUE
ENSMUSG00000014195.16	28.1164	0.00593841	FALSE	TRUE	FALSE.TRUE
ENSMUSG00000013707.3	29.7575	0.00806962	FALSE	TRUE	FALSE.TRUE
ENSMUSG00000013698.12	28.1943	0.0207821	FALSE	TRUE	FALSE.TRUE
ENSMUSG00000013629.16	29.3403	0.0332123	FALSE	TRUE	FALSE.TRUE
ENSMUSG00000013593.12	29.337	0.00761019	FALSE	TRUE	FALSE.TRUE
ENSMUSG00000013160.7	31.8749	0.0048349	FALSE	TRUE	FALSE.TRUE
ENSMUSG00000012848.15	32.0289	0.0110886	FALSE	TRUE	FALSE.TRUE
ENSMUSG00000012405.16	32.0717	0.0145322	FALSE	TRUE	FALSE.TRUE
ENSMUSG00000011884.13	31.1052	0.0106185	FALSE	TRUE	FALSE.TRUE
ENSMUSG00000011877.13	27.1486	0.0105813	FALSE	TRUE	FALSE.TRUE
ENSMUSG00000011752.7	34.3136	0.00606016	FALSE	TRUE	FALSE.TRUE
ENSMUSG00000011148.14	31.3306	0.0120363	FALSE	TRUE	FALSE.TRUE
ENSMUSG00000010936.11	27.3987	0.0147108	FALSE	TRUE	FALSE.TRUE
ENSMUSG00000010914.10	27.0306	0.0484427	FALSE	TRUE	FALSE.TRUE
ENSMUSG00000010911.12	27.4588	0.0607712	FALSE	TRUE	FALSE.TRUE
ENSMUSG00000010608.15	28.375	0.019243	FALSE	TRUE	FALSE.TRUE
ENSMUSG00000010095.13	31.2269	0.0199111	FALSE	TRUE	FALSE.TRUE
ENSMUSG00000009927.9	31.562	0.0130014	FALSE	TRUE	FALSE.TRUE
ENSMUSG00000009907.17	29.7368	0.00653636	FALSE	TRUE	FALSE.TRUE
ENSMUSG00000009863.14	30.32	0.00697448	FALSE	TRUE	FALSE.TRUE
ENSMUSG00000009549.14	27.1305	0.072371	FALSE	TRUE	FALSE.TRUE
ENSMUSG00000009470.17	28.4214	0.0224739	FALSE	TRUE	FALSE.TRUE
ENSMUSG00000009090.17	30.9525	0.00401738	FALSE	TRUE	FALSE.TRUE
ENSMUSG00000008892.12	31.1513	0.015874	FALSE	TRUE	FALSE.TRUE
ENSMUSG00000008859.8	27.9796	0.0654014	FALSE	TRUE	FALSE.TRUE
ENSMUSG00000008683.16	30.8535	0.0098162	FALSE	TRUE	FALSE.TRUE
ENSMUSG00000008475.13	31.618	0.0129879	FALSE	TRUE	FALSE.TRUE
ENSMUSG00000007892.8	30.5203	0.0296447	FALSE	TRUE	FALSE.TRUE
ENSMUSG00000007850.16	29.7283	0.0195405	FALSE	TRUE	FALSE.TRUE
ENSMUSG00000007836.6	30.5154	0.00774454	FALSE	TRUE	FALSE.TRUE
ENSMUSG00000007815.13	30.3334	0.00959285	FALSE	TRUE	FALSE.TRUE
ENSMUSG00000007739.10	27.5489	0.0903407	FALSE	TRUE	FALSE.TRUE
ENSMUSG00000007721.6	27.0846	0.0140185	FALSE	TRUE	FALSE.TRUE
ENSMUSG00000007670.10	30.4951	0.0163595	FALSE	TRUE	FALSE.TRUE
ENSMUSG00000007564.15	30.222	0.0113144	FALSE	TRUE	FALSE.TRUE
ENSMUSG00000007458.14	30.1742	0.00971069	FALSE	TRUE	FALSE.TRUE
ENSMUSG00000007041.9	33.5995	0.00515741	FALSE	TRUE	FALSE.TRUE
ENSMUSG00000006998.16	28.4085	0.011976	FALSE	TRUE	FALSE.TRUE
ENSMUSG00000006782.16	27.636	0.0227783	FALSE	TRUE	FALSE.TRUE
ENSMUSG00000006717.7	28.461	0.00847868	FALSE	TRUE	FALSE.TRUE
ENSMUSG00000006699.17	32.2524	0.00744331	FALSE	TRUE	FALSE.TRUE
ENSMUSG00000006519.11	29.6306	0.0162806	FALSE	TRUE	FALSE.TRUE
ENSMUSG00000006498.16	29.9895	0.018856	FALSE	TRUE	FALSE.TRUE
ENSMUSG00000006494.11	28.0822	0.0132785	FALSE	TRUE	FALSE.TRUE
ENSMUSG00000006456.10	29.9772	0.00863181	FALSE	TRUE	FALSE.TRUE
ENSMUSG00000006442.10	29.2582	0.0297854	FALSE	TRUE	FALSE.TRUE
ENSMUSG00000006373.10	28.1516	0.00848062	FALSE	TRUE	FALSE.TRUE
ENSMUSG00000006360.11	30.1684	0.00988731	FALSE	TRUE	FALSE.TRUE
ENSMUSG00000006333.14	31.3642	0.0254415	FALSE	TRUE	FALSE.TRUE
ENSMUSG00000006304.14	33.4327	0.012539	FALSE	TRUE	FALSE.TRUE
ENSMUSG00000006276.10	28.6799	0.00937066	FALSE	TRUE	FALSE.TRUE
ENSMUSG00000006273.14	33.4864	0.00593383	FALSE	TRUE	FALSE.TRUE
ENSMUSG00000006219.12	27.9736	0.0168737	FALSE	TRUE	FALSE.TRUE
ENSMUSG00000006169.20	29.5036	0.00479915	FALSE	TRUE	FALSE.TRUE
ENSMUSG00000006134.4	28.6512	0.00921087	FALSE	TRUE	FALSE.TRUE
ENSMUSG00000006095.12	29.6823	0.00370394	FALSE	TRUE	FALSE.TRUE
ENSMUSG00000006024.13	30.3811	0.00831391	FALSE	TRUE	FALSE.TRUE
ENSMUSG00000006005.18	29.4165	0.0113229	FALSE	TRUE	FALSE.TRUE
ENSMUSG00000005981.11	29.8514	0.0132618	FALSE	TRUE	FALSE.TRUE
ENSMUSG00000005873.6	31.0898	0.00748634	FALSE	TRUE	FALSE.TRUE
ENSMUSG00000005846.12	27.6073	0.0515665	FALSE	TRUE	FALSE.TRUE
ENSMUSG00000005803.14	30.4203	0.00292134	FALSE	TRUE	FALSE.TRUE
ENSMUSG00000005779.12	30.7427	0.00426328	FALSE	TRUE	FALSE.TRUE
ENSMUSG00000005683.8	32.73	0.00322563	FALSE	TRUE	FALSE.TRUE
ENSMUSG00000005656.9	29.7749	0.00377273	FALSE	TRUE	FALSE.TRUE
ENSMUSG00000005615.15	29.7135	0.01245	FALSE	TRUE	FALSE.TRUE
ENSMUSG00000005575.16	27.4829	0.0477248	FALSE	TRUE	FALSE.TRUE
ENSMUSG00000005566.14	31.1149	0.0100842	FALSE	TRUE	FALSE.TRUE
ENSMUSG00000005514.14	32.773	0.0147017	FALSE	TRUE	FALSE.TRUE
ENSMUSG00000005481.18	28.7146	0.0382863	FALSE	TRUE	FALSE.TRUE
ENSMUSG00000005469.10	27.624	0.0125143	FALSE	TRUE	FALSE.TRUE
ENSMUSG00000005447.12	28.9863	0.0119721	FALSE	TRUE	FALSE.TRUE
ENSMUSG00000005413.8	31.9259	0.0441494	FALSE	TRUE	FALSE.TRUE
ENSMUSG00000005410.6	28.8398	0.0286259	FALSE	TRUE	FALSE.TRUE
ENSMUSG00000005198.15	28.3535	0.034741	FALSE	TRUE	FALSE.TRUE
ENSMUSG00000005161.15	32.3091	0.0108349	FALSE	TRUE	FALSE.TRUE
ENSMUSG00000005103.12	34.1472	0.0106266	FALSE	TRUE	FALSE.TRUE
ENSMUSG00000005087.17	29.5692	0.0305537	FALSE	TRUE	FALSE.TRUE
ENSMUSG00000005054.7	33.4671	0.0149644	FALSE	TRUE	FALSE.TRUE
ENSMUSG00000005045.16	27.655	0.0237657	FALSE	TRUE	FALSE.TRUE
ENSMUSG00000005034.15	28.1821	0.0208349	FALSE	TRUE	FALSE.TRUE
ENSMUSG00000004980.16	33.8965	0.00558564	FALSE	TRUE	FALSE.TRUE
ENSMUSG00000004952.13	29.1889	0.00957021	FALSE	TRUE	FALSE.TRUE
ENSMUSG00000004936.8	30.1928	0.00191504	FALSE	TRUE	FALSE.TRUE
ENSMUSG00000004929.12	28.9796	0.013132	FALSE	TRUE	FALSE.TRUE
ENSMUSG00000004897.16	28.2872	0.0265217	FALSE	TRUE	FALSE.TRUE
ENSMUSG00000004891.16	28.1939	0.0124316	FALSE	TRUE	FALSE.TRUE
ENSMUSG00000004846.10	27.5739	0.0209824	FALSE	TRUE	FALSE.TRUE
ENSMUSG00000004789.10	30.1898	0.00399555	FALSE	TRUE	FALSE.TRUE
ENSMUSG00000004771.12	31.319	0.00692156	FALSE	TRUE	FALSE.TRUE
ENSMUSG00000004730.15	28.8244	0.0295297	FALSE	TRUE	FALSE.TRUE
ENSMUSG00000004707.14	28.5615	0.0199103	FALSE	TRUE	FALSE.TRUE
ENSMUSG00000004677.17	30.2998	0.00189672	FALSE	TRUE	FALSE.TRUE
ENSMUSG00000004667.18	27.2874	0.0227523	FALSE	TRUE	FALSE.TRUE
ENSMUSG00000004610.4	29.0233	0.0807772	FALSE	TRUE	FALSE.TRUE
ENSMUSG00000004530.12	30.8419	0.00438521	FALSE	TRUE	FALSE.TRUE
ENSMUSG00000004460.17	30.249	0.00428911	FALSE	TRUE	FALSE.TRUE
ENSMUSG00000004455.16	28.4899	0.0110808	FALSE	TRUE	FALSE.TRUE
ENSMUSG00000004451.14	27.8069	0.0153427	FALSE	TRUE	FALSE.TRUE
ENSMUSG00000004446.12	27.8106	0.0613088	FALSE	TRUE	FALSE.TRUE
ENSMUSG00000004394.12	28.0926	0.00640877	FALSE	TRUE	FALSE.TRUE
ENSMUSG00000004285.12	28.8244	0.0158412	FALSE	TRUE	FALSE.TRUE
ENSMUSG00000004270.13	27.3188	0.0278469	FALSE	TRUE	FALSE.TRUE
ENSMUSG00000004266.15	33.1685	0.0016474	FALSE	TRUE	FALSE.TRUE
ENSMUSG00000004264.17	31.8113	0.00150642	FALSE	TRUE	FALSE.TRUE
ENSMUSG00000004207.14	34.6438	0.00581979	FALSE	TRUE	FALSE.TRUE
ENSMUSG00000004099.16	28.4951	0.050698	FALSE	TRUE	FALSE.TRUE
ENSMUSG00000004040.16	28.8808	0.011898	FALSE	TRUE	FALSE.TRUE
ENSMUSG00000003970.9	31.8877	0.00932784	FALSE	TRUE	FALSE.TRUE
ENSMUSG00000003955.8	27.3662	0.0677565	FALSE	TRUE	FALSE.TRUE
ENSMUSG00000003873.11	29.037	0.018079	FALSE	TRUE	FALSE.TRUE
ENSMUSG00000003868.14	29.6366	0.00732095	FALSE	TRUE	FALSE.TRUE
ENSMUSG00000003814.8	34.3412	0.00647884	FALSE	TRUE	FALSE.TRUE
ENSMUSG00000003808.18	28.4505	0.00619915	FALSE	TRUE	FALSE.TRUE
ENSMUSG00000003731.13	27.6264	0.0221723	FALSE	TRUE	FALSE.TRUE
ENSMUSG00000003660.10	30.7417	0.00859603	FALSE	TRUE	FALSE.TRUE
ENSMUSG00000003644.17	29.9013	0.00728298	FALSE	TRUE	FALSE.TRUE
ENSMUSG00000003528.15	30.2278	0.0140448	FALSE	TRUE	FALSE.TRUE
ENSMUSG00000003518.13	30.9577	0.0119978	FALSE	TRUE	FALSE.TRUE
ENSMUSG00000003500.13	27.7299	0.013003	FALSE	TRUE	FALSE.TRUE
ENSMUSG00000003458.12	28.5331	0.0156416	FALSE	TRUE	FALSE.TRUE
ENSMUSG00000003438.17	29.176	0.0119826	FALSE	TRUE	FALSE.TRUE
ENSMUSG00000003429.11	31.5325	0.0118031	FALSE	TRUE	FALSE.TRUE
ENSMUSG00000003316.14	27.6963	0.044549	FALSE	TRUE	FALSE.TRUE
ENSMUSG00000003309.14	27.0372	0.0432704	FALSE	TRUE	FALSE.TRUE
ENSMUSG00000003283.15	29.6272	0.0134683	FALSE	TRUE	FALSE.TRUE
ENSMUSG00000003226.7	29.391	0.0192569	FALSE	TRUE	FALSE.TRUE
ENSMUSG00000003200.10	29.0594	0.0148513	FALSE	TRUE	FALSE.TRUE
ENSMUSG00000003161.15	29.2282	0.00606008	FALSE	TRUE	FALSE.TRUE
ENSMUSG00000003099.11	28.9696	0.00522576	FALSE	TRUE	FALSE.TRUE
ENSMUSG00000003037.16	29.4662	0.00864503	FALSE	TRUE	FALSE.TRUE
ENSMUSG00000003033.15	27.8015	0.0437438	FALSE	TRUE	FALSE.TRUE
ENSMUSG00000002985.16	31.0084	0.0169778	FALSE	TRUE	FALSE.TRUE
ENSMUSG00000002984.17	29.2278	0.00804295	FALSE	TRUE	FALSE.TRUE
ENSMUSG00000002981.10	28.551	0.0137505	FALSE	TRUE	FALSE.TRUE
ENSMUSG00000002957.11	31.3091	0.00807054	FALSE	TRUE	FALSE.TRUE
ENSMUSG00000002949.15	28.5761	0.00356678	FALSE	TRUE	FALSE.TRUE
ENSMUSG00000002944.15	30.4488	0.0573682	FALSE	TRUE	FALSE.TRUE
ENSMUSG00000002844.9	29.5212	0.0169705	FALSE	TRUE	FALSE.TRUE
ENSMUSG00000002812.4	30.5873	0.0109373	FALSE	TRUE	FALSE.TRUE
ENSMUSG00000002748.7	27.7282	0.0576826	FALSE	TRUE	FALSE.TRUE
ENSMUSG00000002741.9	30.2785	0.00304925	FALSE	TRUE	FALSE.TRUE
ENSMUSG00000002731.6	27.6935	0.0299462	FALSE	TRUE	FALSE.TRUE
ENSMUSG00000002546.17	27.3798	0.0268742	FALSE	TRUE	FALSE.TRUE
ENSMUSG00000002379.7	27.477	0.0136834	FALSE	TRUE	FALSE.TRUE
ENSMUSG00000002372.9	28.3602	0.0236413	FALSE	TRUE	FALSE.TRUE
ENSMUSG00000002365.10	30.1605	0.0159239	FALSE	TRUE	FALSE.TRUE
ENSMUSG00000002332.16	29.9944	0.00743727	FALSE	TRUE	FALSE.TRUE
ENSMUSG00000002326.6	27.9517	0.0282263	FALSE	TRUE	FALSE.TRUE
ENSMUSG00000002233.13	27.8723	0.0497936	FALSE	TRUE	FALSE.TRUE
ENSMUSG00000002147.18	29.3666	0.00910232	FALSE	TRUE	FALSE.TRUE
ENSMUSG00000002129.11	29.5417	0.0195209	FALSE	TRUE	FALSE.TRUE
ENSMUSG00000002107.18	28.2674	0.0217438	FALSE	TRUE	FALSE.TRUE
ENSMUSG00000002103.16	29.8821	0.0371406	FALSE	TRUE	FALSE.TRUE
ENSMUSG00000002102.15	28.5745	0.00788691	FALSE	TRUE	FALSE.TRUE
ENSMUSG00000002015.5	30.6399	0.00528281	FALSE	TRUE	FALSE.TRUE
ENSMUSG00000002014.12	30.5725	0.00874098	FALSE	TRUE	FALSE.TRUE
ENSMUSG00000002010.17	28.5088	0.00573324	FALSE	TRUE	FALSE.TRUE
ENSMUSG00000001999.15	32.5674	0.00930618	FALSE	TRUE	FALSE.TRUE
ENSMUSG00000001964.14	27.9431	0.00880787	FALSE	TRUE	FALSE.TRUE
ENSMUSG00000001962.8	27.1797	0.0286809	FALSE	TRUE	FALSE.TRUE
ENSMUSG00000001942.8	28.3469	0.0910282	FALSE	TRUE	FALSE.TRUE
ENSMUSG00000001924.15	33.2279	0.00254688	FALSE	TRUE	FALSE.TRUE
ENSMUSG00000001891.16	30.493	0.00607328	FALSE	TRUE	FALSE.TRUE
ENSMUSG00000001847.14	30.7552	0.00478611	FALSE	TRUE	FALSE.TRUE
ENSMUSG00000001833.17	31.0062	0.00429091	FALSE	TRUE	FALSE.TRUE
ENSMUSG00000001794.13	30.3278	0.00757523	FALSE	TRUE	FALSE.TRUE
ENSMUSG00000001783.3	30.1545	0.010729	FALSE	TRUE	FALSE.TRUE
ENSMUSG00000001774.8	28.5203	0.0282588	FALSE	TRUE	FALSE.TRUE
ENSMUSG00000001755.12	27.5372	0.00937942	FALSE	TRUE	FALSE.TRUE
ENSMUSG00000001751.9	32.6527	0.0239345	FALSE	TRUE	FALSE.TRUE
ENSMUSG00000001741.12	27.8125	0.0253279	FALSE	TRUE	FALSE.TRUE
ENSMUSG00000001729.14	28.3454	0.0156358	FALSE	TRUE	FALSE.TRUE
ENSMUSG00000001707.8	27.1986	0.0236201	FALSE	TRUE	FALSE.TRUE
ENSMUSG00000001666.8	27.8361	0.0386267	FALSE	TRUE	FALSE.TRUE
ENSMUSG00000001642.18	32.8894	0.00237651	FALSE	TRUE	FALSE.TRUE
ENSMUSG00000001576.15	28.7708	0.0212368	FALSE	TRUE	FALSE.TRUE
ENSMUSG00000001525.10	33.2883	0.00432027	FALSE	TRUE	FALSE.TRUE
ENSMUSG00000001473.7	29.9343	0.0149973	FALSE	TRUE	FALSE.TRUE
ENSMUSG00000001440.5	31.6868	0.0095039	FALSE	TRUE	FALSE.TRUE
ENSMUSG00000001416.13	32.4928	0.0073594	FALSE	TRUE	FALSE.TRUE
ENSMUSG00000001380.7	29.8521	0.00602143	FALSE	TRUE	FALSE.TRUE
ENSMUSG00000001376.17	27.9466	0.004079	FALSE	TRUE	FALSE.TRUE
ENSMUSG00000001285.12	28.4928	0.0259106	FALSE	TRUE	FALSE.TRUE
ENSMUSG00000001270.9	33.8527	0.0126256	FALSE	TRUE	FALSE.TRUE
ENSMUSG00000001229.9	27.1628	0.035792	FALSE	TRUE	FALSE.TRUE
ENSMUSG00000001123.15	29.3071	0.0358447	FALSE	TRUE	FALSE.TRUE
ENSMUSG00000001020.8	32.9319	0.0170499	FALSE	TRUE	FALSE.TRUE
ENSMUSG00000001016.12	29.4163	0.0127196	FALSE	TRUE	FALSE.TRUE
ENSMUSG00000000751.13	27.1105	0.077635	FALSE	TRUE	FALSE.TRUE
ENSMUSG00000000743.9	27.4019	0.0284431	FALSE	TRUE	FALSE.TRUE
ENSMUSG00000000740.12	31.6779	0.0181424	FALSE	TRUE	FALSE.TRUE
ENSMUSG00000000711.3	29.0499	0.0156574	FALSE	TRUE	FALSE.TRUE
ENSMUSG00000000628.10	30.5367	0.00651334	FALSE	TRUE	FALSE.TRUE
ENSMUSG00000000594.7	31.5217	0.042003	FALSE	TRUE	FALSE.TRUE
ENSMUSG00000000568.15	31.0678	0.0154555	FALSE	TRUE	FALSE.TRUE
ENSMUSG00000000563.17	30.9676	0.00949323	FALSE	TRUE	FALSE.TRUE
ENSMUSG00000000399.10	29.2303	0.0099967	FALSE	TRUE	FALSE.TRUE
ENSMUSG00000000355.13	28.4575	0.0211348	FALSE	TRUE	FALSE.TRUE
ENSMUSG00000000278.10	31.7744	0.0221662	FALSE	TRUE	FALSE.TRUE
ENSMUSG00000000275.16	29.3702	0.0121388	FALSE	TRUE	FALSE.TRUE
ENSMUSG00000000168.9	30.2639	0.00346439	FALSE	TRUE	FALSE.TRUE
ENSMUSG00000000088.7	30.0166	0.0207042	FALSE	TRUE	FALSE.TRUE
ENSMUSG00000000001.4	29.2929	0.00649635	FALSE	TRUE	FALSE.TRUE
LINF_360081900	25.2939	0.346483	TRUE	FALSE	TRUE.FALSE
LINF_360081100	25.6192	0.349057	TRUE	FALSE	TRUE.FALSE
LINF_360079400	25.7758	0.288559	TRUE	FALSE	TRUE.FALSE
LINF_360079300	25.381	0.326711	TRUE	FALSE	TRUE.FALSE
LINF_360078300	26.8395	0.353661	TRUE	FALSE	TRUE.FALSE
LINF_360078100	24.7031	0.160789	TRUE	FALSE	TRUE.FALSE
LINF_360073900	24.6492	0.180615	TRUE	FALSE	TRUE.FALSE
LINF_360072700	24.8305	0.204688	TRUE	FALSE	TRUE.FALSE
LINF_360070900	24.7367	0.19487	TRUE	FALSE	TRUE.FALSE
LINF_360070500	24.7547	0.189414	TRUE	FALSE	TRUE.FALSE
LINF_360069100	24.8736	0.164814	TRUE	FALSE	TRUE.FALSE
LINF_360069000	25.2723	0.377314	TRUE	FALSE	TRUE.FALSE
LINF_360068400	26.6127	0.377123	TRUE	FALSE	TRUE.FALSE
LINF_360068300	24.6333	0.164527	TRUE	FALSE	TRUE.FALSE
LINF_360068000	24.6185	0.165698	TRUE	FALSE	TRUE.FALSE
LINF_360066000	26.1544	0.359392	TRUE	FALSE	TRUE.FALSE
LINF_360065600	24.6728	0.146419	TRUE	FALSE	TRUE.FALSE
LINF_360064300	24.6572	0.109183	TRUE	FALSE	TRUE.FALSE
LINF_360063600	24.7055	0.133127	TRUE	FALSE	TRUE.FALSE
LINF_360063500	24.6989	0.122585	TRUE	FALSE	TRUE.FALSE
LINF_360063100	24.571	0.262657	TRUE	FALSE	TRUE.FALSE
LINF_360062900	24.6817	0.184098	TRUE	FALSE	TRUE.FALSE
LINF_360061300	24.8327	0.148778	TRUE	FALSE	TRUE.FALSE
LINF_360061000	24.7566	0.169631	TRUE	FALSE	TRUE.FALSE
LINF_360060900	24.7089	0.113677	TRUE	FALSE	TRUE.FALSE
LINF_360060800	24.7732	0.12602	TRUE	FALSE	TRUE.FALSE
LINF_360060500	26.371	0.254376	TRUE	FALSE	TRUE.FALSE
LINF_360060400	24.6382	0.175704	TRUE	FALSE	TRUE.FALSE
LINF_360058600	24.6089	0.256103	TRUE	FALSE	TRUE.FALSE
LINF_360057300	24.7368	0.115518	TRUE	FALSE	TRUE.FALSE
LINF_360055900	24.7035	0.10939	TRUE	FALSE	TRUE.FALSE
LINF_360055000	24.7108	0.182983	TRUE	FALSE	TRUE.FALSE
LINF_360054800	24.6505	0.130805	TRUE	FALSE	TRUE.FALSE
LINF_360054500	24.644	0.248697	TRUE	FALSE	TRUE.FALSE
LINF_360053900	25.0445	0.277374	TRUE	FALSE	TRUE.FALSE
LINF_360052900	24.8138	0.122588	TRUE	FALSE	TRUE.FALSE
LINF_360052600	24.5947	0.187126	TRUE	FALSE	TRUE.FALSE
LINF_360051600	24.6525	0.227703	TRUE	FALSE	TRUE.FALSE
LINF_360050900	25.6481	0.366476	TRUE	FALSE	TRUE.FALSE
LINF_360047700	25.8441	0.358689	TRUE	FALSE	TRUE.FALSE
LINF_360047300	25.9366	0.394852	TRUE	FALSE	TRUE.FALSE
LINF_360046700	24.6412	0.134242	TRUE	FALSE	TRUE.FALSE
LINF_360046600	25.4313	0.36876	TRUE	FALSE	TRUE.FALSE
LINF_360044800	24.6825	0.175919	TRUE	FALSE	TRUE.FALSE
LINF_360044500	25.4374	0.330201	TRUE	FALSE	TRUE.FALSE
LINF_360043300	24.6275	0.140026	TRUE	FALSE	TRUE.FALSE
LINF_360043200	24.6152	0.189456	TRUE	FALSE	TRUE.FALSE
LINF_360042700	24.6362	0.14928	TRUE	FALSE	TRUE.FALSE
LINF_360042600	24.6225	0.21904	TRUE	FALSE	TRUE.FALSE
LINF_360040400	26.2416	0.428702	TRUE	FALSE	TRUE.FALSE
LINF_360039100	25.2044	0.312663	TRUE	FALSE	TRUE.FALSE
LINF_360039000	24.6145	0.196861	TRUE	FALSE	TRUE.FALSE
LINF_360038800	24.8113	0.151578	TRUE	FALSE	TRUE.FALSE
LINF_360034400	25.7993	0.371787	TRUE	FALSE	TRUE.FALSE
LINF_360033500	25.0513	0.22806	TRUE	FALSE	TRUE.FALSE
LINF_360032500	24.5758	0.208284	TRUE	FALSE	TRUE.FALSE
LINF_360031600	24.671	0.121063	TRUE	FALSE	TRUE.FALSE
LINF_360030700	24.9297	0.232227	TRUE	FALSE	TRUE.FALSE
LINF_360030600	25.0814	0.270409	TRUE	FALSE	TRUE.FALSE
LINF_360030300	24.7166	0.12258	TRUE	FALSE	TRUE.FALSE
LINF_360029800	24.7962	0.127994	TRUE	FALSE	TRUE.FALSE
LINF_360029600	24.7718	0.140781	TRUE	FALSE	TRUE.FALSE
LINF_360028600	24.7145	0.153484	TRUE	FALSE	TRUE.FALSE
LINF_360027100	26.9517	0.373949	TRUE	FALSE	TRUE.FALSE
LINF_360026300	24.9931	0.244917	TRUE	FALSE	TRUE.FALSE
LINF_360022900	25.0671	0.291394	TRUE	FALSE	TRUE.FALSE
LINF_360022800	24.6985	0.127041	TRUE	FALSE	TRUE.FALSE
LINF_360022700	25.0146	0.212677	TRUE	FALSE	TRUE.FALSE
LINF_360022600	25.9397	0.344728	TRUE	FALSE	TRUE.FALSE
LINF_360022400	24.7799	0.147849	TRUE	FALSE	TRUE.FALSE
LINF_360022300	25.4528	0.381209	TRUE	FALSE	TRUE.FALSE
LINF_360021400	24.8807	0.127505	TRUE	FALSE	TRUE.FALSE
LINF_360020500	24.8656	0.206138	TRUE	FALSE	TRUE.FALSE
LINF_360020200	24.5839	0.170158	TRUE	FALSE	TRUE.FALSE
LINF_360019800	26.1909	0.37358	TRUE	FALSE	TRUE.FALSE
LINF_360019100	24.6443	0.168486	TRUE	FALSE	TRUE.FALSE
LINF_360017500	24.7265	0.180125	TRUE	FALSE	TRUE.FALSE
LINF_360015500	24.8063	0.177451	TRUE	FALSE	TRUE.FALSE
LINF_360014600	24.6036	0.173438	TRUE	FALSE	TRUE.FALSE
LINF_360013000	25.8533	0.406328	TRUE	FALSE	TRUE.FALSE
LINF_360011200	24.7082	0.158632	TRUE	FALSE	TRUE.FALSE
LINF_360010600	24.722	0.107009	TRUE	FALSE	TRUE.FALSE
LINF_360010100	24.7001	0.167598	TRUE	FALSE	TRUE.FALSE
LINF_360008800	24.699	0.164002	TRUE	FALSE	TRUE.FALSE
LINF_360008600	24.6939	0.167026	TRUE	FALSE	TRUE.FALSE
LINF_360008400	24.716	0.243917	TRUE	FALSE	TRUE.FALSE
LINF_360007700	26.0777	0.334033	TRUE	FALSE	TRUE.FALSE
LINF_360005800	24.8715	0.203547	TRUE	FALSE	TRUE.FALSE
[truncated: 2,196 more rows]

## Sheet: Lmajor
Protein.ID	mean.log2.LFQ..	Dynamicity..GiniScore.	DynamicityThreshold	LFQThreshold	Threshold..D.L.
LmjF.36.6270	27.2636	0.114046	TRUE	TRUE	TRUE.TRUE
LmjF.36.5360	27.6942	0.135855	TRUE	TRUE	TRUE.TRUE
LmjF.36.4230	27.7918	0.218606	TRUE	TRUE	TRUE.TRUE
LmjF.36.3620	28.0017	0.191787	TRUE	TRUE	TRUE.TRUE
LmjF.36.1370	27.8754	0.111656	TRUE	TRUE	TRUE.TRUE
LmjF.36.0740	29.1406	0.145341	TRUE	TRUE	TRUE.TRUE
LmjF.36.0480	27.2166	0.110166	TRUE	TRUE	TRUE.TRUE
LmjF.35.1300	27.6657	0.10532	TRUE	TRUE	TRUE.TRUE
LmjF.35.1180	28.3847	0.106862	TRUE	TRUE	TRUE.TRUE
LmjF.35.0140	27.2587	0.132453	TRUE	TRUE	TRUE.TRUE
LmjF.35.0100	27.0426	0.159552	TRUE	TRUE	TRUE.TRUE
LmjF.34.2700	27.038	0.124406	TRUE	TRUE	TRUE.TRUE
LmjF.32.0450	27.1674	0.154526	TRUE	TRUE	TRUE.TRUE
LmjF.32.0350	27.6482	0.126361	TRUE	TRUE	TRUE.TRUE
LmjF.31.1140	27.3296	0.240017	TRUE	TRUE	TRUE.TRUE
LmjF.29.2830	27.2141	0.157528	TRUE	TRUE	TRUE.TRUE
LmjF.29.2450	28.8252	0.192986	TRUE	TRUE	TRUE.TRUE
LmjF.29.1960	27.8637	0.105923	TRUE	TRUE	TRUE.TRUE
LmjF.29.1100	27.1853	0.121762	TRUE	TRUE	TRUE.TRUE
LmjF.29.0940	27.5226	0.12376	TRUE	TRUE	TRUE.TRUE
LmjF.29.0280	27.122	0.183074	TRUE	TRUE	TRUE.TRUE
LmjF.29.0120	27.7649	0.107337	TRUE	TRUE	TRUE.TRUE
LmjF.28.3030	27.2269	0.109245	TRUE	TRUE	TRUE.TRUE
LmjF.28.2260	27.575	0.151524	TRUE	TRUE	TRUE.TRUE
LmjF.28.0980	27.4731	0.102428	TRUE	TRUE	TRUE.TRUE
LmjF.27.2330	27.2564	0.11756	TRUE	TRUE	TRUE.TRUE
LmjF.27.2020	27.2431	0.181985	TRUE	TRUE	TRUE.TRUE
LmjF.27.1750	27.0904	0.103252	TRUE	TRUE	TRUE.TRUE
LmjF.27.0650	27.1407	0.112822	TRUE	TRUE	TRUE.TRUE
LmjF.27.0510	27.9492	0.17956	TRUE	TRUE	TRUE.TRUE
LmjF.26.0830	27.0672	0.108921	TRUE	TRUE	TRUE.TRUE
LmjF.25.2410	27.6462	0.104116	TRUE	TRUE	TRUE.TRUE
LmjF.25.1120	28.6406	0.1997	TRUE	TRUE	TRUE.TRUE
LmjF.25.1070	27.1715	0.207772	TRUE	TRUE	TRUE.TRUE
LmjF.24.1980	27.603	0.122474	TRUE	TRUE	TRUE.TRUE
LmjF.24.1770	27.001	0.142257	TRUE	TRUE	TRUE.TRUE
LmjF.24.1560	27.1179	0.228108	TRUE	TRUE	TRUE.TRUE
LmjF.24.0770	27	0.15135	TRUE	TRUE	TRUE.TRUE
LmjF.23.1310	28.1585	0.115309	TRUE	TRUE	TRUE.TRUE
LmjF.23.1020	27.2846	0.121517	TRUE	TRUE	TRUE.TRUE
LmjF.23.0370	27.2837	0.130357	TRUE	TRUE	TRUE.TRUE
LmjF.22.0180	28.3122	0.166999	TRUE	TRUE	TRUE.TRUE
LmjF.21.0760	27.1083	0.12964	TRUE	TRUE	TRUE.TRUE
LmjF.21.0340	28.2323	0.142897	TRUE	TRUE	TRUE.TRUE
LmjF.20.1400	28.1262	0.160247	TRUE	TRUE	TRUE.TRUE
LmjF.20.1280	28.0814	0.141522	TRUE	TRUE	TRUE.TRUE
LmjF.19.1530	29.9969	0.117176	TRUE	TRUE	TRUE.TRUE
LmjF.19.1420	28.5999	0.19014	TRUE	TRUE	TRUE.TRUE
LmjF.19.1005	27.755	0.114178	TRUE	TRUE	TRUE.TRUE
LmjF.18.0210	27.6329	0.102942	TRUE	TRUE	TRUE.TRUE
LmjF.17.0890	27.0227	0.176891	TRUE	TRUE	TRUE.TRUE
LmjF.15.1450	27.2985	0.102606	TRUE	TRUE	TRUE.TRUE
LmjF.13.1100	27.0079	0.143374	TRUE	TRUE	TRUE.TRUE
LmjF.13.0160	28.5623	0.13369	TRUE	TRUE	TRUE.TRUE
LmjF.11.0820	28.1505	0.149545	TRUE	TRUE	TRUE.TRUE
LmjF.11.0100	28.3059	0.109336	TRUE	TRUE	TRUE.TRUE
LmjF.10.0380	27.6523	0.249486	TRUE	TRUE	TRUE.TRUE
LmjF.09.1320	27.4554	0.187721	TRUE	TRUE	TRUE.TRUE
LmjF.08.1230	27.3989	0.116661	TRUE	TRUE	TRUE.TRUE
LmjF.07.0800	27.2224	0.23962	TRUE	TRUE	TRUE.TRUE
LmjF.07.0060	27.5947	0.159098	TRUE	TRUE	TRUE.TRUE
LmjF.06.0030	27.9874	0.202998	TRUE	TRUE	TRUE.TRUE
LmjF.05.0960	28.6882	0.136866	TRUE	TRUE	TRUE.TRUE
LmjF.04.0460	27.6297	0.125036	TRUE	TRUE	TRUE.TRUE
ENSMUSG00000079641.3	28.6619	0.14171	TRUE	TRUE	TRUE.TRUE
ENSMUSG00000078240.2	28.1524	0.133892	TRUE	TRUE	TRUE.TRUE
ENSMUSG00000075486.10	27.3733	0.222725	TRUE	TRUE	TRUE.TRUE
ENSMUSG00000071547.4	28.042	0.108643	TRUE	TRUE	TRUE.TRUE
ENSMUSG00000066026.14	28.5734	0.113761	TRUE	TRUE	TRUE.TRUE
ENSMUSG00000064357.1	27.3959	0.106889	TRUE	TRUE	TRUE.TRUE
ENSMUSG00000063888.7	27.232	0.159991	TRUE	TRUE	TRUE.TRUE
ENSMUSG00000063511.11	27.1843	0.116202	TRUE	TRUE	TRUE.TRUE
ENSMUSG00000062456.4	29.4256	0.104754	TRUE	TRUE	TRUE.TRUE
ENSMUSG00000060063.9	28.497	0.102745	TRUE	TRUE	TRUE.TRUE
ENSMUSG00000058818.13	27.3603	0.121975	TRUE	TRUE	TRUE.TRUE
ENSMUSG00000056394.17	27.0192	0.129966	TRUE	TRUE	TRUE.TRUE
ENSMUSG00000056220.14	27.8858	0.11536	TRUE	TRUE	TRUE.TRUE
ENSMUSG00000052565.7	28.8198	0.176059	TRUE	TRUE	TRUE.TRUE
ENSMUSG00000048076.14	29.6144	0.102247	TRUE	TRUE	TRUE.TRUE
ENSMUSG00000043091.9	28.6028	0.153899	TRUE	TRUE	TRUE.TRUE
ENSMUSG00000041736.7	27.3294	0.127813	TRUE	TRUE	TRUE.TRUE
ENSMUSG00000038608.15	27.0594	0.123705	TRUE	TRUE	TRUE.TRUE
ENSMUSG00000038279.10	27.0406	0.104859	TRUE	TRUE	TRUE.TRUE
ENSMUSG00000037197.11	27.3316	0.10161	TRUE	TRUE	TRUE.TRUE
ENSMUSG00000036199.9	28.351	0.207967	TRUE	TRUE	TRUE.TRUE
ENSMUSG00000034854.8	27.1407	0.101577	TRUE	TRUE	TRUE.TRUE
ENSMUSG00000034723.11	27.0838	0.129275	TRUE	TRUE	TRUE.TRUE
ENSMUSG00000034459.8	27.9504	0.113526	TRUE	TRUE	TRUE.TRUE
ENSMUSG00000031483.8	27.6558	0.111962	TRUE	TRUE	TRUE.TRUE
ENSMUSG00000031197.11	27.393	0.101059	TRUE	TRUE	TRUE.TRUE
ENSMUSG00000031168.14	27.3392	0.138777	TRUE	TRUE	TRUE.TRUE
ENSMUSG00000031068.8	27.3134	0.11228	TRUE	TRUE	TRUE.TRUE
ENSMUSG00000030846.15	27.2939	0.102341	TRUE	TRUE	TRUE.TRUE
ENSMUSG00000030432.12	27.4169	0.151473	TRUE	TRUE	TRUE.TRUE
ENSMUSG00000030122.12	28.4262	0.170523	TRUE	TRUE	TRUE.TRUE
ENSMUSG00000029817.11	27.5453	0.107507	TRUE	TRUE	TRUE.TRUE
ENSMUSG00000028811.12	27.0869	0.123687	TRUE	TRUE	TRUE.TRUE
ENSMUSG00000028693.15	27.4443	0.126562	TRUE	TRUE	TRUE.TRUE
ENSMUSG00000028494.12	28.2959	0.127968	TRUE	TRUE	TRUE.TRUE
ENSMUSG00000028088.14	27.5846	0.103418	TRUE	TRUE	TRUE.TRUE
ENSMUSG00000027722.14	27.7582	0.258564	TRUE	TRUE	TRUE.TRUE
ENSMUSG00000026222.16	27.5934	0.129127	TRUE	TRUE	TRUE.TRUE
ENSMUSG00000024740.10	27.019	0.117456	TRUE	TRUE	TRUE.TRUE
ENSMUSG00000024222.17	27.5085	0.104849	TRUE	TRUE	TRUE.TRUE
ENSMUSG00000023249.15	27.8356	0.101652	TRUE	TRUE	TRUE.TRUE
ENSMUSG00000023175.15	27.2434	0.102549	TRUE	TRUE	TRUE.TRUE
ENSMUSG00000022283.15	28.7195	0.124505	TRUE	TRUE	TRUE.TRUE
ENSMUSG00000022126.6	27.806	0.168224	TRUE	TRUE	TRUE.TRUE
ENSMUSG00000022108.8	27.7339	0.135727	TRUE	TRUE	TRUE.TRUE
ENSMUSG00000021037.7	28.0625	0.112627	TRUE	TRUE	TRUE.TRUE
ENSMUSG00000020788.15	27.0389	0.133655	TRUE	TRUE	TRUE.TRUE
ENSMUSG00000020430.12	27.8236	0.106335	TRUE	TRUE	TRUE.TRUE
ENSMUSG00000015243.4	27.067	0.121975	TRUE	TRUE	TRUE.TRUE
ENSMUSG00000007038.5	27.6394	0.159655	TRUE	TRUE	TRUE.TRUE
ENSMUSG00000006517.5	28.1793	0.140576	TRUE	TRUE	TRUE.TRUE
ENSMUSG00000002233.13	27.4221	0.178943	TRUE	TRUE	TRUE.TRUE
ENSMUSG00000001017.15	27.3319	0.140778	TRUE	TRUE	TRUE.TRUE
LmjF.36.6980	28.0135	0.0691643	FALSE	TRUE	FALSE.TRUE
LmjF.36.6940	30.044	0.0175346	FALSE	TRUE	FALSE.TRUE
LmjF.36.6910	29.0532	0.0419207	FALSE	TRUE	FALSE.TRUE
LmjF.36.6760	28.8274	0.07035	FALSE	TRUE	FALSE.TRUE
LmjF.36.6750	28.8882	0.0576433	FALSE	TRUE	FALSE.TRUE
LmjF.36.5850	31.1315	0.017863	FALSE	TRUE	FALSE.TRUE
LmjF.36.5620	28.3468	0.0159908	FALSE	TRUE	FALSE.TRUE
LmjF.36.5150	27.2387	0.0965397	FALSE	TRUE	FALSE.TRUE
LmjF.36.5100	30.2029	0.015812	FALSE	TRUE	FALSE.TRUE
LmjF.36.4460	28.3742	0.0226996	FALSE	TRUE	FALSE.TRUE
LmjF.36.3910	31.1096	0.0218835	FALSE	TRUE	FALSE.TRUE
LmjF.36.3880	28.7562	0.0308482	FALSE	TRUE	FALSE.TRUE
LmjF.36.3840	28.4673	0.0910931	FALSE	TRUE	FALSE.TRUE
LmjF.36.3770	29.618	0.0435715	FALSE	TRUE	FALSE.TRUE
LmjF.36.3750	28.8913	0.0894052	FALSE	TRUE	FALSE.TRUE
LmjF.36.3590	28.6045	0.0213613	FALSE	TRUE	FALSE.TRUE
LmjF.36.3210	30.0285	0.0196909	FALSE	TRUE	FALSE.TRUE
LmjF.36.3070	27.6282	0.0984418	FALSE	TRUE	FALSE.TRUE
LmjF.36.2950	30.9039	0.0131343	FALSE	TRUE	FALSE.TRUE
LmjF.36.2660	29.8823	0.0179631	FALSE	TRUE	FALSE.TRUE
LmjF.36.2030	31.806	0.0384293	FALSE	TRUE	FALSE.TRUE
LmjF.36.2020	31.3821	0.0512474	FALSE	TRUE	FALSE.TRUE
LmjF.36.1960	27.5873	0.0597778	FALSE	TRUE	FALSE.TRUE
LmjF.36.1650	27.4447	0.0643023	FALSE	TRUE	FALSE.TRUE
LmjF.36.1635	27.1022	0.0569169	FALSE	TRUE	FALSE.TRUE
LmjF.36.1630	30.4182	0.0242201	FALSE	TRUE	FALSE.TRUE
LmjF.36.1600	28.9037	0.021451	FALSE	TRUE	FALSE.TRUE
LmjF.36.1260	31.835	0.016064	FALSE	TRUE	FALSE.TRUE
LmjF.36.1140	28.1161	0.0532354	FALSE	TRUE	FALSE.TRUE
LmjF.36.0250	28.7367	0.0482152	FALSE	TRUE	FALSE.TRUE
LmjF.36.0070	30.3267	0.0167238	FALSE	TRUE	FALSE.TRUE
LmjF.35.4850	27.7038	0.0561302	FALSE	TRUE	FALSE.TRUE
LmjF.35.4770	30.2215	0.0357074	FALSE	TRUE	FALSE.TRUE
LmjF.35.4470	28.612	0.0747459	FALSE	TRUE	FALSE.TRUE
LmjF.35.4130	30.5769	0.0275667	FALSE	TRUE	FALSE.TRUE
LmjF.35.3860	29.9192	0.0193677	FALSE	TRUE	FALSE.TRUE
LmjF.35.3840	27.0566	0.0739288	FALSE	TRUE	FALSE.TRUE
LmjF.35.3720	28.0498	0.0943974	FALSE	TRUE	FALSE.TRUE
LmjF.35.3700	31.3046	0.0324762	FALSE	TRUE	FALSE.TRUE
LmjF.35.3340	30.1341	0.0149681	FALSE	TRUE	FALSE.TRUE
LmjF.35.3310	27.2921	0.0677588	FALSE	TRUE	FALSE.TRUE
LmjF.35.3230	30.7828	0.0148495	FALSE	TRUE	FALSE.TRUE
LmjF.35.3100	29.4885	0.0810679	FALSE	TRUE	FALSE.TRUE
LmjF.35.3080	27.762	0.0827646	FALSE	TRUE	FALSE.TRUE
LmjF.35.3060	27.3045	0.0822865	FALSE	TRUE	FALSE.TRUE
LmjF.35.2980	27.2253	0.0742715	FALSE	TRUE	FALSE.TRUE
LmjF.35.2740	27.0395	0.0844861	FALSE	TRUE	FALSE.TRUE
LmjF.35.2730	27.589	0.0509245	FALSE	TRUE	FALSE.TRUE
LmjF.35.2350	28.7571	0.0208925	FALSE	TRUE	FALSE.TRUE
LmjF.35.2200	30.7429	0.0172618	FALSE	TRUE	FALSE.TRUE
LmjF.35.1410	30.3031	0.0392596	FALSE	TRUE	FALSE.TRUE
LmjF.35.1380	30.3297	0.0693561	FALSE	TRUE	FALSE.TRUE
LmjF.35.1230	27.2105	0.0638293	FALSE	TRUE	FALSE.TRUE
LmjF.35.1050	27.6668	0.0722962	FALSE	TRUE	FALSE.TRUE
LmjF.35.1010	29.2236	0.0196128	FALSE	TRUE	FALSE.TRUE
LmjF.35.0970	30.5637	0.0328602	FALSE	TRUE	FALSE.TRUE
LmjF.35.0820	30.454	0.020177	FALSE	TRUE	FALSE.TRUE
LmjF.35.0750	27.7875	0.0653457	FALSE	TRUE	FALSE.TRUE
LmjF.35.0370	31.323	0.0140537	FALSE	TRUE	FALSE.TRUE
LmjF.35.0240	29.6824	0.045122	FALSE	TRUE	FALSE.TRUE
LmjF.35.0070	27.8845	0.041473	FALSE	TRUE	FALSE.TRUE
LmjF.34.3670	28.1449	0.0484619	FALSE	TRUE	FALSE.TRUE
LmjF.34.3650	27.8371	0.0977577	FALSE	TRUE	FALSE.TRUE
LmjF.34.3050	27.3724	0.0861407	FALSE	TRUE	FALSE.TRUE
LmjF.34.2820	29.0391	0.0359606	FALSE	TRUE	FALSE.TRUE
LmjF.34.2580	31.9238	0.014379	FALSE	TRUE	FALSE.TRUE
LmjF.34.2340	28.9324	0.0563437	FALSE	TRUE	FALSE.TRUE
LmjF.34.0350	27.9505	0.0315821	FALSE	TRUE	FALSE.TRUE
LmjF.34.0140	31.2404	0.019052	FALSE	TRUE	FALSE.TRUE
LmjF.34.0080	28.717	0.0494968	FALSE	TRUE	FALSE.TRUE
LmjF.34.0070	27.784	0.0823284	FALSE	TRUE	FALSE.TRUE
LmjF.34.0010	29.3871	0.0157944	FALSE	TRUE	FALSE.TRUE
LmjF.33.3240	27.3371	0.0988162	FALSE	TRUE	FALSE.TRUE
LmjF.33.2800	28.1899	0.0380766	FALSE	TRUE	FALSE.TRUE
LmjF.33.2540	30.5941	0.0288675	FALSE	TRUE	FALSE.TRUE
LmjF.33.2440	30.19	0.0189888	FALSE	TRUE	FALSE.TRUE
LmjF.33.2390	29.6628	0.0477023	FALSE	TRUE	FALSE.TRUE
LmjF.33.2340	30.4671	0.0591663	FALSE	TRUE	FALSE.TRUE
LmjF.33.2270	27.6525	0.0453731	FALSE	TRUE	FALSE.TRUE
LmjF.33.1840	29.2424	0.0913382	FALSE	TRUE	FALSE.TRUE
LmjF.33.1750	29.7091	0.0389662	FALSE	TRUE	FALSE.TRUE
LmjF.33.1630	28.6478	0.0667432	FALSE	TRUE	FALSE.TRUE
LmjF.33.1610	28.432	0.0320208	FALSE	TRUE	FALSE.TRUE
LmjF.33.1380	27.7695	0.0640683	FALSE	TRUE	FALSE.TRUE
LmjF.33.0610	28.69	0.0529043	FALSE	TRUE	FALSE.TRUE
LmjF.32.3310	30.1711	0.0298867	FALSE	TRUE	FALSE.TRUE
LmjF.32.3270	29.654	0.0430222	FALSE	TRUE	FALSE.TRUE
LmjF.32.3010	30.5237	0.0252248	FALSE	TRUE	FALSE.TRUE
LmjF.32.2950	32.8362	0.0164	FALSE	TRUE	FALSE.TRUE
LmjF.32.2180	28.0648	0.0356212	FALSE	TRUE	FALSE.TRUE
LmjF.32.1820	29.8842	0.0196657	FALSE	TRUE	FALSE.TRUE
LmjF.32.1000	28.5589	0.038357	FALSE	TRUE	FALSE.TRUE
LmjF.32.0840	29.8922	0.0189546	FALSE	TRUE	FALSE.TRUE
LmjF.32.0750	31.0969	0.0266304	FALSE	TRUE	FALSE.TRUE
LmjF.32.0400	31.4717	0.0230293	FALSE	TRUE	FALSE.TRUE
LmjF.31.2790	29.4858	0.0400024	FALSE	TRUE	FALSE.TRUE
LmjF.31.2600	27.5958	0.0355353	FALSE	TRUE	FALSE.TRUE
LmjF.31.2280	27.04	0.0637864	FALSE	TRUE	FALSE.TRUE
LmjF.31.2150	30.2807	0.0355904	FALSE	TRUE	FALSE.TRUE
LmjF.31.1750	27.4929	0.0616193	FALSE	TRUE	FALSE.TRUE
LmjF.31.1570	28.2174	0.0718336	FALSE	TRUE	FALSE.TRUE
LmjF.31.1220	30.7298	0.0155736	FALSE	TRUE	FALSE.TRUE
LmjF.31.1050	30.3845	0.0203082	FALSE	TRUE	FALSE.TRUE
LmjF.31.0560	29.7591	0.0542114	FALSE	TRUE	FALSE.TRUE
LmjF.31.0440	31.1646	0.0113805	FALSE	TRUE	FALSE.TRUE
LmjF.31.0010	29.4857	0.0406566	FALSE	TRUE	FALSE.TRUE
LmjF.30.3680	29.1964	0.0201769	FALSE	TRUE	FALSE.TRUE
LmjF.30.3600	27.7492	0.0322529	FALSE	TRUE	FALSE.TRUE
LmjF.30.3430	27.2776	0.0830618	FALSE	TRUE	FALSE.TRUE
LmjF.30.3380	27.9563	0.0552112	FALSE	TRUE	FALSE.TRUE
LmjF.30.3310	28.4106	0.0451035	FALSE	TRUE	FALSE.TRUE
LmjF.30.3130	27.0038	0.0874067	FALSE	TRUE	FALSE.TRUE
LmjF.30.3090	29.0156	0.0740951	FALSE	TRUE	FALSE.TRUE
LmjF.30.2850	29.6746	0.0414372	FALSE	TRUE	FALSE.TRUE
LmjF.30.2740	28.0729	0.0361087	FALSE	TRUE	FALSE.TRUE
LmjF.30.2580	28.3801	0.0276116	FALSE	TRUE	FALSE.TRUE
LmjF.30.2330	29.7658	0.0393729	FALSE	TRUE	FALSE.TRUE
LmjF.30.1250	28.2545	0.0430088	FALSE	TRUE	FALSE.TRUE
LmjF.30.1040	27.8889	0.0551543	FALSE	TRUE	FALSE.TRUE
LmjF.30.0880	29.6701	0.0402294	FALSE	TRUE	FALSE.TRUE
LmjF.30.0750	27.6455	0.0593501	FALSE	TRUE	FALSE.TRUE
LmjF.30.0730	29.1934	0.0265413	FALSE	TRUE	FALSE.TRUE
LmjF.30.0460	30.0348	0.0162557	FALSE	TRUE	FALSE.TRUE
LmjF.30.0380	27.7963	0.080675	FALSE	TRUE	FALSE.TRUE
LmjF.29.2570	28.1807	0.07763	FALSE	TRUE	FALSE.TRUE
LmjF.29.2510	29.0002	0.0854973	FALSE	TRUE	FALSE.TRUE
LmjF.29.2360	28.7424	0.0273049	FALSE	TRUE	FALSE.TRUE
LmjF.29.2200	28.7013	0.0328339	FALSE	TRUE	FALSE.TRUE
LmjF.29.2160	28.1343	0.0836947	FALSE	TRUE	FALSE.TRUE
LmjF.29.1310	28.7115	0.028339	FALSE	TRUE	FALSE.TRUE
LmjF.29.1270	31.5903	0.0518493	FALSE	TRUE	FALSE.TRUE
LmjF.29.1240	28.1174	0.0575004	FALSE	TRUE	FALSE.TRUE
LmjF.29.1160	31.3294	0.0140307	FALSE	TRUE	FALSE.TRUE
LmjF.29.0880	29.3593	0.0270047	FALSE	TRUE	FALSE.TRUE
LmjF.29.0870	28.4086	0.038358	FALSE	TRUE	FALSE.TRUE
LmjF.29.0850	28.1301	0.0548986	FALSE	TRUE	FALSE.TRUE
LmjF.29.0820	30.8277	0.0414805	FALSE	TRUE	FALSE.TRUE
LmjF.29.0780	27.3546	0.0611563	FALSE	TRUE	FALSE.TRUE
LmjF.29.0760	28.4731	0.0785966	FALSE	TRUE	FALSE.TRUE
LmjF.29.0320	28.1817	0.0687974	FALSE	TRUE	FALSE.TRUE
LmjF.28.2910	29.894	0.041662	FALSE	TRUE	FALSE.TRUE
LmjF.28.2860	28.7186	0.0249466	FALSE	TRUE	FALSE.TRUE
LmjF.28.2510	28.9793	0.0269142	FALSE	TRUE	FALSE.TRUE
LmjF.28.2430	29.6858	0.0282053	FALSE	TRUE	FALSE.TRUE
LmjF.28.2420	29.4673	0.0276798	FALSE	TRUE	FALSE.TRUE
LmjF.28.2310	27.7636	0.0521339	FALSE	TRUE	FALSE.TRUE
LmjF.28.2210	28.2721	0.0382735	FALSE	TRUE	FALSE.TRUE
LmjF.28.1200	31.5263	0.0241914	FALSE	TRUE	FALSE.TRUE
LmjF.28.1140	28.1034	0.0172045	FALSE	TRUE	FALSE.TRUE
LmjF.28.1110	27.4787	0.0974651	FALSE	TRUE	FALSE.TRUE
LmjF.28.0930	27.048	0.0613443	FALSE	TRUE	FALSE.TRUE
LmjF.27.2400	31.247	0.0241398	FALSE	TRUE	FALSE.TRUE
LmjF.27.2100	27.7384	0.0431939	FALSE	TRUE	FALSE.TRUE
LmjF.27.2030	29.6854	0.0263217	FALSE	TRUE	FALSE.TRUE
LmjF.27.1870	29.2408	0.0834361	FALSE	TRUE	FALSE.TRUE
LmjF.27.1310	29.4177	0.0398695	FALSE	TRUE	FALSE.TRUE
LmjF.27.1300	29.8043	0.0146963	FALSE	TRUE	FALSE.TRUE
LmjF.27.1260	29.077	0.0473038	FALSE	TRUE	FALSE.TRUE
LmjF.27.1220	27.8884	0.0702776	FALSE	TRUE	FALSE.TRUE
LmjF.27.1110	27.0981	0.0462472	FALSE	TRUE	FALSE.TRUE
LmjF.27.0930	28.8201	0.024483	FALSE	TRUE	FALSE.TRUE
LmjF.27.0880	28.4514	0.0534264	FALSE	TRUE	FALSE.TRUE
LmjF.27.0760	28.7073	0.0208617	FALSE	TRUE	FALSE.TRUE
LmjF.27.0190	27.688	0.0578982	FALSE	TRUE	FALSE.TRUE
LmjF.26.2000	27.2264	0.043565	FALSE	TRUE	FALSE.TRUE
LmjF.26.1960	31.3289	0.0116508	FALSE	TRUE	FALSE.TRUE
LmjF.26.1710	29.8951	0.0568518	FALSE	TRUE	FALSE.TRUE
LmjF.26.1570	27.5672	0.0678295	FALSE	TRUE	FALSE.TRUE
LmjF.26.1550	27.6979	0.0437694	FALSE	TRUE	FALSE.TRUE
LmjF.26.1240	30.4277	0.0194672	FALSE	TRUE	FALSE.TRUE
LmjF.26.0660	28.2522	0.0616362	FALSE	TRUE	FALSE.TRUE
LmjF.25.2010	29.4953	0.0413836	FALSE	TRUE	FALSE.TRUE
LmjF.25.1770	30.5974	0.0100754	FALSE	TRUE	FALSE.TRUE
LmjF.25.1710	29.4346	0.0155115	FALSE	TRUE	FALSE.TRUE
LmjF.25.1620	28.0427	0.0598033	FALSE	TRUE	FALSE.TRUE
LmjF.25.1420	30.1775	0.0123232	FALSE	TRUE	FALSE.TRUE
LmjF.25.1130	28.2599	0.0670193	FALSE	TRUE	FALSE.TRUE
LmjF.25.1060	28.0706	0.0243106	FALSE	TRUE	FALSE.TRUE
LmjF.25.0910	32.2836	0.0130561	FALSE	TRUE	FALSE.TRUE
LmjF.25.0750	28.9588	0.038597	FALSE	TRUE	FALSE.TRUE
LmjF.25.0540	28.6382	0.0390572	FALSE	TRUE	FALSE.TRUE
LmjF.25.0120	27.3259	0.0398969	FALSE	TRUE	FALSE.TRUE
LmjF.24.2110	30.231	0.0345605	FALSE	TRUE	FALSE.TRUE
LmjF.24.2060	30.1114	0.0177744	FALSE	TRUE	FALSE.TRUE
LmjF.24.2030	27.5412	0.0322386	FALSE	TRUE	FALSE.TRUE
LmjF.24.1630	28.0641	0.0373343	FALSE	TRUE	FALSE.TRUE
LmjF.24.0850	30.971	0.0197901	FALSE	TRUE	FALSE.TRUE
LmjF.23.1220	29.5671	0.0387604	FALSE	TRUE	FALSE.TRUE
LmjF.23.0690	29.6428	0.0816095	FALSE	TRUE	FALSE.TRUE
LmjF.23.0640	28.5644	0.0386793	FALSE	TRUE	FALSE.TRUE
LmjF.23.0200	29.9584	0.0184271	FALSE	TRUE	FALSE.TRUE
LmjF.23.0110	29.1532	0.0250183	FALSE	TRUE	FALSE.TRUE
LmjF.23.0080	28.7337	0.0306896	FALSE	TRUE	FALSE.TRUE
LmjF.23.0040	29.9839	0.0248246	FALSE	TRUE	FALSE.TRUE
LmjF.22.1460	28.5621	0.0476537	FALSE	TRUE	FALSE.TRUE
LmjF.22.1360	28.0534	0.0597826	FALSE	TRUE	FALSE.TRUE
LmjF.22.0730	30.46	0.014973	FALSE	TRUE	FALSE.TRUE
LmjF.22.0300	27.5574	0.0563206	FALSE	TRUE	FALSE.TRUE
LmjF.21.1860	28.1752	0.0624504	FALSE	TRUE	FALSE.TRUE
LmjF.21.1830	27.7215	0.0758066	FALSE	TRUE	FALSE.TRUE
LmjF.21.1770	29.3221	0.0244896	FALSE	TRUE	FALSE.TRUE
LmjF.21.1700	28.481	0.0248961	FALSE	TRUE	FALSE.TRUE
LmjF.21.1555	28.0589	0.0408727	FALSE	TRUE	FALSE.TRUE
LmjF.21.1552	30.1366	0.0149567	FALSE	TRUE	FALSE.TRUE
LmjF.21.1250	29.0928	0.0815113	FALSE	TRUE	FALSE.TRUE
LmjF.21.1090	29.3039	0.0348311	FALSE	TRUE	FALSE.TRUE
LmjF.21.0800	27.1037	0.0642466	FALSE	TRUE	FALSE.TRUE
LmjF.21.0540	27.0607	0.0577943	FALSE	TRUE	FALSE.TRUE
LmjF.21.0430	29.1855	0.0277107	FALSE	TRUE	FALSE.TRUE
LmjF.20.1310	29.1862	0.091546	FALSE	TRUE	FALSE.TRUE
LmjF.19.1560	27.3639	0.0716095	FALSE	TRUE	FALSE.TRUE
LmjF.19.1160	29.246	0.0211867	FALSE	TRUE	FALSE.TRUE
LmjF.19.1120	27.0957	0.0721227	FALSE	TRUE	FALSE.TRUE
LmjF.19.0710	30.5186	0.0257369	FALSE	TRUE	FALSE.TRUE
LmjF.19.0630	29.7784	0.0930967	FALSE	TRUE	FALSE.TRUE
LmjF.19.0190	27.8964	0.0343966	FALSE	TRUE	FALSE.TRUE
LmjF.19.0160	28.9761	0.0251907	FALSE	TRUE	FALSE.TRUE
LmjF.19.0020	28.5568	0.0284464	FALSE	TRUE	FALSE.TRUE
LmjF.18.1640	28.2567	0.0539228	FALSE	TRUE	FALSE.TRUE
LmjF.18.1580	27.5205	0.0452114	FALSE	TRUE	FALSE.TRUE
LmjF.18.1380	28.9645	0.0253481	FALSE	TRUE	FALSE.TRUE
LmjF.18.1370	32.1219	0.0264403	FALSE	TRUE	FALSE.TRUE
LmjF.18.0740	27.4889	0.0658804	FALSE	TRUE	FALSE.TRUE
LmjF.18.0680	27.0986	0.0959803	FALSE	TRUE	FALSE.TRUE
LmjF.18.0510	31.4395	0.0116475	FALSE	TRUE	FALSE.TRUE
LmjF.18.0270	28.0855	0.0214695	FALSE	TRUE	FALSE.TRUE
LmjF.18.0020	27.6965	0.0839007	FALSE	TRUE	FALSE.TRUE
LmjF.17.1290	28.8789	0.0312593	FALSE	TRUE	FALSE.TRUE
LmjF.17.0010	29.4976	0.0220832	FALSE	TRUE	FALSE.TRUE
LmjF.16.1610	27.5706	0.0708614	FALSE	TRUE	FALSE.TRUE
LmjF.16.0950	29.4766	0.0411713	FALSE	TRUE	FALSE.TRUE
LmjF.16.0760	29.1023	0.0351348	FALSE	TRUE	FALSE.TRUE
LmjF.16.0550	28.6474	0.0424094	FALSE	TRUE	FALSE.TRUE
LmjF.15.1470	28.3121	0.016192	FALSE	TRUE	FALSE.TRUE
LmjF.15.1380	28.0074	0.030912	FALSE	TRUE	FALSE.TRUE
LmjF.15.1010	31.1553	0.0173293	FALSE	TRUE	FALSE.TRUE
LmjF.15.0280	30.6502	0.0149061	FALSE	TRUE	FALSE.TRUE
LmjF.14.1440	30.5317	0.013404	FALSE	TRUE	FALSE.TRUE
LmjF.14.1160	32.3224	0.0251961	FALSE	TRUE	FALSE.TRUE
LmjF.14.0850	30.1388	0.0384664	FALSE	TRUE	FALSE.TRUE
LmjF.14.0670	27.0994	0.0794603	FALSE	TRUE	FALSE.TRUE
LmjF.14.0660	27.1635	0.0552884	FALSE	TRUE	FALSE.TRUE
LmjF.14.0450	29.0339	0.0551291	FALSE	TRUE	FALSE.TRUE
LmjF.14.0310	28.1896	0.0701958	FALSE	TRUE	FALSE.TRUE
LmjF.14.0190	29.9039	0.0166178	FALSE	TRUE	FALSE.TRUE
LmjF.13.1660	29.3142	0.0326272	FALSE	TRUE	FALSE.TRUE
LmjF.13.1580	27.3979	0.0548613	FALSE	TRUE	FALSE.TRUE
LmjF.13.1190	28.0119	0.099838	FALSE	TRUE	FALSE.TRUE
LmjF.13.1060	27.0108	0.0689823	FALSE	TRUE	FALSE.TRUE
LmjF.13.0870	28.2559	0.0927164	FALSE	TRUE	FALSE.TRUE
LmjF.13.0570	29.6779	0.0516816	FALSE	TRUE	FALSE.TRUE
LmjF.13.0450	30.3597	0.0122491	FALSE	TRUE	FALSE.TRUE
LmjF.13.0090	30.9014	0.0526851	FALSE	TRUE	FALSE.TRUE
LmjF.12.0670	29.6574	0.0488418	FALSE	TRUE	FALSE.TRUE
LmjF.12.0530	30.7887	0.0278063	FALSE	TRUE	FALSE.TRUE
LmjF.12.0070	29.4101	0.0755162	FALSE	TRUE	FALSE.TRUE
LmjF.12.0060	27.2378	0.0742233	FALSE	TRUE	FALSE.TRUE
LmjF.12.0030	27.9509	0.0337742	FALSE	TRUE	FALSE.TRUE
LmjF.11.1050	27.7025	0.0298131	FALSE	TRUE	FALSE.TRUE
LmjF.11.1030	28.3452	0.0447351	FALSE	TRUE	FALSE.TRUE
LmjF.11.1000	31.9878	0.0111401	FALSE	TRUE	FALSE.TRUE
LmjF.11.0630	29.3582	0.0440538	FALSE	TRUE	FALSE.TRUE
LmjF.11.0350	29.3549	0.0166869	FALSE	TRUE	FALSE.TRUE
LmjF.10.0910	28.2315	0.0522427	FALSE	TRUE	FALSE.TRUE
LmjF.10.0290	31.1068	0.00870313	FALSE	TRUE	FALSE.TRUE
LmjF.10.0210	28.0613	0.0505441	FALSE	TRUE	FALSE.TRUE
LmjF.09.1070	27.7023	0.0528909	FALSE	TRUE	FALSE.TRUE
LmjF.09.1010	27.3991	0.0484973	FALSE	TRUE	FALSE.TRUE
LmjF.09.0970	30.4043	0.0195952	FALSE	TRUE	FALSE.TRUE
LmjF.09.0770	29.1159	0.0604773	FALSE	TRUE	FALSE.TRUE
LmjF.09.0100	27.3906	0.0508777	FALSE	TRUE	FALSE.TRUE
LmjF.08.1110	30.2866	0.0441564	FALSE	TRUE	FALSE.TRUE
LmjF.08.1100	29.2132	0.0212699	FALSE	TRUE	FALSE.TRUE
LmjF.08.0290	29.1752	0.0300407	FALSE	TRUE	FALSE.TRUE
LmjF.07.1000	27.1808	0.0633858	FALSE	TRUE	FALSE.TRUE
LmjF.07.0870	29.306	0.0225757	FALSE	TRUE	FALSE.TRUE
LmjF.07.0340	28.3026	0.0283329	FALSE	TRUE	FALSE.TRUE
LmjF.06.0140	27.0169	0.0534604	FALSE	TRUE	FALSE.TRUE
LmjF.06.0120	28.3272	0.0405137	FALSE	TRUE	FALSE.TRUE
LmjF.06.0010	30.8586	0.0174059	FALSE	TRUE	FALSE.TRUE
LmjF.05.0380	31.2823	0.0285254	FALSE	TRUE	FALSE.TRUE
LmjF.05.0350	29.2125	0.0848658	FALSE	TRUE	FALSE.TRUE
LmjF.05.0280	28.8247	0.0153238	FALSE	TRUE	FALSE.TRUE
LmjF.05.0030	28.1537	0.036112	FALSE	TRUE	FALSE.TRUE
LmjF.04.1230	31.1965	0.0175282	FALSE	TRUE	FALSE.TRUE
LmjF.04.1160	28.2375	0.0661348	FALSE	TRUE	FALSE.TRUE
LmjF.04.0630	27.3143	0.0706698	FALSE	TRUE	FALSE.TRUE
LmjF.04.0050	29.3811	0.0216386	FALSE	TRUE	FALSE.TRUE
LmjF.03.0980	28.5992	0.0384405	FALSE	TRUE	FALSE.TRUE
LmjF.03.0230	28.3426	0.0723147	FALSE	TRUE	FALSE.TRUE
LmjF.03.0200	29.4041	0.0445588	FALSE	TRUE	FALSE.TRUE
LmjF.02.0550	29.4718	0.0661512	FALSE	TRUE	FALSE.TRUE
LmjF.02.0460	29.6423	0.0339984	FALSE	TRUE	FALSE.TRUE
LmjF.02.0450	29.37	0.0211599	FALSE	TRUE	FALSE.TRUE
ENSMUSG00000117098.1	28.6007	0.026514	FALSE	TRUE	FALSE.TRUE
ENSMUSG00000116933.1	28.5957	0.0609695	FALSE	TRUE	FALSE.TRUE
ENSMUSG00000116477.1	27.6298	0.0357094	FALSE	TRUE	FALSE.TRUE
ENSMUSG00000116430.1	27.1614	0.078722	FALSE	TRUE	FALSE.TRUE
ENSMUSG00000116252.1	29.9366	0.0296485	FALSE	TRUE	FALSE.TRUE
ENSMUSG00000116069.1	29.2439	0.00518685	FALSE	TRUE	FALSE.TRUE
ENSMUSG00000116048.1	31.0325	0.00437223	FALSE	TRUE	FALSE.TRUE
ENSMUSG00000110777.2	30.3196	0.00929129	FALSE	TRUE	FALSE.TRUE
ENSMUSG00000110040.1	32.3113	0.0152929	FALSE	TRUE	FALSE.TRUE
ENSMUSG00000109865.1	27.4365	0.0608866	FALSE	TRUE	FALSE.TRUE
ENSMUSG00000109511.1	28.1251	0.0148875	FALSE	TRUE	FALSE.TRUE
ENSMUSG00000109324.2	29.3436	0.0170406	FALSE	TRUE	FALSE.TRUE
ENSMUSG00000107482.2	31.4002	0.00757683	FALSE	TRUE	FALSE.TRUE
ENSMUSG00000106722.3	30.166	0.0204719	FALSE	TRUE	FALSE.TRUE
ENSMUSG00000104250.2	28.2898	0.0114097	FALSE	TRUE	FALSE.TRUE
ENSMUSG00000102252.5	30.0863	0.0123074	FALSE	TRUE	FALSE.TRUE
ENSMUSG00000098557.1	32.2761	0.0104264	FALSE	TRUE	FALSE.TRUE
ENSMUSG00000098274.7	31.8514	0.00714972	FALSE	TRUE	FALSE.TRUE
ENSMUSG00000098112.8	28.9406	0.00645465	FALSE	TRUE	FALSE.TRUE
ENSMUSG00000096210.2	30.9204	0.00529276	FALSE	TRUE	FALSE.TRUE
ENSMUSG00000094483.2	28.7902	0.010346	FALSE	TRUE	FALSE.TRUE
ENSMUSG00000091512.5	30.2192	0.0134327	FALSE	TRUE	FALSE.TRUE
ENSMUSG00000090862.3	31.1323	0.0156294	FALSE	TRUE	FALSE.TRUE
ENSMUSG00000090841.2	33.1575	0.0030383	FALSE	TRUE	FALSE.TRUE
ENSMUSG00000090124.7	32.4541	0.00243315	FALSE	TRUE	FALSE.TRUE
ENSMUSG00000089989.10	30.5533	0.0347488	FALSE	TRUE	FALSE.TRUE
ENSMUSG00000087260.5	28.9265	0.00734387	FALSE	TRUE	FALSE.TRUE
ENSMUSG00000086784.2	28.3263	0.0288285	FALSE	TRUE	FALSE.TRUE
ENSMUSG00000083780.8	34.0694	0.00986406	FALSE	TRUE	FALSE.TRUE
ENSMUSG00000082815.2	29.4292	0.0122208	FALSE	TRUE	FALSE.TRUE
ENSMUSG00000079941.1	30.0827	0.00882657	FALSE	TRUE	FALSE.TRUE
ENSMUSG00000079834.2	29.0577	0.0157535	FALSE	TRUE	FALSE.TRUE
ENSMUSG00000079658.9	29.7689	0.00540356	FALSE	TRUE	FALSE.TRUE
ENSMUSG00000079480.3	27.5622	0.0130693	FALSE	TRUE	FALSE.TRUE
ENSMUSG00000079477.9	32.9144	0.0063035	FALSE	TRUE	FALSE.TRUE
ENSMUSG00000079426.13	32.806	0.0181888	FALSE	TRUE	FALSE.TRUE
ENSMUSG00000079316.10	28.4693	0.0180859	FALSE	TRUE	FALSE.TRUE
ENSMUSG00000079293.11	28.579	0.0346848	FALSE	TRUE	FALSE.TRUE
ENSMUSG00000079057.4	27.8328	0.0311973	FALSE	TRUE	FALSE.TRUE
ENSMUSG00000078974.10	27.5403	0.0905624	FALSE	TRUE	FALSE.TRUE
ENSMUSG00000078853.8	27.8128	0.0115334	FALSE	TRUE	FALSE.TRUE
ENSMUSG00000078656.11	28.6909	0.00551183	FALSE	TRUE	FALSE.TRUE
ENSMUSG00000078652.9	28.9997	0.0181809	FALSE	TRUE	FALSE.TRUE
ENSMUSG00000078622.8	28.5773	0.0322061	FALSE	TRUE	FALSE.TRUE
ENSMUSG00000078619.10	28.5102	0.0135721	FALSE	TRUE	FALSE.TRUE
ENSMUSG00000078517.12	28.8226	0.0115044	FALSE	TRUE	FALSE.TRUE
ENSMUSG00000078515.4	30.8793	0.00575368	FALSE	TRUE	FALSE.TRUE
ENSMUSG00000078453.3	29.2729	0.0380213	FALSE	TRUE	FALSE.TRUE
ENSMUSG00000078427.3	30.369	0.00938888	FALSE	TRUE	FALSE.TRUE
ENSMUSG00000076441.9	29.3787	0.0255564	FALSE	TRUE	FALSE.TRUE
ENSMUSG00000076435.3	27.789	0.0189248	FALSE	TRUE	FALSE.TRUE
ENSMUSG00000076432.13	31.902	0.00352934	FALSE	TRUE	FALSE.TRUE
ENSMUSG00000075415.13	30.1551	0.011667	FALSE	TRUE	FALSE.TRUE
ENSMUSG00000075284.10	30.6392	0.00801111	FALSE	TRUE	FALSE.TRUE
ENSMUSG00000074797.11	29.3414	0.0369982	FALSE	TRUE	FALSE.TRUE
ENSMUSG00000074781.5	31.6976	0.00839129	FALSE	TRUE	FALSE.TRUE
ENSMUSG00000074698.10	29.3521	0.00835013	FALSE	TRUE	FALSE.TRUE
ENSMUSG00000074656.12	31.2584	0.00477334	FALSE	TRUE	FALSE.TRUE
ENSMUSG00000074643.12	28.7573	0.00751139	FALSE	TRUE	FALSE.TRUE
ENSMUSG00000074030.3	28.0865	0.00773129	FALSE	TRUE	FALSE.TRUE
ENSMUSG00000073987.4	31.0333	0.0272713	FALSE	TRUE	FALSE.TRUE
ENSMUSG00000073982.11	31.0803	0.00613195	FALSE	TRUE	FALSE.TRUE
ENSMUSG00000073838.10	30.0333	0.0128167	FALSE	TRUE	FALSE.TRUE
ENSMUSG00000073702.11	31.8615	0.00797295	FALSE	TRUE	FALSE.TRUE
ENSMUSG00000073678.4	30.0388	0.0210363	FALSE	TRUE	FALSE.TRUE
ENSMUSG00000073643.11	27.9668	0.00697164	FALSE	TRUE	FALSE.TRUE
ENSMUSG00000073639.6	30.1224	0.00491955	FALSE	TRUE	FALSE.TRUE
ENSMUSG00000073490.11	30.7595	0.0187384	FALSE	TRUE	FALSE.TRUE
ENSMUSG00000073489.6	30.7846	0.00744395	FALSE	TRUE	FALSE.TRUE
ENSMUSG00000073435.10	31.0163	0.00840018	FALSE	TRUE	FALSE.TRUE
ENSMUSG00000073421.6	27.7205	0.0788723	FALSE	TRUE	FALSE.TRUE
ENSMUSG00000073411.12	32.8931	0.00875013	FALSE	TRUE	FALSE.TRUE
ENSMUSG00000073016.3	27.7828	0.0179584	FALSE	TRUE	FALSE.TRUE
ENSMUSG00000072946.12	28.4424	0.0178711	FALSE	TRUE	FALSE.TRUE
ENSMUSG00000072582.9	29.1561	0.00730481	FALSE	TRUE	FALSE.TRUE
ENSMUSG00000071866.12	35.496	0.00228897	FALSE	TRUE	FALSE.TRUE
ENSMUSG00000071723.7	30.1789	0.0126831	FALSE	TRUE	FALSE.TRUE
ENSMUSG00000071711.12	28.9345	0.0183929	FALSE	TRUE	FALSE.TRUE
ENSMUSG00000071659.4	31.2992	0.00450624	FALSE	TRUE	FALSE.TRUE
ENSMUSG00000071655.12	30.0272	0.00492121	FALSE	TRUE	FALSE.TRUE
ENSMUSG00000071650.6	33.4666	0.00539318	FALSE	TRUE	FALSE.TRUE
ENSMUSG00000071646.9	30.093	0.01744	FALSE	TRUE	FALSE.TRUE
ENSMUSG00000071644.10	33.5051	0.00261954	FALSE	TRUE	FALSE.TRUE
ENSMUSG00000071533.11	27.324	0.0688492	FALSE	TRUE	FALSE.TRUE
ENSMUSG00000071528.4	29.6879	0.0012392	FALSE	TRUE	FALSE.TRUE
ENSMUSG00000071497.4	29.8817	0.00732117	FALSE	TRUE	FALSE.TRUE
ENSMUSG00000071415.6	32.2775	0.00810245	FALSE	TRUE	FALSE.TRUE
ENSMUSG00000071379.2	29.9194	0.0173179	FALSE	TRUE	FALSE.TRUE
ENSMUSG00000071172.13	31.3091	0.0159511	FALSE	TRUE	FALSE.TRUE
ENSMUSG00000071072.12	31.1231	0.0071467	FALSE	TRUE	FALSE.TRUE
ENSMUSG00000071054.12	28.883	0.0393159	FALSE	TRUE	FALSE.TRUE
ENSMUSG00000070780.11	27.8142	0.0126818	FALSE	TRUE	FALSE.TRUE
ENSMUSG00000070544.6	29.6275	0.0182712	FALSE	TRUE	FALSE.TRUE
ENSMUSG00000070394.10	28.1878	0.0835426	FALSE	TRUE	FALSE.TRUE
ENSMUSG00000070372.11	32.7176	0.00451551	FALSE	TRUE	FALSE.TRUE
ENSMUSG00000070327.14	32.3898	0.0141684	FALSE	TRUE	FALSE.TRUE
ENSMUSG00000070319.6	30.7385	0.00919477	FALSE	TRUE	FALSE.TRUE
ENSMUSG00000070284.10	29.1872	0.00473342	FALSE	TRUE	FALSE.TRUE
ENSMUSG00000069833.13	31.0406	0.0145096	FALSE	TRUE	FALSE.TRUE
ENSMUSG00000069744.7	31.3054	0.0113552	FALSE	TRUE	FALSE.TRUE
ENSMUSG00000069662.5	30.6892	0.0143705	FALSE	TRUE	FALSE.TRUE
ENSMUSG00000069565.12	29.3472	0.0100986	FALSE	TRUE	FALSE.TRUE
ENSMUSG00000069539.11	27.6507	0.00713798	FALSE	TRUE	FALSE.TRUE
ENSMUSG00000069516.8	34.2506	0.0124125	FALSE	TRUE	FALSE.TRUE
ENSMUSG00000069049.11	31.045	0.00526113	FALSE	TRUE	FALSE.TRUE
ENSMUSG00000069044.6	28.5587	0.00152119	FALSE	TRUE	FALSE.TRUE
ENSMUSG00000068921.14	27.2673	0.0791428	FALSE	TRUE	FALSE.TRUE
ENSMUSG00000068882.13	30.4006	0.0136648	FALSE	TRUE	FALSE.TRUE
ENSMUSG00000068877.12	28.5189	0.016474	FALSE	TRUE	FALSE.TRUE
ENSMUSG00000068874.13	27.7022	0.0491828	FALSE	TRUE	FALSE.TRUE
ENSMUSG00000068823.10	30.23	0.0120393	FALSE	TRUE	FALSE.TRUE
ENSMUSG00000068798.10	28.9406	0.00557272	FALSE	TRUE	FALSE.TRUE
ENSMUSG00000068749.9	31.7633	0.00483568	FALSE	TRUE	FALSE.TRUE
ENSMUSG00000068739.13	31.971	0.00458553	FALSE	TRUE	FALSE.TRUE
ENSMUSG00000068699.12	31.1418	0.00871032	FALSE	TRUE	FALSE.TRUE
ENSMUSG00000068523.12	27.6201	0.0433297	FALSE	TRUE	FALSE.TRUE
ENSMUSG00000068335.6	29.4456	0.0152144	FALSE	TRUE	FALSE.TRUE
ENSMUSG00000068329.12	28.7701	0.0059813	FALSE	TRUE	FALSE.TRUE
ENSMUSG00000068328.9	28.4953	0.00752537	FALSE	TRUE	FALSE.TRUE
ENSMUSG00000068220.6	34.274	0.0101718	FALSE	TRUE	FALSE.TRUE
ENSMUSG00000068040.10	29.6422	0.0294676	FALSE	TRUE	FALSE.TRUE
ENSMUSG00000068039.13	33.362	0.0070303	FALSE	TRUE	FALSE.TRUE
ENSMUSG00000067995.4	27.4924	0.0476498	FALSE	TRUE	FALSE.TRUE
ENSMUSG00000067288.13	30.4567	0.0318959	FALSE	TRUE	FALSE.TRUE
ENSMUSG00000067274.10	33.925	0.00912173	FALSE	TRUE	FALSE.TRUE
ENSMUSG00000066979.6	28.4228	0.0255075	FALSE	TRUE	FALSE.TRUE
ENSMUSG00000066621.12	30.6402	0.0162894	FALSE	TRUE	FALSE.TRUE
ENSMUSG00000066568.12	28.5083	0.0343835	FALSE	TRUE	FALSE.TRUE
ENSMUSG00000066551.12	32.7765	0.00804423	FALSE	TRUE	FALSE.TRUE
ENSMUSG00000066441.14	29.8457	0.00696001	FALSE	TRUE	FALSE.TRUE
ENSMUSG00000066306.13	29.9513	0.0159195	FALSE	TRUE	FALSE.TRUE
ENSMUSG00000066151.12	29.4823	0.00553105	FALSE	TRUE	FALSE.TRUE
ENSMUSG00000066148.3	28.4409	0.0173785	FALSE	TRUE	FALSE.TRUE
ENSMUSG00000066037.14	29.4955	0.0232828	FALSE	TRUE	FALSE.TRUE
ENSMUSG00000066036.14	31.027	0.00338923	FALSE	TRUE	FALSE.TRUE
ENSMUSG00000065979.12	27.2495	0.0738084	FALSE	TRUE	FALSE.TRUE
ENSMUSG00000064356.3	30.5248	0.00514991	FALSE	TRUE	FALSE.TRUE
ENSMUSG00000064354.1	32.5304	0.0111898	FALSE	TRUE	FALSE.TRUE
ENSMUSG00000064351.1	29.3286	0.0153155	FALSE	TRUE	FALSE.TRUE
ENSMUSG00000064267.13	27.4756	0.0583652	FALSE	TRUE	FALSE.TRUE
ENSMUSG00000064254.6	29.9611	0.00394514	FALSE	TRUE	FALSE.TRUE
ENSMUSG00000064210.7	28.7224	0.00930404	FALSE	TRUE	FALSE.TRUE
ENSMUSG00000064068.15	27.6997	0.0356428	FALSE	TRUE	FALSE.TRUE
ENSMUSG00000063931.14	32.5267	0.00242954	FALSE	TRUE	FALSE.TRUE
ENSMUSG00000063904.4	31.7831	0.00460727	FALSE	TRUE	FALSE.TRUE
ENSMUSG00000063802.5	29.2588	0.0162784	FALSE	TRUE	FALSE.TRUE
ENSMUSG00000063779.6	30.3899	0.0295702	FALSE	TRUE	FALSE.TRUE
ENSMUSG00000063480.8	29.397	0.00951641	FALSE	TRUE	FALSE.TRUE
ENSMUSG00000063457.14	30.9697	0.00530489	FALSE	TRUE	FALSE.TRUE
ENSMUSG00000063445.14	28.0289	0.00574451	FALSE	TRUE	FALSE.TRUE
ENSMUSG00000063410.8	29.7216	0.00623811	FALSE	TRUE	FALSE.TRUE
ENSMUSG00000063358.17	29.5111	0.0214365	FALSE	TRUE	FALSE.TRUE
ENSMUSG00000063316.13	31.5313	0.00347061	FALSE	TRUE	FALSE.TRUE
ENSMUSG00000063273.11	30.0219	0.0131321	FALSE	TRUE	FALSE.TRUE
ENSMUSG00000063229.15	36.2172	0.00223423	FALSE	TRUE	FALSE.TRUE
ENSMUSG00000063065.13	33.0131	0.00507041	FALSE	TRUE	FALSE.TRUE
ENSMUSG00000062963.10	29.0256	0.00494917	FALSE	TRUE	FALSE.TRUE
ENSMUSG00000062937.7	30.5523	0.0118215	FALSE	TRUE	FALSE.TRUE
ENSMUSG00000062908.12	31.0436	0.00396522	FALSE	TRUE	FALSE.TRUE
ENSMUSG00000062867.13	30.7748	0.0113634	FALSE	TRUE	FALSE.TRUE
ENSMUSG00000062825.15	36.6531	0.00172445	FALSE	TRUE	FALSE.TRUE
ENSMUSG00000062647.16	33.2981	0.0245633	FALSE	TRUE	FALSE.TRUE
ENSMUSG00000062515.3	32.0834	0.0466752	FALSE	TRUE	FALSE.TRUE
ENSMUSG00000062328.8	32.2422	0.00747266	FALSE	TRUE	FALSE.TRUE
ENSMUSG00000062234.14	27.2284	0.0850568	FALSE	TRUE	FALSE.TRUE
ENSMUSG00000062210.13	28.1997	0.015114	FALSE	TRUE	FALSE.TRUE
ENSMUSG00000062190.12	27.7595	0.013748	FALSE	TRUE	FALSE.TRUE
ENSMUSG00000062148.6	27.4065	0.0463978	FALSE	TRUE	FALSE.TRUE
ENSMUSG00000062078.15	29.8974	0.0121229	FALSE	TRUE	FALSE.TRUE
ENSMUSG00000062075.13	30.571	0.00615944	FALSE	TRUE	FALSE.TRUE
ENSMUSG00000062070.12	35.1785	0.00346758	FALSE	TRUE	FALSE.TRUE
ENSMUSG00000062054.7	29.0859	0.0178219	FALSE	TRUE	FALSE.TRUE
ENSMUSG00000062014.13	29.6229	0.00849863	FALSE	TRUE	FALSE.TRUE
ENSMUSG00000062006.12	30.7279	0.0102133	FALSE	TRUE	FALSE.TRUE
ENSMUSG00000061983.7	32.7974	0.00905402	FALSE	TRUE	FALSE.TRUE
ENSMUSG00000061981.14	30.051	0.0105831	FALSE	TRUE	FALSE.TRUE
ENSMUSG00000061950.17	27.7154	0.0122462	FALSE	TRUE	FALSE.TRUE
ENSMUSG00000061904.12	33.3716	0.00651449	FALSE	TRUE	FALSE.TRUE
ENSMUSG00000061838.7	29.8572	0.00580124	FALSE	TRUE	FALSE.TRUE
ENSMUSG00000061787.15	31.9957	0.00620798	FALSE	TRUE	FALSE.TRUE
ENSMUSG00000061778.10	29.3932	0.0168932	FALSE	TRUE	FALSE.TRUE
ENSMUSG00000061758.13	30.4692	0.00508691	FALSE	TRUE	FALSE.TRUE
ENSMUSG00000061666.6	27.9885	0.0146128	FALSE	TRUE	FALSE.TRUE
ENSMUSG00000061665.7	28.5214	0.018556	FALSE	TRUE	FALSE.TRUE
ENSMUSG00000061613.13	30.2042	0.0190638	FALSE	TRUE	FALSE.TRUE
ENSMUSG00000061559.15	28.2578	0.0209601	FALSE	TRUE	FALSE.TRUE
ENSMUSG00000061479.15	29.6512	0.00976657	FALSE	TRUE	FALSE.TRUE
ENSMUSG00000061477.4	32.8641	0.0119935	FALSE	TRUE	FALSE.TRUE
ENSMUSG00000061474.11	29.0654	0.0239521	FALSE	TRUE	FALSE.TRUE
ENSMUSG00000061360.8	27.8339	0.0123271	FALSE	TRUE	FALSE.TRUE
ENSMUSG00000061315.14	31.5503	0.0051351	FALSE	TRUE	FALSE.TRUE
ENSMUSG00000061288.13	30.0966	0.0053375	FALSE	TRUE	FALSE.TRUE
ENSMUSG00000061273.3	27.3952	0.0448951	FALSE	TRUE	FALSE.TRUE
ENSMUSG00000061232.16	31.1355	0.0188849	FALSE	TRUE	FALSE.TRUE
ENSMUSG00000061132.13	28.0755	0.0533652	FALSE	TRUE	FALSE.TRUE
ENSMUSG00000061119.7	30.8454	0.0185563	FALSE	TRUE	FALSE.TRUE
ENSMUSG00000061104.5	27.6358	0.0625432	FALSE	TRUE	FALSE.TRUE
ENSMUSG00000060992.9	29.4751	0.0119523	FALSE	TRUE	FALSE.TRUE
ENSMUSG00000060938.14	32.3823	0.00945382	FALSE	TRUE	FALSE.TRUE
ENSMUSG00000060904.14	30.105	0.00617042	FALSE	TRUE	FALSE.TRUE
ENSMUSG00000060802.8	30.6961	0.0109093	FALSE	TRUE	FALSE.TRUE
ENSMUSG00000060679.14	27.0403	0.0322521	FALSE	TRUE	FALSE.TRUE
ENSMUSG00000060636.14	30.8592	0.00973703	FALSE	TRUE	FALSE.TRUE
ENSMUSG00000060519.11	27.6704	0.0335519	FALSE	TRUE	FALSE.TRUE
ENSMUSG00000060373.15	31.2655	0.0104587	FALSE	TRUE	FALSE.TRUE
ENSMUSG00000060279.14	32.3074	0.00298632	FALSE	TRUE	FALSE.TRUE
ENSMUSG00000060261.15	27.1731	0.0382058	FALSE	TRUE	FALSE.TRUE
ENSMUSG00000060216.15	29.4681	0.0147226	FALSE	TRUE	FALSE.TRUE
ENSMUSG00000060147.15	34.4523	0.00899497	FALSE	TRUE	FALSE.TRUE
ENSMUSG00000060126.14	31.8592	0.017119	FALSE	TRUE	FALSE.TRUE
ENSMUSG00000060090.16	28.6965	0.0051634	FALSE	TRUE	FALSE.TRUE
ENSMUSG00000060073.9	30.581	0.00494222	FALSE	TRUE	FALSE.TRUE
ENSMUSG00000060036.14	31.0046	0.0160244	FALSE	TRUE	FALSE.TRUE
ENSMUSG00000060012.9	30.1273	0.0150587	FALSE	TRUE	FALSE.TRUE
ENSMUSG00000059923.13	29.688	0.0307236	FALSE	TRUE	FALSE.TRUE
ENSMUSG00000059883.16	27.3563	0.0283937	FALSE	TRUE	FALSE.TRUE
ENSMUSG00000059796.16	34.5708	0.0116653	FALSE	TRUE	FALSE.TRUE
ENSMUSG00000059734.7	28.7614	0.00763326	FALSE	TRUE	FALSE.TRUE
ENSMUSG00000059714.13	28.8257	0.0173606	FALSE	TRUE	FALSE.TRUE
ENSMUSG00000059534.8	28.6445	0.0367505	FALSE	TRUE	FALSE.TRUE
ENSMUSG00000059447.13	32.6356	0.00882995	FALSE	TRUE	FALSE.TRUE
ENSMUSG00000059409.9	28.1743	0.011908	FALSE	TRUE	FALSE.TRUE
ENSMUSG00000059316.2	27.5669	0.0274117	FALSE	TRUE	FALSE.TRUE
ENSMUSG00000059291.15	32.4561	0.00598834	FALSE	TRUE	FALSE.TRUE
ENSMUSG00000059263.9	27.8715	0.0390297	FALSE	TRUE	FALSE.TRUE
ENSMUSG00000059248.13	31.188	0.00343008	FALSE	TRUE	FALSE.TRUE
ENSMUSG00000059208.15	31.1903	0.00695476	FALSE	TRUE	FALSE.TRUE
ENSMUSG00000059182.7	30.0281	0.00963389	FALSE	TRUE	FALSE.TRUE
ENSMUSG00000059119.9	29.1869	0.0105671	FALSE	TRUE	FALSE.TRUE
ENSMUSG00000059070.16	31.0072	0.0584808	FALSE	TRUE	FALSE.TRUE
ENSMUSG00000059040.5	36.8655	0.00220048	FALSE	TRUE	FALSE.TRUE
ENSMUSG00000059005.13	33.8538	0.00972989	FALSE	TRUE	FALSE.TRUE
ENSMUSG00000058997.8	28.4908	0.0391197	FALSE	TRUE	FALSE.TRUE
ENSMUSG00000058835.14	30.6539	0.00187417	FALSE	TRUE	FALSE.TRUE
ENSMUSG00000058799.16	31.3885	0.0127735	FALSE	TRUE	FALSE.TRUE
ENSMUSG00000058793.14	28.5745	0.0378114	FALSE	TRUE	FALSE.TRUE
ENSMUSG00000058773.2	33.3388	0.0169668	FALSE	TRUE	FALSE.TRUE
ENSMUSG00000058704.9	28.799	0.0185008	FALSE	TRUE	FALSE.TRUE
ENSMUSG00000058672.7	28.6649	0.070728	FALSE	TRUE	FALSE.TRUE
ENSMUSG00000058655.9	30.3152	0.0176071	FALSE	TRUE	FALSE.TRUE
ENSMUSG00000058624.13	27.8573	0.0359421	FALSE	TRUE	FALSE.TRUE
ENSMUSG00000058600.13	32.1518	0.00410766	FALSE	TRUE	FALSE.TRUE
ENSMUSG00000058569.8	30.9419	0.00853315	FALSE	TRUE	FALSE.TRUE
ENSMUSG00000058558.12	32.8339	0.00650219	FALSE	TRUE	FALSE.TRUE
ENSMUSG00000058546.8	32.7601	0.00690125	FALSE	TRUE	FALSE.TRUE
ENSMUSG00000058486.11	30.3036	0.00485432	FALSE	TRUE	FALSE.TRUE
ENSMUSG00000058454.15	28.7552	0.0142532	FALSE	TRUE	FALSE.TRUE
ENSMUSG00000058355.8	30.9274	0.0114135	FALSE	TRUE	FALSE.TRUE
ENSMUSG00000058301.8	30.449	0.0156467	FALSE	TRUE	FALSE.TRUE
ENSMUSG00000058258.14	28.1071	0.0796531	FALSE	TRUE	FALSE.TRUE
ENSMUSG00000058135.12	32.5249	0.0147609	FALSE	TRUE	FALSE.TRUE
ENSMUSG00000058126.7	33.5998	0.00979912	FALSE	TRUE	FALSE.TRUE
ENSMUSG00000058076.12	29.006	0.00637724	FALSE	TRUE	FALSE.TRUE
ENSMUSG00000058013.11	30.3978	0.0159972	FALSE	TRUE	FALSE.TRUE
ENSMUSG00000057948.12	27.3433	0.0536609	FALSE	TRUE	FALSE.TRUE
ENSMUSG00000057863.6	30.3035	0.035474	FALSE	TRUE	FALSE.TRUE
ENSMUSG00000057841.5	31.3912	0.0436542	FALSE	TRUE	FALSE.TRUE
ENSMUSG00000057789.14	28.2092	0.0476242	FALSE	TRUE	FALSE.TRUE
ENSMUSG00000057738.14	31.3672	0.0085191	FALSE	TRUE	FALSE.TRUE
ENSMUSG00000057672.16	30.4249	0.00312654	FALSE	TRUE	FALSE.TRUE
ENSMUSG00000057614.6	30.277	0.0064874	FALSE	TRUE	FALSE.TRUE
ENSMUSG00000057554.13	27.6706	0.0273246	FALSE	TRUE	FALSE.TRUE
ENSMUSG00000057342.15	29.4716	0.00734419	FALSE	TRUE	FALSE.TRUE
ENSMUSG00000057322.12	31.3291	0.0064216	FALSE	TRUE	FALSE.TRUE
ENSMUSG00000057278.8	28.9048	0.0230174	FALSE	TRUE	FALSE.TRUE
ENSMUSG00000057193.8	27.3781	0.0704939	FALSE	TRUE	FALSE.TRUE
ENSMUSG00000057177.12	27.6329	0.0170521	FALSE	TRUE	FALSE.TRUE
ENSMUSG00000057113.13	31.9291	0.0224661	FALSE	TRUE	FALSE.TRUE
ENSMUSG00000057069.7	27.4657	0.0276601	FALSE	TRUE	FALSE.TRUE
ENSMUSG00000056941.17	27.8524	0.0223867	FALSE	TRUE	FALSE.TRUE
ENSMUSG00000056917.13	28.1616	0.00923574	FALSE	TRUE	FALSE.TRUE
ENSMUSG00000056851.14	29.8831	0.0228926	FALSE	TRUE	FALSE.TRUE
ENSMUSG00000056820.7	32.3373	0.00824632	FALSE	TRUE	FALSE.TRUE
ENSMUSG00000056770.15	27.957	0.038113	FALSE	TRUE	FALSE.TRUE
ENSMUSG00000056737.14	35.9043	0.00340846	FALSE	TRUE	FALSE.TRUE
ENSMUSG00000056724.15	27.0433	0.0864302	FALSE	TRUE	FALSE.TRUE
ENSMUSG00000056629.16	30.8196	0.00582748	FALSE	TRUE	FALSE.TRUE
ENSMUSG00000056413.16	28.2611	0.013958	FALSE	TRUE	FALSE.TRUE
ENSMUSG00000056201.8	36.1818	0.00471622	FALSE	TRUE	FALSE.TRUE
ENSMUSG00000056131.13	28.1557	0.0252595	FALSE	TRUE	FALSE.TRUE
ENSMUSG00000056076.13	32.142	0.00638895	FALSE	TRUE	FALSE.TRUE
ENSMUSG00000055943.5	28.6908	0.0101377	FALSE	TRUE	FALSE.TRUE
ENSMUSG00000055839.6	30.5642	0.00421011	FALSE	TRUE	FALSE.TRUE
ENSMUSG00000055805.15	31.8107	0.0119742	FALSE	TRUE	FALSE.TRUE
ENSMUSG00000055531.12	28.5597	0.0315005	FALSE	TRUE	FALSE.TRUE
ENSMUSG00000055371.17	27.4407	0.0297922	FALSE	TRUE	FALSE.TRUE
ENSMUSG00000055301.8	28.9861	0.0306568	FALSE	TRUE	FALSE.TRUE
ENSMUSG00000055194.3	36.3079	0.0107665	FALSE	TRUE	FALSE.TRUE
ENSMUSG00000055065.7	31.2401	0.0101369	FALSE	TRUE	FALSE.TRUE
ENSMUSG00000055041.8	28.1389	0.0223671	FALSE	TRUE	FALSE.TRUE
ENSMUSG00000054808.15	33.8836	0.00437602	FALSE	TRUE	FALSE.TRUE
ENSMUSG00000054766.13	30.7592	0.0154284	FALSE	TRUE	FALSE.TRUE
ENSMUSG00000054733.9	30.2198	0.0100907	FALSE	TRUE	FALSE.TRUE
ENSMUSG00000054717.7	30.1533	0.0405337	FALSE	TRUE	FALSE.TRUE
ENSMUSG00000054693.14	27.3792	0.043018	FALSE	TRUE	FALSE.TRUE
ENSMUSG00000054509.7	27.2822	0.0522463	FALSE	TRUE	FALSE.TRUE
ENSMUSG00000054455.5	31.308	0.00743913	FALSE	TRUE	FALSE.TRUE
ENSMUSG00000054428.12	29.9984	0.0126972	FALSE	TRUE	FALSE.TRUE
ENSMUSG00000054414.4	27.7917	0.0115755	FALSE	TRUE	FALSE.TRUE
ENSMUSG00000054408.9	29.0217	0.042811	FALSE	TRUE	FALSE.TRUE
ENSMUSG00000053898.12	28.4749	0.0541053	FALSE	TRUE	FALSE.TRUE
ENSMUSG00000053819.16	28.5617	0.00995843	FALSE	TRUE	FALSE.TRUE
ENSMUSG00000053768.13	29.4881	0.0153605	FALSE	TRUE	FALSE.TRUE
ENSMUSG00000053565.10	28.1323	0.0198799	FALSE	TRUE	FALSE.TRUE
ENSMUSG00000053510.12	29.6684	0.0267171	FALSE	TRUE	FALSE.TRUE
ENSMUSG00000053436.15	30.6898	0.00394197	FALSE	TRUE	FALSE.TRUE
ENSMUSG00000053398.11	30.0844	0.03545	FALSE	TRUE	FALSE.TRUE
ENSMUSG00000053375.8	30.3218	0.0126071	FALSE	TRUE	FALSE.TRUE
ENSMUSG00000053329.7	29.6716	0.013196	FALSE	TRUE	FALSE.TRUE
ENSMUSG00000053291.15	28.8336	0.0112299	FALSE	TRUE	FALSE.TRUE
ENSMUSG00000052997.15	30.1587	0.0138282	FALSE	TRUE	FALSE.TRUE
ENSMUSG00000052889.11	28.8477	0.0123584	FALSE	TRUE	FALSE.TRUE
ENSMUSG00000052833.9	29.8024	0.0218938	FALSE	TRUE	FALSE.TRUE
ENSMUSG00000052738.14	27.7638	0.0974136	FALSE	TRUE	FALSE.TRUE
ENSMUSG00000052688.12	28.579	0.0268062	FALSE	TRUE	FALSE.TRUE
ENSMUSG00000052681.8	31.9888	0.00250652	FALSE	TRUE	FALSE.TRUE
ENSMUSG00000052488.7	28.1459	0.023061	FALSE	TRUE	FALSE.TRUE
ENSMUSG00000052459.13	35.1858	0.00536286	FALSE	TRUE	FALSE.TRUE
ENSMUSG00000052428.10	29.6381	0.017369	FALSE	TRUE	FALSE.TRUE
ENSMUSG00000052397.8	30.2165	0.0167828	FALSE	TRUE	FALSE.TRUE
ENSMUSG00000052337.15	32.0996	0.00234555	FALSE	TRUE	FALSE.TRUE
ENSMUSG00000052331.14	28.7081	0.0100689	FALSE	TRUE	FALSE.TRUE
ENSMUSG00000052146.16	29.9816	0.0122729	FALSE	TRUE	FALSE.TRUE
ENSMUSG00000052139.18	27.4876	0.0728961	FALSE	TRUE	FALSE.TRUE
ENSMUSG00000052102.15	31.5431	0.0059454	FALSE	TRUE	FALSE.TRUE
ENSMUSG00000052085.7	30.9563	0.00883408	FALSE	TRUE	FALSE.TRUE
ENSMUSG00000051864.10	28.0245	0.0121362	FALSE	TRUE	FALSE.TRUE
ENSMUSG00000051695.6	32.9959	0.0126387	FALSE	TRUE	FALSE.TRUE
ENSMUSG00000051627.3	32.8108	0.0119114	FALSE	TRUE	FALSE.TRUE
ENSMUSG00000051506.17	30.0406	0.0104977	FALSE	TRUE	FALSE.TRUE
ENSMUSG00000051495.7	28.6404	0.0148506	FALSE	TRUE	FALSE.TRUE
ENSMUSG00000051483.9	30.0687	0.00499215	FALSE	TRUE	FALSE.TRUE
ENSMUSG00000051439.7	31.9004	0.0210304	FALSE	TRUE	FALSE.TRUE
ENSMUSG00000051412.6	28.6064	0.0104875	FALSE	TRUE	FALSE.TRUE
ENSMUSG00000051391.9	33.3369	0.00360386	FALSE	TRUE	FALSE.TRUE
ENSMUSG00000051343.11	30.2132	0.0059402	FALSE	TRUE	FALSE.TRUE
ENSMUSG00000051329.13	27.6235	0.0262832	FALSE	TRUE	FALSE.TRUE
ENSMUSG00000051223.14	30.6566	0.00550414	FALSE	TRUE	FALSE.TRUE
ENSMUSG00000051154.11	29.0765	0.00288476	FALSE	TRUE	FALSE.TRUE
ENSMUSG00000051062.6	29.781	0.0194155	FALSE	TRUE	FALSE.TRUE
ENSMUSG00000051007.15	29.656	0.00513619	FALSE	TRUE	FALSE.TRUE
ENSMUSG00000050856.16	28.7529	0.0529869	FALSE	TRUE	FALSE.TRUE
ENSMUSG00000050812.18	28.4564	0.0219271	FALSE	TRUE	FALSE.TRUE
ENSMUSG00000050721.9	32.585	0.00867383	FALSE	TRUE	FALSE.TRUE
ENSMUSG00000050708.16	33.2798	0.0156017	FALSE	TRUE	FALSE.TRUE
ENSMUSG00000050697.9	29.0444	0.0148295	FALSE	TRUE	FALSE.TRUE
ENSMUSG00000050390.12	27.5962	0.03244	FALSE	TRUE	FALSE.TRUE
ENSMUSG00000050379.15	28.0606	0.0556935	FALSE	TRUE	FALSE.TRUE
ENSMUSG00000050148.9	28.882	0.0122801	FALSE	TRUE	FALSE.TRUE
ENSMUSG00000050029.7	27.9815	0.0068019	FALSE	TRUE	FALSE.TRUE
ENSMUSG00000050017.11	30.0991	0.0132862	FALSE	TRUE	FALSE.TRUE
ENSMUSG00000049940.7	28.4574	0.01335	FALSE	TRUE	FALSE.TRUE
ENSMUSG00000049775.16	29.4133	0.027045	FALSE	TRUE	FALSE.TRUE
ENSMUSG00000049760.6	28.2794	0.0104979	FALSE	TRUE	FALSE.TRUE
ENSMUSG00000049734.9	28.4249	0.0670686	FALSE	TRUE	FALSE.TRUE
ENSMUSG00000049550.17	28.6194	0.0115033	FALSE	TRUE	FALSE.TRUE
ENSMUSG00000049539.3	32.643	0.0156602	FALSE	TRUE	FALSE.TRUE
ENSMUSG00000049517.8	31.7432	0.00581655	FALSE	TRUE	FALSE.TRUE
ENSMUSG00000049502.17	28.4234	0.0233346	FALSE	TRUE	FALSE.TRUE
ENSMUSG00000049439.13	28.2318	0.0384439	FALSE	TRUE	FALSE.TRUE
ENSMUSG00000049401.10	28.2709	0.0166139	FALSE	TRUE	FALSE.TRUE
ENSMUSG00000049323.8	27.585	0.00953105	FALSE	TRUE	FALSE.TRUE
ENSMUSG00000049130.6	29.9179	0.0204105	FALSE	TRUE	FALSE.TRUE
ENSMUSG00000049076.12	29.5071	0.0126618	FALSE	TRUE	FALSE.TRUE
ENSMUSG00000048865.16	29.3635	0.0112987	FALSE	TRUE	FALSE.TRUE
ENSMUSG00000048612.16	33.7563	0.00810882	FALSE	TRUE	FALSE.TRUE
ENSMUSG00000048578.11	30.5625	0.00803464	FALSE	TRUE	FALSE.TRUE
ENSMUSG00000047879.17	31.2597	0.00942494	FALSE	TRUE	FALSE.TRUE
ENSMUSG00000047810.9	27.8686	0.0279769	FALSE	TRUE	FALSE.TRUE
ENSMUSG00000047804.15	27.4917	0.0183172	FALSE	TRUE	FALSE.TRUE
ENSMUSG00000047735.14	28.1178	0.0405765	FALSE	TRUE	FALSE.TRUE
ENSMUSG00000047721.8	27.4428	0.0569405	FALSE	TRUE	FALSE.TRUE
ENSMUSG00000047675.15	33.3677	0.00758759	FALSE	TRUE	FALSE.TRUE
ENSMUSG00000047565.5	29.5722	0.00393084	FALSE	TRUE	FALSE.TRUE
ENSMUSG00000047557.2	29.089	0.00645872	FALSE	TRUE	FALSE.TRUE
ENSMUSG00000047547.14	27.93	0.0820728	FALSE	TRUE	FALSE.TRUE
ENSMUSG00000047459.14	28.9541	0.00862363	FALSE	TRUE	FALSE.TRUE
ENSMUSG00000047454.12	27.4864	0.00812532	FALSE	TRUE	FALSE.TRUE
ENSMUSG00000047423.10	27.3551	0.0379743	FALSE	TRUE	FALSE.TRUE
ENSMUSG00000047250.13	27.4773	0.0622546	FALSE	TRUE	FALSE.TRUE
ENSMUSG00000047213.14	28.3249	0.0199154	FALSE	TRUE	FALSE.TRUE
ENSMUSG00000047126.17	32.7731	0.00242321	FALSE	TRUE	FALSE.TRUE
ENSMUSG00000046949.16	29.289	0.00960795	FALSE	TRUE	FALSE.TRUE
ENSMUSG00000046865.7	29.3656	0.0106754	FALSE	TRUE	FALSE.TRUE
ENSMUSG00000046841.5	31.1143	0.000964348	FALSE	TRUE	FALSE.TRUE
ENSMUSG00000046836.13	30.5281	0.00779575	FALSE	TRUE	FALSE.TRUE
ENSMUSG00000046805.10	33.0771	0.00530832	FALSE	TRUE	FALSE.TRUE
ENSMUSG00000046718.8	27.1197	0.0238207	FALSE	TRUE	FALSE.TRUE
ENSMUSG00000046711.16	28.4207	0.0120087	FALSE	TRUE	FALSE.TRUE
ENSMUSG00000046707.9	28.8041	0.0232939	FALSE	TRUE	FALSE.TRUE
ENSMUSG00000046434.16	32.9448	0.0178903	FALSE	TRUE	FALSE.TRUE
ENSMUSG00000046364.14	31.3764	0.0107474	FALSE	TRUE	FALSE.TRUE
ENSMUSG00000046330.10	28.5474	0.0326403	FALSE	TRUE	FALSE.TRUE
ENSMUSG00000046173.3	31.1065	0.00387028	FALSE	TRUE	FALSE.TRUE
ENSMUSG00000046032.16	30.8118	0.00329326	FALSE	TRUE	FALSE.TRUE
ENSMUSG00000045983.16	31.9032	0.0132992	FALSE	TRUE	FALSE.TRUE
ENSMUSG00000045980.13	28.729	0.0477758	FALSE	TRUE	FALSE.TRUE
ENSMUSG00000045962.16	28.2993	0.0131436	FALSE	TRUE	FALSE.TRUE
ENSMUSG00000045827.10	27.863	0.0077218	FALSE	TRUE	FALSE.TRUE
ENSMUSG00000045763.8	31.6706	0.0134037	FALSE	TRUE	FALSE.TRUE
ENSMUSG00000045594.10	30.5808	0.0186736	FALSE	TRUE	FALSE.TRUE
ENSMUSG00000045427.13	30.2183	0.010663	FALSE	TRUE	FALSE.TRUE
ENSMUSG00000045410.18	28.105	0.0497233	FALSE	TRUE	FALSE.TRUE
ENSMUSG00000045374.18	29.4243	0.00395082	FALSE	TRUE	FALSE.TRUE
ENSMUSG00000045302.13	29.0196	0.0115138	FALSE	TRUE	FALSE.TRUE
ENSMUSG00000045210.8	28.4886	0.0431858	FALSE	TRUE	FALSE.TRUE
ENSMUSG00000045128.9	32.3147	0.00624323	FALSE	TRUE	FALSE.TRUE
ENSMUSG00000044894.14	29.1267	0.0112235	FALSE	TRUE	FALSE.TRUE
ENSMUSG00000044857.8	27.0373	0.0340613	FALSE	TRUE	FALSE.TRUE
ENSMUSG00000044629.5	27.5894	0.0412995	FALSE	TRUE	FALSE.TRUE
ENSMUSG00000044573.16	29.5483	0.00745102	FALSE	TRUE	FALSE.TRUE
ENSMUSG00000044533.15	32.583	0.0359148	FALSE	TRUE	FALSE.TRUE
ENSMUSG00000044496.6	27.0534	0.053334	FALSE	TRUE	FALSE.TRUE
ENSMUSG00000044155.11	27.7566	0.0423972	FALSE	TRUE	FALSE.TRUE
ENSMUSG00000044147.8	31.3575	0.00674987	FALSE	TRUE	FALSE.TRUE
ENSMUSG00000043991.5	29.9719	0.00356667	FALSE	TRUE	FALSE.TRUE
ENSMUSG00000043733.14	28.4715	0.007184	FALSE	TRUE	FALSE.TRUE
ENSMUSG00000043716.13	32.0411	0.0267481	FALSE	TRUE	FALSE.TRUE
ENSMUSG00000043445.7	29.5521	0.00486305	FALSE	TRUE	FALSE.TRUE
ENSMUSG00000043207.10	27.5048	0.0446313	FALSE	TRUE	FALSE.TRUE
ENSMUSG00000043157.8	27.9687	0.0542368	FALSE	TRUE	FALSE.TRUE
ENSMUSG00000043004.13	30.3794	0.00703695	FALSE	TRUE	FALSE.TRUE
ENSMUSG00000042997.13	30.1557	0.0257073	FALSE	TRUE	FALSE.TRUE
ENSMUSG00000042770.8	30.052	0.011412	FALSE	TRUE	FALSE.TRUE
ENSMUSG00000042699.11	28.0817	0.0914602	FALSE	TRUE	FALSE.TRUE
ENSMUSG00000042684.8	28.5476	0.0113025	FALSE	TRUE	FALSE.TRUE
ENSMUSG00000042626.13	27.0418	0.0468888	FALSE	TRUE	FALSE.TRUE
ENSMUSG00000042572.12	27.085	0.0201732	FALSE	TRUE	FALSE.TRUE
ENSMUSG00000042569.13	28.1063	0.0187882	FALSE	TRUE	FALSE.TRUE
ENSMUSG00000042558.16	27.774	0.0102485	FALSE	TRUE	FALSE.TRUE
ENSMUSG00000042520.16	28.3732	0.0273106	FALSE	TRUE	FALSE.TRUE
ENSMUSG00000042492.12	27.0863	0.0501043	FALSE	TRUE	FALSE.TRUE
ENSMUSG00000042364.11	27.2586	0.0400072	FALSE	TRUE	FALSE.TRUE
ENSMUSG00000042331.13	28.3766	0.0158076	FALSE	TRUE	FALSE.TRUE
ENSMUSG00000042312.10	27.9282	0.0670936	FALSE	TRUE	FALSE.TRUE
ENSMUSG00000042228.14	30.8232	0.00676622	FALSE	TRUE	FALSE.TRUE
ENSMUSG00000042111.9	27.8863	0.032332	FALSE	TRUE	FALSE.TRUE
ENSMUSG00000042082.7	29.9899	0.025186	FALSE	TRUE	FALSE.TRUE
ENSMUSG00000042073.15	28.8595	0.0108755	FALSE	TRUE	FALSE.TRUE
ENSMUSG00000042043.6	29.1464	0.0163878	FALSE	TRUE	FALSE.TRUE
ENSMUSG00000042032.13	29.3516	0.010379	FALSE	TRUE	FALSE.TRUE
ENSMUSG00000042015.17	27.5465	0.0259775	FALSE	TRUE	FALSE.TRUE
ENSMUSG00000041959.14	32.0816	0.00457809	FALSE	TRUE	FALSE.TRUE
ENSMUSG00000041958.10	29.0468	0.0108483	FALSE	TRUE	FALSE.TRUE
ENSMUSG00000041926.15	32.319	0.00297589	FALSE	TRUE	FALSE.TRUE
ENSMUSG00000041891.16	30.3883	0.0064722	FALSE	TRUE	FALSE.TRUE
ENSMUSG00000041890.17	29.1007	0.00787935	FALSE	TRUE	FALSE.TRUE
ENSMUSG00000041870.16	28.1009	0.0160851	FALSE	TRUE	FALSE.TRUE
ENSMUSG00000041859.10	29.7517	0.0545999	FALSE	TRUE	FALSE.TRUE
ENSMUSG00000041836.10	28.6723	0.00477675	FALSE	TRUE	FALSE.TRUE
ENSMUSG00000041763.14	31.4395	0.00945398	FALSE	TRUE	FALSE.TRUE
ENSMUSG00000041720.14	28.8197	0.00723708	FALSE	TRUE	FALSE.TRUE
ENSMUSG00000041685.16	27.5605	0.0354721	FALSE	TRUE	FALSE.TRUE
ENSMUSG00000041650.15	27.7452	0.0296009	FALSE	TRUE	FALSE.TRUE
ENSMUSG00000041638.18	30.8147	0.0152567	FALSE	TRUE	FALSE.TRUE
ENSMUSG00000041488.16	27.7951	0.0170402	FALSE	TRUE	FALSE.TRUE
ENSMUSG00000041459.15	30.7687	0.0111801	FALSE	TRUE	FALSE.TRUE
ENSMUSG00000041453.12	31.5203	0.0156245	FALSE	TRUE	FALSE.TRUE
ENSMUSG00000041426.12	27.4335	0.0151037	FALSE	TRUE	FALSE.TRUE
ENSMUSG00000041417.15	27.3466	0.0263416	FALSE	TRUE	FALSE.TRUE
ENSMUSG00000041362.17	30.5495	0.00851815	FALSE	TRUE	FALSE.TRUE
ENSMUSG00000041236.8	29.5334	0.00299515	FALSE	TRUE	FALSE.TRUE
ENSMUSG00000041133.11	30.1676	0.0209568	FALSE	TRUE	FALSE.TRUE
ENSMUSG00000041126.16	30.5033	0.0281271	FALSE	TRUE	FALSE.TRUE
ENSMUSG00000041112.17	29.7866	0.0164994	FALSE	TRUE	FALSE.TRUE
ENSMUSG00000041058.15	27.5314	0.0211166	FALSE	TRUE	FALSE.TRUE
ENSMUSG00000040990.17	27.3478	0.0300398	FALSE	TRUE	FALSE.TRUE
ENSMUSG00000040952.16	32.9443	0.00874473	FALSE	TRUE	FALSE.TRUE
ENSMUSG00000040945.13	28.6789	0.0305016	FALSE	TRUE	FALSE.TRUE
ENSMUSG00000040907.15	29.6811	0.0244126	FALSE	TRUE	FALSE.TRUE
ENSMUSG00000040843.10	27.2164	0.0168047	FALSE	TRUE	FALSE.TRUE
ENSMUSG00000040824.3	30.4238	0.00860513	FALSE	TRUE	FALSE.TRUE
ENSMUSG00000040813.16	28.3889	0.0106854	FALSE	TRUE	FALSE.TRUE
ENSMUSG00000040811.15	29.8948	0.00749165	FALSE	TRUE	FALSE.TRUE
ENSMUSG00000040760.11	28.9445	0.00719263	FALSE	TRUE	FALSE.TRUE
ENSMUSG00000040731.13	31.2798	0.00999688	FALSE	TRUE	FALSE.TRUE
ENSMUSG00000040725.13	30.49	0.0110735	FALSE	TRUE	FALSE.TRUE
ENSMUSG00000040713.12	30.8156	0.0330133	FALSE	TRUE	FALSE.TRUE
ENSMUSG00000040711.8	30.4915	0.00786115	FALSE	TRUE	FALSE.TRUE
ENSMUSG00000040675.17	30.5389	0.00881256	FALSE	TRUE	FALSE.TRUE
ENSMUSG00000040659.3	33.8234	0.00304426	FALSE	TRUE	FALSE.TRUE
ENSMUSG00000040618.7	28.6266	0.0225578	FALSE	TRUE	FALSE.TRUE
ENSMUSG00000040560.10	28.2131	0.0149904	FALSE	TRUE	FALSE.TRUE
ENSMUSG00000040552.8	28.2623	0.0638519	FALSE	TRUE	FALSE.TRUE
ENSMUSG00000040549.16	29.5368	0.0115357	FALSE	TRUE	FALSE.TRUE
ENSMUSG00000040479.12	27.9973	0.0464723	FALSE	TRUE	FALSE.TRUE
ENSMUSG00000040472.15	28.3126	0.0100787	FALSE	TRUE	FALSE.TRUE
ENSMUSG00000040466.16	32.31	0.00538068	FALSE	TRUE	FALSE.TRUE
ENSMUSG00000040463.16	31.3617	0.0154524	FALSE	TRUE	FALSE.TRUE
ENSMUSG00000040462.13	27.4298	0.0413376	FALSE	TRUE	FALSE.TRUE
ENSMUSG00000040459.11	27.1668	0.0761965	FALSE	TRUE	FALSE.TRUE
ENSMUSG00000040359.14	28.6691	0.0102818	FALSE	TRUE	FALSE.TRUE
ENSMUSG00000040354.14	30.7243	0.0098253	FALSE	TRUE	FALSE.TRUE
ENSMUSG00000040345.10	29.436	0.021305	FALSE	TRUE	FALSE.TRUE
ENSMUSG00000040322.10	31.6179	0.00297699	FALSE	TRUE	FALSE.TRUE
ENSMUSG00000040296.15	29.6916	0.0190965	FALSE	TRUE	FALSE.TRUE
ENSMUSG00000040274.11	27.6647	0.0293009	FALSE	TRUE	FALSE.TRUE
ENSMUSG00000040236.4	27.0365	0.0284653	FALSE	TRUE	FALSE.TRUE
ENSMUSG00000040225.15	28.6815	0.0280479	FALSE	TRUE	FALSE.TRUE
ENSMUSG00000040188.10	29.5094	0.0387842	FALSE	TRUE	FALSE.TRUE
ENSMUSG00000040048.14	28.8317	0.00896786	FALSE	TRUE	FALSE.TRUE
ENSMUSG00000040033.16	28.5286	0.0428454	FALSE	TRUE	FALSE.TRUE
ENSMUSG00000040028.10	31.0345	0.00876587	FALSE	TRUE	FALSE.TRUE
ENSMUSG00000039959.13	30.2024	0.00633332	FALSE	TRUE	FALSE.TRUE
ENSMUSG00000039886.8	27.8236	0.0205098	FALSE	TRUE	FALSE.TRUE
ENSMUSG00000039853.18	27.9816	0.0217267	FALSE	TRUE	FALSE.TRUE
ENSMUSG00000039768.16	28.6386	0.00507278	FALSE	TRUE	FALSE.TRUE
ENSMUSG00000039745.8	29.0184	0.010741	FALSE	TRUE	FALSE.TRUE
ENSMUSG00000039740.6	28.5926	0.00949326	FALSE	TRUE	FALSE.TRUE
ENSMUSG00000039703.15	29.1826	0.0151912	FALSE	TRUE	FALSE.TRUE
ENSMUSG00000039682.12	27.5329	0.0741583	FALSE	TRUE	FALSE.TRUE
ENSMUSG00000039640.7	27.7786	0.0255026	FALSE	TRUE	FALSE.TRUE
ENSMUSG00000039637.15	29.6972	0.00515085	FALSE	TRUE	FALSE.TRUE
ENSMUSG00000039621.13	28.2631	0.0326844	FALSE	TRUE	FALSE.TRUE
ENSMUSG00000039616.10	29.8405	0.010103	FALSE	TRUE	FALSE.TRUE
ENSMUSG00000039615.9	27.7618	0.0259429	FALSE	TRUE	FALSE.TRUE
ENSMUSG00000039509.8	27.7236	0.0389083	FALSE	TRUE	FALSE.TRUE
ENSMUSG00000039450.11	29.5733	0.00513947	FALSE	TRUE	FALSE.TRUE
ENSMUSG00000039361.11	32.1537	0.00394121	FALSE	TRUE	FALSE.TRUE
ENSMUSG00000039318.12	29.0333	0.00743721	FALSE	TRUE	FALSE.TRUE
ENSMUSG00000039263.16	29.158	0.0124901	FALSE	TRUE	FALSE.TRUE
ENSMUSG00000039234.11	28.4495	0.0338311	FALSE	TRUE	FALSE.TRUE
ENSMUSG00000039206.13	30.6138	0.0202903	FALSE	TRUE	FALSE.TRUE
ENSMUSG00000039148.5	28.6735	0.0161029	FALSE	TRUE	FALSE.TRUE
ENSMUSG00000039145.16	28.3125	0.0102217	FALSE	TRUE	FALSE.TRUE
ENSMUSG00000039109.16	31.3535	0.0222467	FALSE	TRUE	FALSE.TRUE
ENSMUSG00000039105.6	31.5348	0.0080947	FALSE	TRUE	FALSE.TRUE
ENSMUSG00000039067.5	31.4693	0.0126341	FALSE	TRUE	FALSE.TRUE
ENSMUSG00000039062.15	35.5911	0.0168175	FALSE	TRUE	FALSE.TRUE
ENSMUSG00000039007.10	28.0898	0.0426914	FALSE	TRUE	FALSE.TRUE
ENSMUSG00000039001.12	30.3671	0.0255647	FALSE	TRUE	FALSE.TRUE
ENSMUSG00000038991.17	30.6693	0.0171183	FALSE	TRUE	FALSE.TRUE
ENSMUSG00000038976.12	28.6191	0.0218505	FALSE	TRUE	FALSE.TRUE
ENSMUSG00000038900.17	32.3918	0.00637532	FALSE	TRUE	FALSE.TRUE
ENSMUSG00000038845.11	32.1199	0.00200948	FALSE	TRUE	FALSE.TRUE
ENSMUSG00000038828.13	29.4883	0.020494	FALSE	TRUE	FALSE.TRUE
ENSMUSG00000038812.16	27.7	0.0987807	FALSE	TRUE	FALSE.TRUE
ENSMUSG00000038776.13	29.27	0.0109833	FALSE	TRUE	FALSE.TRUE
ENSMUSG00000038759.15	30.5861	0.0297299	FALSE	TRUE	FALSE.TRUE
ENSMUSG00000038717.8	31.0632	0.00762911	FALSE	TRUE	FALSE.TRUE
ENSMUSG00000038712.16	28.8934	0.00949735	FALSE	TRUE	FALSE.TRUE
ENSMUSG00000038650.15	34.8424	0.00364053	FALSE	TRUE	FALSE.TRUE
ENSMUSG00000038644.14	27.0566	0.091958	FALSE	TRUE	FALSE.TRUE
ENSMUSG00000038642.10	35.6213	0.0234799	FALSE	TRUE	FALSE.TRUE
ENSMUSG00000038633.5	28.8113	0.0243768	FALSE	TRUE	FALSE.TRUE
ENSMUSG00000038525.16	28.4761	0.0201006	FALSE	TRUE	FALSE.TRUE
ENSMUSG00000038520.15	28.0999	0.0320594	FALSE	TRUE	FALSE.TRUE
ENSMUSG00000038503.15	28.5564	0.0109264	FALSE	TRUE	FALSE.TRUE
ENSMUSG00000038467.15	29.7099	0.00990144	FALSE	TRUE	FALSE.TRUE
ENSMUSG00000038462.3	29.9169	0.00502111	FALSE	TRUE	FALSE.TRUE
ENSMUSG00000038429.10	32.0903	0.0027405	FALSE	TRUE	FALSE.TRUE
ENSMUSG00000038372.14	29.2312	0.0248715	FALSE	TRUE	FALSE.TRUE
ENSMUSG00000038366.15	33.2567	0.00445498	FALSE	TRUE	FALSE.TRUE
ENSMUSG00000038286.11	29.496	0.0255915	FALSE	TRUE	FALSE.TRUE
ENSMUSG00000038274.13	30.3738	0.016702	FALSE	TRUE	FALSE.TRUE
ENSMUSG00000038178.16	28.231	0.0167133	FALSE	TRUE	FALSE.TRUE
ENSMUSG00000038160.7	29.0479	0.0131997	FALSE	TRUE	FALSE.TRUE
ENSMUSG00000038147.13	30.9448	0.0242747	FALSE	TRUE	FALSE.TRUE
ENSMUSG00000038084.16	27.1747	0.0821937	FALSE	TRUE	FALSE.TRUE
ENSMUSG00000038024.17	31.1523	0.00286748	FALSE	TRUE	FALSE.TRUE
ENSMUSG00000038014.7	30.8914	0.004359	FALSE	TRUE	FALSE.TRUE
ENSMUSG00000037946.11	27.0514	0.088954	FALSE	TRUE	FALSE.TRUE
ENSMUSG00000037935.16	27.6391	0.0135063	FALSE	TRUE	FALSE.TRUE
ENSMUSG00000037916.14	28.2548	0.0111371	FALSE	TRUE	FALSE.TRUE
ENSMUSG00000037905.13	27.5215	0.062022	FALSE	TRUE	FALSE.TRUE
ENSMUSG00000037902.18	32.6334	0.00742073	FALSE	TRUE	FALSE.TRUE
ENSMUSG00000037851.13	28.3524	0.0238487	FALSE	TRUE	FALSE.TRUE
ENSMUSG00000037820.15	30.5848	0.00819947	FALSE	TRUE	FALSE.TRUE
ENSMUSG00000037805.15	32.6971	0.0104548	FALSE	TRUE	FALSE.TRUE
ENSMUSG00000037742.14	36.3967	0.00321672	FALSE	TRUE	FALSE.TRUE
ENSMUSG00000037731.5	29.1133	0.0106362	FALSE	TRUE	FALSE.TRUE
ENSMUSG00000037720.16	29.9546	0.00360531	FALSE	TRUE	FALSE.TRUE
ENSMUSG00000037710.8	27.5474	0.0258567	FALSE	TRUE	FALSE.TRUE
ENSMUSG00000037679.9	28.3624	0.0297088	FALSE	TRUE	FALSE.TRUE
ENSMUSG00000037608.16	29.1071	0.0330914	FALSE	TRUE	FALSE.TRUE
ENSMUSG00000037563.15	33.2376	0.00353055	FALSE	TRUE	FALSE.TRUE
ENSMUSG00000037523.13	30.0087	0.0040955	FALSE	TRUE	FALSE.TRUE
ENSMUSG00000037470.14	29.7392	0.0106526	FALSE	TRUE	FALSE.TRUE
ENSMUSG00000037415.7	27.4545	0.0241887	FALSE	TRUE	FALSE.TRUE
ENSMUSG00000037410.13	28.4563	0.0314521	FALSE	TRUE	FALSE.TRUE
ENSMUSG00000037405.8	27.6501	0.0892063	FALSE	TRUE	FALSE.TRUE
ENSMUSG00000037364.12	30.0761	0.0175652	FALSE	TRUE	FALSE.TRUE
ENSMUSG00000037351.9	30.9946	0.00687617	FALSE	TRUE	FALSE.TRUE
ENSMUSG00000037331.15	28.6367	0.0214647	FALSE	TRUE	FALSE.TRUE
ENSMUSG00000037321.17	29.7371	0.0116139	FALSE	TRUE	FALSE.TRUE
ENSMUSG00000037306.13	27.4649	0.0233548	FALSE	TRUE	FALSE.TRUE
ENSMUSG00000037295.7	27.9348	0.0226919	FALSE	TRUE	FALSE.TRUE
ENSMUSG00000037242.8	32.7642	0.00422433	FALSE	TRUE	FALSE.TRUE
ENSMUSG00000037236.16	30.1791	0.0172391	FALSE	TRUE	FALSE.TRUE
ENSMUSG00000037149.10	31.1392	0.012688	FALSE	TRUE	FALSE.TRUE
ENSMUSG00000037148.8	27.8757	0.0215108	FALSE	TRUE	FALSE.TRUE
ENSMUSG00000037070.10	29.9407	0.0188942	FALSE	TRUE	FALSE.TRUE
ENSMUSG00000037062.13	30.0447	0.0098504	FALSE	TRUE	FALSE.TRUE
ENSMUSG00000037012.18	31.8315	0.00287061	FALSE	TRUE	FALSE.TRUE
ENSMUSG00000036943.9	31.4507	0.0112672	FALSE	TRUE	FALSE.TRUE
ENSMUSG00000036940.15	27.2274	0.0234952	FALSE	TRUE	FALSE.TRUE
ENSMUSG00000036932.14	30.8999	0.00380221	FALSE	TRUE	FALSE.TRUE
ENSMUSG00000036908.17	29.1448	0.00996916	FALSE	TRUE	FALSE.TRUE
ENSMUSG00000036905.8	31.3778	0.0086537	FALSE	TRUE	FALSE.TRUE
ENSMUSG00000036896.5	30.8521	0.0193561	FALSE	TRUE	FALSE.TRUE
ENSMUSG00000036894.3	30.3043	0.00676342	FALSE	TRUE	FALSE.TRUE
ENSMUSG00000036887.5	27.5995	0.0683051	FALSE	TRUE	FALSE.TRUE
ENSMUSG00000036880.10	29.3921	0.0121939	FALSE	TRUE	FALSE.TRUE
ENSMUSG00000036820.12	31.5974	0.00508879	FALSE	TRUE	FALSE.TRUE
ENSMUSG00000036751.7	30.7541	0.0039086	FALSE	TRUE	FALSE.TRUE
ENSMUSG00000036698.11	28.9714	0.00543729	FALSE	TRUE	FALSE.TRUE
ENSMUSG00000036678.8	27.8318	0.0280052	FALSE	TRUE	FALSE.TRUE
ENSMUSG00000036644.15	27.1086	0.031988	FALSE	TRUE	FALSE.TRUE
ENSMUSG00000036632.9	28.9161	0.00370304	FALSE	TRUE	FALSE.TRUE
ENSMUSG00000036606.17	31.3968	0.00258439	FALSE	TRUE	FALSE.TRUE
ENSMUSG00000036580.15	27.6125	0.0342818	FALSE	TRUE	FALSE.TRUE
ENSMUSG00000036503.13	27.5467	0.0649536	FALSE	TRUE	FALSE.TRUE
ENSMUSG00000036499.9	27.1843	0.0920704	FALSE	TRUE	FALSE.TRUE
ENSMUSG00000036435.13	28.1522	0.00453101	FALSE	TRUE	FALSE.TRUE
ENSMUSG00000036402.13	30.4023	0.0119202	FALSE	TRUE	FALSE.TRUE
ENSMUSG00000036371.6	31.3378	0.015346	FALSE	TRUE	FALSE.TRUE
ENSMUSG00000036323.14	29.9875	0.00500785	FALSE	TRUE	FALSE.TRUE
ENSMUSG00000036246.14	29.5694	0.0130304	FALSE	TRUE	FALSE.TRUE
ENSMUSG00000036181.2	31.9938	0.0186573	FALSE	TRUE	FALSE.TRUE
ENSMUSG00000036180.15	27.2255	0.0701601	FALSE	TRUE	FALSE.TRUE
ENSMUSG00000036138.16	28.2354	0.080684	FALSE	TRUE	FALSE.TRUE
ENSMUSG00000036104.12	28.3181	0.0124307	FALSE	TRUE	FALSE.TRUE
ENSMUSG00000036067.12	28.6369	0.0215415	FALSE	TRUE	FALSE.TRUE
ENSMUSG00000036046.14	27.7694	0.0272066	FALSE	TRUE	FALSE.TRUE
ENSMUSG00000035960.14	30.1902	0.00782877	FALSE	TRUE	FALSE.TRUE
ENSMUSG00000035898.13	30.5789	0.00722646	FALSE	TRUE	FALSE.TRUE
ENSMUSG00000035770.8	29.0064	0.0108497	FALSE	TRUE	FALSE.TRUE
ENSMUSG00000035754.8	27.8208	0.0569567	FALSE	TRUE	FALSE.TRUE
ENSMUSG00000035726.8	30.2144	0.0248623	FALSE	TRUE	FALSE.TRUE
ENSMUSG00000035697.14	31.2001	0.0157287	FALSE	TRUE	FALSE.TRUE
ENSMUSG00000035692.7	27.2456	0.0554672	FALSE	TRUE	FALSE.TRUE
ENSMUSG00000035637.14	27.4702	0.0358831	FALSE	TRUE	FALSE.TRUE
ENSMUSG00000035473.10	27.0264	0.0888808	FALSE	TRUE	FALSE.TRUE
ENSMUSG00000035437.15	27.7191	0.00891413	FALSE	TRUE	FALSE.TRUE
ENSMUSG00000035325.16	31.0064	0.00784163	FALSE	TRUE	FALSE.TRUE
ENSMUSG00000035297.14	30.5154	0.00498924	FALSE	TRUE	FALSE.TRUE
ENSMUSG00000035284.10	29.5622	0.00695436	FALSE	TRUE	FALSE.TRUE
ENSMUSG00000035273.14	30.4957	0.0150139	FALSE	TRUE	FALSE.TRUE
ENSMUSG00000035247.16	27.7911	0.0320261	FALSE	TRUE	FALSE.TRUE
ENSMUSG00000035227.7	28.7592	0.0112347	FALSE	TRUE	FALSE.TRUE
ENSMUSG00000035203.16	28.7764	0.00441	FALSE	TRUE	FALSE.TRUE
ENSMUSG00000035199.6	30.317	0.0091942	FALSE	TRUE	FALSE.TRUE
ENSMUSG00000035181.6	27.2296	0.0511773	FALSE	TRUE	FALSE.TRUE
ENSMUSG00000035152.14	31.842	0.00829898	FALSE	TRUE	FALSE.TRUE
ENSMUSG00000035150.15	30.6267	0.00831435	FALSE	TRUE	FALSE.TRUE
ENSMUSG00000034994.10	35.7933	0.0068151	FALSE	TRUE	FALSE.TRUE
ENSMUSG00000034993.7	35.1762	0.00787044	FALSE	TRUE	FALSE.TRUE
ENSMUSG00000034892.8	29.7699	0.0266795	FALSE	TRUE	FALSE.TRUE
ENSMUSG00000034826.14	27.7086	0.0183374	FALSE	TRUE	FALSE.TRUE
ENSMUSG00000034807.9	31.21	0.00388345	FALSE	TRUE	FALSE.TRUE
ENSMUSG00000034744.13	31.2132	0.0112879	FALSE	TRUE	FALSE.TRUE
ENSMUSG00000034709.8	29.5392	0.00642886	FALSE	TRUE	FALSE.TRUE
ENSMUSG00000034708.12	32.9166	0.0164579	FALSE	TRUE	FALSE.TRUE
ENSMUSG00000034681.17	27.7961	0.0833184	FALSE	TRUE	FALSE.TRUE
ENSMUSG00000034667.8	27.7415	0.0416096	FALSE	TRUE	FALSE.TRUE
ENSMUSG00000034663.13	27.1149	0.0535149	FALSE	TRUE	FALSE.TRUE
ENSMUSG00000034659.14	28.6703	0.0655944	FALSE	TRUE	FALSE.TRUE
ENSMUSG00000034652.12	28.2799	0.0690465	FALSE	TRUE	FALSE.TRUE
ENSMUSG00000034613.12	28.5207	0.0123165	FALSE	TRUE	FALSE.TRUE
ENSMUSG00000034602.15	28.098	0.0257206	FALSE	TRUE	FALSE.TRUE
ENSMUSG00000034595.17	29.5374	0.00875267	FALSE	TRUE	FALSE.TRUE
ENSMUSG00000034593.16	32.3092	0.00810296	FALSE	TRUE	FALSE.TRUE
ENSMUSG00000034566.10	32.3287	0.00305677	FALSE	TRUE	FALSE.TRUE
ENSMUSG00000034560.6	27.4251	0.00892252	FALSE	TRUE	FALSE.TRUE
ENSMUSG00000034484.8	33.0925	0.0104403	FALSE	TRUE	FALSE.TRUE
ENSMUSG00000034480.18	28.1572	0.0406174	FALSE	TRUE	FALSE.TRUE
ENSMUSG00000034432.11	28.9583	0.00467726	FALSE	TRUE	FALSE.TRUE
ENSMUSG00000034422.14	27.9409	0.0855287	FALSE	TRUE	FALSE.TRUE
ENSMUSG00000034371.9	27.0006	0.0457596	FALSE	TRUE	FALSE.TRUE
ENSMUSG00000034342.9	30.0997	0.00514943	FALSE	TRUE	FALSE.TRUE
ENSMUSG00000034341.17	28.4602	0.00843279	FALSE	TRUE	FALSE.TRUE
ENSMUSG00000034330.10	31.9866	0.0137962	FALSE	TRUE	FALSE.TRUE
ENSMUSG00000034290.9	29.0932	0.00466114	FALSE	TRUE	FALSE.TRUE
ENSMUSG00000034216.12	29.692	0.00542574	FALSE	TRUE	FALSE.TRUE
ENSMUSG00000034189.5	28.9536	0.0181107	FALSE	TRUE	FALSE.TRUE
ENSMUSG00000034187.18	32.3758	0.00187763	FALSE	TRUE	FALSE.TRUE
ENSMUSG00000034160.13	28.4876	0.0266197	FALSE	TRUE	FALSE.TRUE
ENSMUSG00000034152.6	28.4989	0.0122359	FALSE	TRUE	FALSE.TRUE
ENSMUSG00000034120.18	31.1317	0.0160546	FALSE	TRUE	FALSE.TRUE
ENSMUSG00000034116.17	31.7166	0.00580765	FALSE	TRUE	FALSE.TRUE
ENSMUSG00000034088.15	31.9334	0.00414001	FALSE	TRUE	FALSE.TRUE
ENSMUSG00000034024.8	30.6552	0.015002	FALSE	TRUE	FALSE.TRUE
ENSMUSG00000034022.8	27.1011	0.013692	FALSE	TRUE	FALSE.TRUE
ENSMUSG00000034021.15	29.0641	0.0346156	FALSE	TRUE	FALSE.TRUE
ENSMUSG00000033940.8	27.195	0.0683926	FALSE	TRUE	FALSE.TRUE
ENSMUSG00000033938.5	27.3596	0.0111551	FALSE	TRUE	FALSE.TRUE
ENSMUSG00000033880.11	29.4075	0.0341504	FALSE	TRUE	FALSE.TRUE
ENSMUSG00000033845.13	27.9024	0.00895613	FALSE	TRUE	FALSE.TRUE
ENSMUSG00000033813.15	28.63	0.0217152	FALSE	TRUE	FALSE.TRUE
ENSMUSG00000033793.12	32.384	0.0052427	FALSE	TRUE	FALSE.TRUE
ENSMUSG00000033777.4	31.276	0.012989	FALSE	TRUE	FALSE.TRUE
ENSMUSG00000033735.9	30.6328	0.00172272	FALSE	TRUE	FALSE.TRUE
ENSMUSG00000033732.10	31.8853	0.00932379	FALSE	TRUE	FALSE.TRUE
ENSMUSG00000033721.16	27.7939	0.0380967	FALSE	TRUE	FALSE.TRUE
ENSMUSG00000033712.6	29.3524	0.0227275	FALSE	TRUE	FALSE.TRUE
ENSMUSG00000033706.13	27.3531	0.0254079	FALSE	TRUE	FALSE.TRUE
ENSMUSG00000033629.6	28.6496	0.0122555	FALSE	TRUE	FALSE.TRUE
ENSMUSG00000033628.15	27.5556	0.0314325	FALSE	TRUE	FALSE.TRUE
ENSMUSG00000033540.18	28.6556	0.0129149	FALSE	TRUE	FALSE.TRUE
ENSMUSG00000033487.14	27.5208	0.0197551	FALSE	TRUE	FALSE.TRUE
ENSMUSG00000033400.14	29.5239	0.00556441	FALSE	TRUE	FALSE.TRUE
ENSMUSG00000033392.16	28.6945	0.0132755	FALSE	TRUE	FALSE.TRUE
ENSMUSG00000033386.10	28.2204	0.0666868	FALSE	TRUE	FALSE.TRUE
ENSMUSG00000033335.17	31.7668	0.00195439	FALSE	TRUE	FALSE.TRUE
ENSMUSG00000033307.7	32.9586	0.0077156	FALSE	TRUE	FALSE.TRUE
ENSMUSG00000033306.15	27.9641	0.00795508	FALSE	TRUE	FALSE.TRUE
ENSMUSG00000033220.7	31.8786	0.021761	FALSE	TRUE	FALSE.TRUE
ENSMUSG00000033184.14	30.7116	0.0107756	FALSE	TRUE	FALSE.TRUE
ENSMUSG00000033161.10	32.6806	0.00207365	FALSE	TRUE	FALSE.TRUE
ENSMUSG00000033128.9	28.7649	0.0126712	FALSE	TRUE	FALSE.TRUE
ENSMUSG00000033105.12	28.2054	0.0694596	FALSE	TRUE	FALSE.TRUE
ENSMUSG00000033096.7	28.2058	0.0365083	FALSE	TRUE	FALSE.TRUE
ENSMUSG00000033066.16	29.485	0.0058653	FALSE	TRUE	FALSE.TRUE
ENSMUSG00000033059.7	31.795	0.00232814	FALSE	TRUE	FALSE.TRUE
ENSMUSG00000033047.5	31.994	0.00728389	FALSE	TRUE	FALSE.TRUE
ENSMUSG00000033021.16	28.6579	0.00815217	FALSE	TRUE	FALSE.TRUE
ENSMUSG00000032966.14	30.331	0.00632256	FALSE	TRUE	FALSE.TRUE
ENSMUSG00000032959.12	31.9954	0.00213599	FALSE	TRUE	FALSE.TRUE
ENSMUSG00000032939.14	29.9936	0.00899509	FALSE	TRUE	FALSE.TRUE
ENSMUSG00000032870.8	29.1996	0.00719146	FALSE	TRUE	FALSE.TRUE
ENSMUSG00000032803.15	29.5395	0.0128163	FALSE	TRUE	FALSE.TRUE
ENSMUSG00000032788.15	33.224	0.0120355	FALSE	TRUE	FALSE.TRUE
ENSMUSG00000032737.13	30.2649	0.00385803	FALSE	TRUE	FALSE.TRUE
ENSMUSG00000032667.17	29.4598	0.00678916	FALSE	TRUE	FALSE.TRUE
ENSMUSG00000032643.12	27.3485	0.0768292	FALSE	TRUE	FALSE.TRUE
ENSMUSG00000032637.15	29.4238	0.0281355	FALSE	TRUE	FALSE.TRUE
ENSMUSG00000032612.14	27.9155	0.0524532	FALSE	TRUE	FALSE.TRUE
ENSMUSG00000032604.16	29.8684	0.00903551	FALSE	TRUE	FALSE.TRUE
ENSMUSG00000032602.6	28.8824	0.0270332	FALSE	TRUE	FALSE.TRUE
ENSMUSG00000032601.13	27.0587	0.0273548	FALSE	TRUE	FALSE.TRUE
ENSMUSG00000032596.14	28.971	0.0165346	FALSE	TRUE	FALSE.TRUE
ENSMUSG00000032590.14	30.6376	0.00315188	FALSE	TRUE	FALSE.TRUE
ENSMUSG00000032575.16	28.2723	0.071501	FALSE	TRUE	FALSE.TRUE
ENSMUSG00000032571.14	29.0042	0.00232331	FALSE	TRUE	FALSE.TRUE
ENSMUSG00000032557.13	29.2076	0.00398094	FALSE	TRUE	FALSE.TRUE
ENSMUSG00000032527.13	29.0798	0.0219439	FALSE	TRUE	FALSE.TRUE
ENSMUSG00000032518.6	33.7589	0.00545193	FALSE	TRUE	FALSE.TRUE
ENSMUSG00000032504.15	32.9233	0.00223985	FALSE	TRUE	FALSE.TRUE
ENSMUSG00000032479.15	29.3476	0.0105444	FALSE	TRUE	FALSE.TRUE
ENSMUSG00000032468.11	27.2298	0.0711005	FALSE	TRUE	FALSE.TRUE
ENSMUSG00000032458.6	32.3347	0.0063633	FALSE	TRUE	FALSE.TRUE
ENSMUSG00000032437.10	29.9739	0.00629761	FALSE	TRUE	FALSE.TRUE
ENSMUSG00000032436.17	28.2017	0.00807999	FALSE	TRUE	FALSE.TRUE
ENSMUSG00000032435.9	31.0106	0.00348403	FALSE	TRUE	FALSE.TRUE
ENSMUSG00000032423.12	31.4302	0.0117911	FALSE	TRUE	FALSE.TRUE
ENSMUSG00000032412.8	31.3299	0.00556499	FALSE	TRUE	FALSE.TRUE
ENSMUSG00000032407.14	28.4628	0.0984612	FALSE	TRUE	FALSE.TRUE
ENSMUSG00000032399.8	33.0712	0.0339297	FALSE	TRUE	FALSE.TRUE
ENSMUSG00000032388.7	29.0289	0.0110248	FALSE	TRUE	FALSE.TRUE
ENSMUSG00000032383.7	33.3204	0.00314061	FALSE	TRUE	FALSE.TRUE
ENSMUSG00000032382.14	32.043	0.0022938	FALSE	TRUE	FALSE.TRUE
ENSMUSG00000032370.8	29.5386	0.0102953	FALSE	TRUE	FALSE.TRUE
ENSMUSG00000032359.14	30.6898	0.0322216	FALSE	TRUE	FALSE.TRUE
ENSMUSG00000032350.9	28.431	0.0105186	FALSE	TRUE	FALSE.TRUE
ENSMUSG00000032336.17	30.5352	0.019344	FALSE	TRUE	FALSE.TRUE
ENSMUSG00000032330.7	28.7823	0.0374992	FALSE	TRUE	FALSE.TRUE
ENSMUSG00000032322.14	28.8744	0.0114468	FALSE	TRUE	FALSE.TRUE
ENSMUSG00000032314.14	32.6366	0.00320836	FALSE	TRUE	FALSE.TRUE
ENSMUSG00000032312.7	28.1398	0.0465796	FALSE	TRUE	FALSE.TRUE
ENSMUSG00000032301.13	31.1524	0.00436558	FALSE	TRUE	FALSE.TRUE
ENSMUSG00000032294.17	37.46	0.00255414	FALSE	TRUE	FALSE.TRUE
ENSMUSG00000032279.11	31.7245	0.00383381	FALSE	TRUE	FALSE.TRUE
ENSMUSG00000032261.16	27.8151	0.0482451	FALSE	TRUE	FALSE.TRUE
ENSMUSG00000032249.14	31.0128	0.00676994	FALSE	TRUE	FALSE.TRUE
ENSMUSG00000032231.14	35.6023	0.00467075	FALSE	TRUE	FALSE.TRUE
ENSMUSG00000032220.10	32.8324	0.00398125	FALSE	TRUE	FALSE.TRUE
ENSMUSG00000032187.16	29.2733	0.0104497	FALSE	TRUE	FALSE.TRUE
ENSMUSG00000032171.7	28.2206	0.0453137	FALSE	TRUE	FALSE.TRUE
ENSMUSG00000032122.15	30.8537	0.00924574	FALSE	TRUE	FALSE.TRUE
ENSMUSG00000032116.18	28.5038	0.0279226	FALSE	TRUE	FALSE.TRUE
ENSMUSG00000032115.14	30.7734	0.00479428	FALSE	TRUE	FALSE.TRUE
ENSMUSG00000032112.10	27.0797	0.039772	FALSE	TRUE	FALSE.TRUE
ENSMUSG00000032097.10	30.7165	0.0142949	FALSE	TRUE	FALSE.TRUE
ENSMUSG00000032096.16	32.1888	0.0062544	FALSE	TRUE	FALSE.TRUE
ENSMUSG00000032078.17	27.7877	0.026484	FALSE	TRUE	FALSE.TRUE
ENSMUSG00000032050.18	29.3505	0.0167706	FALSE	TRUE	FALSE.TRUE
ENSMUSG00000032047.5	31.6901	0.00355629	FALSE	TRUE	FALSE.TRUE
ENSMUSG00000032046.15	29.7807	0.0109167	FALSE	TRUE	FALSE.TRUE
ENSMUSG00000032042.11	28.8123	0.0318416	FALSE	TRUE	FALSE.TRUE
ENSMUSG00000032040.15	29.5458	0.0134298	FALSE	TRUE	FALSE.TRUE
ENSMUSG00000032030.16	28.0901	0.0147319	FALSE	TRUE	FALSE.TRUE
ENSMUSG00000031988.10	29.688	0.00707327	FALSE	TRUE	FALSE.TRUE
ENSMUSG00000031969.16	28.4387	0.0190348	FALSE	TRUE	FALSE.TRUE
ENSMUSG00000031938.15	29.967	0.0194255	FALSE	TRUE	FALSE.TRUE
ENSMUSG00000031924.4	30.3713	0.0106723	FALSE	TRUE	FALSE.TRUE
ENSMUSG00000031903.7	31.0208	0.0270548	FALSE	TRUE	FALSE.TRUE
ENSMUSG00000031897.9	30.1159	0.00799751	FALSE	TRUE	FALSE.TRUE
ENSMUSG00000031885.14	28.354	0.0087462	FALSE	TRUE	FALSE.TRUE
ENSMUSG00000031878.18	27.7943	0.0126961	FALSE	TRUE	FALSE.TRUE
ENSMUSG00000031865.16	31.2676	0.00370824	FALSE	TRUE	FALSE.TRUE
ENSMUSG00000031827.13	34.6389	0.00523773	FALSE	TRUE	FALSE.TRUE
ENSMUSG00000031819.13	28.7923	0.0130023	FALSE	TRUE	FALSE.TRUE
ENSMUSG00000031818.12	32.2165	0.00684775	FALSE	TRUE	FALSE.TRUE
ENSMUSG00000031807.10	31.1579	0.00490441	FALSE	TRUE	FALSE.TRUE
ENSMUSG00000031799.10	30.6156	0.00937717	FALSE	TRUE	FALSE.TRUE
ENSMUSG00000031754.10	27.0366	0.0810338	FALSE	TRUE	FALSE.TRUE
ENSMUSG00000031731.16	31.3163	0.00242303	FALSE	TRUE	FALSE.TRUE
ENSMUSG00000031729.6	29.6219	0.00492692	FALSE	TRUE	FALSE.TRUE
ENSMUSG00000031715.14	29.8363	0.0202869	FALSE	TRUE	FALSE.TRUE
ENSMUSG00000031708.17	29.8375	0.0193773	FALSE	TRUE	FALSE.TRUE
ENSMUSG00000031701.6	30.4405	0.0113304	FALSE	TRUE	FALSE.TRUE
ENSMUSG00000031696.9	33.592	0.00409482	FALSE	TRUE	FALSE.TRUE
ENSMUSG00000031672.8	33.8456	0.00375246	FALSE	TRUE	FALSE.TRUE
ENSMUSG00000031659.13	27.4384	0.0242206	FALSE	TRUE	FALSE.TRUE
ENSMUSG00000031641.14	27.9294	0.020544	FALSE	TRUE	FALSE.TRUE
ENSMUSG00000031633.4	32.1875	0.00597031	FALSE	TRUE	FALSE.TRUE
ENSMUSG00000031608.13	28.7998	0.0186669	FALSE	TRUE	FALSE.TRUE
ENSMUSG00000031591.14	33.637	0.00891494	FALSE	TRUE	FALSE.TRUE
ENSMUSG00000031584.16	30.6034	0.00340688	FALSE	TRUE	FALSE.TRUE
ENSMUSG00000031557.16	28.2461	0.0199798	FALSE	TRUE	FALSE.TRUE
ENSMUSG00000031539.6	28.3417	0.0451883	FALSE	TRUE	FALSE.TRUE
ENSMUSG00000031537.15	27.8573	0.00879672	FALSE	TRUE	FALSE.TRUE
ENSMUSG00000031511.16	30.0965	0.00714916	FALSE	TRUE	FALSE.TRUE
ENSMUSG00000031506.11	28.5541	0.00660712	FALSE	TRUE	FALSE.TRUE
ENSMUSG00000031505.11	29.1107	0.00935254	FALSE	TRUE	FALSE.TRUE
ENSMUSG00000031485.15	30.1475	0.0080718	FALSE	TRUE	FALSE.TRUE
ENSMUSG00000031479.9	28.4738	0.00919036	FALSE	TRUE	FALSE.TRUE
ENSMUSG00000031447.7	32.7394	0.0136057	FALSE	TRUE	FALSE.TRUE
ENSMUSG00000031403.14	28.0251	0.0393558	FALSE	TRUE	FALSE.TRUE
ENSMUSG00000031402.12	30.5211	0.004894	FALSE	TRUE	FALSE.TRUE
ENSMUSG00000031400.10	34.4992	0.00310785	FALSE	TRUE	FALSE.TRUE
ENSMUSG00000031389.17	27.5945	0.0422653	FALSE	TRUE	FALSE.TRUE
ENSMUSG00000031387.14	31.3305	0.00998345	FALSE	TRUE	FALSE.TRUE
ENSMUSG00000031386.14	30.2504	0.0139204	FALSE	TRUE	FALSE.TRUE
ENSMUSG00000031378.14	28.712	0.00967748	FALSE	TRUE	FALSE.TRUE
ENSMUSG00000031360.14	29.182	0.00371319	FALSE	TRUE	FALSE.TRUE
ENSMUSG00000031353.13	27.642	0.0908235	FALSE	TRUE	FALSE.TRUE
ENSMUSG00000031349.4	29.4956	0.0304488	FALSE	TRUE	FALSE.TRUE
ENSMUSG00000031337.16	27.7577	0.0248287	FALSE	TRUE	FALSE.TRUE
ENSMUSG00000031333.7	29.4009	0.00474305	FALSE	TRUE	FALSE.TRUE
ENSMUSG00000031320.9	33.7031	0.00726996	FALSE	TRUE	FALSE.TRUE
ENSMUSG00000031311.17	32.0029	0.0109875	FALSE	TRUE	FALSE.TRUE
ENSMUSG00000031309.15	28.1724	0.057545	FALSE	TRUE	FALSE.TRUE
ENSMUSG00000031299.10	31.2127	0.00544558	FALSE	TRUE	FALSE.TRUE
ENSMUSG00000031278.12	30.4045	0.0405733	FALSE	TRUE	FALSE.TRUE
ENSMUSG00000031266.7	32.6819	0.0307632	FALSE	TRUE	FALSE.TRUE
ENSMUSG00000031264.13	29.3475	0.00896067	FALSE	TRUE	FALSE.TRUE
ENSMUSG00000031246.14	31.6064	0.00629082	FALSE	TRUE	FALSE.TRUE
ENSMUSG00000031233.6	30.64	0.0222521	FALSE	TRUE	FALSE.TRUE
ENSMUSG00000031232.17	29.0856	0.00694611	FALSE	TRUE	FALSE.TRUE
ENSMUSG00000031226.13	27.9954	0.0373844	FALSE	TRUE	FALSE.TRUE
ENSMUSG00000031221.7	28.9279	0.00450666	FALSE	TRUE	FALSE.TRUE
ENSMUSG00000031207.16	35.3631	0.00273264	FALSE	TRUE	FALSE.TRUE
ENSMUSG00000031201.17	28.5457	0.0286887	FALSE	TRUE	FALSE.TRUE
ENSMUSG00000031198.4	27.6369	0.0234209	FALSE	TRUE	FALSE.TRUE
ENSMUSG00000031167.16	29.675	0.0601641	FALSE	TRUE	FALSE.TRUE
ENSMUSG00000031165.6	30.5463	0.00478796	FALSE	TRUE	FALSE.TRUE
ENSMUSG00000031153.16	28.7174	0.0196784	FALSE	TRUE	FALSE.TRUE
ENSMUSG00000031143.4	30.4012	0.00174455	FALSE	TRUE	FALSE.TRUE
ENSMUSG00000031133.12	28.6892	0.0112697	FALSE	TRUE	FALSE.TRUE
ENSMUSG00000031101.6	28.8472	0.00798364	FALSE	TRUE	FALSE.TRUE
ENSMUSG00000031095.15	28.4612	0.0444573	FALSE	TRUE	FALSE.TRUE
ENSMUSG00000031093.14	28.5544	0.0131522	FALSE	TRUE	FALSE.TRUE
ENSMUSG00000031059.9	27.4874	0.0771658	FALSE	TRUE	FALSE.TRUE
ENSMUSG00000031029.6	31.151	0.00903812	FALSE	TRUE	FALSE.TRUE
ENSMUSG00000031015.8	30.9874	0.010988	FALSE	TRUE	FALSE.TRUE
ENSMUSG00000031010.17	29.1841	0.0075781	FALSE	TRUE	FALSE.TRUE
ENSMUSG00000031007.2	28.2556	0.0183544	FALSE	TRUE	FALSE.TRUE
ENSMUSG00000030987.5	27.4073	0.0115768	FALSE	TRUE	FALSE.TRUE
ENSMUSG00000030983.4	27.1012	0.0323065	FALSE	TRUE	FALSE.TRUE
ENSMUSG00000030982.19	30.1582	0.00401145	FALSE	TRUE	FALSE.TRUE
ENSMUSG00000030970.16	28.0204	0.0875073	FALSE	TRUE	FALSE.TRUE
ENSMUSG00000030942.8	28.6384	0.0172774	FALSE	TRUE	FALSE.TRUE
ENSMUSG00000030894.5	32.705	0.0191489	FALSE	TRUE	FALSE.TRUE
ENSMUSG00000030890.16	29.9321	0.0130364	FALSE	TRUE	FALSE.TRUE
ENSMUSG00000030884.12	31.7623	0.0053346	FALSE	TRUE	FALSE.TRUE
ENSMUSG00000030861.15	29.2491	0.0126908	FALSE	TRUE	FALSE.TRUE
ENSMUSG00000030850.17	27.8607	0.0169324	FALSE	TRUE	FALSE.TRUE
ENSMUSG00000030842.12	30.4913	0.0136611	FALSE	TRUE	FALSE.TRUE
ENSMUSG00000030835.6	30.2466	0.00800307	FALSE	TRUE	FALSE.TRUE
ENSMUSG00000030826.19	31.5091	0.00939705	FALSE	TRUE	FALSE.TRUE
ENSMUSG00000030824.17	30.2387	0.00903121	FALSE	TRUE	FALSE.TRUE
ENSMUSG00000030805.14	29.7515	0.00946662	FALSE	TRUE	FALSE.TRUE
ENSMUSG00000030795.18	27.9102	0.0480494	FALSE	TRUE	FALSE.TRUE
ENSMUSG00000030793.4	32.0495	0.00817756	FALSE	TRUE	FALSE.TRUE
ENSMUSG00000030786.18	34.1269	0.0028805	FALSE	TRUE	FALSE.TRUE
ENSMUSG00000030766.15	30.6158	0.00356613	FALSE	TRUE	FALSE.TRUE
ENSMUSG00000030754.9	32.8291	0.0061766	FALSE	TRUE	FALSE.TRUE
ENSMUSG00000030751.18	32.6913	0.00336231	FALSE	TRUE	FALSE.TRUE
ENSMUSG00000030744.13	33.9289	0.00509255	FALSE	TRUE	FALSE.TRUE
ENSMUSG00000030729.17	27.235	0.0401933	FALSE	TRUE	FALSE.TRUE
ENSMUSG00000030720.16	27.9424	0.0334316	FALSE	TRUE	FALSE.TRUE
ENSMUSG00000030707.15	31.934	0.0131877	FALSE	TRUE	FALSE.TRUE
ENSMUSG00000030704.14	30.4587	0.00504311	FALSE	TRUE	FALSE.TRUE
ENSMUSG00000030681.18	31.0503	0.00461509	FALSE	TRUE	FALSE.TRUE
ENSMUSG00000030662.10	32.7504	0.00164639	FALSE	TRUE	FALSE.TRUE
ENSMUSG00000030654.9	29.7431	0.0124706	FALSE	TRUE	FALSE.TRUE
ENSMUSG00000030605.15	29.0673	0.0787006	FALSE	TRUE	FALSE.TRUE
ENSMUSG00000030603.16	31.5789	0.00903744	FALSE	TRUE	FALSE.TRUE
ENSMUSG00000030591.17	30.5067	0.00968935	FALSE	TRUE	FALSE.TRUE
ENSMUSG00000030588.12	27.7431	0.0392568	FALSE	TRUE	FALSE.TRUE
ENSMUSG00000030560.17	31.4717	0.0115563	FALSE	TRUE	FALSE.TRUE
ENSMUSG00000030541.16	30.5738	0.0107985	FALSE	TRUE	FALSE.TRUE
ENSMUSG00000030536.10	30.5428	0.00598566	FALSE	TRUE	FALSE.TRUE
ENSMUSG00000030447.15	32.1855	0.00468533	FALSE	TRUE	FALSE.TRUE
ENSMUSG00000030435.16	30.9898	0.0166462	FALSE	TRUE	FALSE.TRUE
ENSMUSG00000030417.15	27.2868	0.0530223	FALSE	TRUE	FALSE.TRUE
ENSMUSG00000030403.9	30.9283	0.00947168	FALSE	TRUE	FALSE.TRUE
ENSMUSG00000030357.10	29.3999	0.0267342	FALSE	TRUE	FALSE.TRUE
ENSMUSG00000030342.8	31.1019	0.0339727	FALSE	TRUE	FALSE.TRUE
ENSMUSG00000030314.16	30.5361	0.00405114	FALSE	TRUE	FALSE.TRUE
ENSMUSG00000030302.16	28.8051	0.0187371	FALSE	TRUE	FALSE.TRUE
ENSMUSG00000030298.10	29.3019	0.0155798	FALSE	TRUE	FALSE.TRUE
ENSMUSG00000030286.6	28.3766	0.00820075	FALSE	TRUE	FALSE.TRUE
ENSMUSG00000030272.15	29.2986	0.0111198	FALSE	TRUE	FALSE.TRUE
ENSMUSG00000030246.12	28.3367	0.0341673	FALSE	TRUE	FALSE.TRUE
ENSMUSG00000030225.11	28.9063	0.0109323	FALSE	TRUE	FALSE.TRUE
ENSMUSG00000030224.10	30.9105	0.00696591	FALSE	TRUE	FALSE.TRUE
ENSMUSG00000030220.13	33.7374	0.0019949	FALSE	TRUE	FALSE.TRUE
ENSMUSG00000030189.15	30.2093	0.0207988	FALSE	TRUE	FALSE.TRUE
ENSMUSG00000030105.8	31.0041	0.00571478	FALSE	TRUE	FALSE.TRUE
ENSMUSG00000030095.10	31.4001	0.0112345	FALSE	TRUE	FALSE.TRUE
ENSMUSG00000030088.15	27.2965	0.059223	FALSE	TRUE	FALSE.TRUE
ENSMUSG00000030082.14	31.0951	0.00699413	FALSE	TRUE	FALSE.TRUE
ENSMUSG00000030079.15	30.7085	0.0100315	FALSE	TRUE	FALSE.TRUE
ENSMUSG00000030062.7	34.0015	0.0013158	FALSE	TRUE	FALSE.TRUE
ENSMUSG00000030058.17	32.0381	0.0044382	FALSE	TRUE	FALSE.TRUE
ENSMUSG00000030057.15	30.0323	0.0288401	FALSE	TRUE	FALSE.TRUE
ENSMUSG00000030047.14	32.8277	0.0200673	FALSE	TRUE	FALSE.TRUE
ENSMUSG00000030036.8	30.2489	0.00443775	FALSE	TRUE	FALSE.TRUE
ENSMUSG00000030007.8	30.6381	0.0128293	FALSE	TRUE	FALSE.TRUE
ENSMUSG00000029998.14	30.9145	0.0184144	FALSE	TRUE	FALSE.TRUE
ENSMUSG00000029994.17	34.6817	0.0107219	FALSE	TRUE	FALSE.TRUE
ENSMUSG00000029925.13	27.2231	0.0354793	FALSE	TRUE	FALSE.TRUE
ENSMUSG00000029919.5	29.9305	0.0144708	FALSE	TRUE	FALSE.TRUE
ENSMUSG00000029916.11	29.7445	0.00577389	FALSE	TRUE	FALSE.TRUE
ENSMUSG00000029911.14	28.0547	0.0221251	FALSE	TRUE	FALSE.TRUE
ENSMUSG00000029864.7	27.046	0.0817151	FALSE	TRUE	FALSE.TRUE
ENSMUSG00000029860.16	30.1734	0.0188781	FALSE	TRUE	FALSE.TRUE
ENSMUSG00000029840.8	31.7985	0.00935679	FALSE	TRUE	FALSE.TRUE
ENSMUSG00000029836.15	29.6303	0.0120391	FALSE	TRUE	FALSE.TRUE
ENSMUSG00000029826.14	28.4756	0.0226792	FALSE	TRUE	FALSE.TRUE
ENSMUSG00000029823.16	29.058	0.0132698	FALSE	TRUE	FALSE.TRUE
ENSMUSG00000029816.10	35.237	0.0207099	FALSE	TRUE	FALSE.TRUE
ENSMUSG00000029777.10	31.2875	0.0132854	FALSE	TRUE	FALSE.TRUE
ENSMUSG00000029776.11	29.9952	0.0047077	FALSE	TRUE	FALSE.TRUE
ENSMUSG00000029772.17	30.3065	0.00570624	FALSE	TRUE	FALSE.TRUE
ENSMUSG00000029771.12	29.6024	0.0108098	FALSE	TRUE	FALSE.TRUE
ENSMUSG00000029763.17	28.5529	0.00751365	FALSE	TRUE	FALSE.TRUE
ENSMUSG00000029762.6	29.1958	0.00690812	FALSE	TRUE	FALSE.TRUE
ENSMUSG00000029720.9	28.764	0.0249962	FALSE	TRUE	FALSE.TRUE
ENSMUSG00000029713.15	31.8367	0.00344404	FALSE	TRUE	FALSE.TRUE
ENSMUSG00000029686.15	29.6387	0.00802606	FALSE	TRUE	FALSE.TRUE
ENSMUSG00000029657.15	28.0012	0.0496911	FALSE	TRUE	FALSE.TRUE
ENSMUSG00000029632.7	30.7405	0.0057816	FALSE	TRUE	FALSE.TRUE
ENSMUSG00000029623.14	28.487	0.00892023	FALSE	TRUE	FALSE.TRUE
ENSMUSG00000029622.16	32.549	0.00476559	FALSE	TRUE	FALSE.TRUE
ENSMUSG00000029614.13	33.2927	0.0163572	FALSE	TRUE	FALSE.TRUE
ENSMUSG00000029610.13	29.1273	0.00583871	FALSE	TRUE	FALSE.TRUE
ENSMUSG00000029598.12	31.319	0.0203122	FALSE	TRUE	FALSE.TRUE
ENSMUSG00000029580.14	33.8766	0.0411671	FALSE	TRUE	FALSE.TRUE
ENSMUSG00000029560.12	30.0311	0.00376806	FALSE	TRUE	FALSE.TRUE
ENSMUSG00000029552.19	29.2724	0.014925	FALSE	TRUE	FALSE.TRUE
ENSMUSG00000029545.13	31.4538	0.00958076	FALSE	TRUE	FALSE.TRUE
ENSMUSG00000029538.14	27.3688	0.0209189	FALSE	TRUE	FALSE.TRUE
ENSMUSG00000029518.15	29.9167	0.00257591	FALSE	TRUE	FALSE.TRUE
ENSMUSG00000029484.12	33.0447	0.0117446	FALSE	TRUE	FALSE.TRUE
ENSMUSG00000029482.4	30.3535	0.0447571	FALSE	TRUE	FALSE.TRUE
ENSMUSG00000029470.15	31.4994	0.0271537	FALSE	TRUE	FALSE.TRUE
ENSMUSG00000029468.17	28.5795	0.0121314	FALSE	TRUE	FALSE.TRUE
ENSMUSG00000029467.15	31.8072	0.00782395	FALSE	TRUE	FALSE.TRUE
ENSMUSG00000029462.18	31.8839	0.0027229	FALSE	TRUE	FALSE.TRUE
ENSMUSG00000029455.14	34.4301	0.00417487	FALSE	TRUE	FALSE.TRUE
ENSMUSG00000029447.11	32.4384	0.0049017	FALSE	TRUE	FALSE.TRUE
ENSMUSG00000029440.15	28.5123	0.0085791	FALSE	TRUE	FALSE.TRUE
ENSMUSG00000029434.12	29.5543	0.00646355	FALSE	TRUE	FALSE.TRUE
ENSMUSG00000029432.12	28.6143	0.0546186	FALSE	TRUE	FALSE.TRUE
ENSMUSG00000029426.8	29.8502	0.0242066	FALSE	TRUE	FALSE.TRUE
ENSMUSG00000029416.17	27.6245	0.076811	FALSE	TRUE	FALSE.TRUE
ENSMUSG00000029407.10	30.7298	0.00397151	FALSE	TRUE	FALSE.TRUE
ENSMUSG00000029405.16	29.0616	0.0170922	FALSE	TRUE	FALSE.TRUE
ENSMUSG00000029326.13	28.154	0.0214983	FALSE	TRUE	FALSE.TRUE
ENSMUSG00000029311.16	31.6066	0.0109853	FALSE	TRUE	FALSE.TRUE
ENSMUSG00000029291.11	29.4555	0.00723788	FALSE	TRUE	FALSE.TRUE
ENSMUSG00000029254.16	29.9002	0.0177459	FALSE	TRUE	FALSE.TRUE
ENSMUSG00000029250.5	28.7923	0.0104606	FALSE	TRUE	FALSE.TRUE
ENSMUSG00000029247.17	31.5055	0.013429	FALSE	TRUE	FALSE.TRUE
ENSMUSG00000029234.13	27.2566	0.0706632	FALSE	TRUE	FALSE.TRUE
ENSMUSG00000029227.15	27.0769	0.0742	FALSE	TRUE	FALSE.TRUE
ENSMUSG00000029223.12	28.7234	0.0364784	FALSE	TRUE	FALSE.TRUE
ENSMUSG00000029213.11	27.0102	0.0561443	FALSE	TRUE	FALSE.TRUE
ENSMUSG00000029202.12	28.1436	0.0565475	FALSE	TRUE	FALSE.TRUE
ENSMUSG00000029198.3	30.0553	0.0055704	FALSE	TRUE	FALSE.TRUE
ENSMUSG00000029169.11	30.9685	0.00895741	FALSE	TRUE	FALSE.TRUE
ENSMUSG00000029148.15	27.0111	0.0962268	FALSE	TRUE	FALSE.TRUE
ENSMUSG00000029147.11	28.811	0.0246261	FALSE	TRUE	FALSE.TRUE
ENSMUSG00000029146.14	28.6344	0.0121584	FALSE	TRUE	FALSE.TRUE
ENSMUSG00000029119.9	30.9368	0.00778331	FALSE	TRUE	FALSE.TRUE
ENSMUSG00000029106.14	27.1221	0.0683447	FALSE	TRUE	FALSE.TRUE
ENSMUSG00000029104.15	27.0922	0.0376515	FALSE	TRUE	FALSE.TRUE
ENSMUSG00000029103.16	31.2169	0.00515447	FALSE	TRUE	FALSE.TRUE
ENSMUSG00000029098.17	28.5314	0.0404813	FALSE	TRUE	FALSE.TRUE
ENSMUSG00000029064.15	32.4411	0.0069891	FALSE	TRUE	FALSE.TRUE
ENSMUSG00000029062.14	27.1533	0.0709623	FALSE	TRUE	FALSE.TRUE
ENSMUSG00000029059.9	27.7609	0.0347938	FALSE	TRUE	FALSE.TRUE
ENSMUSG00000029048.3	29.63	0.0093161	FALSE	TRUE	FALSE.TRUE
ENSMUSG00000029038.9	27.7187	0.0445918	FALSE	TRUE	FALSE.TRUE
ENSMUSG00000029036.18	27.2626	0.0587989	FALSE	TRUE	FALSE.TRUE
ENSMUSG00000029028.14	27.0391	0.0539386	FALSE	TRUE	FALSE.TRUE
ENSMUSG00000028969.10	27.8505	0.0107488	FALSE	TRUE	FALSE.TRUE
ENSMUSG00000028964.14	30.8796	0.00689782	FALSE	TRUE	FALSE.TRUE
ENSMUSG00000028962.14	27.2054	0.0223664	FALSE	TRUE	FALSE.TRUE
ENSMUSG00000028961.15	35.346	0.00318816	FALSE	TRUE	FALSE.TRUE
ENSMUSG00000028955.3	30.3541	0.00202759	FALSE	TRUE	FALSE.TRUE
ENSMUSG00000028954.11	29.9513	0.00588989	FALSE	TRUE	FALSE.TRUE
ENSMUSG00000028953.10	28.8095	0.0190971	FALSE	TRUE	FALSE.TRUE
ENSMUSG00000028945.9	29.1333	0.0105213	FALSE	TRUE	FALSE.TRUE
ENSMUSG00000028937.14	29.6832	0.0367521	FALSE	TRUE	FALSE.TRUE
ENSMUSG00000028936.15	31.5926	0.00489451	FALSE	TRUE	FALSE.TRUE
ENSMUSG00000028932.8	32.0995	0.00647571	FALSE	TRUE	FALSE.TRUE
ENSMUSG00000028931.12	31.4069	0.00452686	FALSE	TRUE	FALSE.TRUE
ENSMUSG00000028910.12	28.5047	0.00708503	FALSE	TRUE	FALSE.TRUE
ENSMUSG00000028906.17	29.9623	0.0228319	FALSE	TRUE	FALSE.TRUE
ENSMUSG00000028902.4	29.8874	0.00711665	FALSE	TRUE	FALSE.TRUE
ENSMUSG00000028896.13	29.7908	0.0209607	FALSE	TRUE	FALSE.TRUE
ENSMUSG00000028885.8	27.0687	0.0396688	FALSE	TRUE	FALSE.TRUE
ENSMUSG00000028879.4	30.4662	0.00368882	FALSE	TRUE	FALSE.TRUE
ENSMUSG00000028868.13	30.1639	0.00348756	FALSE	TRUE	FALSE.TRUE
ENSMUSG00000028851.6	30.5041	0.0104859	FALSE	TRUE	FALSE.TRUE
ENSMUSG00000028849.17	29.1536	0.0136967	FALSE	TRUE	FALSE.TRUE
ENSMUSG00000028847.8	29.38	0.00722813	FALSE	TRUE	FALSE.TRUE
ENSMUSG00000028843.8	32.9665	0.00576467	FALSE	TRUE	FALSE.TRUE
ENSMUSG00000028837.8	31.6809	0.00276598	FALSE	TRUE	FALSE.TRUE
ENSMUSG00000028832.11	29.971	0.0184199	FALSE	TRUE	FALSE.TRUE
ENSMUSG00000028820.13	32.7099	0.0150078	FALSE	TRUE	FALSE.TRUE
ENSMUSG00000028800.15	29.0134	0.033234	FALSE	TRUE	FALSE.TRUE
ENSMUSG00000028798.16	30.9412	0.0117988	FALSE	TRUE	FALSE.TRUE
ENSMUSG00000028792.14	29.4603	0.017191	FALSE	TRUE	FALSE.TRUE
ENSMUSG00000028790.13	30.336	0.00941929	FALSE	TRUE	FALSE.TRUE
ENSMUSG00000028788.14	28.8255	0.00652446	FALSE	TRUE	FALSE.TRUE
ENSMUSG00000028779.16	28.6218	0.0100243	FALSE	TRUE	FALSE.TRUE
ENSMUSG00000028773.8	28.0603	0.0116499	FALSE	TRUE	FALSE.TRUE
ENSMUSG00000028771.13	27.9313	0.0177545	FALSE	TRUE	FALSE.TRUE
ENSMUSG00000028759.13	31.0216	0.00859312	FALSE	TRUE	FALSE.TRUE
ENSMUSG00000028757.4	32.7952	0.0044039	FALSE	TRUE	FALSE.TRUE
ENSMUSG00000028745.18	34.0399	0.00195397	FALSE	TRUE	FALSE.TRUE
ENSMUSG00000028743.7	29.7953	0.00249383	FALSE	TRUE	FALSE.TRUE
ENSMUSG00000028737.15	28.0732	0.0207169	FALSE	TRUE	FALSE.TRUE
ENSMUSG00000028692.14	35.1307	0.0076043	FALSE	TRUE	FALSE.TRUE
ENSMUSG00000028691.12	37.0393	0.0103841	FALSE	TRUE	FALSE.TRUE
ENSMUSG00000028684.14	27.9018	0.0624586	FALSE	TRUE	FALSE.TRUE
ENSMUSG00000028672.13	30.2395	0.00759044	FALSE	TRUE	FALSE.TRUE
ENSMUSG00000028671.16	27.9949	0.0249497	FALSE	TRUE	FALSE.TRUE
ENSMUSG00000028670.14	29.9773	0.0048568	FALSE	TRUE	FALSE.TRUE
ENSMUSG00000028657.14	29.4788	0.0208044	FALSE	TRUE	FALSE.TRUE
ENSMUSG00000028656.14	35.6413	0.00395567	FALSE	TRUE	FALSE.TRUE
ENSMUSG00000028648.13	27.9518	0.00946367	FALSE	TRUE	FALSE.TRUE
ENSMUSG00000028646.16	28.7488	0.0333326	FALSE	TRUE	FALSE.TRUE
ENSMUSG00000028639.14	30.5095	0.0151513	FALSE	TRUE	FALSE.TRUE
ENSMUSG00000028633.7	27.2	0.0855196	FALSE	TRUE	FALSE.TRUE
ENSMUSG00000028607.16	28.4049	0.0213604	FALSE	TRUE	FALSE.TRUE
ENSMUSG00000028603.15	30.9765	0.0124327	FALSE	TRUE	FALSE.TRUE
ENSMUSG00000028582.14	28.9324	0.022187	FALSE	TRUE	FALSE.TRUE
ENSMUSG00000028577.13	30.557	0.004741	FALSE	TRUE	FALSE.TRUE
ENSMUSG00000028567.8	29.1537	0.0134479	FALSE	TRUE	FALSE.TRUE
ENSMUSG00000028559.17	28.9738	0.00786093	FALSE	TRUE	FALSE.TRUE
ENSMUSG00000028552.13	28.339	0.0203116	FALSE	TRUE	FALSE.TRUE
ENSMUSG00000028527.18	27.7375	0.0276296	FALSE	TRUE	FALSE.TRUE
ENSMUSG00000028495.14	32.1519	0.0198147	FALSE	TRUE	FALSE.TRUE
ENSMUSG00000028478.18	30.9529	0.00402678	FALSE	TRUE	FALSE.TRUE
ENSMUSG00000028470.10	29.0136	0.00507431	FALSE	TRUE	FALSE.TRUE
ENSMUSG00000028465.16	36.1924	0.00427228	FALSE	TRUE	FALSE.TRUE
ENSMUSG00000028455.15	28.1874	0.00596389	FALSE	TRUE	FALSE.TRUE
ENSMUSG00000028452.7	34.8817	0.0052275	FALSE	TRUE	FALSE.TRUE
ENSMUSG00000028447.11	29.0598	0.00453653	FALSE	TRUE	FALSE.TRUE
ENSMUSG00000028443.6	28.7383	0.025145	FALSE	TRUE	FALSE.TRUE
ENSMUSG00000028431.11	28.6764	0.00877071	FALSE	TRUE	FALSE.TRUE
ENSMUSG00000028426.10	29.0271	0.0313548	FALSE	TRUE	FALSE.TRUE
ENSMUSG00000028419.5	27.3398	0.0627034	FALSE	TRUE	FALSE.TRUE
ENSMUSG00000028416.13	28.0205	0.0132812	FALSE	TRUE	FALSE.TRUE
ENSMUSG00000028412.17	27.6562	0.0806932	FALSE	TRUE	FALSE.TRUE
ENSMUSG00000028410.13	28.9643	0.023344	FALSE	TRUE	FALSE.TRUE
ENSMUSG00000028409.11	29.5605	0.011522	FALSE	TRUE	FALSE.TRUE
ENSMUSG00000028405.9	31.8142	0.00635079	FALSE	TRUE	FALSE.TRUE
ENSMUSG00000028385.14	27.3805	0.0420914	FALSE	TRUE	FALSE.TRUE
ENSMUSG00000028378.6	31.4311	0.0060154	FALSE	TRUE	FALSE.TRUE
ENSMUSG00000028367.5	33.0373	0.00498176	FALSE	TRUE	FALSE.TRUE
ENSMUSG00000028343.10	31.4919	0.00475418	FALSE	TRUE	FALSE.TRUE
ENSMUSG00000028337.14	28.4731	0.00812425	FALSE	TRUE	FALSE.TRUE
ENSMUSG00000028334.10	31.5196	0.00820052	FALSE	TRUE	FALSE.TRUE
ENSMUSG00000028333.10	31.4111	0.0130086	FALSE	TRUE	FALSE.TRUE
ENSMUSG00000028330.8	28.0197	0.0250255	FALSE	TRUE	FALSE.TRUE
ENSMUSG00000028300.14	27.0301	0.0419301	FALSE	TRUE	FALSE.TRUE
ENSMUSG00000028278.14	30.0798	0.00941528	FALSE	TRUE	FALSE.TRUE
ENSMUSG00000028273.15	30.8311	0.0108826	FALSE	TRUE	FALSE.TRUE
ENSMUSG00000028249.15	29.6652	0.0208104	FALSE	TRUE	FALSE.TRUE
ENSMUSG00000028238.6	31.0981	0.0450505	FALSE	TRUE	FALSE.TRUE
ENSMUSG00000028234.6	32.6076	0.00389908	FALSE	TRUE	FALSE.TRUE
ENSMUSG00000028228.5	31.2185	0.00760556	FALSE	TRUE	FALSE.TRUE
ENSMUSG00000028223.8	29.8955	0.0148542	FALSE	TRUE	FALSE.TRUE
ENSMUSG00000028221.3	27.6363	0.035331	FALSE	TRUE	FALSE.TRUE
ENSMUSG00000028207.18	32.196	0.00614996	FALSE	TRUE	FALSE.TRUE
ENSMUSG00000028165.9	28.9961	0.011932	FALSE	TRUE	FALSE.TRUE
ENSMUSG00000028164.15	28.7968	0.0423422	FALSE	TRUE	FALSE.TRUE
ENSMUSG00000028163.17	28.4019	0.0152593	FALSE	TRUE	FALSE.TRUE
ENSMUSG00000028156.12	30.0883	0.0126413	FALSE	TRUE	FALSE.TRUE
ENSMUSG00000028149.12	30.7344	0.00987764	FALSE	TRUE	FALSE.TRUE
ENSMUSG00000028136.15	28.831	0.010735	FALSE	TRUE	FALSE.TRUE
ENSMUSG00000028127.10	28.9486	0.0214476	FALSE	TRUE	FALSE.TRUE
ENSMUSG00000028124.15	30.2264	0.0157905	FALSE	TRUE	FALSE.TRUE
ENSMUSG00000028093.15	28.3634	0.0515265	FALSE	TRUE	FALSE.TRUE
ENSMUSG00000028081.6	33.8157	0.0038046	FALSE	TRUE	FALSE.TRUE
ENSMUSG00000028070.7	29.9496	0.00736915	FALSE	TRUE	FALSE.TRUE
ENSMUSG00000028063.15	34.2908	0.00648162	FALSE	TRUE	FALSE.TRUE
ENSMUSG00000028062.15	29.7875	0.00294643	FALSE	TRUE	FALSE.TRUE
ENSMUSG00000028059.16	30.5384	0.00718321	FALSE	TRUE	FALSE.TRUE
ENSMUSG00000028049.15	30.274	0.0053993	FALSE	TRUE	FALSE.TRUE
ENSMUSG00000028048.11	31.6872	0.0157528	FALSE	TRUE	FALSE.TRUE
ENSMUSG00000028034.15	30.166	0.0167108	FALSE	TRUE	FALSE.TRUE
ENSMUSG00000028032.13	27.3406	0.0697553	FALSE	TRUE	FALSE.TRUE
ENSMUSG00000028030.12	29.7776	0.0560864	FALSE	TRUE	FALSE.TRUE
ENSMUSG00000027998.11	28.494	0.0571404	FALSE	TRUE	FALSE.TRUE
ENSMUSG00000027997.9	28.4975	0.0211923	FALSE	TRUE	FALSE.TRUE
ENSMUSG00000027995.10	27.5185	0.0829338	FALSE	TRUE	FALSE.TRUE
ENSMUSG00000027984.8	30.901	0.00605556	FALSE	TRUE	FALSE.TRUE
ENSMUSG00000027907.4	30.4974	0.0144632	FALSE	TRUE	FALSE.TRUE
ENSMUSG00000027889.17	27.7022	0.0232113	FALSE	TRUE	FALSE.TRUE
ENSMUSG00000027882.18	29.349	0.0085112	FALSE	TRUE	FALSE.TRUE
ENSMUSG00000027879.9	31.1585	0.00252772	FALSE	TRUE	FALSE.TRUE
ENSMUSG00000027852.14	28.3032	0.0536537	FALSE	TRUE	FALSE.TRUE
ENSMUSG00000027835.11	29.7583	0.00322806	FALSE	TRUE	FALSE.TRUE
ENSMUSG00000027828.12	28.8015	0.00638727	FALSE	TRUE	FALSE.TRUE
ENSMUSG00000027823.9	29.8547	0.01642	FALSE	TRUE	FALSE.TRUE
ENSMUSG00000027809.14	29.4725	0.0126392	FALSE	TRUE	FALSE.TRUE
ENSMUSG00000027804.13	29.559	0.00850057	FALSE	TRUE	FALSE.TRUE
ENSMUSG00000027775.9	28.9573	0.0353912	FALSE	TRUE	FALSE.TRUE
ENSMUSG00000027774.16	27.9145	0.0112433	FALSE	TRUE	FALSE.TRUE
ENSMUSG00000027763.13	31.4235	0.00872751	FALSE	TRUE	FALSE.TRUE
ENSMUSG00000027746.13	29.1639	0.0150421	FALSE	TRUE	FALSE.TRUE
ENSMUSG00000027714.11	27.1793	0.0816728	FALSE	TRUE	FALSE.TRUE
ENSMUSG00000027712.13	36.4183	0.00415546	FALSE	TRUE	FALSE.TRUE
ENSMUSG00000027710.14	28.4904	0.0108391	FALSE	TRUE	FALSE.TRUE
ENSMUSG00000027706.8	28.4129	0.0115483	FALSE	TRUE	FALSE.TRUE
ENSMUSG00000027698.14	32.0183	0.00752874	FALSE	TRUE	FALSE.TRUE
ENSMUSG00000027680.15	28.7794	0.0160732	FALSE	TRUE	FALSE.TRUE
ENSMUSG00000027673.12	28.4635	0.0101834	FALSE	TRUE	FALSE.TRUE
ENSMUSG00000027671.14	28.9067	0.0266711	FALSE	TRUE	FALSE.TRUE
ENSMUSG00000027649.15	27.3591	0.0446724	FALSE	TRUE	FALSE.TRUE
ENSMUSG00000027642.15	33.1375	0.00166189	FALSE	TRUE	FALSE.TRUE
ENSMUSG00000027639.16	32.8663	0.00691418	FALSE	TRUE	FALSE.TRUE
ENSMUSG00000027624.20	29.2556	0.0159146	FALSE	TRUE	FALSE.TRUE
ENSMUSG00000027593.15	30.9581	0.0173455	FALSE	TRUE	FALSE.TRUE
ENSMUSG00000027566.15	32.2144	0.00260535	FALSE	TRUE	FALSE.TRUE
ENSMUSG00000027555.8	27.3555	0.0768981	FALSE	TRUE	FALSE.TRUE
ENSMUSG00000027544.16	27.0222	0.0363115	FALSE	TRUE	FALSE.TRUE
ENSMUSG00000027540.13	30.6497	0.00511559	FALSE	TRUE	FALSE.TRUE
ENSMUSG00000027533.10	35.2511	0.0203863	FALSE	TRUE	FALSE.TRUE
ENSMUSG00000027519.10	28.884	0.0285931	FALSE	TRUE	FALSE.TRUE
ENSMUSG00000027509.11	28.3907	0.0145701	FALSE	TRUE	FALSE.TRUE
ENSMUSG00000027506.15	32.3351	0.0114783	FALSE	TRUE	FALSE.TRUE
ENSMUSG00000027479.14	31.6478	0.00515744	FALSE	TRUE	FALSE.TRUE
ENSMUSG00000027455.16	30.5496	0.00309659	FALSE	TRUE	FALSE.TRUE
ENSMUSG00000027447.6	27.323	0.083357	FALSE	TRUE	FALSE.TRUE
ENSMUSG00000027435.8	28.0498	0.0511582	FALSE	TRUE	FALSE.TRUE
ENSMUSG00000027433.5	29.4828	0.0241053	FALSE	TRUE	FALSE.TRUE
ENSMUSG00000027429.16	28.0536	0.0668426	FALSE	TRUE	FALSE.TRUE
ENSMUSG00000027423.15	33.5639	0.00287352	FALSE	TRUE	FALSE.TRUE
ENSMUSG00000027422.15	30.9193	0.00327199	FALSE	TRUE	FALSE.TRUE
ENSMUSG00000027411.17	27.6526	0.0558956	FALSE	TRUE	FALSE.TRUE
ENSMUSG00000027406.13	30.2367	0.00521402	FALSE	TRUE	FALSE.TRUE
ENSMUSG00000027405.16	29.245	0.00961331	FALSE	TRUE	FALSE.TRUE
ENSMUSG00000027363.15	28.5697	0.00507499	FALSE	TRUE	FALSE.TRUE
ENSMUSG00000027349.5	27.5005	0.0677563	FALSE	TRUE	FALSE.TRUE
ENSMUSG00000027342.14	32.7219	0.0225425	FALSE	TRUE	FALSE.TRUE
ENSMUSG00000027339.15	28.0745	0.00639174	FALSE	TRUE	FALSE.TRUE
ENSMUSG00000027332.11	29.7659	0.00612162	FALSE	TRUE	FALSE.TRUE
ENSMUSG00000027322.11	29.793	0.00436711	FALSE	TRUE	FALSE.TRUE
ENSMUSG00000027303.18	28.9577	0.0102451	FALSE	TRUE	FALSE.TRUE
ENSMUSG00000027293.13	33.5316	0.00538794	FALSE	TRUE	FALSE.TRUE
ENSMUSG00000027291.15	29.6476	0.00966776	FALSE	TRUE	FALSE.TRUE
ENSMUSG00000027287.14	29.6058	0.0116687	FALSE	TRUE	FALSE.TRUE
ENSMUSG00000027255.14	29.0309	0.0130793	FALSE	TRUE	FALSE.TRUE
ENSMUSG00000027248.13	32.8793	0.00158218	FALSE	TRUE	FALSE.TRUE
ENSMUSG00000027247.16	31.5485	0.00685498	FALSE	TRUE	FALSE.TRUE
ENSMUSG00000027227.7	30.4237	0.00594211	FALSE	TRUE	FALSE.TRUE
ENSMUSG00000027206.13	30.404	0.00524973	FALSE	TRUE	FALSE.TRUE
ENSMUSG00000027203.15	27.0928	0.0656506	FALSE	TRUE	FALSE.TRUE
ENSMUSG00000027195.10	32.1916	0.00602162	FALSE	TRUE	FALSE.TRUE
ENSMUSG00000027193.12	30.0056	0.0125986	FALSE	TRUE	FALSE.TRUE
ENSMUSG00000027187.10	33.226	0.00968978	FALSE	TRUE	FALSE.TRUE
ENSMUSG00000027176.8	27.4696	0.0137572	FALSE	TRUE	FALSE.TRUE
ENSMUSG00000027170.12	31.0476	0.00924377	FALSE	TRUE	FALSE.TRUE
ENSMUSG00000027163.13	28.4027	0.0119684	FALSE	TRUE	FALSE.TRUE
ENSMUSG00000027111.16	29.3519	0.0148486	FALSE	TRUE	FALSE.TRUE
ENSMUSG00000027108.15	31.3029	0.00192505	FALSE	TRUE	FALSE.TRUE
ENSMUSG00000027087.11	30.1551	0.00693717	FALSE	TRUE	FALSE.TRUE
ENSMUSG00000027067.16	29.1417	0.0316026	FALSE	TRUE	FALSE.TRUE
ENSMUSG00000027035.10	27.0418	0.0457407	FALSE	TRUE	FALSE.TRUE
ENSMUSG00000027012.15	31.1613	0.00667029	FALSE	TRUE	FALSE.TRUE
ENSMUSG00000027010.16	30.8623	0.00441184	FALSE	TRUE	FALSE.TRUE
ENSMUSG00000027009.18	27.4114	0.0626324	FALSE	TRUE	FALSE.TRUE
ENSMUSG00000027006.13	27.7097	0.0508854	FALSE	TRUE	FALSE.TRUE
ENSMUSG00000026999.14	27.9285	0.0225515	FALSE	TRUE	FALSE.TRUE
ENSMUSG00000026981.15	29.1848	0.016743	FALSE	TRUE	FALSE.TRUE
ENSMUSG00000026979.16	27.0602	0.0325046	FALSE	TRUE	FALSE.TRUE
ENSMUSG00000026958.13	31.2538	0.0347651	FALSE	TRUE	FALSE.TRUE
ENSMUSG00000026956.15	33.6695	0.00409475	FALSE	TRUE	FALSE.TRUE
ENSMUSG00000026926.14	29.0453	0.00550806	FALSE	TRUE	FALSE.TRUE
ENSMUSG00000026917.15	29.4002	0.0173997	FALSE	TRUE	FALSE.TRUE
ENSMUSG00000026914.15	29.6934	0.0135843	FALSE	TRUE	FALSE.TRUE
ENSMUSG00000026896.14	27.0416	0.088152	FALSE	TRUE	FALSE.TRUE
ENSMUSG00000026895.7	29.7082	0.00828873	FALSE	TRUE	FALSE.TRUE
ENSMUSG00000026880.11	31.8634	0.00658996	FALSE	TRUE	FALSE.TRUE
ENSMUSG00000026879.14	32.7982	0.00439098	FALSE	TRUE	FALSE.TRUE
ENSMUSG00000026878.17	33.4837	0.00260152	FALSE	TRUE	FALSE.TRUE
ENSMUSG00000026869.12	27.9255	0.0420557	FALSE	TRUE	FALSE.TRUE
ENSMUSG00000026867.18	29.3436	0.00207724	FALSE	TRUE	FALSE.TRUE
ENSMUSG00000026864.13	36.1888	0.00128645	FALSE	TRUE	FALSE.TRUE
ENSMUSG00000026860.16	27.5216	0.0148302	FALSE	TRUE	FALSE.TRUE
ENSMUSG00000026827.12	30.414	0.00542911	FALSE	TRUE	FALSE.TRUE
ENSMUSG00000026820.5	27.5066	0.0120041	FALSE	TRUE	FALSE.TRUE
ENSMUSG00000026796.16	33.3631	0.0122106	FALSE	TRUE	FALSE.TRUE
ENSMUSG00000026786.14	30.9872	0.00909993	FALSE	TRUE	FALSE.TRUE
ENSMUSG00000026775.9	28.7923	0.0196951	FALSE	TRUE	FALSE.TRUE
ENSMUSG00000026753.5	29.3461	0.00967693	FALSE	TRUE	FALSE.TRUE
ENSMUSG00000026750.6	30.4688	0.012517	FALSE	TRUE	FALSE.TRUE
ENSMUSG00000026737.12	29.4529	0.00613107	FALSE	TRUE	FALSE.TRUE
ENSMUSG00000026728.9	38.0078	0.00264771	FALSE	TRUE	FALSE.TRUE
ENSMUSG00000026712.3	32.6605	0.014377	FALSE	TRUE	FALSE.TRUE
ENSMUSG00000026701.15	32.7467	0.00296879	FALSE	TRUE	FALSE.TRUE
ENSMUSG00000026688.5	28.754	0.035071	FALSE	TRUE	FALSE.TRUE
ENSMUSG00000026687.14	33.185	0.00367623	FALSE	TRUE	FALSE.TRUE
ENSMUSG00000026662.13	28.558	0.0419463	FALSE	TRUE	FALSE.TRUE
ENSMUSG00000026656.15	28.4595	0.0181913	FALSE	TRUE	FALSE.TRUE
ENSMUSG00000026627.7	29.0055	0.0136579	FALSE	TRUE	FALSE.TRUE
ENSMUSG00000026618.11	28.6669	0.00762372	FALSE	TRUE	FALSE.TRUE
ENSMUSG00000026617.16	29.5581	0.00502507	FALSE	TRUE	FALSE.TRUE
ENSMUSG00000026600.12	31.9228	0.0148734	FALSE	TRUE	FALSE.TRUE
ENSMUSG00000026553.17	29.2696	0.0108986	FALSE	TRUE	FALSE.TRUE
ENSMUSG00000026547.15	33.1265	0.00637223	FALSE	TRUE	FALSE.TRUE
ENSMUSG00000026526.14	31.7301	0.00728151	FALSE	TRUE	FALSE.TRUE
ENSMUSG00000026520.8	29.3369	0.00776213	FALSE	TRUE	FALSE.TRUE
ENSMUSG00000026509.15	32.429	0.00492599	FALSE	TRUE	FALSE.TRUE
ENSMUSG00000026499.5	29.8576	0.00496953	FALSE	TRUE	FALSE.TRUE
ENSMUSG00000026496.11	31.4937	0.0146317	FALSE	TRUE	FALSE.TRUE
ENSMUSG00000026483.13	29.8605	0.00953607	FALSE	TRUE	FALSE.TRUE
ENSMUSG00000026480.12	29.9531	0.0101886	FALSE	TRUE	FALSE.TRUE
ENSMUSG00000026473.16	27.6562	0.0595935	FALSE	TRUE	FALSE.TRUE
ENSMUSG00000026466.16	27.5995	0.0420488	FALSE	TRUE	FALSE.TRUE
ENSMUSG00000026463.17	29.4825	0.0151412	FALSE	TRUE	FALSE.TRUE
ENSMUSG00000026456.18	30.1163	0.00842927	FALSE	TRUE	FALSE.TRUE
ENSMUSG00000026426.10	30.6591	0.0131258	FALSE	TRUE	FALSE.TRUE
ENSMUSG00000026425.15	30.1272	0.0022188	FALSE	TRUE	FALSE.TRUE
ENSMUSG00000026421.14	30.9632	0.00668983	FALSE	TRUE	FALSE.TRUE
ENSMUSG00000026395.16	33.0189	0.00470596	FALSE	TRUE	FALSE.TRUE
ENSMUSG00000026393.10	29.3035	0.0248842	FALSE	TRUE	FALSE.TRUE
ENSMUSG00000026389.16	30.2733	0.0105865	FALSE	TRUE	FALSE.TRUE
ENSMUSG00000026385.16	30.8652	0.0138473	FALSE	TRUE	FALSE.TRUE
ENSMUSG00000026374.14	30.9141	0.00569746	FALSE	TRUE	FALSE.TRUE
ENSMUSG00000026356.15	29.0976	0.022348	FALSE	TRUE	FALSE.TRUE
ENSMUSG00000026355.11	29.1071	0.0772006	FALSE	TRUE	FALSE.TRUE
ENSMUSG00000026341.16	35.1116	0.00208341	FALSE	TRUE	FALSE.TRUE
ENSMUSG00000026339.18	29.9297	0.00745429	FALSE	TRUE	FALSE.TRUE
ENSMUSG00000026260.12	29.9758	0.00310617	FALSE	TRUE	FALSE.TRUE
ENSMUSG00000026245.16	29.6578	0.00689127	FALSE	TRUE	FALSE.TRUE
ENSMUSG00000026229.17	31.6181	0.00414872	FALSE	TRUE	FALSE.TRUE
ENSMUSG00000026202.13	29.4532	0.0231839	FALSE	TRUE	FALSE.TRUE
ENSMUSG00000026192.13	32.8929	0.00646898	FALSE	TRUE	FALSE.TRUE
ENSMUSG00000026159.13	28.6546	0.0219595	FALSE	TRUE	FALSE.TRUE
ENSMUSG00000026150.14	28.2692	0.0367082	FALSE	TRUE	FALSE.TRUE
ENSMUSG00000026104.14	32.42	0.0143033	FALSE	TRUE	FALSE.TRUE
ENSMUSG00000026103.14	30.5631	0.00205307	FALSE	TRUE	FALSE.TRUE
ENSMUSG00000026036.17	28.1786	0.0221493	FALSE	TRUE	FALSE.TRUE
ENSMUSG00000026032.8	27.352	0.0510501	FALSE	TRUE	FALSE.TRUE
ENSMUSG00000026029.14	30.3379	0.00179787	FALSE	TRUE	FALSE.TRUE
ENSMUSG00000026020.9	28.8822	0.009034	FALSE	TRUE	FALSE.TRUE
ENSMUSG00000026005.15	27.4136	0.0321253	FALSE	TRUE	FALSE.TRUE
ENSMUSG00000026003.5	32.5449	0.0135707	FALSE	TRUE	FALSE.TRUE
ENSMUSG00000025982.13	27.1806	0.083693	FALSE	TRUE	FALSE.TRUE
ENSMUSG00000025980.14	32.5456	0.00652662	FALSE	TRUE	FALSE.TRUE
ENSMUSG00000025979.13	27.0128	0.0644145	FALSE	TRUE	FALSE.TRUE
ENSMUSG00000025958.14	27.118	0.0684681	FALSE	TRUE	FALSE.TRUE
ENSMUSG00000025950.16	32.8682	0.00701396	FALSE	TRUE	FALSE.TRUE
ENSMUSG00000025937.6	29.1238	0.00579475	FALSE	TRUE	FALSE.TRUE
ENSMUSG00000025917.9	28.6029	0.00780191	FALSE	TRUE	FALSE.TRUE
ENSMUSG00000025888.6	29.4905	0.00485113	FALSE	TRUE	FALSE.TRUE
ENSMUSG00000025877.14	33.8037	0.00741919	FALSE	TRUE	FALSE.TRUE
ENSMUSG00000025873.16	28.5996	0.0173584	FALSE	TRUE	FALSE.TRUE
ENSMUSG00000025854.15	27.3164	0.0713857	FALSE	TRUE	FALSE.TRUE
ENSMUSG00000025825.12	27.158	0.0108075	FALSE	TRUE	FALSE.TRUE
ENSMUSG00000025823.9	33.4984	0.00633335	FALSE	TRUE	FALSE.TRUE
ENSMUSG00000025817.12	28.5406	0.0174278	FALSE	TRUE	FALSE.TRUE
ENSMUSG00000025810.9	29.3536	0.0265288	FALSE	TRUE	FALSE.TRUE
ENSMUSG00000025794.9	31.2127	0.0235978	FALSE	TRUE	FALSE.TRUE
ENSMUSG00000025792.9	29.0311	0.00934071	FALSE	TRUE	FALSE.TRUE
ENSMUSG00000025781.14	32.0841	0.0029806	FALSE	TRUE	FALSE.TRUE
ENSMUSG00000025745.12	33.0719	0.00588066	FALSE	TRUE	FALSE.TRUE
ENSMUSG00000025742.5	27.6287	0.013841	FALSE	TRUE	FALSE.TRUE
ENSMUSG00000025724.12	29.4716	0.00548036	FALSE	TRUE	FALSE.TRUE
ENSMUSG00000025651.14	31.814	0.00447101	FALSE	TRUE	FALSE.TRUE
ENSMUSG00000025630.8	32.6455	0.0044987	FALSE	TRUE	FALSE.TRUE
ENSMUSG00000025613.13	33.5945	0.00769571	FALSE	TRUE	FALSE.TRUE
ENSMUSG00000025607.15	27.7886	0.0117115	FALSE	TRUE	FALSE.TRUE
ENSMUSG00000025544.13	29.0673	0.0128955	FALSE	TRUE	FALSE.TRUE
ENSMUSG00000025534.17	32.4878	0.0235275	FALSE	TRUE	FALSE.TRUE
ENSMUSG00000025533.15	31.3449	0.00390699	FALSE	TRUE	FALSE.TRUE
ENSMUSG00000025525.12	27.6427	0.0403967	FALSE	TRUE	FALSE.TRUE
ENSMUSG00000025512.15	27.0477	0.0525982	FALSE	TRUE	FALSE.TRUE
ENSMUSG00000025503.5	34.3487	0.00317694	FALSE	TRUE	FALSE.TRUE
ENSMUSG00000025492.6	30.2408	0.0370214	FALSE	TRUE	FALSE.TRUE
ENSMUSG00000025487.15	27.536	0.099417	FALSE	TRUE	FALSE.TRUE
ENSMUSG00000025473.16	27.0907	0.0666394	FALSE	TRUE	FALSE.TRUE
ENSMUSG00000025465.13	31.5465	0.00978016	FALSE	TRUE	FALSE.TRUE
ENSMUSG00000025464.15	27.78	0.0372014	FALSE	TRUE	FALSE.TRUE
ENSMUSG00000025421.15	28.9394	0.0137062	FALSE	TRUE	FALSE.TRUE
ENSMUSG00000025417.8	27.8544	0.0246065	FALSE	TRUE	FALSE.TRUE
ENSMUSG00000025410.10	31.245	0.0020602	FALSE	TRUE	FALSE.TRUE
ENSMUSG00000025403.5	31.413	0.0175127	FALSE	TRUE	FALSE.TRUE
ENSMUSG00000025393.12	35.8976	0.00127964	FALSE	TRUE	FALSE.TRUE
ENSMUSG00000025381.3	30.742	0.0102384	FALSE	TRUE	FALSE.TRUE
ENSMUSG00000025371.12	27.3744	0.023071	FALSE	TRUE	FALSE.TRUE
ENSMUSG00000025369.15	28.0637	0.01177	FALSE	TRUE	FALSE.TRUE
ENSMUSG00000025366.8	34.4983	0.00395894	FALSE	TRUE	FALSE.TRUE
ENSMUSG00000025364.13	32.8071	0.0097367	FALSE	TRUE	FALSE.TRUE
ENSMUSG00000025362.6	31.5577	0.00305663	FALSE	TRUE	FALSE.TRUE
ENSMUSG00000025351.14	30.9591	0.0266911	FALSE	TRUE	FALSE.TRUE
ENSMUSG00000025337.10	29.2422	0.0124129	FALSE	TRUE	FALSE.TRUE
ENSMUSG00000025314.16	27.463	0.053657	FALSE	TRUE	FALSE.TRUE
ENSMUSG00000025290.17	31.0778	0.0100349	FALSE	TRUE	FALSE.TRUE
ENSMUSG00000025289.15	34.2909	0.00314489	FALSE	TRUE	FALSE.TRUE
ENSMUSG00000025278.9	29.7719	0.0152697	FALSE	TRUE	FALSE.TRUE
ENSMUSG00000025261.18	28.2524	0.0518666	FALSE	TRUE	FALSE.TRUE
ENSMUSG00000025260.10	31.5836	0.00986121	FALSE	TRUE	FALSE.TRUE
ENSMUSG00000025240.10	31.4021	0.00229401	FALSE	TRUE	FALSE.TRUE
ENSMUSG00000025236.11	28.88	0.00150443	FALSE	TRUE	FALSE.TRUE
ENSMUSG00000025234.11	28.4523	0.00893085	FALSE	TRUE	FALSE.TRUE
ENSMUSG00000025232.8	34.1103	0.0116019	FALSE	TRUE	FALSE.TRUE
ENSMUSG00000025225.15	28.5032	0.0344904	FALSE	TRUE	FALSE.TRUE
ENSMUSG00000025224.16	28.9216	0.0211776	FALSE	TRUE	FALSE.TRUE
ENSMUSG00000025212.17	30.2877	0.0114468	FALSE	TRUE	FALSE.TRUE
ENSMUSG00000025190.13	31.0831	0.00501074	FALSE	TRUE	FALSE.TRUE
ENSMUSG00000025178.9	30.8548	0.0153253	FALSE	TRUE	FALSE.TRUE
ENSMUSG00000025161.16	29.3748	0.022359	FALSE	TRUE	FALSE.TRUE
ENSMUSG00000025156.17	29.5277	0.00769571	FALSE	TRUE	FALSE.TRUE
ENSMUSG00000025153.9	33.0772	0.0271363	FALSE	TRUE	FALSE.TRUE
ENSMUSG00000025139.14	29.9254	0.00751925	FALSE	TRUE	FALSE.TRUE
ENSMUSG00000025134.2	30.6992	0.0187128	FALSE	TRUE	FALSE.TRUE
ENSMUSG00000025132.13	35.2682	0.00346195	FALSE	TRUE	FALSE.TRUE
ENSMUSG00000025130.11	34.9363	0.00153744	FALSE	TRUE	FALSE.TRUE
ENSMUSG00000025068.8	29.5011	0.0258898	FALSE	TRUE	FALSE.TRUE
ENSMUSG00000025060.15	30.0582	0.014962	FALSE	TRUE	FALSE.TRUE
ENSMUSG00000025059.16	28.5707	0.0267098	FALSE	TRUE	FALSE.TRUE
ENSMUSG00000025044.16	28.6726	0.0108315	FALSE	TRUE	FALSE.TRUE
ENSMUSG00000025037.6	28.3293	0.0575609	FALSE	TRUE	FALSE.TRUE
ENSMUSG00000025035.9	28.8103	0.0229171	FALSE	TRUE	FALSE.TRUE
ENSMUSG00000025027.18	30.3377	0.0129869	FALSE	TRUE	FALSE.TRUE
ENSMUSG00000025017.10	30.0628	0.0250156	FALSE	TRUE	FALSE.TRUE
ENSMUSG00000025016.11	30.1438	0.00228647	FALSE	TRUE	FALSE.TRUE
ENSMUSG00000025007.13	29.3558	0.027331	FALSE	TRUE	FALSE.TRUE
ENSMUSG00000024997.7	31.07	0.0135577	FALSE	TRUE	FALSE.TRUE
ENSMUSG00000024993.15	28.9862	0.0057149	FALSE	TRUE	FALSE.TRUE
ENSMUSG00000024991.8	27.8764	0.0343271	FALSE	TRUE	FALSE.TRUE
ENSMUSG00000024974.10	29.937	0.019948	FALSE	TRUE	FALSE.TRUE
ENSMUSG00000024966.9	32.6479	0.00666503	FALSE	TRUE	FALSE.TRUE
ENSMUSG00000024965.9	31.794	0.00763008	FALSE	TRUE	FALSE.TRUE
ENSMUSG00000024953.17	33.4023	0.00849148	FALSE	TRUE	FALSE.TRUE
ENSMUSG00000024942.17	28.3374	0.0252382	FALSE	TRUE	FALSE.TRUE
ENSMUSG00000024908.15	28.3511	0.0218739	FALSE	TRUE	FALSE.TRUE
ENSMUSG00000024900.5	30.8014	0.0156384	FALSE	TRUE	FALSE.TRUE
ENSMUSG00000024885.9	30.1829	0.0111411	FALSE	TRUE	FALSE.TRUE
ENSMUSG00000024870.6	31.2685	0.0175088	FALSE	TRUE	FALSE.TRUE
ENSMUSG00000024858.14	28.5507	0.0137333	FALSE	TRUE	FALSE.TRUE
ENSMUSG00000024853.10	28.935	0.0292244	FALSE	TRUE	FALSE.TRUE
ENSMUSG00000024844.15	28.4941	0.0910005	FALSE	TRUE	FALSE.TRUE
ENSMUSG00000024816.12	27.2743	0.0378706	FALSE	TRUE	FALSE.TRUE
ENSMUSG00000024782.7	29.9418	0.00983295	FALSE	TRUE	FALSE.TRUE
ENSMUSG00000024781.16	33.3564	0.00986962	FALSE	TRUE	FALSE.TRUE
ENSMUSG00000024767.11	31.4739	0.00284352	FALSE	TRUE	FALSE.TRUE
ENSMUSG00000024759.14	30.1098	0.00707933	FALSE	TRUE	FALSE.TRUE
ENSMUSG00000024758.15	30.4488	0.0096132	FALSE	TRUE	FALSE.TRUE
ENSMUSG00000024742.15	29.8553	0.0369091	FALSE	TRUE	FALSE.TRUE
ENSMUSG00000024737.2	27.6755	0.0565576	FALSE	TRUE	FALSE.TRUE
ENSMUSG00000024735.13	31.3313	0.0144614	FALSE	TRUE	FALSE.TRUE
ENSMUSG00000024725.13	32.722	0.00266717	FALSE	TRUE	FALSE.TRUE
ENSMUSG00000024696.9	30.7674	0.00594162	FALSE	TRUE	FALSE.TRUE
ENSMUSG00000024687.11	29.5735	0.0109316	FALSE	TRUE	FALSE.TRUE
ENSMUSG00000024661.7	31.1714	0.0319592	FALSE	TRUE	FALSE.TRUE
ENSMUSG00000024659.15	36.8631	0.00783579	FALSE	TRUE	FALSE.TRUE
ENSMUSG00000024646.14	31.2643	0.0076884	FALSE	TRUE	FALSE.TRUE
ENSMUSG00000024644.17	33.1066	0.00296037	FALSE	TRUE	FALSE.TRUE
ENSMUSG00000024640.9	30.8077	0.0207854	FALSE	TRUE	FALSE.TRUE
ENSMUSG00000024639.5	30.37	0.00583783	FALSE	TRUE	FALSE.TRUE
ENSMUSG00000024621.16	30.7383	0.0247376	FALSE	TRUE	FALSE.TRUE
ENSMUSG00000024614.7	30.0094	0.00522873	FALSE	TRUE	FALSE.TRUE
ENSMUSG00000024613.16	29.2774	0.0315603	FALSE	TRUE	FALSE.TRUE
ENSMUSG00000024610.15	28.3469	0.0858511	FALSE	TRUE	FALSE.TRUE
ENSMUSG00000024608.11	32.2534	0.0086967	FALSE	TRUE	FALSE.TRUE
ENSMUSG00000024601.9	29.4622	0.00505996	FALSE	TRUE	FALSE.TRUE
ENSMUSG00000024594.9	28.1593	0.0108881	FALSE	TRUE	FALSE.TRUE
ENSMUSG00000024590.8	32.9048	0.0100682	FALSE	TRUE	FALSE.TRUE
ENSMUSG00000024587.10	31.9576	0.00841949	FALSE	TRUE	FALSE.TRUE
ENSMUSG00000024583.3	30.5931	0.0118439	FALSE	TRUE	FALSE.TRUE
ENSMUSG00000024576.14	27.98	0.0421968	FALSE	TRUE	FALSE.TRUE
ENSMUSG00000024556.4	30.0001	0.00318936	FALSE	TRUE	FALSE.TRUE
ENSMUSG00000024537.5	27.4063	0.0379336	FALSE	TRUE	FALSE.TRUE
ENSMUSG00000024527.10	28.2614	0.0144273	FALSE	TRUE	FALSE.TRUE
ENSMUSG00000024516.13	27.9377	0.020178	FALSE	TRUE	FALSE.TRUE
ENSMUSG00000024507.6	32.2053	0.0101811	FALSE	TRUE	FALSE.TRUE
ENSMUSG00000024500.20	28.3667	0.0796268	FALSE	TRUE	FALSE.TRUE
ENSMUSG00000024493.9	27.3335	0.0543709	FALSE	TRUE	FALSE.TRUE
ENSMUSG00000024487.5	28.7038	0.0643864	FALSE	TRUE	FALSE.TRUE
ENSMUSG00000024480.9	29.728	0.0100328	FALSE	TRUE	FALSE.TRUE
ENSMUSG00000024456.16	31.7055	0.00321014	FALSE	TRUE	FALSE.TRUE
ENSMUSG00000024413.14	31.3019	0.0177377	FALSE	TRUE	FALSE.TRUE
ENSMUSG00000024397.14	29.0733	0.0151119	FALSE	TRUE	FALSE.TRUE
ENSMUSG00000024392.17	29.3818	0.0135982	FALSE	TRUE	FALSE.TRUE
ENSMUSG00000024387.13	27.1605	0.0481955	FALSE	TRUE	FALSE.TRUE
ENSMUSG00000024381.16	30.2462	0.00686219	FALSE	TRUE	FALSE.TRUE
ENSMUSG00000024360.8	30.6862	0.0098892	FALSE	TRUE	FALSE.TRUE
ENSMUSG00000024359.10	33.4553	0.00582597	FALSE	TRUE	FALSE.TRUE
ENSMUSG00000024338.15	31.3559	0.00607702	FALSE	TRUE	FALSE.TRUE
ENSMUSG00000024308.15	28.9705	0.0233564	FALSE	TRUE	FALSE.TRUE
ENSMUSG00000024300.17	33.2675	0.00372961	FALSE	TRUE	FALSE.TRUE
ENSMUSG00000024290.9	28.263	0.0102259	FALSE	TRUE	FALSE.TRUE
ENSMUSG00000024287.8	27.1341	0.047198	FALSE	TRUE	FALSE.TRUE
ENSMUSG00000024231.15	28.3395	0.0409412	FALSE	TRUE	FALSE.TRUE
ENSMUSG00000024217.10	27.7963	0.0689701	FALSE	TRUE	FALSE.TRUE
ENSMUSG00000024197.10	32.4725	0.00352334	FALSE	TRUE	FALSE.TRUE
ENSMUSG00000024165.9	27.8516	0.0360248	FALSE	TRUE	FALSE.TRUE
ENSMUSG00000024158.17	27.2816	0.0410704	FALSE	TRUE	FALSE.TRUE
ENSMUSG00000024132.6	29.7072	0.00938038	FALSE	TRUE	FALSE.TRUE
ENSMUSG00000024121.13	31.2206	0.0300592	FALSE	TRUE	FALSE.TRUE
ENSMUSG00000024120.12	31.1963	0.0110249	FALSE	TRUE	FALSE.TRUE
ENSMUSG00000024104.11	30.198	0.0115677	FALSE	TRUE	FALSE.TRUE
ENSMUSG00000024097.11	30.5654	0.00379918	FALSE	TRUE	FALSE.TRUE
ENSMUSG00000024095.15	30.6174	0.0113259	FALSE	TRUE	FALSE.TRUE
ENSMUSG00000024091.9	31.4413	0.00453666	FALSE	TRUE	FALSE.TRUE
ENSMUSG00000024085.13	27.7233	0.0348496	FALSE	TRUE	FALSE.TRUE
ENSMUSG00000024079.4	28.1236	0.0524631	FALSE	TRUE	FALSE.TRUE
ENSMUSG00000024077.15	29.6474	0.00605091	FALSE	TRUE	FALSE.TRUE
ENSMUSG00000024073.16	27.6664	0.0319541	FALSE	TRUE	FALSE.TRUE
ENSMUSG00000024066.9	30.2293	0.0177629	FALSE	TRUE	FALSE.TRUE
ENSMUSG00000024030.7	27.5886	0.042245	FALSE	TRUE	FALSE.TRUE
ENSMUSG00000024012.18	27.6707	0.0433383	FALSE	TRUE	FALSE.TRUE
ENSMUSG00000023944.14	33.676	0.00379572	FALSE	TRUE	FALSE.TRUE
ENSMUSG00000023923.10	29.3824	0.00496317	FALSE	TRUE	FALSE.TRUE
ENSMUSG00000023845.7	31.2679	0.0123848	FALSE	TRUE	FALSE.TRUE
ENSMUSG00000023832.14	28.5298	0.0808967	FALSE	TRUE	FALSE.TRUE
ENSMUSG00000023830.14	28.8391	0.0150709	FALSE	TRUE	FALSE.TRUE
ENSMUSG00000023460.13	27.089	0.0126223	FALSE	TRUE	FALSE.TRUE
ENSMUSG00000023456.16	35.7909	0.0030407	FALSE	TRUE	FALSE.TRUE
ENSMUSG00000023277.13	28.6888	0.0411807	FALSE	TRUE	FALSE.TRUE
ENSMUSG00000023186.14	34.1567	0.00283804	FALSE	TRUE	FALSE.TRUE
ENSMUSG00000023118.15	27.3571	0.081607	FALSE	TRUE	FALSE.TRUE
ENSMUSG00000023106.15	28.5129	0.0247376	FALSE	TRUE	FALSE.TRUE
ENSMUSG00000023089.12	27.9782	0.0332159	FALSE	TRUE	FALSE.TRUE
ENSMUSG00000023026.16	28.7844	0.00940882	FALSE	TRUE	FALSE.TRUE
ENSMUSG00000022982.10	33.3939	0.0160542	FALSE	TRUE	FALSE.TRUE
ENSMUSG00000022973.18	27.3783	0.0277035	FALSE	TRUE	FALSE.TRUE
ENSMUSG00000022962.15	30.1398	0.00989595	FALSE	TRUE	FALSE.TRUE
ENSMUSG00000022956.11	31.1881	0.00480468	FALSE	TRUE	FALSE.TRUE
ENSMUSG00000022947.8	30.6015	0.0117152	FALSE	TRUE	FALSE.TRUE
ENSMUSG00000022906.15	28.1661	0.016857	FALSE	TRUE	FALSE.TRUE
ENSMUSG00000022905.12	27.239	0.0325185	FALSE	TRUE	FALSE.TRUE
ENSMUSG00000022898.13	28.3532	0.0053227	FALSE	TRUE	FALSE.TRUE
ENSMUSG00000022889.7	27.109	0.0414755	FALSE	TRUE	FALSE.TRUE
ENSMUSG00000022841.15	32.1157	0.00499043	FALSE	TRUE	FALSE.TRUE
ENSMUSG00000022831.14	33.1767	0.00637194	FALSE	TRUE	FALSE.TRUE
ENSMUSG00000022820.4	29.3137	0.0110338	FALSE	TRUE	FALSE.TRUE
ENSMUSG00000022817.15	30.5839	0.00346325	FALSE	TRUE	FALSE.TRUE
ENSMUSG00000022812.14	27.7925	0.0277368	FALSE	TRUE	FALSE.TRUE
ENSMUSG00000022808.5	29.5026	0.00834917	FALSE	TRUE	FALSE.TRUE
ENSMUSG00000022807.9	29.4837	0.0156992	FALSE	TRUE	FALSE.TRUE
ENSMUSG00000022797.16	28.6049	0.0404152	FALSE	TRUE	FALSE.TRUE
ENSMUSG00000022789.15	30.811	0.00451164	FALSE	TRUE	FALSE.TRUE
ENSMUSG00000022781.8	31.2187	0.00991419	FALSE	TRUE	FALSE.TRUE
ENSMUSG00000022769.9	30.5856	0.0078053	FALSE	TRUE	FALSE.TRUE
ENSMUSG00000022765.10	28.9753	0.00363245	FALSE	TRUE	FALSE.TRUE
ENSMUSG00000022757.19	30.0553	0.00968827	FALSE	TRUE	FALSE.TRUE
ENSMUSG00000022752.9	29.2331	0.014008	FALSE	TRUE	FALSE.TRUE
ENSMUSG00000022751.9	28.3766	0.0139651	FALSE	TRUE	FALSE.TRUE
ENSMUSG00000022742.6	27.6319	0.0236203	FALSE	TRUE	FALSE.TRUE
ENSMUSG00000022711.16	29.7425	0.00886994	FALSE	TRUE	FALSE.TRUE
ENSMUSG00000022707.16	27.9892	0.0106042	FALSE	TRUE	FALSE.TRUE
ENSMUSG00000022698.17	29.1082	0.0146332	FALSE	TRUE	FALSE.TRUE
ENSMUSG00000022680.14	27.726	0.041549	FALSE	TRUE	FALSE.TRUE
ENSMUSG00000022663.3	29.3847	0.0113016	FALSE	TRUE	FALSE.TRUE
ENSMUSG00000022636.13	31.2874	0.00787128	FALSE	TRUE	FALSE.TRUE
ENSMUSG00000022614.8	28.5547	0.0530759	FALSE	TRUE	FALSE.TRUE
ENSMUSG00000022571.9	28.4556	0.00607629	FALSE	TRUE	FALSE.TRUE
ENSMUSG00000022570.7	29.7267	0.00601754	FALSE	TRUE	FALSE.TRUE
ENSMUSG00000022558.16	31.2748	0.0072468	FALSE	TRUE	FALSE.TRUE
ENSMUSG00000022536.14	28.1666	0.0144647	FALSE	TRUE	FALSE.TRUE
ENSMUSG00000022516.10	27.547	0.021623	FALSE	TRUE	FALSE.TRUE
ENSMUSG00000022488.9	30.5227	0.0024895	FALSE	TRUE	FALSE.TRUE
ENSMUSG00000022453.8	30.3293	0.0320754	FALSE	TRUE	FALSE.TRUE
ENSMUSG00000022451.12	31.8924	0.00291699	FALSE	TRUE	FALSE.TRUE
ENSMUSG00000022450.6	28.9878	0.00525421	FALSE	TRUE	FALSE.TRUE
ENSMUSG00000022443.17	35.6989	0.00794776	FALSE	TRUE	FALSE.TRUE
ENSMUSG00000022439.9	28.9632	0.00822987	FALSE	TRUE	FALSE.TRUE
ENSMUSG00000022437.7	30.0137	0.0114342	FALSE	TRUE	FALSE.TRUE
ENSMUSG00000022415.12	29.9735	0.00905197	FALSE	TRUE	FALSE.TRUE
ENSMUSG00000022400.9	28.015	0.0102249	FALSE	TRUE	FALSE.TRUE
ENSMUSG00000022391.16	28.5725	0.0352486	FALSE	TRUE	FALSE.TRUE
ENSMUSG00000022378.14	32.4074	0.0110334	FALSE	TRUE	FALSE.TRUE
ENSMUSG00000022377.16	28.135	0.0161796	FALSE	TRUE	FALSE.TRUE
ENSMUSG00000022365.6	28.0646	0.0492466	FALSE	TRUE	FALSE.TRUE
ENSMUSG00000022354.4	28.7675	0.010084	FALSE	TRUE	FALSE.TRUE
ENSMUSG00000022353.10	27.1223	0.0241284	FALSE	TRUE	FALSE.TRUE
ENSMUSG00000022350.7	29.9199	0.00445513	FALSE	TRUE	FALSE.TRUE
ENSMUSG00000022337.7	28.1483	0.0372018	FALSE	TRUE	FALSE.TRUE
ENSMUSG00000022336.3	31.1704	0.00656432	FALSE	TRUE	FALSE.TRUE
ENSMUSG00000022323.11	27.0897	0.0314426	FALSE	TRUE	FALSE.TRUE
ENSMUSG00000022314.10	27.3463	0.0471336	FALSE	TRUE	FALSE.TRUE
ENSMUSG00000022312.11	30.747	0.020084	FALSE	TRUE	FALSE.TRUE
ENSMUSG00000022307.16	27.5554	0.0504969	FALSE	TRUE	FALSE.TRUE
ENSMUSG00000022295.8	32.85	0.0110632	FALSE	TRUE	FALSE.TRUE
ENSMUSG00000022285.17	34.6207	0.0050536	FALSE	TRUE	FALSE.TRUE
ENSMUSG00000022255.16	29.2598	0.006653	FALSE	TRUE	FALSE.TRUE
ENSMUSG00000022247.12	28.3789	0.0460531	FALSE	TRUE	FALSE.TRUE
ENSMUSG00000022241.6	30.3684	0.0153634	FALSE	TRUE	FALSE.TRUE
ENSMUSG00000022234.15	33.1397	0.00754144	FALSE	TRUE	FALSE.TRUE
ENSMUSG00000022216.17	32.8859	0.00403122	FALSE	TRUE	FALSE.TRUE
ENSMUSG00000022205.15	29.7579	0.0124124	FALSE	TRUE	FALSE.TRUE
ENSMUSG00000022193.7	28.084	0.0204112	FALSE	TRUE	FALSE.TRUE
ENSMUSG00000022186.14	32.6107	0.00200805	FALSE	TRUE	FALSE.TRUE
ENSMUSG00000022180.7	27.7568	0.0825803	FALSE	TRUE	FALSE.TRUE
ENSMUSG00000022174.8	30.2778	0.0117213	FALSE	TRUE	FALSE.TRUE
ENSMUSG00000022150.16	31.8992	0.0354359	FALSE	TRUE	FALSE.TRUE
ENSMUSG00000022148.16	28.4875	0.0157074	FALSE	TRUE	FALSE.TRUE
ENSMUSG00000022142.8	29.907	0.0121636	FALSE	TRUE	FALSE.TRUE
ENSMUSG00000022136.8	29.7455	0.00573028	FALSE	TRUE	FALSE.TRUE
ENSMUSG00000022125.7	28.6093	0.0195452	FALSE	TRUE	FALSE.TRUE
ENSMUSG00000022110.13	30.7447	0.0105783	FALSE	TRUE	FALSE.TRUE
ENSMUSG00000022102.13	28.1586	0.0338467	FALSE	TRUE	FALSE.TRUE
ENSMUSG00000022100.14	28.9077	0.00623758	FALSE	TRUE	FALSE.TRUE
ENSMUSG00000022048.8	34.2969	0.0109187	FALSE	TRUE	FALSE.TRUE
ENSMUSG00000022024.10	30.4841	0.00968563	FALSE	TRUE	FALSE.TRUE
ENSMUSG00000021998.16	36.9973	0.0021092	FALSE	TRUE	FALSE.TRUE
ENSMUSG00000021996.16	32.5519	0.00646141	FALSE	TRUE	FALSE.TRUE
ENSMUSG00000021987.9	28.7423	0.0184339	FALSE	TRUE	FALSE.TRUE
ENSMUSG00000021981.10	28.8913	0.0499676	FALSE	TRUE	FALSE.TRUE
ENSMUSG00000021957.7	35.788	0.00591126	FALSE	TRUE	FALSE.TRUE
ENSMUSG00000021948.17	31.5948	0.00274849	FALSE	TRUE	FALSE.TRUE
ENSMUSG00000021947.11	29.9343	0.00986419	FALSE	TRUE	FALSE.TRUE
ENSMUSG00000021939.8	36.071	0.00983951	FALSE	TRUE	FALSE.TRUE
ENSMUSG00000021938.12	28.2634	0.0190895	FALSE	TRUE	FALSE.TRUE
ENSMUSG00000021930.14	27.6618	0.0271774	FALSE	TRUE	FALSE.TRUE
ENSMUSG00000021929.9	29.712	0.0160486	FALSE	TRUE	FALSE.TRUE
ENSMUSG00000021917.16	28.5898	0.0482182	FALSE	TRUE	FALSE.TRUE
ENSMUSG00000021910.15	27.5924	0.056183	FALSE	TRUE	FALSE.TRUE
ENSMUSG00000021866.15	31.2629	0.00685816	FALSE	TRUE	FALSE.TRUE
ENSMUSG00000021824.13	27.8682	0.0269742	FALSE	TRUE	FALSE.TRUE
ENSMUSG00000021823.10	31.8751	0.00383826	FALSE	TRUE	FALSE.TRUE
ENSMUSG00000021814.17	29.7144	0.0527636	FALSE	TRUE	FALSE.TRUE
ENSMUSG00000021807.6	29.1031	0.0238121	FALSE	TRUE	FALSE.TRUE
ENSMUSG00000021794.16	34.3793	0.00163374	FALSE	TRUE	FALSE.TRUE
ENSMUSG00000021773.11	28.6957	0.0126652	FALSE	TRUE	FALSE.TRUE
ENSMUSG00000021771.14	31.9742	0.0221386	FALSE	TRUE	FALSE.TRUE
ENSMUSG00000021748.9	31.009	0.00363622	FALSE	TRUE	FALSE.TRUE
ENSMUSG00000021737.4	30.1669	0.00272147	FALSE	TRUE	FALSE.TRUE
ENSMUSG00000021711.17	27.3471	0.061558	FALSE	TRUE	FALSE.TRUE
ENSMUSG00000021709.14	27.4061	0.0533892	FALSE	TRUE	FALSE.TRUE
ENSMUSG00000021707.5	28.9803	0.0240459	FALSE	TRUE	FALSE.TRUE
ENSMUSG00000021693.20	27.2195	0.02726	FALSE	TRUE	FALSE.TRUE
ENSMUSG00000021687.14	29.2345	0.0123725	FALSE	TRUE	FALSE.TRUE
ENSMUSG00000021686.6	30.1942	0.0046509	FALSE	TRUE	FALSE.TRUE
ENSMUSG00000021676.10	32.5163	0.00451733	FALSE	TRUE	FALSE.TRUE
ENSMUSG00000021669.15	29.0273	0.00585939	FALSE	TRUE	FALSE.TRUE
ENSMUSG00000021665.9	34.4015	0.0125132	FALSE	TRUE	FALSE.TRUE
ENSMUSG00000021660.14	30.1981	0.0333337	FALSE	TRUE	FALSE.TRUE
ENSMUSG00000021591.8	30.9798	0.0103983	FALSE	TRUE	FALSE.TRUE
ENSMUSG00000021585.10	30.3282	0.00910806	FALSE	TRUE	FALSE.TRUE
ENSMUSG00000021583.7	31.1289	0.00269426	FALSE	TRUE	FALSE.TRUE
ENSMUSG00000021577.14	32.8464	0.00552637	FALSE	TRUE	FALSE.TRUE
ENSMUSG00000021576.6	29.8942	0.00808582	FALSE	TRUE	FALSE.TRUE
ENSMUSG00000021550.6	30.0018	0.00521076	FALSE	TRUE	FALSE.TRUE
ENSMUSG00000021549.14	29.7085	0.00368711	FALSE	TRUE	FALSE.TRUE
ENSMUSG00000021546.18	34.2949	0.00661932	FALSE	TRUE	FALSE.TRUE
ENSMUSG00000021520.4	29.1382	0.00602947	FALSE	TRUE	FALSE.TRUE
ENSMUSG00000021500.17	29.7056	0.0193043	FALSE	TRUE	FALSE.TRUE
ENSMUSG00000021484.8	31.1192	0.00485686	FALSE	TRUE	FALSE.TRUE
ENSMUSG00000021477.9	30.3342	0.011127	FALSE	TRUE	FALSE.TRUE
ENSMUSG00000021474.9	29.8061	0.00296416	FALSE	TRUE	FALSE.TRUE
ENSMUSG00000021468.8	28.7727	0.0216351	FALSE	TRUE	FALSE.TRUE
ENSMUSG00000021457.14	32.7505	0.0096306	FALSE	TRUE	FALSE.TRUE
ENSMUSG00000021427.10	29.7814	0.0258373	FALSE	TRUE	FALSE.TRUE
ENSMUSG00000021423.6	29.3158	0.0506578	FALSE	TRUE	FALSE.TRUE
ENSMUSG00000021417.15	27.2452	0.0269545	FALSE	TRUE	FALSE.TRUE
ENSMUSG00000021408.15	29.4335	0.0075789	FALSE	TRUE	FALSE.TRUE
ENSMUSG00000021377.15	29.5256	0.0247594	FALSE	TRUE	FALSE.TRUE
ENSMUSG00000021357.14	28.9045	0.0144898	FALSE	TRUE	FALSE.TRUE
ENSMUSG00000021288.19	28.9884	0.00796259	FALSE	TRUE	FALSE.TRUE
ENSMUSG00000021282.17	27.3941	0.0879739	FALSE	TRUE	FALSE.TRUE
ENSMUSG00000021270.13	35.17	0.00514924	FALSE	TRUE	FALSE.TRUE
ENSMUSG00000021266.16	31.4344	0.0053684	FALSE	TRUE	FALSE.TRUE
ENSMUSG00000021248.9	31.9182	0.00304258	FALSE	TRUE	FALSE.TRUE
ENSMUSG00000021242.9	33.3699	0.0197801	FALSE	TRUE	FALSE.TRUE
[truncated: 2,507 more rows]

## Sheet: Lmexicana
Protein.ID	mean.log2.LFQ..	Dynamicity..GiniScore.	DynamicityThreshold	LFQThreshold	Threshold..D.L.
LmxM.36.6760	27.8325	0.16089	TRUE	TRUE	TRUE.TRUE
LmxM.36.6750	27.1703	0.195978	TRUE	TRUE	TRUE.TRUE
LmxM.36.6540	27.5231	0.150783	TRUE	TRUE	TRUE.TRUE
LmxM.36.5620	27.4664	0.176365	TRUE	TRUE	TRUE.TRUE
LmxM.36.5150	27.2587	0.157943	TRUE	TRUE	TRUE.TRUE
LmxM.36.5130	27.2215	0.187917	TRUE	TRUE	TRUE.TRUE
LmxM.36.3840	28.137	0.130089	TRUE	TRUE	TRUE.TRUE
LmxM.36.3750	27.8535	0.138833	TRUE	TRUE	TRUE.TRUE
LmxM.36.3590	28.3916	0.115914	TRUE	TRUE	TRUE.TRUE
LmxM.36.3100	27.6183	0.117734	TRUE	TRUE	TRUE.TRUE
LmxM.36.3070	27.2371	0.152624	TRUE	TRUE	TRUE.TRUE
LmxM.36.2020	29.2146	0.103349	TRUE	TRUE	TRUE.TRUE
LmxM.36.1650	27.2792	0.128568	TRUE	TRUE	TRUE.TRUE
LmxM.36.1600	27.7728	0.124207	TRUE	TRUE	TRUE.TRUE
LmxM.36.1430	28.1897	0.15527	TRUE	TRUE	TRUE.TRUE
LmxM.36.1370	28.5674	0.12568	TRUE	TRUE	TRUE.TRUE
LmxM.36.1140	27.3173	0.186683	TRUE	TRUE	TRUE.TRUE
LmxM.36.0250	28.1199	0.109572	TRUE	TRUE	TRUE.TRUE
LmxM.34.4860	27.1869	0.151438	TRUE	TRUE	TRUE.TRUE
LmxM.34.4850	27.292	0.139526	TRUE	TRUE	TRUE.TRUE
LmxM.34.4770	27.9946	0.193901	TRUE	TRUE	TRUE.TRUE
LmxM.34.2730	27.9575	0.131759	TRUE	TRUE	TRUE.TRUE
LmxM.34.2090	27.2603	0.243681	TRUE	TRUE	TRUE.TRUE
LmxM.34.1480	27.8787	0.2035	TRUE	TRUE	TRUE.TRUE
LmxM.34.1300	27.2173	0.176476	TRUE	TRUE	TRUE.TRUE
LmxM.34.1230	27.3517	0.119092	TRUE	TRUE	TRUE.TRUE
LmxM.34.1180	28.1714	0.111567	TRUE	TRUE	TRUE.TRUE
LmxM.34.0750	27.1484	0.210003	TRUE	TRUE	TRUE.TRUE
LmxM.34.0140	27.0489	0.13197	TRUE	TRUE	TRUE.TRUE
LmxM.34.0070	27.0883	0.136799	TRUE	TRUE	TRUE.TRUE
LmxM.34.0030	28.3859	0.11297	TRUE	TRUE	TRUE.TRUE
LmxM.33.3500	27.258	0.166738	TRUE	TRUE	TRUE.TRUE
LmxM.33.2340	27.6255	0.101041	TRUE	TRUE	TRUE.TRUE
LmxM.33.1520	28.0775	0.144681	TRUE	TRUE	TRUE.TRUE
LmxM.33.0690	27.1078	0.255152	TRUE	TRUE	TRUE.TRUE
LmxM.33.0080	27.4687	0.212339	TRUE	TRUE	TRUE.TRUE
LmxM.33.0070	27.7532	0.304078	TRUE	TRUE	TRUE.TRUE
LmxM.32.2800	27.2889	0.113596	TRUE	TRUE	TRUE.TRUE
LmxM.32.2340	27.2622	0.102999	TRUE	TRUE	TRUE.TRUE
LmxM.32.1630	27.4825	0.132148	TRUE	TRUE	TRUE.TRUE
LmxM.32.1610	27.0514	0.1609	TRUE	TRUE	TRUE.TRUE
LmxM.32.1590	27.2208	0.162964	TRUE	TRUE	TRUE.TRUE
LmxM.32.1330	27.3532	0.139121	TRUE	TRUE	TRUE.TRUE
LmxM.32.1070	27.6303	0.130231	TRUE	TRUE	TRUE.TRUE
LmxM.31.2180	27.4662	0.117659	TRUE	TRUE	TRUE.TRUE
LmxM.31.1820	28.9909	0.101962	TRUE	TRUE	TRUE.TRUE
LmxM.31.1000	27.7852	0.119473	TRUE	TRUE	TRUE.TRUE
LmxM.30.3090	27.9589	0.119938	TRUE	TRUE	TRUE.TRUE
LmxM.30.2600	28.6798	0.105876	TRUE	TRUE	TRUE.TRUE
LmxM.30.2280	27.1085	0.132915	TRUE	TRUE	TRUE.TRUE
LmxM.30.1750	27.1901	0.100056	TRUE	TRUE	TRUE.TRUE
LmxM.30.0010	28.8062	0.150449	TRUE	TRUE	TRUE.TRUE
LmxM.29.3600	27.3224	0.129816	TRUE	TRUE	TRUE.TRUE
LmxM.29.3500	28.6985	0.186071	TRUE	TRUE	TRUE.TRUE
LmxM.29.3430	27.1342	0.118371	TRUE	TRUE	TRUE.TRUE
LmxM.29.3310	27.4308	0.213673	TRUE	TRUE	TRUE.TRUE
LmxM.29.3090	27.696	0.139427	TRUE	TRUE	TRUE.TRUE
LmxM.29.3040	27.6783	0.11792	TRUE	TRUE	TRUE.TRUE
LmxM.29.2740	27.8191	0.104737	TRUE	TRUE	TRUE.TRUE
LmxM.29.2580	27.5532	0.13673	TRUE	TRUE	TRUE.TRUE
LmxM.29.2330	28.0354	0.243683	TRUE	TRUE	TRUE.TRUE
LmxM.29.1250	28.2635	0.164859	TRUE	TRUE	TRUE.TRUE
LmxM.29.1040	27.0088	0.172581	TRUE	TRUE	TRUE.TRUE
LmxM.29.0880	27.0124	0.189731	TRUE	TRUE	TRUE.TRUE
LmxM.29.0730	27.3503	0.126442	TRUE	TRUE	TRUE.TRUE
LmxM.28.2910	27.3276	0.346702	TRUE	TRUE	TRUE.TRUE
LmxM.28.2510	28.3415	0.153994	TRUE	TRUE	TRUE.TRUE
LmxM.28.2260	27.3513	0.172781	TRUE	TRUE	TRUE.TRUE
LmxM.28.1990	27.1793	0.199711	TRUE	TRUE	TRUE.TRUE
LmxM.28.1140	28.0274	0.149163	TRUE	TRUE	TRUE.TRUE
LmxM.28.0825	27.5112	0.14617	TRUE	TRUE	TRUE.TRUE
LmxM.27.2020	27.0179	0.241118	TRUE	TRUE	TRUE.TRUE
LmxM.27.1870	28.0183	0.128232	TRUE	TRUE	TRUE.TRUE
LmxM.27.1220	27.607	0.158858	TRUE	TRUE	TRUE.TRUE
LmxM.27.0930	27.4001	0.112776	TRUE	TRUE	TRUE.TRUE
LmxM.27.0880	27.5551	0.145355	TRUE	TRUE	TRUE.TRUE
LmxM.27.0760	27.5068	0.173463	TRUE	TRUE	TRUE.TRUE
LmxM.27.0190	27.4011	0.104173	TRUE	TRUE	TRUE.TRUE
LmxM.26.1570	27.7264	0.143933	TRUE	TRUE	TRUE.TRUE
LmxM.26.1550	27.7827	0.222849	TRUE	TRUE	TRUE.TRUE
LmxM.26.0660	28.1267	0.13439	TRUE	TRUE	TRUE.TRUE
LmxM.25.2410	27.7113	0.220188	TRUE	TRUE	TRUE.TRUE
LmxM.25.1620	27.159	0.189279	TRUE	TRUE	TRUE.TRUE
LmxM.25.0120	27.9924	0.148705	TRUE	TRUE	TRUE.TRUE
LmxM.24.2110	29.1809	0.10111	TRUE	TRUE	TRUE.TRUE
LmxM.24.1630	27.8614	0.137522	TRUE	TRUE	TRUE.TRUE
LmxM.24.0770	27.1728	0.203961	TRUE	TRUE	TRUE.TRUE
LmxM.23.1480	27.7776	0.13493	TRUE	TRUE	TRUE.TRUE
LmxM.23.1310	27.359	0.23562	TRUE	TRUE	TRUE.TRUE
LmxM.23.0640	28.3755	0.119002	TRUE	TRUE	TRUE.TRUE
LmxM.23.0560	27.1344	0.190177	TRUE	TRUE	TRUE.TRUE
LmxM.23.0110	27.6056	0.176642	TRUE	TRUE	TRUE.TRUE
LmxM.22.0770	28.3792	0.162071	TRUE	TRUE	TRUE.TRUE
LmxM.22.0300	28.2803	0.110892	TRUE	TRUE	TRUE.TRUE
LmxM.22.0180	28.4619	0.205765	TRUE	TRUE	TRUE.TRUE
LmxM.21.1760	27.4502	0.176264	TRUE	TRUE	TRUE.TRUE
LmxM.21.1710	27.0536	0.154131	TRUE	TRUE	TRUE.TRUE
LmxM.21.1700	27.8552	0.11088	TRUE	TRUE	TRUE.TRUE
LmxM.21.1555	27.7659	0.12467	TRUE	TRUE	TRUE.TRUE
LmxM.21.0760	27.9235	0.125628	TRUE	TRUE	TRUE.TRUE
LmxM.21.0540	27.5659	0.129791	TRUE	TRUE	TRUE.TRUE
LmxM.21.0340	27.2047	0.154843	TRUE	TRUE	TRUE.TRUE
LmxM.19.1560	27.2599	0.177816	TRUE	TRUE	TRUE.TRUE
LmxM.19.1530	28.1398	0.131144	TRUE	TRUE	TRUE.TRUE
LmxM.19.1420	28.729	0.232043	TRUE	TRUE	TRUE.TRUE
LmxM.19.0630	27.7587	0.271049	TRUE	TRUE	TRUE.TRUE
LmxM.19.0440	27.3284	0.11163	TRUE	TRUE	TRUE.TRUE
LmxM.19.0260	27.2822	0.216585	TRUE	TRUE	TRUE.TRUE
LmxM.19.0100	27.2333	0.162914	TRUE	TRUE	TRUE.TRUE
LmxM.18.1580	28.2546	0.150963	TRUE	TRUE	TRUE.TRUE
LmxM.18.0270	27.3021	0.157624	TRUE	TRUE	TRUE.TRUE
LmxM.18.0210	27.5502	0.212522	TRUE	TRUE	TRUE.TRUE
LmxM.17.1290	27.5459	0.122064	TRUE	TRUE	TRUE.TRUE
LmxM.17.0735	27.4485	0.141092	TRUE	TRUE	TRUE.TRUE
LmxM.16.1430	29.3035	0.225464	TRUE	TRUE	TRUE.TRUE
LmxM.16.1420	27.027	0.175304	TRUE	TRUE	TRUE.TRUE
LmxM.16.0950	28.1107	0.157071	TRUE	TRUE	TRUE.TRUE
LmxM.16.0530	27.0592	0.129525	TRUE	TRUE	TRUE.TRUE
LmxM.15.1040	27.4578	0.305075	TRUE	TRUE	TRUE.TRUE
LmxM.15.0040	27.0089	0.157016	TRUE	TRUE	TRUE.TRUE
LmxM.14.1360	28.6559	0.142332	TRUE	TRUE	TRUE.TRUE
LmxM.14.0450	27.7259	0.12965	TRUE	TRUE	TRUE.TRUE
LmxM.13.1580	27.5627	0.136732	TRUE	TRUE	TRUE.TRUE
LmxM.13.1190	27.2909	0.13473	TRUE	TRUE	TRUE.TRUE
LmxM.13.1100	28.6194	0.10525	TRUE	TRUE	TRUE.TRUE
LmxM.13.0730	27.3097	0.261901	TRUE	TRUE	TRUE.TRUE
LmxM.13.0200	28.5886	0.318746	TRUE	TRUE	TRUE.TRUE
LmxM.12.1130	27.2023	0.148268	TRUE	TRUE	TRUE.TRUE
LmxM.12.0530	27.9548	0.113524	TRUE	TRUE	TRUE.TRUE
LmxM.12.0030	27.2589	0.131256	TRUE	TRUE	TRUE.TRUE
LmxM.11.1000	29.7519	0.113724	TRUE	TRUE	TRUE.TRUE
LmxM.11.0350	28.3034	0.101101	TRUE	TRUE	TRUE.TRUE
LmxM.11.0240	27.0618	0.139317	TRUE	TRUE	TRUE.TRUE
LmxM.10.0910	27.1188	0.183358	TRUE	TRUE	TRUE.TRUE
LmxM.09.1120	27.1518	0.201121	TRUE	TRUE	TRUE.TRUE
LmxM.09.1070	27.4707	0.146273	TRUE	TRUE	TRUE.TRUE
LmxM.09.1010	28.1084	0.114335	TRUE	TRUE	TRUE.TRUE
LmxM.09.0770	27.5824	0.148883	TRUE	TRUE	TRUE.TRUE
LmxM.09.0100	27.1187	0.213037	TRUE	TRUE	TRUE.TRUE
LmxM.08_29.2570	28.1714	0.124583	TRUE	TRUE	TRUE.TRUE
LmxM.08_29.2200	29.2314	0.105613	TRUE	TRUE	TRUE.TRUE
LmxM.08_29.2160	27.8525	0.155822	TRUE	TRUE	TRUE.TRUE
LmxM.08_29.1240	27.3941	0.160813	TRUE	TRUE	TRUE.TRUE
LmxM.08_29.1150	28.0965	0.109924	TRUE	TRUE	TRUE.TRUE
LmxM.08_29.0880	27.5605	0.136358	TRUE	TRUE	TRUE.TRUE
LmxM.08_29.0850	28.0583	0.133991	TRUE	TRUE	TRUE.TRUE
LmxM.08_29.0820	28.0769	0.141084	TRUE	TRUE	TRUE.TRUE
LmxM.08_29.0760	27.7262	0.101488	TRUE	TRUE	TRUE.TRUE
LmxM.08_29.0120	27.366	0.211502	TRUE	TRUE	TRUE.TRUE
LmxM.08.1225	27.6561	0.274642	TRUE	TRUE	TRUE.TRUE
LmxM.08.1100	28.209	0.109066	TRUE	TRUE	TRUE.TRUE
LmxM.08.0320	27.0433	0.186193	TRUE	TRUE	TRUE.TRUE
LmxM.08.0290	28.4535	0.166808	TRUE	TRUE	TRUE.TRUE
LmxM.07.1000	27.8594	0.151164	TRUE	TRUE	TRUE.TRUE
LmxM.07.0990	27.7332	0.166482	TRUE	TRUE	TRUE.TRUE
LmxM.07.0870	28.8284	0.107519	TRUE	TRUE	TRUE.TRUE
LmxM.07.0060	27.5686	0.149906	TRUE	TRUE	TRUE.TRUE
LmxM.06.0880	27.0172	0.143841	TRUE	TRUE	TRUE.TRUE
LmxM.06.0120	27.6492	0.170617	TRUE	TRUE	TRUE.TRUE
LmxM.06.0030	30.0713	0.145385	TRUE	TRUE	TRUE.TRUE
LmxM.05.0350	29.0926	0.121149	TRUE	TRUE	TRUE.TRUE
LmxM.05.0100	27.3247	0.140549	TRUE	TRUE	TRUE.TRUE
LmxM.04.1170	27.1432	0.10293	TRUE	TRUE	TRUE.TRUE
LmxM.04.0050	27.7691	0.221829	TRUE	TRUE	TRUE.TRUE
LmxM.03.0200	28.0762	0.118749	TRUE	TRUE	TRUE.TRUE
LmxM.02.0710	27.5872	0.231086	TRUE	TRUE	TRUE.TRUE
LmxM.02.0670	27.5889	0.111471	TRUE	TRUE	TRUE.TRUE
LmxM.02.0550	27.4611	0.229532	TRUE	TRUE	TRUE.TRUE
LmxM.02.0450	28.5884	0.103943	TRUE	TRUE	TRUE.TRUE
ENSMUSG00000075486.10	29.1189	0.115094	TRUE	TRUE	TRUE.TRUE
ENSMUSG00000070394.10	27.0746	0.159552	TRUE	TRUE	TRUE.TRUE
ENSMUSG00000069045.11	27.9868	0.102605	TRUE	TRUE	TRUE.TRUE
ENSMUSG00000060063.9	28.322	0.148937	TRUE	TRUE	TRUE.TRUE
ENSMUSG00000059070.16	27.0162	0.146596	TRUE	TRUE	TRUE.TRUE
ENSMUSG00000039191.12	27.0919	0.159885	TRUE	TRUE	TRUE.TRUE
ENSMUSG00000036503.13	27.0893	0.142817	TRUE	TRUE	TRUE.TRUE
ENSMUSG00000032661.9	27.2267	0.195683	TRUE	TRUE	TRUE.TRUE
ENSMUSG00000030759.16	27.0679	0.121892	TRUE	TRUE	TRUE.TRUE
ENSMUSG00000030560.17	27.4972	0.183947	TRUE	TRUE	TRUE.TRUE
ENSMUSG00000028693.15	27.0514	0.10766	TRUE	TRUE	TRUE.TRUE
ENSMUSG00000028088.14	28.22	0.12605	TRUE	TRUE	TRUE.TRUE
ENSMUSG00000028030.12	27.8646	0.173862	TRUE	TRUE	TRUE.TRUE
ENSMUSG00000027995.10	27.008	0.110574	TRUE	TRUE	TRUE.TRUE
ENSMUSG00000027722.14	27.8942	0.180579	TRUE	TRUE	TRUE.TRUE
ENSMUSG00000026715.12	27.104	0.253259	TRUE	TRUE	TRUE.TRUE
ENSMUSG00000025068.8	27.806	0.10479	TRUE	TRUE	TRUE.TRUE
ENSMUSG00000023832.14	27.6229	0.106073	TRUE	TRUE	TRUE.TRUE
ENSMUSG00000022673.5	27.6175	0.106556	TRUE	TRUE	TRUE.TRUE
ENSMUSG00000021361.7	27.5622	0.160225	TRUE	TRUE	TRUE.TRUE
ENSMUSG00000020132.10	27.2894	0.140865	TRUE	TRUE	TRUE.TRUE
ENSMUSG00000015243.4	27.1136	0.120204	TRUE	TRUE	TRUE.TRUE
ENSMUSG00000006517.5	27.0195	0.153217	TRUE	TRUE	TRUE.TRUE
ENSMUSG00000006333.14	28.6645	0.112093	TRUE	TRUE	TRUE.TRUE
ENSMUSG00000005410.6	28.0853	0.10496	TRUE	TRUE	TRUE.TRUE
ENSMUSG00000003309.14	27.5064	0.103292	TRUE	TRUE	TRUE.TRUE
LmxM.36.6940	30.7938	0.034144	FALSE	TRUE	FALSE.TRUE
LmxM.36.6910	29.4148	0.0554665	FALSE	TRUE	FALSE.TRUE
LmxM.36.6650	28.3617	0.0761595	FALSE	TRUE	FALSE.TRUE
LmxM.36.5910	27.3089	0.0808101	FALSE	TRUE	FALSE.TRUE
LmxM.36.5850	30.8177	0.0346532	FALSE	TRUE	FALSE.TRUE
LmxM.36.5100	29.3216	0.0820977	FALSE	TRUE	FALSE.TRUE
LmxM.36.4170	29.1404	0.0661883	FALSE	TRUE	FALSE.TRUE
LmxM.36.3910	30.6448	0.0421642	FALSE	TRUE	FALSE.TRUE
LmxM.36.3880	27.9512	0.0896371	FALSE	TRUE	FALSE.TRUE
LmxM.36.3770	28.0232	0.0740932	FALSE	TRUE	FALSE.TRUE
LmxM.36.3210	29.1636	0.0554734	FALSE	TRUE	FALSE.TRUE
LmxM.36.2950	30.9524	0.0422856	FALSE	TRUE	FALSE.TRUE
LmxM.36.2660	29.7262	0.0456637	FALSE	TRUE	FALSE.TRUE
LmxM.36.2030	31.2093	0.0567402	FALSE	TRUE	FALSE.TRUE
LmxM.36.1630	29.5835	0.0916886	FALSE	TRUE	FALSE.TRUE
LmxM.36.1260	31.5834	0.0384452	FALSE	TRUE	FALSE.TRUE
LmxM.36.0180	32.7824	0.0291897	FALSE	TRUE	FALSE.TRUE
LmxM.36.0070	28.2372	0.0652757	FALSE	TRUE	FALSE.TRUE
LmxM.34.4470	29.5915	0.0585604	FALSE	TRUE	FALSE.TRUE
LmxM.34.4430	29.9834	0.0504689	FALSE	TRUE	FALSE.TRUE
LmxM.34.4130	28.3219	0.0465076	FALSE	TRUE	FALSE.TRUE
LmxM.34.3860	28.8666	0.0589572	FALSE	TRUE	FALSE.TRUE
LmxM.34.3700	30.4538	0.0464289	FALSE	TRUE	FALSE.TRUE
LmxM.34.3340	29.5586	0.064819	FALSE	TRUE	FALSE.TRUE
LmxM.34.3230	29.7524	0.0498256	FALSE	TRUE	FALSE.TRUE
LmxM.34.3100	28.972	0.0564865	FALSE	TRUE	FALSE.TRUE
LmxM.34.2200	29.008	0.0356429	FALSE	TRUE	FALSE.TRUE
LmxM.34.1410	28.6501	0.0788631	FALSE	TRUE	FALSE.TRUE
LmxM.34.1380	30.4482	0.0431562	FALSE	TRUE	FALSE.TRUE
LmxM.34.1010	28.1553	0.0792893	FALSE	TRUE	FALSE.TRUE
LmxM.34.0820	28.4348	0.0764161	FALSE	TRUE	FALSE.TRUE
LmxM.34.0370	30.34	0.0447527	FALSE	TRUE	FALSE.TRUE
LmxM.34.0240	28.7454	0.0678571	FALSE	TRUE	FALSE.TRUE
LmxM.34.0100	27.9786	0.0931829	FALSE	TRUE	FALSE.TRUE
LmxM.33.3670	30.5778	0.017188	FALSE	TRUE	FALSE.TRUE
LmxM.33.2820	29.6739	0.0528613	FALSE	TRUE	FALSE.TRUE
LmxM.33.2580	30.3222	0.0468623	FALSE	TRUE	FALSE.TRUE
LmxM.33.0140	32.567	0.084525	FALSE	TRUE	FALSE.TRUE
LmxM.33.0010	29.1993	0.0528049	FALSE	TRUE	FALSE.TRUE
LmxM.32.2540	29.3366	0.0800264	FALSE	TRUE	FALSE.TRUE
LmxM.32.2440	29.4438	0.058753	FALSE	TRUE	FALSE.TRUE
LmxM.32.2390	30.0054	0.0521666	FALSE	TRUE	FALSE.TRUE
LmxM.32.1840	31.0286	0.0519755	FALSE	TRUE	FALSE.TRUE
LmxM.31.3310	30.5396	0.0652236	FALSE	TRUE	FALSE.TRUE
LmxM.31.3270	28.9405	0.0587888	FALSE	TRUE	FALSE.TRUE
LmxM.31.3010	29.1621	0.0461235	FALSE	TRUE	FALSE.TRUE
LmxM.31.0840	28.357	0.094919	FALSE	TRUE	FALSE.TRUE
LmxM.31.0750	29.9212	0.0426571	FALSE	TRUE	FALSE.TRUE
LmxM.30.2790	28.9706	0.0655753	FALSE	TRUE	FALSE.TRUE
LmxM.30.2250	27.4547	0.0971626	FALSE	TRUE	FALSE.TRUE
LmxM.30.2150	28.7459	0.0631617	FALSE	TRUE	FALSE.TRUE
LmxM.30.1220	30.8537	0.0509004	FALSE	TRUE	FALSE.TRUE
LmxM.30.1070	28.0185	0.0882987	FALSE	TRUE	FALSE.TRUE
LmxM.30.1050	28.1783	0.0582836	FALSE	TRUE	FALSE.TRUE
LmxM.29.3680	28.0324	0.0906115	FALSE	TRUE	FALSE.TRUE
LmxM.29.2980	32.6495	0.0531929	FALSE	TRUE	FALSE.TRUE
LmxM.29.0460	29.2957	0.053454	FALSE	TRUE	FALSE.TRUE
LmxM.28.2770	34.6527	0.0331739	FALSE	TRUE	FALSE.TRUE
LmxM.28.2430	29.4012	0.0617577	FALSE	TRUE	FALSE.TRUE
LmxM.28.2420	28.11	0.072401	FALSE	TRUE	FALSE.TRUE
LmxM.28.2310	27.7136	0.0797567	FALSE	TRUE	FALSE.TRUE
LmxM.28.1490	28.3691	0.0815175	FALSE	TRUE	FALSE.TRUE
LmxM.28.1200	31.8887	0.0356982	FALSE	TRUE	FALSE.TRUE
LmxM.28.0930	27.3098	0.0964951	FALSE	TRUE	FALSE.TRUE
LmxM.27.2400	30.3376	0.061614	FALSE	TRUE	FALSE.TRUE
LmxM.27.2100	27.6232	0.0858148	FALSE	TRUE	FALSE.TRUE
LmxM.27.1300	29.0869	0.0423507	FALSE	TRUE	FALSE.TRUE
LmxM.27.1260	29.416	0.0571669	FALSE	TRUE	FALSE.TRUE
LmxM.26.1960	30.3851	0.0722922	FALSE	TRUE	FALSE.TRUE
LmxM.26.1710	28.4329	0.0969859	FALSE	TRUE	FALSE.TRUE
LmxM.26.1240	29.9152	0.0454634	FALSE	TRUE	FALSE.TRUE
LmxM.25.2010	29.1996	0.0629638	FALSE	TRUE	FALSE.TRUE
LmxM.25.1770	29.9731	0.0438841	FALSE	TRUE	FALSE.TRUE
LmxM.25.1710	29.2102	0.0534738	FALSE	TRUE	FALSE.TRUE
LmxM.25.1420	29.6335	0.0473543	FALSE	TRUE	FALSE.TRUE
LmxM.25.1120	30.572	0.0859495	FALSE	TRUE	FALSE.TRUE
LmxM.25.0910	31.409	0.0328156	FALSE	TRUE	FALSE.TRUE
LmxM.25.0750	28.4162	0.0892968	FALSE	TRUE	FALSE.TRUE
LmxM.25.0540	27.8551	0.0882584	FALSE	TRUE	FALSE.TRUE
LmxM.24.2060	29.7851	0.0419435	FALSE	TRUE	FALSE.TRUE
LmxM.24.0850	30.07	0.0639888	FALSE	TRUE	FALSE.TRUE
LmxM.24.0761	29.0951	0.0542597	FALSE	TRUE	FALSE.TRUE
LmxM.23.1220	29.1496	0.0648884	FALSE	TRUE	FALSE.TRUE
LmxM.23.0690	29.0053	0.0648172	FALSE	TRUE	FALSE.TRUE
LmxM.23.0360	29.9173	0.0760273	FALSE	TRUE	FALSE.TRUE
LmxM.23.0200	29.2452	0.0516685	FALSE	TRUE	FALSE.TRUE
LmxM.23.0080	28.3242	0.0828341	FALSE	TRUE	FALSE.TRUE
LmxM.23.0040	29.5848	0.090633	FALSE	TRUE	FALSE.TRUE
LmxM.22.1460	28.5538	0.0969599	FALSE	TRUE	FALSE.TRUE
LmxM.22.0730	29.7013	0.0479545	FALSE	TRUE	FALSE.TRUE
LmxM.21.1830	29.7642	0.0180168	FALSE	TRUE	FALSE.TRUE
LmxM.21.1770	29.0254	0.0751739	FALSE	TRUE	FALSE.TRUE
LmxM.21.1552	29.3353	0.0800435	FALSE	TRUE	FALSE.TRUE
LmxM.21.1090	29.47	0.0378048	FALSE	TRUE	FALSE.TRUE
LmxM.21.0430	28.9013	0.053456	FALSE	TRUE	FALSE.TRUE
LmxM.20.1280	27.9983	0.0397207	FALSE	TRUE	FALSE.TRUE
LmxM.19.1160	28.8201	0.0767232	FALSE	TRUE	FALSE.TRUE
LmxM.19.0710	29.1548	0.080236	FALSE	TRUE	FALSE.TRUE
LmxM.19.0190	27.662	0.0850068	FALSE	TRUE	FALSE.TRUE
LmxM.19.0160	28.9242	0.0569367	FALSE	TRUE	FALSE.TRUE
LmxM.19.0020	28.0406	0.0615781	FALSE	TRUE	FALSE.TRUE
LmxM.18.1520	28.0197	0.0955024	FALSE	TRUE	FALSE.TRUE
LmxM.18.1380	29.4425	0.0511927	FALSE	TRUE	FALSE.TRUE
LmxM.18.1370	32.1809	0.046721	FALSE	TRUE	FALSE.TRUE
LmxM.18.0740	27.8968	0.0901558	FALSE	TRUE	FALSE.TRUE
LmxM.18.0510	31.2199	0.0432593	FALSE	TRUE	FALSE.TRUE
LmxM.17.0010	28.4369	0.06418	FALSE	TRUE	FALSE.TRUE
LmxM.16.0760	29.2874	0.0682361	FALSE	TRUE	FALSE.TRUE
LmxM.16.0550	29.3335	0.0543955	FALSE	TRUE	FALSE.TRUE
LmxM.16.0540	27.481	0.0985193	FALSE	TRUE	FALSE.TRUE
LmxM.15.1470	28.209	0.0652334	FALSE	TRUE	FALSE.TRUE
LmxM.15.1380	28.2046	0.0916522	FALSE	TRUE	FALSE.TRUE
LmxM.15.1010	31.8626	0.0418627	FALSE	TRUE	FALSE.TRUE
LmxM.14.1440	29.3412	0.0675414	FALSE	TRUE	FALSE.TRUE
LmxM.14.1160	31.7108	0.0394522	FALSE	TRUE	FALSE.TRUE
LmxM.14.0670	27.7094	0.0913419	FALSE	TRUE	FALSE.TRUE
LmxM.14.0660	27.8863	0.0755669	FALSE	TRUE	FALSE.TRUE
LmxM.14.0190	29.2586	0.052352	FALSE	TRUE	FALSE.TRUE
LmxM.13.1660	28.3789	0.0947743	FALSE	TRUE	FALSE.TRUE
LmxM.13.1060	28.1085	0.0940639	FALSE	TRUE	FALSE.TRUE
LmxM.13.0880	27.7602	0.0659689	FALSE	TRUE	FALSE.TRUE
LmxM.13.0870	29.0612	0.0523159	FALSE	TRUE	FALSE.TRUE
LmxM.13.0570	29.216	0.0647895	FALSE	TRUE	FALSE.TRUE
LmxM.13.0450	29.3619	0.052883	FALSE	TRUE	FALSE.TRUE
LmxM.13.0090	29.3964	0.0911384	FALSE	TRUE	FALSE.TRUE
LmxM.12.0670	29.0695	0.0644689	FALSE	TRUE	FALSE.TRUE
LmxM.11.1050	27.2793	0.0900946	FALSE	TRUE	FALSE.TRUE
LmxM.11.1030	28.1307	0.0682259	FALSE	TRUE	FALSE.TRUE
LmxM.11.0100	29.498	0.0604685	FALSE	TRUE	FALSE.TRUE
LmxM.10.0290	31.1357	0.0436705	FALSE	TRUE	FALSE.TRUE
LmxM.10.0210	28.9466	0.0895993	FALSE	TRUE	FALSE.TRUE
LmxM.09.1340	28.1311	0.0996409	FALSE	TRUE	FALSE.TRUE
LmxM.09.0970	29.9616	0.0455377	FALSE	TRUE	FALSE.TRUE
LmxM.08_29.2510	28.7849	0.0580714	FALSE	TRUE	FALSE.TRUE
LmxM.08_29.1310	28.9648	0.0873854	FALSE	TRUE	FALSE.TRUE
LmxM.08_29.1160	30.759	0.075664	FALSE	TRUE	FALSE.TRUE
LmxM.08_29.0510	27.6787	0.0966061	FALSE	TRUE	FALSE.TRUE
LmxM.08_29.0320	27.5621	0.0981726	FALSE	TRUE	FALSE.TRUE
LmxM.08.1110	28.8635	0.0796487	FALSE	TRUE	FALSE.TRUE
LmxM.07.0340	27.3173	0.0768295	FALSE	TRUE	FALSE.TRUE
LmxM.06.1050	27.1369	0.0627378	FALSE	TRUE	FALSE.TRUE
LmxM.06.0370	29.9628	0.0405676	FALSE	TRUE	FALSE.TRUE
LmxM.05.0380	30.1803	0.0455197	FALSE	TRUE	FALSE.TRUE
LmxM.05.0280	27.6079	0.0644565	FALSE	TRUE	FALSE.TRUE
LmxM.05.0030	27.1684	0.0805403	FALSE	TRUE	FALSE.TRUE
LmxM.04.1230	30.7455	0.0438095	FALSE	TRUE	FALSE.TRUE
LmxM.04.0680	29.6204	0.00765938	FALSE	TRUE	FALSE.TRUE
LmxM.03.0980	27.9878	0.0748526	FALSE	TRUE	FALSE.TRUE
LmxM.02.0460	30.8094	0.0489474	FALSE	TRUE	FALSE.TRUE
LmxM.01.0770	31.4931	0.0325566	FALSE	TRUE	FALSE.TRUE
LmxM.01.0410	29.0839	0.0708846	FALSE	TRUE	FALSE.TRUE
ENSMUSG00000117694.1	28.7647	0.0224351	FALSE	TRUE	FALSE.TRUE
ENSMUSG00000116477.1	27.5424	0.0431782	FALSE	TRUE	FALSE.TRUE
ENSMUSG00000116466.1	27.7486	0.0142435	FALSE	TRUE	FALSE.TRUE
ENSMUSG00000116405.1	29.0404	0.0131934	FALSE	TRUE	FALSE.TRUE
ENSMUSG00000116276.1	34.6441	0.00236655	FALSE	TRUE	FALSE.TRUE
ENSMUSG00000116069.1	27.8318	0.010476	FALSE	TRUE	FALSE.TRUE
ENSMUSG00000116048.1	31.221	0.00545981	FALSE	TRUE	FALSE.TRUE
ENSMUSG00000115987.1	27.517	0.00592783	FALSE	TRUE	FALSE.TRUE
ENSMUSG00000115951.2	27.3564	0.0211194	FALSE	TRUE	FALSE.TRUE
ENSMUSG00000111145.1	33.4711	0.00999126	FALSE	TRUE	FALSE.TRUE
ENSMUSG00000110777.2	29.5901	0.0159563	FALSE	TRUE	FALSE.TRUE
ENSMUSG00000110469.1	33.414	0.00440834	FALSE	TRUE	FALSE.TRUE
ENSMUSG00000110040.1	31.3953	0.0163307	FALSE	TRUE	FALSE.TRUE
ENSMUSG00000109324.2	28.5021	0.020412	FALSE	TRUE	FALSE.TRUE
ENSMUSG00000108596.1	33.259	0.0046879	FALSE	TRUE	FALSE.TRUE
ENSMUSG00000106722.3	29.1263	0.024091	FALSE	TRUE	FALSE.TRUE
ENSMUSG00000098557.1	31.6544	0.0131069	FALSE	TRUE	FALSE.TRUE
ENSMUSG00000098274.7	30.9924	0.0156806	FALSE	TRUE	FALSE.TRUE
ENSMUSG00000098112.8	29.0792	0.00899155	FALSE	TRUE	FALSE.TRUE
ENSMUSG00000097829.3	29.7746	0.011671	FALSE	TRUE	FALSE.TRUE
ENSMUSG00000097148.2	34.2862	0.0158449	FALSE	TRUE	FALSE.TRUE
ENSMUSG00000096210.2	29.4446	0.00917166	FALSE	TRUE	FALSE.TRUE
ENSMUSG00000094483.2	28.9362	0.00637919	FALSE	TRUE	FALSE.TRUE
ENSMUSG00000092116.1	28.7882	0.0172826	FALSE	TRUE	FALSE.TRUE
ENSMUSG00000091512.5	28.1403	0.0478722	FALSE	TRUE	FALSE.TRUE
ENSMUSG00000090862.3	32.4965	0.00690228	FALSE	TRUE	FALSE.TRUE
ENSMUSG00000090841.2	33.1486	0.00718414	FALSE	TRUE	FALSE.TRUE
ENSMUSG00000090272.9	27.1048	0.0343733	FALSE	TRUE	FALSE.TRUE
ENSMUSG00000089989.10	30.9524	0.0135743	FALSE	TRUE	FALSE.TRUE
ENSMUSG00000089917.7	27.1382	0.0177577	FALSE	TRUE	FALSE.TRUE
ENSMUSG00000086784.2	28.5224	0.0159701	FALSE	TRUE	FALSE.TRUE
ENSMUSG00000083780.8	33.0929	0.0310553	FALSE	TRUE	FALSE.TRUE
ENSMUSG00000079941.1	29.3426	0.0127263	FALSE	TRUE	FALSE.TRUE
ENSMUSG00000079834.2	28.3437	0.016921	FALSE	TRUE	FALSE.TRUE
ENSMUSG00000079658.9	29.5883	0.0126195	FALSE	TRUE	FALSE.TRUE
ENSMUSG00000079641.3	28.3351	0.0877257	FALSE	TRUE	FALSE.TRUE
ENSMUSG00000079477.9	33.5996	0.00897519	FALSE	TRUE	FALSE.TRUE
ENSMUSG00000079426.13	32.115	0.00931123	FALSE	TRUE	FALSE.TRUE
ENSMUSG00000079316.10	28.1157	0.0188014	FALSE	TRUE	FALSE.TRUE
ENSMUSG00000079293.11	28.1854	0.0266905	FALSE	TRUE	FALSE.TRUE
ENSMUSG00000078812.10	32.5813	0.00690874	FALSE	TRUE	FALSE.TRUE
ENSMUSG00000078656.11	28.1211	0.00987544	FALSE	TRUE	FALSE.TRUE
ENSMUSG00000078652.9	28.1107	0.0277017	FALSE	TRUE	FALSE.TRUE
ENSMUSG00000078517.12	27.9882	0.0103788	FALSE	TRUE	FALSE.TRUE
ENSMUSG00000078515.4	30.0256	0.0054306	FALSE	TRUE	FALSE.TRUE
ENSMUSG00000078453.3	28.0684	0.072574	FALSE	TRUE	FALSE.TRUE
ENSMUSG00000078427.3	28.6097	0.0191907	FALSE	TRUE	FALSE.TRUE
ENSMUSG00000076441.9	28.1587	0.0347016	FALSE	TRUE	FALSE.TRUE
ENSMUSG00000076432.13	31.2474	0.00676783	FALSE	TRUE	FALSE.TRUE
ENSMUSG00000075415.13	28.0595	0.0213954	FALSE	TRUE	FALSE.TRUE
ENSMUSG00000075229.11	27.1307	0.0163587	FALSE	TRUE	FALSE.TRUE
ENSMUSG00000074797.11	28.747	0.0118693	FALSE	TRUE	FALSE.TRUE
ENSMUSG00000074781.5	30.6359	0.00626065	FALSE	TRUE	FALSE.TRUE
ENSMUSG00000074698.10	28.6026	0.00752651	FALSE	TRUE	FALSE.TRUE
ENSMUSG00000074656.12	30.5068	0.00708551	FALSE	TRUE	FALSE.TRUE
ENSMUSG00000074643.12	28.376	0.01415	FALSE	TRUE	FALSE.TRUE
ENSMUSG00000074582.10	27.9107	0.0357646	FALSE	TRUE	FALSE.TRUE
ENSMUSG00000074030.3	27.6306	0.0177231	FALSE	TRUE	FALSE.TRUE
ENSMUSG00000073987.4	30.695	0.0289904	FALSE	TRUE	FALSE.TRUE
ENSMUSG00000073982.11	31.6254	0.00650954	FALSE	TRUE	FALSE.TRUE
ENSMUSG00000073838.10	31.4349	0.00351285	FALSE	TRUE	FALSE.TRUE
ENSMUSG00000073702.11	29.5267	0.0429369	FALSE	TRUE	FALSE.TRUE
ENSMUSG00000073678.4	28.9681	0.0194288	FALSE	TRUE	FALSE.TRUE
ENSMUSG00000073643.11	28.2218	0.00676766	FALSE	TRUE	FALSE.TRUE
ENSMUSG00000073639.6	29.4845	0.00651366	FALSE	TRUE	FALSE.TRUE
ENSMUSG00000073490.11	29.8014	0.0245622	FALSE	TRUE	FALSE.TRUE
ENSMUSG00000073489.6	29.8017	0.0108487	FALSE	TRUE	FALSE.TRUE
ENSMUSG00000073435.10	30.2895	0.0274892	FALSE	TRUE	FALSE.TRUE
ENSMUSG00000073411.12	32.2073	0.00585128	FALSE	TRUE	FALSE.TRUE
ENSMUSG00000072812.4	28.3542	0.0319333	FALSE	TRUE	FALSE.TRUE
ENSMUSG00000072582.9	28.4271	0.0081727	FALSE	TRUE	FALSE.TRUE
ENSMUSG00000071866.12	34.7625	0.00697058	FALSE	TRUE	FALSE.TRUE
ENSMUSG00000071723.7	28.601	0.0199111	FALSE	TRUE	FALSE.TRUE
ENSMUSG00000071711.12	27.4128	0.0336856	FALSE	TRUE	FALSE.TRUE
ENSMUSG00000071659.4	30.242	0.0096288	FALSE	TRUE	FALSE.TRUE
ENSMUSG00000071655.12	28.8292	0.00847263	FALSE	TRUE	FALSE.TRUE
ENSMUSG00000071650.6	32.8598	0.00731671	FALSE	TRUE	FALSE.TRUE
ENSMUSG00000071646.9	29.0773	0.0208398	FALSE	TRUE	FALSE.TRUE
ENSMUSG00000071547.4	29.0708	0.0392764	FALSE	TRUE	FALSE.TRUE
ENSMUSG00000071528.4	28.1891	0.0375833	FALSE	TRUE	FALSE.TRUE
ENSMUSG00000071521.4	30.1066	0.0602804	FALSE	TRUE	FALSE.TRUE
ENSMUSG00000071415.6	30.2871	0.0323881	FALSE	TRUE	FALSE.TRUE
ENSMUSG00000071379.2	29.3421	0.00754673	FALSE	TRUE	FALSE.TRUE
ENSMUSG00000071172.13	30.3631	0.0156198	FALSE	TRUE	FALSE.TRUE
ENSMUSG00000071072.12	30.395	0.00729857	FALSE	TRUE	FALSE.TRUE
ENSMUSG00000070934.6	29.9097	0.0147505	FALSE	TRUE	FALSE.TRUE
ENSMUSG00000070780.11	27.7134	0.0257606	FALSE	TRUE	FALSE.TRUE
ENSMUSG00000070544.6	28.6084	0.0231646	FALSE	TRUE	FALSE.TRUE
ENSMUSG00000070372.11	31.7619	0.00523512	FALSE	TRUE	FALSE.TRUE
ENSMUSG00000070327.14	31.9183	0.0074928	FALSE	TRUE	FALSE.TRUE
ENSMUSG00000070319.6	29.7227	0.00989622	FALSE	TRUE	FALSE.TRUE
ENSMUSG00000070284.10	28.8637	0.00764816	FALSE	TRUE	FALSE.TRUE
ENSMUSG00000069833.13	30.0863	0.0124559	FALSE	TRUE	FALSE.TRUE
ENSMUSG00000069744.7	30.4971	0.00668952	FALSE	TRUE	FALSE.TRUE
ENSMUSG00000069662.5	29.1422	0.0183218	FALSE	TRUE	FALSE.TRUE
ENSMUSG00000069565.12	27.4537	0.0587351	FALSE	TRUE	FALSE.TRUE
ENSMUSG00000069516.8	33.9532	0.0166256	FALSE	TRUE	FALSE.TRUE
ENSMUSG00000069044.6	27.5762	0.00534827	FALSE	TRUE	FALSE.TRUE
ENSMUSG00000068882.13	30.4753	0.0106932	FALSE	TRUE	FALSE.TRUE
ENSMUSG00000068823.10	29.0039	0.0237629	FALSE	TRUE	FALSE.TRUE
ENSMUSG00000068798.10	28.3154	0.0248528	FALSE	TRUE	FALSE.TRUE
ENSMUSG00000068739.13	31.3071	0.00984672	FALSE	TRUE	FALSE.TRUE
ENSMUSG00000068699.12	30.1278	0.00792132	FALSE	TRUE	FALSE.TRUE
ENSMUSG00000068335.6	28.3691	0.00941422	FALSE	TRUE	FALSE.TRUE
ENSMUSG00000068329.12	28.2818	0.00741829	FALSE	TRUE	FALSE.TRUE
ENSMUSG00000068328.9	28.1311	0.00673051	FALSE	TRUE	FALSE.TRUE
ENSMUSG00000068220.6	35.1445	0.00226521	FALSE	TRUE	FALSE.TRUE
ENSMUSG00000068040.10	29.3267	0.00742248	FALSE	TRUE	FALSE.TRUE
ENSMUSG00000068039.13	32.379	0.00823136	FALSE	TRUE	FALSE.TRUE
ENSMUSG00000067713.7	28.135	0.00935483	FALSE	TRUE	FALSE.TRUE
ENSMUSG00000067288.13	29.635	0.0172235	FALSE	TRUE	FALSE.TRUE
ENSMUSG00000067274.10	33.0658	0.00907521	FALSE	TRUE	FALSE.TRUE
ENSMUSG00000067194.6	27.0404	0.0406721	FALSE	TRUE	FALSE.TRUE
ENSMUSG00000066979.6	29.4232	0.0171101	FALSE	TRUE	FALSE.TRUE
ENSMUSG00000066800.11	27.7727	0.0166578	FALSE	TRUE	FALSE.TRUE
ENSMUSG00000066621.12	29.9855	0.01261	FALSE	TRUE	FALSE.TRUE
ENSMUSG00000066551.12	30.2382	0.0135494	FALSE	TRUE	FALSE.TRUE
ENSMUSG00000066306.13	27.4588	0.0215774	FALSE	TRUE	FALSE.TRUE
ENSMUSG00000066232.4	29.4655	0.0206132	FALSE	TRUE	FALSE.TRUE
ENSMUSG00000066151.12	29.8997	0.00544761	FALSE	TRUE	FALSE.TRUE
ENSMUSG00000066148.3	27.4249	0.047955	FALSE	TRUE	FALSE.TRUE
ENSMUSG00000066037.14	28.3548	0.0232072	FALSE	TRUE	FALSE.TRUE
ENSMUSG00000066036.14	28.5491	0.00778443	FALSE	TRUE	FALSE.TRUE
ENSMUSG00000066026.14	28.863	0.0794158	FALSE	TRUE	FALSE.TRUE
ENSMUSG00000064356.3	28.4208	0.0655909	FALSE	TRUE	FALSE.TRUE
ENSMUSG00000064354.1	31.7348	0.0132325	FALSE	TRUE	FALSE.TRUE
ENSMUSG00000064351.1	28.6779	0.0115475	FALSE	TRUE	FALSE.TRUE
ENSMUSG00000064254.6	28.86	0.00891173	FALSE	TRUE	FALSE.TRUE
ENSMUSG00000064210.7	27.538	0.0124662	FALSE	TRUE	FALSE.TRUE
ENSMUSG00000063931.14	31.5109	0.00484978	FALSE	TRUE	FALSE.TRUE
ENSMUSG00000063904.4	30.9271	0.00658074	FALSE	TRUE	FALSE.TRUE
ENSMUSG00000063550.8	27.9682	0.0294295	FALSE	TRUE	FALSE.TRUE
ENSMUSG00000063480.8	28.0462	0.0521099	FALSE	TRUE	FALSE.TRUE
ENSMUSG00000063457.14	30.1778	0.0263251	FALSE	TRUE	FALSE.TRUE
ENSMUSG00000063445.14	27.4448	0.0142916	FALSE	TRUE	FALSE.TRUE
ENSMUSG00000063410.8	29.056	0.00802795	FALSE	TRUE	FALSE.TRUE
ENSMUSG00000063358.17	31.2679	0.00371017	FALSE	TRUE	FALSE.TRUE
ENSMUSG00000063316.13	31.931	0.00915498	FALSE	TRUE	FALSE.TRUE
ENSMUSG00000063273.11	29.8875	0.0141873	FALSE	TRUE	FALSE.TRUE
ENSMUSG00000063229.15	34.8276	0.00556668	FALSE	TRUE	FALSE.TRUE
ENSMUSG00000063065.13	29.9553	0.00973852	FALSE	TRUE	FALSE.TRUE
ENSMUSG00000062963.10	28.4253	0.00838184	FALSE	TRUE	FALSE.TRUE
ENSMUSG00000062937.7	29.4616	0.012569	FALSE	TRUE	FALSE.TRUE
ENSMUSG00000062867.13	30.3035	0.0117428	FALSE	TRUE	FALSE.TRUE
ENSMUSG00000062825.15	35.9658	0.00660532	FALSE	TRUE	FALSE.TRUE
ENSMUSG00000062647.16	32.4501	0.0149097	FALSE	TRUE	FALSE.TRUE
ENSMUSG00000062593.17	27.8814	0.0398749	FALSE	TRUE	FALSE.TRUE
ENSMUSG00000062515.3	31.1858	0.0543176	FALSE	TRUE	FALSE.TRUE
ENSMUSG00000062444.15	28.1471	0.0197995	FALSE	TRUE	FALSE.TRUE
ENSMUSG00000062328.8	31.3817	0.0107824	FALSE	TRUE	FALSE.TRUE
ENSMUSG00000062190.12	27.4677	0.0108406	FALSE	TRUE	FALSE.TRUE
ENSMUSG00000062127.11	27.0634	0.0465441	FALSE	TRUE	FALSE.TRUE
ENSMUSG00000062078.15	29.6898	0.00920435	FALSE	TRUE	FALSE.TRUE
ENSMUSG00000062075.13	28.5921	0.0104495	FALSE	TRUE	FALSE.TRUE
ENSMUSG00000062070.12	34.3932	0.00785402	FALSE	TRUE	FALSE.TRUE
ENSMUSG00000062054.7	28.4667	0.0111093	FALSE	TRUE	FALSE.TRUE
ENSMUSG00000062014.13	28.776	0.0391235	FALSE	TRUE	FALSE.TRUE
ENSMUSG00000062006.12	30.0108	0.00854296	FALSE	TRUE	FALSE.TRUE
ENSMUSG00000061983.7	31.9128	0.0115029	FALSE	TRUE	FALSE.TRUE
ENSMUSG00000061904.12	32.817	0.00355053	FALSE	TRUE	FALSE.TRUE
ENSMUSG00000061838.7	28.9765	0.00641763	FALSE	TRUE	FALSE.TRUE
ENSMUSG00000061816.15	27.8188	0.0465118	FALSE	TRUE	FALSE.TRUE
ENSMUSG00000061787.15	31.528	0.00800187	FALSE	TRUE	FALSE.TRUE
ENSMUSG00000061778.10	28.8256	0.0158235	FALSE	TRUE	FALSE.TRUE
ENSMUSG00000061758.13	29.2341	0.0367062	FALSE	TRUE	FALSE.TRUE
ENSMUSG00000061666.6	27.6946	0.0162108	FALSE	TRUE	FALSE.TRUE
ENSMUSG00000061665.7	28.1695	0.010592	FALSE	TRUE	FALSE.TRUE
ENSMUSG00000061559.15	27.9721	0.0163524	FALSE	TRUE	FALSE.TRUE
ENSMUSG00000061479.15	28.8124	0.0191222	FALSE	TRUE	FALSE.TRUE
ENSMUSG00000061477.4	31.9349	0.00852461	FALSE	TRUE	FALSE.TRUE
ENSMUSG00000061474.11	27.3421	0.013269	FALSE	TRUE	FALSE.TRUE
ENSMUSG00000061360.8	27.0529	0.0181368	FALSE	TRUE	FALSE.TRUE
ENSMUSG00000061315.14	30.6868	0.0103246	FALSE	TRUE	FALSE.TRUE
ENSMUSG00000061288.13	29.4218	0.0107694	FALSE	TRUE	FALSE.TRUE
ENSMUSG00000061232.16	30.0016	0.0176044	FALSE	TRUE	FALSE.TRUE
ENSMUSG00000061119.7	30.6129	0.0212177	FALSE	TRUE	FALSE.TRUE
ENSMUSG00000060992.9	28.1518	0.026856	FALSE	TRUE	FALSE.TRUE
ENSMUSG00000060938.14	31.3885	0.00650012	FALSE	TRUE	FALSE.TRUE
ENSMUSG00000060802.8	29.8982	0.0177476	FALSE	TRUE	FALSE.TRUE
ENSMUSG00000060636.14	30.2686	0.00474088	FALSE	TRUE	FALSE.TRUE
ENSMUSG00000060373.15	31.539	0.0110554	FALSE	TRUE	FALSE.TRUE
ENSMUSG00000060279.14	29.7588	0.00584266	FALSE	TRUE	FALSE.TRUE
ENSMUSG00000060216.15	28.7523	0.0150132	FALSE	TRUE	FALSE.TRUE
ENSMUSG00000060147.15	33.7904	0.00645322	FALSE	TRUE	FALSE.TRUE
ENSMUSG00000060126.14	31.6552	0.0127211	FALSE	TRUE	FALSE.TRUE
ENSMUSG00000060090.16	28.574	0.00834011	FALSE	TRUE	FALSE.TRUE
ENSMUSG00000060073.9	28.7627	0.0106643	FALSE	TRUE	FALSE.TRUE
ENSMUSG00000060036.14	30.3613	0.0248527	FALSE	TRUE	FALSE.TRUE
ENSMUSG00000060012.9	29.2544	0.0151284	FALSE	TRUE	FALSE.TRUE
ENSMUSG00000059970.7	33.8887	0.00480372	FALSE	TRUE	FALSE.TRUE
ENSMUSG00000059923.13	30.836	0.00538648	FALSE	TRUE	FALSE.TRUE
ENSMUSG00000059796.16	32.7419	0.0153853	FALSE	TRUE	FALSE.TRUE
ENSMUSG00000059734.7	27.5416	0.0798972	FALSE	TRUE	FALSE.TRUE
ENSMUSG00000059714.13	27.9105	0.0273941	FALSE	TRUE	FALSE.TRUE
ENSMUSG00000059555.6	27.1459	0.0119092	FALSE	TRUE	FALSE.TRUE
ENSMUSG00000059534.8	27.7611	0.0324476	FALSE	TRUE	FALSE.TRUE
ENSMUSG00000059447.13	31.7016	0.00738368	FALSE	TRUE	FALSE.TRUE
ENSMUSG00000059409.9	27.007	0.0864665	FALSE	TRUE	FALSE.TRUE
ENSMUSG00000059291.15	31.8227	0.012045	FALSE	TRUE	FALSE.TRUE
ENSMUSG00000059248.13	30.2425	0.00418406	FALSE	TRUE	FALSE.TRUE
ENSMUSG00000059208.15	28.4639	0.0504956	FALSE	TRUE	FALSE.TRUE
ENSMUSG00000059182.7	28.101	0.0284704	FALSE	TRUE	FALSE.TRUE
ENSMUSG00000059005.13	32.9977	0.00834131	FALSE	TRUE	FALSE.TRUE
ENSMUSG00000058997.8	27.4495	0.0372379	FALSE	TRUE	FALSE.TRUE
ENSMUSG00000058835.14	29.6901	0.0103994	FALSE	TRUE	FALSE.TRUE
ENSMUSG00000058799.16	30.6087	0.0219735	FALSE	TRUE	FALSE.TRUE
ENSMUSG00000058793.14	28.1432	0.0109543	FALSE	TRUE	FALSE.TRUE
ENSMUSG00000058773.2	32.1246	0.0233965	FALSE	TRUE	FALSE.TRUE
ENSMUSG00000058655.9	28.7996	0.0135664	FALSE	TRUE	FALSE.TRUE
ENSMUSG00000058624.13	28.2369	0.0241401	FALSE	TRUE	FALSE.TRUE
ENSMUSG00000058600.13	31.3426	0.00970248	FALSE	TRUE	FALSE.TRUE
ENSMUSG00000058587.9	29.8757	0.00907278	FALSE	TRUE	FALSE.TRUE
ENSMUSG00000058569.8	30.0774	0.00423544	FALSE	TRUE	FALSE.TRUE
ENSMUSG00000058558.12	32.0462	0.0101065	FALSE	TRUE	FALSE.TRUE
ENSMUSG00000058546.8	32.0174	0.00788136	FALSE	TRUE	FALSE.TRUE
ENSMUSG00000058486.11	29.6702	0.0124059	FALSE	TRUE	FALSE.TRUE
ENSMUSG00000058355.8	29.7723	0.0150613	FALSE	TRUE	FALSE.TRUE
ENSMUSG00000058240.14	28.067	0.00722025	FALSE	TRUE	FALSE.TRUE
ENSMUSG00000058135.12	29.4968	0.0201439	FALSE	TRUE	FALSE.TRUE
ENSMUSG00000058013.11	29.3948	0.0146086	FALSE	TRUE	FALSE.TRUE
ENSMUSG00000057863.6	29.8027	0.0218569	FALSE	TRUE	FALSE.TRUE
ENSMUSG00000057841.5	30.4649	0.0209841	FALSE	TRUE	FALSE.TRUE
ENSMUSG00000057789.14	28.5169	0.00948161	FALSE	TRUE	FALSE.TRUE
ENSMUSG00000057672.16	29.5158	0.00266766	FALSE	TRUE	FALSE.TRUE
ENSMUSG00000057554.13	27.1276	0.0282156	FALSE	TRUE	FALSE.TRUE
ENSMUSG00000057322.12	30.6551	0.0124041	FALSE	TRUE	FALSE.TRUE
ENSMUSG00000057278.8	28.5166	0.028518	FALSE	TRUE	FALSE.TRUE
ENSMUSG00000057230.14	27.6521	0.0172064	FALSE	TRUE	FALSE.TRUE
ENSMUSG00000057193.8	27.8088	0.0146238	FALSE	TRUE	FALSE.TRUE
ENSMUSG00000057113.13	31.3094	0.00993765	FALSE	TRUE	FALSE.TRUE
ENSMUSG00000056941.17	27.2447	0.0381239	FALSE	TRUE	FALSE.TRUE
ENSMUSG00000056917.13	27.2514	0.030405	FALSE	TRUE	FALSE.TRUE
ENSMUSG00000056851.14	29.4203	0.0188922	FALSE	TRUE	FALSE.TRUE
ENSMUSG00000056820.7	28.1578	0.00928766	FALSE	TRUE	FALSE.TRUE
ENSMUSG00000056737.14	35.2377	0.00411099	FALSE	TRUE	FALSE.TRUE
ENSMUSG00000056413.16	27.6129	0.011125	FALSE	TRUE	FALSE.TRUE
ENSMUSG00000056367.14	30.0697	0.0919019	FALSE	TRUE	FALSE.TRUE
ENSMUSG00000056305.4	27.2657	0.0395972	FALSE	TRUE	FALSE.TRUE
ENSMUSG00000056220.14	28.6644	0.0748372	FALSE	TRUE	FALSE.TRUE
ENSMUSG00000056201.8	35.1782	0.00256412	FALSE	TRUE	FALSE.TRUE
ENSMUSG00000056131.13	27.4837	0.0179483	FALSE	TRUE	FALSE.TRUE
ENSMUSG00000056076.13	31.2957	0.00842691	FALSE	TRUE	FALSE.TRUE
ENSMUSG00000055943.5	27.9122	0.00718794	FALSE	TRUE	FALSE.TRUE
ENSMUSG00000055839.6	29.7592	0.00942414	FALSE	TRUE	FALSE.TRUE
ENSMUSG00000055805.15	31.0082	0.0144509	FALSE	TRUE	FALSE.TRUE
ENSMUSG00000055762.16	31.5216	0.0101368	FALSE	TRUE	FALSE.TRUE
ENSMUSG00000055194.3	27.2181	0.0566329	FALSE	TRUE	FALSE.TRUE
ENSMUSG00000055065.7	31.5915	0.0143599	FALSE	TRUE	FALSE.TRUE
ENSMUSG00000054808.15	32.8498	0.00447296	FALSE	TRUE	FALSE.TRUE
ENSMUSG00000054766.13	30.0338	0.0163985	FALSE	TRUE	FALSE.TRUE
ENSMUSG00000054733.9	29.3637	0.0126483	FALSE	TRUE	FALSE.TRUE
ENSMUSG00000054717.7	31.3784	0.0322287	FALSE	TRUE	FALSE.TRUE
ENSMUSG00000054455.5	30.1923	0.00847463	FALSE	TRUE	FALSE.TRUE
ENSMUSG00000054428.12	28.8575	0.012904	FALSE	TRUE	FALSE.TRUE
ENSMUSG00000054408.9	28.5716	0.0275866	FALSE	TRUE	FALSE.TRUE
ENSMUSG00000053898.12	27.4451	0.075445	FALSE	TRUE	FALSE.TRUE
ENSMUSG00000053819.16	29.4296	0.00476248	FALSE	TRUE	FALSE.TRUE
ENSMUSG00000053768.13	28.119	0.0306218	FALSE	TRUE	FALSE.TRUE
ENSMUSG00000053565.10	28.8398	0.0160269	FALSE	TRUE	FALSE.TRUE
ENSMUSG00000053510.12	29.016	0.0220223	FALSE	TRUE	FALSE.TRUE
ENSMUSG00000053398.11	29.377	0.0366823	FALSE	TRUE	FALSE.TRUE
ENSMUSG00000053329.7	28.6013	0.0124122	FALSE	TRUE	FALSE.TRUE
ENSMUSG00000053291.15	28.0238	0.0127002	FALSE	TRUE	FALSE.TRUE
ENSMUSG00000053158.10	27.425	0.0180129	FALSE	TRUE	FALSE.TRUE
ENSMUSG00000052889.11	27.9579	0.0143658	FALSE	TRUE	FALSE.TRUE
ENSMUSG00000052833.9	29.1219	0.0166774	FALSE	TRUE	FALSE.TRUE
ENSMUSG00000052738.14	27.4512	0.0591673	FALSE	TRUE	FALSE.TRUE
ENSMUSG00000052688.12	27.8977	0.0511962	FALSE	TRUE	FALSE.TRUE
ENSMUSG00000052681.8	31.4288	0.00486895	FALSE	TRUE	FALSE.TRUE
ENSMUSG00000052593.16	27.7234	0.0617857	FALSE	TRUE	FALSE.TRUE
ENSMUSG00000052459.13	33.035	0.00945738	FALSE	TRUE	FALSE.TRUE
ENSMUSG00000052456.9	30.5056	0.00607101	FALSE	TRUE	FALSE.TRUE
ENSMUSG00000052397.8	28.8775	0.029423	FALSE	TRUE	FALSE.TRUE
ENSMUSG00000052337.15	29.1307	0.00894513	FALSE	TRUE	FALSE.TRUE
ENSMUSG00000052296.7	27.0092	0.0395844	FALSE	TRUE	FALSE.TRUE
ENSMUSG00000052139.18	27.5522	0.0108576	FALSE	TRUE	FALSE.TRUE
ENSMUSG00000052102.15	31.1508	0.00443156	FALSE	TRUE	FALSE.TRUE
ENSMUSG00000052085.7	30.2532	0.00981772	FALSE	TRUE	FALSE.TRUE
ENSMUSG00000051695.6	32.1668	0.0180915	FALSE	TRUE	FALSE.TRUE
ENSMUSG00000051627.3	31.7853	0.0182908	FALSE	TRUE	FALSE.TRUE
ENSMUSG00000051506.17	29.3761	0.0147996	FALSE	TRUE	FALSE.TRUE
ENSMUSG00000051495.7	27.6112	0.0247872	FALSE	TRUE	FALSE.TRUE
ENSMUSG00000051483.9	30.5338	0.00825174	FALSE	TRUE	FALSE.TRUE
ENSMUSG00000051439.7	31.5334	0.0295349	FALSE	TRUE	FALSE.TRUE
ENSMUSG00000051412.6	27.8965	0.0278931	FALSE	TRUE	FALSE.TRUE
ENSMUSG00000051391.9	32.5463	0.00968628	FALSE	TRUE	FALSE.TRUE
ENSMUSG00000051343.11	29.1794	0.00553257	FALSE	TRUE	FALSE.TRUE
ENSMUSG00000051329.13	27.2567	0.0266448	FALSE	TRUE	FALSE.TRUE
ENSMUSG00000051223.14	29.7526	0.0085009	FALSE	TRUE	FALSE.TRUE
ENSMUSG00000051154.11	28.3696	0.00804775	FALSE	TRUE	FALSE.TRUE
ENSMUSG00000051062.6	28.5129	0.0521232	FALSE	TRUE	FALSE.TRUE
ENSMUSG00000051007.15	28.4573	0.00852779	FALSE	TRUE	FALSE.TRUE
ENSMUSG00000050856.16	29.8083	0.00689493	FALSE	TRUE	FALSE.TRUE
ENSMUSG00000050812.18	29.8088	0.0147992	FALSE	TRUE	FALSE.TRUE
ENSMUSG00000050721.9	31.8647	0.00684336	FALSE	TRUE	FALSE.TRUE
ENSMUSG00000050697.9	27.9455	0.0126284	FALSE	TRUE	FALSE.TRUE
ENSMUSG00000050627.13	28.2152	0.0115556	FALSE	TRUE	FALSE.TRUE
ENSMUSG00000050379.15	27.0443	0.0857849	FALSE	TRUE	FALSE.TRUE
ENSMUSG00000050148.9	27.4904	0.0261157	FALSE	TRUE	FALSE.TRUE
ENSMUSG00000050017.11	29.0393	0.019286	FALSE	TRUE	FALSE.TRUE
ENSMUSG00000049988.5	29.0505	0.0187661	FALSE	TRUE	FALSE.TRUE
ENSMUSG00000049734.9	28.2457	0.0253007	FALSE	TRUE	FALSE.TRUE
ENSMUSG00000049723.14	29.7963	0.0450303	FALSE	TRUE	FALSE.TRUE
ENSMUSG00000049550.17	27.7117	0.016965	FALSE	TRUE	FALSE.TRUE
ENSMUSG00000049539.3	31.3816	0.0170847	FALSE	TRUE	FALSE.TRUE
ENSMUSG00000049517.8	31.0074	0.00536492	FALSE	TRUE	FALSE.TRUE
ENSMUSG00000049502.17	27.4671	0.037895	FALSE	TRUE	FALSE.TRUE
ENSMUSG00000049439.13	27.5111	0.0174631	FALSE	TRUE	FALSE.TRUE
ENSMUSG00000049401.10	27.3212	0.0500166	FALSE	TRUE	FALSE.TRUE
ENSMUSG00000049130.6	29.2956	0.0193764	FALSE	TRUE	FALSE.TRUE
ENSMUSG00000048865.16	28.3098	0.0101378	FALSE	TRUE	FALSE.TRUE
ENSMUSG00000048612.16	32.3161	0.00698217	FALSE	TRUE	FALSE.TRUE
ENSMUSG00000048578.11	29.3583	0.00359464	FALSE	TRUE	FALSE.TRUE
ENSMUSG00000048120.16	28.0728	0.0370446	FALSE	TRUE	FALSE.TRUE
ENSMUSG00000048087.6	30.8932	0.00785312	FALSE	TRUE	FALSE.TRUE
ENSMUSG00000048076.14	30.8204	0.00768345	FALSE	TRUE	FALSE.TRUE
ENSMUSG00000047879.17	30.8492	0.00744063	FALSE	TRUE	FALSE.TRUE
ENSMUSG00000047675.15	32.6293	0.00971653	FALSE	TRUE	FALSE.TRUE
ENSMUSG00000047565.5	28.4242	0.00945794	FALSE	TRUE	FALSE.TRUE
ENSMUSG00000047557.2	28.59	0.0071729	FALSE	TRUE	FALSE.TRUE
ENSMUSG00000047459.14	27.4892	0.0436323	FALSE	TRUE	FALSE.TRUE
ENSMUSG00000047423.10	27.1177	0.0152971	FALSE	TRUE	FALSE.TRUE
ENSMUSG00000047213.14	27.7822	0.0234289	FALSE	TRUE	FALSE.TRUE
ENSMUSG00000047187.9	30.7525	0.00370399	FALSE	TRUE	FALSE.TRUE
ENSMUSG00000047126.17	31.7286	0.00212322	FALSE	TRUE	FALSE.TRUE
ENSMUSG00000046949.16	29.3961	0.00853077	FALSE	TRUE	FALSE.TRUE
ENSMUSG00000046865.7	28.0912	0.0136988	FALSE	TRUE	FALSE.TRUE
ENSMUSG00000046841.5	30.1887	0.00686057	FALSE	TRUE	FALSE.TRUE
ENSMUSG00000046805.10	32.2412	0.00314437	FALSE	TRUE	FALSE.TRUE
ENSMUSG00000046707.9	27.9808	0.00783273	FALSE	TRUE	FALSE.TRUE
ENSMUSG00000046434.16	31.9902	0.0132036	FALSE	TRUE	FALSE.TRUE
ENSMUSG00000046173.3	29.0763	0.0382293	FALSE	TRUE	FALSE.TRUE
ENSMUSG00000046032.16	29.818	0.00321405	FALSE	TRUE	FALSE.TRUE
ENSMUSG00000046020.13	27.7589	0.00489332	FALSE	TRUE	FALSE.TRUE
ENSMUSG00000045962.16	28.1126	0.0135165	FALSE	TRUE	FALSE.TRUE
ENSMUSG00000045868.12	29.9125	0.018931	FALSE	TRUE	FALSE.TRUE
ENSMUSG00000045827.10	27.326	0.034073	FALSE	TRUE	FALSE.TRUE
ENSMUSG00000045679.14	27.7757	0.0809957	FALSE	TRUE	FALSE.TRUE
ENSMUSG00000045594.10	30.5806	0.0293908	FALSE	TRUE	FALSE.TRUE
ENSMUSG00000045427.13	29.4026	0.00869368	FALSE	TRUE	FALSE.TRUE
ENSMUSG00000045410.18	31.2414	0.00430722	FALSE	TRUE	FALSE.TRUE
ENSMUSG00000045374.18	27.1356	0.0268204	FALSE	TRUE	FALSE.TRUE
ENSMUSG00000045302.13	27.7411	0.00880163	FALSE	TRUE	FALSE.TRUE
ENSMUSG00000045210.8	27.3184	0.0149456	FALSE	TRUE	FALSE.TRUE
ENSMUSG00000045128.9	31.4884	0.0104128	FALSE	TRUE	FALSE.TRUE
ENSMUSG00000044894.14	27.6849	0.0133092	FALSE	TRUE	FALSE.TRUE
ENSMUSG00000044573.16	28.665	0.0552648	FALSE	TRUE	FALSE.TRUE
ENSMUSG00000044533.15	31.7868	0.0198326	FALSE	TRUE	FALSE.TRUE
ENSMUSG00000044155.11	27.5049	0.026817	FALSE	TRUE	FALSE.TRUE
ENSMUSG00000044147.8	30.7077	0.0115439	FALSE	TRUE	FALSE.TRUE
ENSMUSG00000043991.5	29.5807	0.00842032	FALSE	TRUE	FALSE.TRUE
ENSMUSG00000043733.14	28.9081	0.011779	FALSE	TRUE	FALSE.TRUE
ENSMUSG00000043716.13	32.611	0.0126349	FALSE	TRUE	FALSE.TRUE
ENSMUSG00000043445.7	28.0037	0.0139076	FALSE	TRUE	FALSE.TRUE
ENSMUSG00000043263.13	27.1543	0.0669434	FALSE	TRUE	FALSE.TRUE
ENSMUSG00000043157.8	27.5759	0.0517075	FALSE	TRUE	FALSE.TRUE
ENSMUSG00000043004.13	28.5134	0.0319547	FALSE	TRUE	FALSE.TRUE
ENSMUSG00000042997.13	29.2624	0.0418941	FALSE	TRUE	FALSE.TRUE
ENSMUSG00000042870.15	29.3935	0.0133575	FALSE	TRUE	FALSE.TRUE
ENSMUSG00000042770.8	29.2438	0.0109884	FALSE	TRUE	FALSE.TRUE
ENSMUSG00000042699.11	27.7023	0.0177395	FALSE	TRUE	FALSE.TRUE
ENSMUSG00000042684.8	29.0714	0.00803387	FALSE	TRUE	FALSE.TRUE
ENSMUSG00000042569.13	27.1777	0.0227544	FALSE	TRUE	FALSE.TRUE
ENSMUSG00000042524.14	29.5016	0.0260939	FALSE	TRUE	FALSE.TRUE
ENSMUSG00000042520.16	29.5584	0.0177759	FALSE	TRUE	FALSE.TRUE
ENSMUSG00000042331.13	27.984	0.0166938	FALSE	TRUE	FALSE.TRUE
ENSMUSG00000042228.14	29.8866	0.0115082	FALSE	TRUE	FALSE.TRUE
ENSMUSG00000042111.9	27.1982	0.0393323	FALSE	TRUE	FALSE.TRUE
ENSMUSG00000042082.7	28.924	0.0301762	FALSE	TRUE	FALSE.TRUE
ENSMUSG00000042079.13	31.3677	0.0169101	FALSE	TRUE	FALSE.TRUE
ENSMUSG00000042073.15	27.9056	0.0105786	FALSE	TRUE	FALSE.TRUE
ENSMUSG00000042032.13	28.6421	0.0157433	FALSE	TRUE	FALSE.TRUE
ENSMUSG00000042015.17	27.1763	0.0382819	FALSE	TRUE	FALSE.TRUE
ENSMUSG00000041959.14	31.0229	0.00862343	FALSE	TRUE	FALSE.TRUE
ENSMUSG00000041958.10	27.8232	0.0309909	FALSE	TRUE	FALSE.TRUE
ENSMUSG00000041926.15	31.7635	0.00619545	FALSE	TRUE	FALSE.TRUE
ENSMUSG00000041891.16	29.6228	0.00724203	FALSE	TRUE	FALSE.TRUE
ENSMUSG00000041879.13	27.8131	0.0314764	FALSE	TRUE	FALSE.TRUE
ENSMUSG00000041870.16	27.5143	0.0454722	FALSE	TRUE	FALSE.TRUE
ENSMUSG00000041859.10	28.9507	0.0524257	FALSE	TRUE	FALSE.TRUE
ENSMUSG00000041836.10	28.1159	0.00717577	FALSE	TRUE	FALSE.TRUE
ENSMUSG00000041815.14	27.0005	0.0299527	FALSE	TRUE	FALSE.TRUE
ENSMUSG00000041763.14	31.161	0.0087101	FALSE	TRUE	FALSE.TRUE
ENSMUSG00000041736.7	27.7204	0.0507037	FALSE	TRUE	FALSE.TRUE
ENSMUSG00000041685.16	27.7513	0.0129993	FALSE	TRUE	FALSE.TRUE
ENSMUSG00000041638.18	30.0246	0.0150366	FALSE	TRUE	FALSE.TRUE
ENSMUSG00000041459.15	29.89	0.00882261	FALSE	TRUE	FALSE.TRUE
ENSMUSG00000041453.12	30.439	0.0147999	FALSE	TRUE	FALSE.TRUE
ENSMUSG00000041426.12	27.1542	0.013972	FALSE	TRUE	FALSE.TRUE
ENSMUSG00000041417.15	27.6868	0.0106072	FALSE	TRUE	FALSE.TRUE
ENSMUSG00000041362.17	29.4828	0.00732697	FALSE	TRUE	FALSE.TRUE
ENSMUSG00000041236.8	28.5988	0.0126918	FALSE	TRUE	FALSE.TRUE
ENSMUSG00000041133.11	29.8285	0.016943	FALSE	TRUE	FALSE.TRUE
ENSMUSG00000041126.16	28.488	0.0599598	FALSE	TRUE	FALSE.TRUE
ENSMUSG00000041112.17	31.0943	0.00879989	FALSE	TRUE	FALSE.TRUE
ENSMUSG00000040990.17	29.1464	0.0187509	FALSE	TRUE	FALSE.TRUE
ENSMUSG00000040952.16	30.6821	0.0132701	FALSE	TRUE	FALSE.TRUE
ENSMUSG00000040945.13	28.9085	0.0332919	FALSE	TRUE	FALSE.TRUE
ENSMUSG00000040907.15	28.2527	0.0238528	FALSE	TRUE	FALSE.TRUE
ENSMUSG00000040824.3	29.2911	0.0208755	FALSE	TRUE	FALSE.TRUE
ENSMUSG00000040813.16	27.6253	0.0227311	FALSE	TRUE	FALSE.TRUE
ENSMUSG00000040809.10	30.7179	0.0147241	FALSE	TRUE	FALSE.TRUE
ENSMUSG00000040760.11	27.7195	0.015862	FALSE	TRUE	FALSE.TRUE
ENSMUSG00000040731.13	30.0901	0.0178267	FALSE	TRUE	FALSE.TRUE
ENSMUSG00000040725.13	28.3729	0.0235287	FALSE	TRUE	FALSE.TRUE
ENSMUSG00000040713.12	30.3226	0.013799	FALSE	TRUE	FALSE.TRUE
ENSMUSG00000040711.8	29.2214	0.00763508	FALSE	TRUE	FALSE.TRUE
ENSMUSG00000040675.17	29.6919	0.0141631	FALSE	TRUE	FALSE.TRUE
ENSMUSG00000040659.3	33.0889	0.00367609	FALSE	TRUE	FALSE.TRUE
ENSMUSG00000040618.7	28.2009	0.0220525	FALSE	TRUE	FALSE.TRUE
ENSMUSG00000040613.14	28.1706	0.0263062	FALSE	TRUE	FALSE.TRUE
ENSMUSG00000040552.8	28.1402	0.0266697	FALSE	TRUE	FALSE.TRUE
ENSMUSG00000040549.16	29.0852	0.0128403	FALSE	TRUE	FALSE.TRUE
ENSMUSG00000040521.11	27.6851	0.0143651	FALSE	TRUE	FALSE.TRUE
ENSMUSG00000040479.12	27.1627	0.0232433	FALSE	TRUE	FALSE.TRUE
ENSMUSG00000040472.15	27.0176	0.0208346	FALSE	TRUE	FALSE.TRUE
ENSMUSG00000040466.16	32.5698	0.00426916	FALSE	TRUE	FALSE.TRUE
ENSMUSG00000040463.16	30.551	0.0214225	FALSE	TRUE	FALSE.TRUE
ENSMUSG00000040354.14	30.2165	0.0116003	FALSE	TRUE	FALSE.TRUE
ENSMUSG00000040345.10	28.6747	0.0216113	FALSE	TRUE	FALSE.TRUE
ENSMUSG00000040322.10	27.6696	0.0115166	FALSE	TRUE	FALSE.TRUE
ENSMUSG00000040296.15	29.4473	0.0098202	FALSE	TRUE	FALSE.TRUE
ENSMUSG00000040249.15	32.8214	0.00910976	FALSE	TRUE	FALSE.TRUE
ENSMUSG00000040236.4	27.1483	0.0579591	FALSE	TRUE	FALSE.TRUE
ENSMUSG00000040048.14	28.193	0.0129138	FALSE	TRUE	FALSE.TRUE
ENSMUSG00000040033.16	28.4061	0.0142085	FALSE	TRUE	FALSE.TRUE
ENSMUSG00000040028.10	30.6238	0.0136061	FALSE	TRUE	FALSE.TRUE
ENSMUSG00000039959.13	29.7373	0.00697567	FALSE	TRUE	FALSE.TRUE
ENSMUSG00000039886.8	27.5632	0.0220355	FALSE	TRUE	FALSE.TRUE
ENSMUSG00000039853.18	28.6434	0.0095101	FALSE	TRUE	FALSE.TRUE
ENSMUSG00000039745.8	28.5771	0.0124267	FALSE	TRUE	FALSE.TRUE
ENSMUSG00000039740.6	27.6661	0.00993903	FALSE	TRUE	FALSE.TRUE
ENSMUSG00000039703.15	28.931	0.0123201	FALSE	TRUE	FALSE.TRUE
ENSMUSG00000039682.12	30.0428	0.0105356	FALSE	TRUE	FALSE.TRUE
ENSMUSG00000039637.15	31.276	0.00370503	FALSE	TRUE	FALSE.TRUE
ENSMUSG00000039621.13	27.139	0.0449397	FALSE	TRUE	FALSE.TRUE
ENSMUSG00000039616.10	29.3073	0.0170259	FALSE	TRUE	FALSE.TRUE
ENSMUSG00000039515.11	29.4887	0.00669707	FALSE	TRUE	FALSE.TRUE
ENSMUSG00000039450.11	28.271	0.00309401	FALSE	TRUE	FALSE.TRUE
ENSMUSG00000039361.11	30.9276	0.00472874	FALSE	TRUE	FALSE.TRUE
ENSMUSG00000039318.12	28.2223	0.0121031	FALSE	TRUE	FALSE.TRUE
ENSMUSG00000039316.14	28.8511	0.0127064	FALSE	TRUE	FALSE.TRUE
ENSMUSG00000039294.14	27.708	0.0101949	FALSE	TRUE	FALSE.TRUE
ENSMUSG00000039263.16	27.6601	0.017551	FALSE	TRUE	FALSE.TRUE
ENSMUSG00000039234.11	28.125	0.0210144	FALSE	TRUE	FALSE.TRUE
ENSMUSG00000039230.14	28.833	0.0126691	FALSE	TRUE	FALSE.TRUE
ENSMUSG00000039221.10	27.9726	0.0759269	FALSE	TRUE	FALSE.TRUE
ENSMUSG00000039206.13	29.9942	0.0255024	FALSE	TRUE	FALSE.TRUE
ENSMUSG00000039197.10	28.9229	0.0120282	FALSE	TRUE	FALSE.TRUE
ENSMUSG00000039145.16	27.2099	0.0272475	FALSE	TRUE	FALSE.TRUE
ENSMUSG00000039109.16	30.4482	0.0301486	FALSE	TRUE	FALSE.TRUE
ENSMUSG00000039105.6	30.8231	0.00713528	FALSE	TRUE	FALSE.TRUE
ENSMUSG00000039067.5	30.8693	0.003586	FALSE	TRUE	FALSE.TRUE
ENSMUSG00000039062.15	34.4941	0.014115	FALSE	TRUE	FALSE.TRUE
ENSMUSG00000039001.12	29.2572	0.0201346	FALSE	TRUE	FALSE.TRUE
ENSMUSG00000038991.17	29.9452	0.0232286	FALSE	TRUE	FALSE.TRUE
ENSMUSG00000038976.12	28.1635	0.0162758	FALSE	TRUE	FALSE.TRUE
ENSMUSG00000038965.17	31.3476	0.0043536	FALSE	TRUE	FALSE.TRUE
ENSMUSG00000038900.17	32.0297	0.0101539	FALSE	TRUE	FALSE.TRUE
ENSMUSG00000038845.11	31.3741	0.00491041	FALSE	TRUE	FALSE.TRUE
ENSMUSG00000038828.13	29.0432	0.00858666	FALSE	TRUE	FALSE.TRUE
ENSMUSG00000038776.13	28.2561	0.0170315	FALSE	TRUE	FALSE.TRUE
ENSMUSG00000038759.15	31.3008	0.011629	FALSE	TRUE	FALSE.TRUE
ENSMUSG00000038722.17	27.6563	0.025742	FALSE	TRUE	FALSE.TRUE
ENSMUSG00000038717.8	29.8981	0.0130874	FALSE	TRUE	FALSE.TRUE
ENSMUSG00000038712.16	28.5176	0.0165041	FALSE	TRUE	FALSE.TRUE
ENSMUSG00000038650.15	34.2987	0.00450645	FALSE	TRUE	FALSE.TRUE
ENSMUSG00000038642.10	35.0173	0.0274318	FALSE	TRUE	FALSE.TRUE
ENSMUSG00000038612.16	27.4187	0.0283204	FALSE	TRUE	FALSE.TRUE
ENSMUSG00000038608.15	28.9961	0.00505563	FALSE	TRUE	FALSE.TRUE
ENSMUSG00000038525.16	27.5144	0.0122297	FALSE	TRUE	FALSE.TRUE
ENSMUSG00000038503.15	27.4195	0.0230254	FALSE	TRUE	FALSE.TRUE
ENSMUSG00000038467.15	28.8378	0.0131367	FALSE	TRUE	FALSE.TRUE
ENSMUSG00000038462.3	28.7306	0.00587542	FALSE	TRUE	FALSE.TRUE
ENSMUSG00000038429.10	31.4008	0.00536786	FALSE	TRUE	FALSE.TRUE
ENSMUSG00000038387.9	28.2468	0.00834796	FALSE	TRUE	FALSE.TRUE
ENSMUSG00000038366.15	31.9821	0.00678197	FALSE	TRUE	FALSE.TRUE
ENSMUSG00000038286.11	28.8667	0.0192455	FALSE	TRUE	FALSE.TRUE
ENSMUSG00000038274.13	29.5022	0.0187554	FALSE	TRUE	FALSE.TRUE
ENSMUSG00000038178.16	27.3285	0.0583965	FALSE	TRUE	FALSE.TRUE
ENSMUSG00000038160.7	28.4724	0.00544598	FALSE	TRUE	FALSE.TRUE
ENSMUSG00000038147.13	29.8763	0.0272738	FALSE	TRUE	FALSE.TRUE
ENSMUSG00000038112.15	30.3553	0.00898159	FALSE	TRUE	FALSE.TRUE
ENSMUSG00000038084.16	27.453	0.0157902	FALSE	TRUE	FALSE.TRUE
ENSMUSG00000038024.17	30.2622	0.00746696	FALSE	TRUE	FALSE.TRUE
ENSMUSG00000038014.7	30.4076	0.00490821	FALSE	TRUE	FALSE.TRUE
ENSMUSG00000037902.18	30.8857	0.00743166	FALSE	TRUE	FALSE.TRUE
ENSMUSG00000037851.13	30.6806	0.00933188	FALSE	TRUE	FALSE.TRUE
ENSMUSG00000037820.15	29.6551	0.0065395	FALSE	TRUE	FALSE.TRUE
ENSMUSG00000037805.15	32.0435	0.0114129	FALSE	TRUE	FALSE.TRUE
ENSMUSG00000037742.14	35.6449	0.00790738	FALSE	TRUE	FALSE.TRUE
ENSMUSG00000037731.5	28.4588	0.0106065	FALSE	TRUE	FALSE.TRUE
ENSMUSG00000037720.16	29.1024	0.00506427	FALSE	TRUE	FALSE.TRUE
ENSMUSG00000037679.9	27.4374	0.0666013	FALSE	TRUE	FALSE.TRUE
ENSMUSG00000037669.15	27.3823	0.0134502	FALSE	TRUE	FALSE.TRUE
ENSMUSG00000037608.16	28.0687	0.0224758	FALSE	TRUE	FALSE.TRUE
ENSMUSG00000037601.11	29.51	0.0294576	FALSE	TRUE	FALSE.TRUE
ENSMUSG00000037563.15	32.5556	0.00609153	FALSE	TRUE	FALSE.TRUE
ENSMUSG00000037470.14	31.4501	0.0081794	FALSE	TRUE	FALSE.TRUE
ENSMUSG00000037416.13	27.2594	0.0094329	FALSE	TRUE	FALSE.TRUE
ENSMUSG00000037373.12	29.1525	0.0106277	FALSE	TRUE	FALSE.TRUE
ENSMUSG00000037364.12	29.2143	0.0113197	FALSE	TRUE	FALSE.TRUE
ENSMUSG00000037361.8	27.3305	0.0253337	FALSE	TRUE	FALSE.TRUE
ENSMUSG00000037351.9	28.5474	0.0109704	FALSE	TRUE	FALSE.TRUE
ENSMUSG00000037331.15	27.8682	0.0279412	FALSE	TRUE	FALSE.TRUE
ENSMUSG00000037321.17	27.3699	0.0176127	FALSE	TRUE	FALSE.TRUE
ENSMUSG00000037295.7	27.7245	0.0102822	FALSE	TRUE	FALSE.TRUE
ENSMUSG00000037242.8	32.0662	0.00447464	FALSE	TRUE	FALSE.TRUE
ENSMUSG00000037236.16	28.9954	0.0167371	FALSE	TRUE	FALSE.TRUE
ENSMUSG00000037234.17	27.8272	0.0154956	FALSE	TRUE	FALSE.TRUE
ENSMUSG00000037149.10	27.9468	0.0254067	FALSE	TRUE	FALSE.TRUE
ENSMUSG00000037070.10	27.5295	0.0430536	FALSE	TRUE	FALSE.TRUE
ENSMUSG00000037062.13	29.5912	0.00720637	FALSE	TRUE	FALSE.TRUE
ENSMUSG00000036943.9	30.4367	0.0236758	FALSE	TRUE	FALSE.TRUE
ENSMUSG00000036932.14	30.0705	0.00703512	FALSE	TRUE	FALSE.TRUE
ENSMUSG00000036908.17	28.5318	0.0130084	FALSE	TRUE	FALSE.TRUE
ENSMUSG00000036905.8	30.4632	0.0132913	FALSE	TRUE	FALSE.TRUE
ENSMUSG00000036896.5	30.3758	0.0109404	FALSE	TRUE	FALSE.TRUE
ENSMUSG00000036894.3	29.9231	0.00904702	FALSE	TRUE	FALSE.TRUE
ENSMUSG00000036887.5	27.1354	0.0813202	FALSE	TRUE	FALSE.TRUE
ENSMUSG00000036880.10	31.2744	0.00407225	FALSE	TRUE	FALSE.TRUE
ENSMUSG00000036820.12	30.8028	0.00745476	FALSE	TRUE	FALSE.TRUE
ENSMUSG00000036781.13	28.4258	0.00538113	FALSE	TRUE	FALSE.TRUE
ENSMUSG00000036751.7	29.6235	0.0193041	FALSE	TRUE	FALSE.TRUE
ENSMUSG00000036707.16	30.2394	0.00343457	FALSE	TRUE	FALSE.TRUE
ENSMUSG00000036698.11	27.2355	0.01569	FALSE	TRUE	FALSE.TRUE
ENSMUSG00000036644.15	27.0132	0.0546343	FALSE	TRUE	FALSE.TRUE
ENSMUSG00000036606.17	30.7635	0.0048934	FALSE	TRUE	FALSE.TRUE
ENSMUSG00000036550.16	28.0594	0.0378783	FALSE	TRUE	FALSE.TRUE
ENSMUSG00000036435.13	27.1231	0.0316574	FALSE	TRUE	FALSE.TRUE
ENSMUSG00000036427.5	31.7128	0.00613687	FALSE	TRUE	FALSE.TRUE
ENSMUSG00000036402.13	28.7377	0.0208512	FALSE	TRUE	FALSE.TRUE
ENSMUSG00000036371.6	29.7574	0.0144736	FALSE	TRUE	FALSE.TRUE
ENSMUSG00000036323.14	29.6376	0.0106242	FALSE	TRUE	FALSE.TRUE
ENSMUSG00000036270.16	28.5336	0.0223785	FALSE	TRUE	FALSE.TRUE
ENSMUSG00000036199.9	28.3645	0.012309	FALSE	TRUE	FALSE.TRUE
ENSMUSG00000036181.2	31.1795	0.0111758	FALSE	TRUE	FALSE.TRUE
ENSMUSG00000036104.12	27.817	0.00679576	FALSE	TRUE	FALSE.TRUE
ENSMUSG00000036067.12	27.9937	0.0242941	FALSE	TRUE	FALSE.TRUE
ENSMUSG00000035960.14	29.7111	0.010615	FALSE	TRUE	FALSE.TRUE
ENSMUSG00000035898.13	29.6766	0.00972906	FALSE	TRUE	FALSE.TRUE
ENSMUSG00000035726.8	28.9696	0.0273848	FALSE	TRUE	FALSE.TRUE
ENSMUSG00000035725.13	27.1315	0.0943691	FALSE	TRUE	FALSE.TRUE
ENSMUSG00000035697.14	30.1305	0.0160385	FALSE	TRUE	FALSE.TRUE
ENSMUSG00000035692.7	28.2678	0.0635035	FALSE	TRUE	FALSE.TRUE
ENSMUSG00000035561.5	28.8892	0.00704282	FALSE	TRUE	FALSE.TRUE
ENSMUSG00000035473.10	27.4841	0.0471842	FALSE	TRUE	FALSE.TRUE
ENSMUSG00000035284.10	29.3724	0.00870532	FALSE	TRUE	FALSE.TRUE
ENSMUSG00000035273.14	29.9171	0.00692728	FALSE	TRUE	FALSE.TRUE
ENSMUSG00000035227.7	29.6291	0.00295871	FALSE	TRUE	FALSE.TRUE
ENSMUSG00000035203.16	27.6346	0.0103349	FALSE	TRUE	FALSE.TRUE
ENSMUSG00000035199.6	29.694	0.00775797	FALSE	TRUE	FALSE.TRUE
ENSMUSG00000035152.14	30.7826	0.00498188	FALSE	TRUE	FALSE.TRUE
ENSMUSG00000035004.3	27.1673	0.0569924	FALSE	TRUE	FALSE.TRUE
ENSMUSG00000034994.10	34.927	0.00873335	FALSE	TRUE	FALSE.TRUE
ENSMUSG00000034993.7	34.4147	0.00722652	FALSE	TRUE	FALSE.TRUE
ENSMUSG00000034947.13	28.0324	0.0977936	FALSE	TRUE	FALSE.TRUE
ENSMUSG00000034892.8	29.2151	0.0335761	FALSE	TRUE	FALSE.TRUE
ENSMUSG00000034807.9	30.1766	0.0055273	FALSE	TRUE	FALSE.TRUE
ENSMUSG00000034744.13	30.2821	0.0145754	FALSE	TRUE	FALSE.TRUE
ENSMUSG00000034709.8	28.4687	0.0112426	FALSE	TRUE	FALSE.TRUE
ENSMUSG00000034708.12	31.9865	0.0104122	FALSE	TRUE	FALSE.TRUE
ENSMUSG00000034707.7	30.4412	0.0330573	FALSE	TRUE	FALSE.TRUE
ENSMUSG00000034659.14	27.9531	0.0746253	FALSE	TRUE	FALSE.TRUE
ENSMUSG00000034602.15	27.6012	0.0178338	FALSE	TRUE	FALSE.TRUE
ENSMUSG00000034595.17	29.1788	0.00495168	FALSE	TRUE	FALSE.TRUE
ENSMUSG00000034593.16	31.0348	0.0126583	FALSE	TRUE	FALSE.TRUE
ENSMUSG00000034566.10	31.6249	0.00503215	FALSE	TRUE	FALSE.TRUE
ENSMUSG00000034560.6	29.5152	0.00465002	FALSE	TRUE	FALSE.TRUE
ENSMUSG00000034480.18	27.6438	0.021476	FALSE	TRUE	FALSE.TRUE
ENSMUSG00000034459.8	27.3472	0.0508352	FALSE	TRUE	FALSE.TRUE
ENSMUSG00000034422.14	28.2952	0.0735779	FALSE	TRUE	FALSE.TRUE
ENSMUSG00000034341.17	27.372	0.0125208	FALSE	TRUE	FALSE.TRUE
ENSMUSG00000034330.10	31.1274	0.0122747	FALSE	TRUE	FALSE.TRUE
ENSMUSG00000034290.9	28.3862	0.00795485	FALSE	TRUE	FALSE.TRUE
ENSMUSG00000034216.12	28.9662	0.00843933	FALSE	TRUE	FALSE.TRUE
ENSMUSG00000034189.5	28.5484	0.0114896	FALSE	TRUE	FALSE.TRUE
ENSMUSG00000034187.18	27.7754	0.0100474	FALSE	TRUE	FALSE.TRUE
ENSMUSG00000034160.13	28.2131	0.0156586	FALSE	TRUE	FALSE.TRUE
ENSMUSG00000034120.18	30.0698	0.0201592	FALSE	TRUE	FALSE.TRUE
ENSMUSG00000034116.17	30.8968	0.00629082	FALSE	TRUE	FALSE.TRUE
ENSMUSG00000034088.15	28.9207	0.0116322	FALSE	TRUE	FALSE.TRUE
ENSMUSG00000034024.8	29.7397	0.0134758	FALSE	TRUE	FALSE.TRUE
ENSMUSG00000034021.15	27.2873	0.04833	FALSE	TRUE	FALSE.TRUE
ENSMUSG00000033940.8	27.0255	0.0227412	FALSE	TRUE	FALSE.TRUE
ENSMUSG00000033916.5	27.4407	0.0274829	FALSE	TRUE	FALSE.TRUE
ENSMUSG00000033813.15	28.2466	0.0231792	FALSE	TRUE	FALSE.TRUE
ENSMUSG00000033793.12	31.3747	0.00753612	FALSE	TRUE	FALSE.TRUE
ENSMUSG00000033777.4	30.1728	0.00468158	FALSE	TRUE	FALSE.TRUE
ENSMUSG00000033735.9	29.8269	0.00514537	FALSE	TRUE	FALSE.TRUE
ENSMUSG00000033732.10	30.8152	0.012422	FALSE	TRUE	FALSE.TRUE
ENSMUSG00000033712.6	28.5174	0.0271347	FALSE	TRUE	FALSE.TRUE
ENSMUSG00000033629.6	28.0546	0.00771565	FALSE	TRUE	FALSE.TRUE
ENSMUSG00000033540.18	28.1211	0.0247114	FALSE	TRUE	FALSE.TRUE
ENSMUSG00000033499.14	27.0263	0.0419967	FALSE	TRUE	FALSE.TRUE
ENSMUSG00000033400.14	27.3892	0.0204779	FALSE	TRUE	FALSE.TRUE
ENSMUSG00000033392.16	27.5121	0.0124136	FALSE	TRUE	FALSE.TRUE
ENSMUSG00000033382.15	27.7083	0.0092678	FALSE	TRUE	FALSE.TRUE
ENSMUSG00000033335.17	30.8904	0.0037109	FALSE	TRUE	FALSE.TRUE
ENSMUSG00000033307.7	32.2495	0.0116452	FALSE	TRUE	FALSE.TRUE
ENSMUSG00000033220.7	30.9934	0.00655385	FALSE	TRUE	FALSE.TRUE
ENSMUSG00000033192.5	28.181	0.0454485	FALSE	TRUE	FALSE.TRUE
ENSMUSG00000033184.14	29.9407	0.00637154	FALSE	TRUE	FALSE.TRUE
ENSMUSG00000033161.10	31.6718	0.00503356	FALSE	TRUE	FALSE.TRUE
ENSMUSG00000033128.9	27.5291	0.0211903	FALSE	TRUE	FALSE.TRUE
ENSMUSG00000033096.7	28.1115	0.0147031	FALSE	TRUE	FALSE.TRUE
ENSMUSG00000033066.16	28.5577	0.0230403	FALSE	TRUE	FALSE.TRUE
ENSMUSG00000033059.7	31.0477	0.00532362	FALSE	TRUE	FALSE.TRUE
ENSMUSG00000033047.5	27.2114	0.0508816	FALSE	TRUE	FALSE.TRUE
ENSMUSG00000033021.16	28.084	0.00821495	FALSE	TRUE	FALSE.TRUE
ENSMUSG00000032966.14	29.878	0.0107858	FALSE	TRUE	FALSE.TRUE
ENSMUSG00000032959.12	32.1829	0.00335871	FALSE	TRUE	FALSE.TRUE
ENSMUSG00000032939.14	29.2211	0.0108166	FALSE	TRUE	FALSE.TRUE
ENSMUSG00000032870.8	28.5199	0.00610556	FALSE	TRUE	FALSE.TRUE
ENSMUSG00000032812.18	29.7975	0.00632955	FALSE	TRUE	FALSE.TRUE
ENSMUSG00000032803.15	28.2219	0.0195636	FALSE	TRUE	FALSE.TRUE
ENSMUSG00000032788.15	32.5596	0.0134713	FALSE	TRUE	FALSE.TRUE
ENSMUSG00000032737.13	27.7373	0.0160642	FALSE	TRUE	FALSE.TRUE
ENSMUSG00000032667.17	28.9662	0.0085112	FALSE	TRUE	FALSE.TRUE
ENSMUSG00000032643.12	28.708	0.0197177	FALSE	TRUE	FALSE.TRUE
ENSMUSG00000032637.15	28.9229	0.0239801	FALSE	TRUE	FALSE.TRUE
ENSMUSG00000032612.14	28.6814	0.0100508	FALSE	TRUE	FALSE.TRUE
ENSMUSG00000032604.16	29.2863	0.0136037	FALSE	TRUE	FALSE.TRUE
ENSMUSG00000032602.6	28.2428	0.0206073	FALSE	TRUE	FALSE.TRUE
ENSMUSG00000032575.16	29.9611	0.0115115	FALSE	TRUE	FALSE.TRUE
ENSMUSG00000032562.13	32.9956	0.00401338	FALSE	TRUE	FALSE.TRUE
ENSMUSG00000032557.13	28.602	0.00695047	FALSE	TRUE	FALSE.TRUE
ENSMUSG00000032518.6	31.9245	0.0123549	FALSE	TRUE	FALSE.TRUE
ENSMUSG00000032479.15	29.1866	0.00586465	FALSE	TRUE	FALSE.TRUE
ENSMUSG00000032458.6	31.4801	0.00664138	FALSE	TRUE	FALSE.TRUE
ENSMUSG00000032437.10	28.9741	0.013061	FALSE	TRUE	FALSE.TRUE
ENSMUSG00000032436.17	27.829	0.00943887	FALSE	TRUE	FALSE.TRUE
ENSMUSG00000032435.9	30.3448	0.0061709	FALSE	TRUE	FALSE.TRUE
ENSMUSG00000032423.12	30.7326	0.0140329	FALSE	TRUE	FALSE.TRUE
ENSMUSG00000032412.8	30.7499	0.00632813	FALSE	TRUE	FALSE.TRUE
ENSMUSG00000032407.14	27.0513	0.0432238	FALSE	TRUE	FALSE.TRUE
ENSMUSG00000032399.8	33.1446	0.0198759	FALSE	TRUE	FALSE.TRUE
ENSMUSG00000032388.7	28.9639	0.0120043	FALSE	TRUE	FALSE.TRUE
ENSMUSG00000032383.7	32.5536	0.00431843	FALSE	TRUE	FALSE.TRUE
ENSMUSG00000032382.14	28.8232	0.0140547	FALSE	TRUE	FALSE.TRUE
ENSMUSG00000032370.8	28.5076	0.00500228	FALSE	TRUE	FALSE.TRUE
ENSMUSG00000032350.9	27.3987	0.0323084	FALSE	TRUE	FALSE.TRUE
ENSMUSG00000032336.17	28.2018	0.0298608	FALSE	TRUE	FALSE.TRUE
ENSMUSG00000032322.14	28.0603	0.0113461	FALSE	TRUE	FALSE.TRUE
ENSMUSG00000032314.14	31.8265	0.0029266	FALSE	TRUE	FALSE.TRUE
ENSMUSG00000032312.7	30.0734	0.00502636	FALSE	TRUE	FALSE.TRUE
ENSMUSG00000032301.13	30.8977	0.00768488	FALSE	TRUE	FALSE.TRUE
ENSMUSG00000032299.10	27.2651	0.0486157	FALSE	TRUE	FALSE.TRUE
ENSMUSG00000032294.17	33.8868	0.00914548	FALSE	TRUE	FALSE.TRUE
ENSMUSG00000032279.11	30.7387	0.00644273	FALSE	TRUE	FALSE.TRUE
ENSMUSG00000032249.14	30.2579	0.0151994	FALSE	TRUE	FALSE.TRUE
ENSMUSG00000032231.14	34.2709	0.00607888	FALSE	TRUE	FALSE.TRUE
ENSMUSG00000032220.10	28.5888	0.00601923	FALSE	TRUE	FALSE.TRUE
ENSMUSG00000032187.16	28.3706	0.0139963	FALSE	TRUE	FALSE.TRUE
ENSMUSG00000032178.14	28.7149	0.0205778	FALSE	TRUE	FALSE.TRUE
ENSMUSG00000032127.9	29.4949	0.0031055	FALSE	TRUE	FALSE.TRUE
ENSMUSG00000032122.15	30.822	0.0100597	FALSE	TRUE	FALSE.TRUE
ENSMUSG00000032115.14	30.3624	0.00987679	FALSE	TRUE	FALSE.TRUE
ENSMUSG00000032097.10	29.5036	0.0160827	FALSE	TRUE	FALSE.TRUE
ENSMUSG00000032096.16	31.2991	0.00677911	FALSE	TRUE	FALSE.TRUE
ENSMUSG00000032058.14	28.8802	0.0207534	FALSE	TRUE	FALSE.TRUE
ENSMUSG00000032050.18	29.8446	0.00946965	FALSE	TRUE	FALSE.TRUE
ENSMUSG00000032047.5	30.6888	0.0098664	FALSE	TRUE	FALSE.TRUE
ENSMUSG00000032046.15	29.1335	0.0192364	FALSE	TRUE	FALSE.TRUE
ENSMUSG00000032040.15	28.7661	0.0199586	FALSE	TRUE	FALSE.TRUE
ENSMUSG00000032030.16	27.4867	0.0235895	FALSE	TRUE	FALSE.TRUE
ENSMUSG00000031988.10	28.8208	0.00630643	FALSE	TRUE	FALSE.TRUE
ENSMUSG00000031972.5	30.8903	0.062198	FALSE	TRUE	FALSE.TRUE
ENSMUSG00000031969.16	27.4568	0.019712	FALSE	TRUE	FALSE.TRUE
ENSMUSG00000031960.14	30.311	0.0170783	FALSE	TRUE	FALSE.TRUE
ENSMUSG00000031924.4	29.6257	0.0179963	FALSE	TRUE	FALSE.TRUE
ENSMUSG00000031903.7	30.1788	0.0287606	FALSE	TRUE	FALSE.TRUE
ENSMUSG00000031897.9	29.5496	0.00694836	FALSE	TRUE	FALSE.TRUE
ENSMUSG00000031885.14	27.0389	0.0399447	FALSE	TRUE	FALSE.TRUE
ENSMUSG00000031878.18	27.4177	0.0162747	FALSE	TRUE	FALSE.TRUE
ENSMUSG00000031865.16	30.4983	0.00494356	FALSE	TRUE	FALSE.TRUE
ENSMUSG00000031862.11	28.302	0.00981597	FALSE	TRUE	FALSE.TRUE
ENSMUSG00000031827.13	33.9602	0.00606965	FALSE	TRUE	FALSE.TRUE
ENSMUSG00000031819.13	27.51	0.0269255	FALSE	TRUE	FALSE.TRUE
ENSMUSG00000031807.10	31.0517	0.00348923	FALSE	TRUE	FALSE.TRUE
ENSMUSG00000031799.10	31.6784	0.00531404	FALSE	TRUE	FALSE.TRUE
ENSMUSG00000031754.10	28.4399	0.0156636	FALSE	TRUE	FALSE.TRUE
ENSMUSG00000031729.6	28.6045	0.010428	FALSE	TRUE	FALSE.TRUE
ENSMUSG00000031715.14	29.0127	0.0231829	FALSE	TRUE	FALSE.TRUE
ENSMUSG00000031708.17	30.9856	0.0136119	FALSE	TRUE	FALSE.TRUE
ENSMUSG00000031701.6	29.4347	0.0111856	FALSE	TRUE	FALSE.TRUE
ENSMUSG00000031696.9	32.843	0.00482523	FALSE	TRUE	FALSE.TRUE
ENSMUSG00000031672.8	32.8486	0.00317012	FALSE	TRUE	FALSE.TRUE
ENSMUSG00000031641.14	27.3308	0.0177866	FALSE	TRUE	FALSE.TRUE
ENSMUSG00000031633.4	31.3236	0.00467175	FALSE	TRUE	FALSE.TRUE
ENSMUSG00000031608.13	28.0057	0.0123477	FALSE	TRUE	FALSE.TRUE
ENSMUSG00000031584.16	29.8932	0.00702015	FALSE	TRUE	FALSE.TRUE
ENSMUSG00000031557.16	27.3807	0.00585962	FALSE	TRUE	FALSE.TRUE
ENSMUSG00000031539.6	27.6652	0.0351789	FALSE	TRUE	FALSE.TRUE
ENSMUSG00000031537.15	27.5468	0.0114381	FALSE	TRUE	FALSE.TRUE
ENSMUSG00000031511.16	29.2941	0.0100706	FALSE	TRUE	FALSE.TRUE
ENSMUSG00000031506.11	27.2976	0.0144113	FALSE	TRUE	FALSE.TRUE
ENSMUSG00000031505.11	28.1122	0.0144753	FALSE	TRUE	FALSE.TRUE
ENSMUSG00000031485.15	28.4307	0.0093949	FALSE	TRUE	FALSE.TRUE
ENSMUSG00000031479.9	27.6849	0.0346891	FALSE	TRUE	FALSE.TRUE
ENSMUSG00000031447.7	30.6608	0.00836609	FALSE	TRUE	FALSE.TRUE
ENSMUSG00000031403.14	27.2627	0.0326279	FALSE	TRUE	FALSE.TRUE
ENSMUSG00000031402.12	29.2175	0.0342256	FALSE	TRUE	FALSE.TRUE
ENSMUSG00000031400.10	32.2309	0.00466084	FALSE	TRUE	FALSE.TRUE
ENSMUSG00000031387.14	30.3956	0.00806155	FALSE	TRUE	FALSE.TRUE
ENSMUSG00000031386.14	29.3351	0.0192788	FALSE	TRUE	FALSE.TRUE
ENSMUSG00000031378.14	28.3773	0.0190712	FALSE	TRUE	FALSE.TRUE
ENSMUSG00000031360.14	28.826	0.00952569	FALSE	TRUE	FALSE.TRUE
ENSMUSG00000031353.13	30.2304	0.0151352	FALSE	TRUE	FALSE.TRUE
ENSMUSG00000031349.4	28.7497	0.0429946	FALSE	TRUE	FALSE.TRUE
ENSMUSG00000031333.7	28.4663	0.0065474	FALSE	TRUE	FALSE.TRUE
ENSMUSG00000031328.16	33.0787	0.00386108	FALSE	TRUE	FALSE.TRUE
ENSMUSG00000031320.9	32.7729	0.00798016	FALSE	TRUE	FALSE.TRUE
ENSMUSG00000031311.17	30.5626	0.0201968	FALSE	TRUE	FALSE.TRUE
ENSMUSG00000031309.15	27.5355	0.0365208	FALSE	TRUE	FALSE.TRUE
ENSMUSG00000031299.10	30.347	0.00653102	FALSE	TRUE	FALSE.TRUE
ENSMUSG00000031278.12	29.741	0.0424981	FALSE	TRUE	FALSE.TRUE
ENSMUSG00000031266.7	29.5208	0.0470452	FALSE	TRUE	FALSE.TRUE
ENSMUSG00000031264.13	28.3941	0.0149353	FALSE	TRUE	FALSE.TRUE
ENSMUSG00000031246.14	30.9428	0.00392824	FALSE	TRUE	FALSE.TRUE
ENSMUSG00000031233.6	29.8894	0.0248925	FALSE	TRUE	FALSE.TRUE
ENSMUSG00000031232.17	28.3899	0.00789219	FALSE	TRUE	FALSE.TRUE
ENSMUSG00000031226.13	27.5013	0.0378248	FALSE	TRUE	FALSE.TRUE
ENSMUSG00000031221.7	28.1865	0.0075865	FALSE	TRUE	FALSE.TRUE
ENSMUSG00000031207.16	34.4259	0.00483128	FALSE	TRUE	FALSE.TRUE
ENSMUSG00000031168.14	28.3049	0.0572019	FALSE	TRUE	FALSE.TRUE
ENSMUSG00000031167.16	29.6894	0.031776	FALSE	TRUE	FALSE.TRUE
ENSMUSG00000031165.6	29.6885	0.00814963	FALSE	TRUE	FALSE.TRUE
ENSMUSG00000031153.16	27.4082	0.0162092	FALSE	TRUE	FALSE.TRUE
ENSMUSG00000031143.4	29.8108	0.00581432	FALSE	TRUE	FALSE.TRUE
ENSMUSG00000031133.12	27.8598	0.0222991	FALSE	TRUE	FALSE.TRUE
ENSMUSG00000031101.6	27.3789	0.0488942	FALSE	TRUE	FALSE.TRUE
ENSMUSG00000031095.15	28.1235	0.0198831	FALSE	TRUE	FALSE.TRUE
ENSMUSG00000031068.8	29.5127	0.0167363	FALSE	TRUE	FALSE.TRUE
ENSMUSG00000031029.6	30.2719	0.0134134	FALSE	TRUE	FALSE.TRUE
ENSMUSG00000031015.8	30.1879	0.00920606	FALSE	TRUE	FALSE.TRUE
ENSMUSG00000031010.17	27.9208	0.00542997	FALSE	TRUE	FALSE.TRUE
ENSMUSG00000031007.2	27.4443	0.0274604	FALSE	TRUE	FALSE.TRUE
ENSMUSG00000030982.19	29.4066	0.00664359	FALSE	TRUE	FALSE.TRUE
ENSMUSG00000030942.8	27.4975	0.028262	FALSE	TRUE	FALSE.TRUE
ENSMUSG00000030894.5	32.0848	0.0223327	FALSE	TRUE	FALSE.TRUE
ENSMUSG00000030890.16	30.088	0.0164963	FALSE	TRUE	FALSE.TRUE
ENSMUSG00000030884.12	29.5769	0.00541339	FALSE	TRUE	FALSE.TRUE
ENSMUSG00000030861.15	28.3735	0.00802263	FALSE	TRUE	FALSE.TRUE
ENSMUSG00000030842.12	29.5516	0.00987435	FALSE	TRUE	FALSE.TRUE
ENSMUSG00000030835.6	29.5875	0.00820558	FALSE	TRUE	FALSE.TRUE
ENSMUSG00000030826.19	30.3993	0.00428696	FALSE	TRUE	FALSE.TRUE
ENSMUSG00000030824.17	28.4362	0.0190823	FALSE	TRUE	FALSE.TRUE
ENSMUSG00000030805.14	29.2308	0.00528156	FALSE	TRUE	FALSE.TRUE
ENSMUSG00000030795.18	30.2203	0.0322404	FALSE	TRUE	FALSE.TRUE
ENSMUSG00000030793.4	31.6848	0.0100516	FALSE	TRUE	FALSE.TRUE
ENSMUSG00000030789.9	28.6123	0.0372666	FALSE	TRUE	FALSE.TRUE
ENSMUSG00000030766.15	30.4942	0.00873052	FALSE	TRUE	FALSE.TRUE
ENSMUSG00000030754.9	31.8624	0.00775088	FALSE	TRUE	FALSE.TRUE
ENSMUSG00000030751.18	31.7447	0.00290264	FALSE	TRUE	FALSE.TRUE
ENSMUSG00000030744.13	32.6673	0.00563739	FALSE	TRUE	FALSE.TRUE
ENSMUSG00000030739.18	30.463	0.00795301	FALSE	TRUE	FALSE.TRUE
ENSMUSG00000030707.15	32.268	0.00367776	FALSE	TRUE	FALSE.TRUE
ENSMUSG00000030704.14	29.3548	0.00696369	FALSE	TRUE	FALSE.TRUE
ENSMUSG00000030682.4	28.034	0.00561501	FALSE	TRUE	FALSE.TRUE
ENSMUSG00000030681.18	32.2633	0.00412748	FALSE	TRUE	FALSE.TRUE
ENSMUSG00000030662.10	32.0184	0.00484608	FALSE	TRUE	FALSE.TRUE
ENSMUSG00000030605.15	28.5594	0.0886638	FALSE	TRUE	FALSE.TRUE
ENSMUSG00000030603.16	30.5782	0.00845184	FALSE	TRUE	FALSE.TRUE
ENSMUSG00000030591.17	28.2915	0.057678	FALSE	TRUE	FALSE.TRUE
ENSMUSG00000030541.16	29.5939	0.00442558	FALSE	TRUE	FALSE.TRUE
ENSMUSG00000030536.10	31.8564	0.00517389	FALSE	TRUE	FALSE.TRUE
ENSMUSG00000030447.15	31.5491	0.00400326	FALSE	TRUE	FALSE.TRUE
ENSMUSG00000030435.16	29.981	0.0207601	FALSE	TRUE	FALSE.TRUE
ENSMUSG00000030432.12	29.523	0.0136061	FALSE	TRUE	FALSE.TRUE
ENSMUSG00000030403.9	30.0244	0.0117047	FALSE	TRUE	FALSE.TRUE
ENSMUSG00000030357.10	29.8096	0.0154521	FALSE	TRUE	FALSE.TRUE
ENSMUSG00000030342.8	30.4847	0.0184603	FALSE	TRUE	FALSE.TRUE
ENSMUSG00000030314.16	29.832	0.00782409	FALSE	TRUE	FALSE.TRUE
ENSMUSG00000030298.10	28.6263	0.0170189	FALSE	TRUE	FALSE.TRUE
ENSMUSG00000030286.6	27.7164	0.00963164	FALSE	TRUE	FALSE.TRUE
ENSMUSG00000030282.14	28.7928	0.0104496	FALSE	TRUE	FALSE.TRUE
ENSMUSG00000030272.15	28.7127	0.0216469	FALSE	TRUE	FALSE.TRUE
ENSMUSG00000030225.11	27.7599	0.038628	FALSE	TRUE	FALSE.TRUE
ENSMUSG00000030224.10	30.2674	0.012609	FALSE	TRUE	FALSE.TRUE
ENSMUSG00000030220.13	33.0174	0.00712763	FALSE	TRUE	FALSE.TRUE
ENSMUSG00000030189.15	29.6824	0.0188654	FALSE	TRUE	FALSE.TRUE
ENSMUSG00000030105.8	30.027	0.0115813	FALSE	TRUE	FALSE.TRUE
ENSMUSG00000030095.10	30.6924	0.0120486	FALSE	TRUE	FALSE.TRUE
ENSMUSG00000030088.15	27.9943	0.0201163	FALSE	TRUE	FALSE.TRUE
ENSMUSG00000030084.11	28.2553	0.0592276	FALSE	TRUE	FALSE.TRUE
ENSMUSG00000030082.14	30.9185	0.00615322	FALSE	TRUE	FALSE.TRUE
ENSMUSG00000030079.15	28.6949	0.015586	FALSE	TRUE	FALSE.TRUE
ENSMUSG00000030062.7	30.6361	0.00637851	FALSE	TRUE	FALSE.TRUE
ENSMUSG00000030061.16	27.903	0.00839829	FALSE	TRUE	FALSE.TRUE
ENSMUSG00000030058.17	31.2695	0.00925335	FALSE	TRUE	FALSE.TRUE
ENSMUSG00000030057.15	28.3979	0.0262079	FALSE	TRUE	FALSE.TRUE
ENSMUSG00000030047.14	31.9578	0.0190087	FALSE	TRUE	FALSE.TRUE
ENSMUSG00000030036.8	29.4305	0.0105341	FALSE	TRUE	FALSE.TRUE
ENSMUSG00000030007.8	29.2783	0.00893492	FALSE	TRUE	FALSE.TRUE
ENSMUSG00000029998.14	28.3248	0.0189904	FALSE	TRUE	FALSE.TRUE
ENSMUSG00000029994.17	33.7631	0.0129713	FALSE	TRUE	FALSE.TRUE
ENSMUSG00000029925.13	27.5371	0.0987081	FALSE	TRUE	FALSE.TRUE
ENSMUSG00000029919.5	28.751	0.0102119	FALSE	TRUE	FALSE.TRUE
ENSMUSG00000029911.14	27.8678	0.0141605	FALSE	TRUE	FALSE.TRUE
ENSMUSG00000029860.16	27.3126	0.0796834	FALSE	TRUE	FALSE.TRUE
ENSMUSG00000029840.8	31.0154	0.0093788	FALSE	TRUE	FALSE.TRUE
ENSMUSG00000029836.15	28.975	0.0214254	FALSE	TRUE	FALSE.TRUE
ENSMUSG00000029826.14	27.9367	0.0209936	FALSE	TRUE	FALSE.TRUE
ENSMUSG00000029823.16	28.4044	0.0183939	FALSE	TRUE	FALSE.TRUE
ENSMUSG00000029777.10	30.4057	0.015188	FALSE	TRUE	FALSE.TRUE
ENSMUSG00000029776.11	29.0618	0.0118812	FALSE	TRUE	FALSE.TRUE
ENSMUSG00000029763.17	28.1117	0.0108056	FALSE	TRUE	FALSE.TRUE
ENSMUSG00000029762.6	28.4702	0.0143728	FALSE	TRUE	FALSE.TRUE
ENSMUSG00000029713.15	31.5183	0.00705383	FALSE	TRUE	FALSE.TRUE
ENSMUSG00000029632.7	29.9051	0.0139839	FALSE	TRUE	FALSE.TRUE
ENSMUSG00000029623.14	27.6849	0.0180141	FALSE	TRUE	FALSE.TRUE
ENSMUSG00000029622.16	33.9288	0.00595527	FALSE	TRUE	FALSE.TRUE
ENSMUSG00000029617.10	27.3003	0.0171789	FALSE	TRUE	FALSE.TRUE
ENSMUSG00000029614.13	32.6352	0.00898489	FALSE	TRUE	FALSE.TRUE
ENSMUSG00000029610.13	28.6471	0.0130806	FALSE	TRUE	FALSE.TRUE
ENSMUSG00000029598.12	30.8087	0.0236475	FALSE	TRUE	FALSE.TRUE
ENSMUSG00000029580.14	36.3107	0.00334301	FALSE	TRUE	FALSE.TRUE
ENSMUSG00000029560.12	27.0097	0.0166679	FALSE	TRUE	FALSE.TRUE
ENSMUSG00000029545.13	30.6427	0.00605484	FALSE	TRUE	FALSE.TRUE
ENSMUSG00000029538.14	27.0785	0.0243561	FALSE	TRUE	FALSE.TRUE
ENSMUSG00000029518.15	28.6339	0.0117821	FALSE	TRUE	FALSE.TRUE
ENSMUSG00000029484.12	32.4361	0.00669272	FALSE	TRUE	FALSE.TRUE
ENSMUSG00000029482.4	29.5861	0.045887	FALSE	TRUE	FALSE.TRUE
ENSMUSG00000029470.15	30.632	0.0273525	FALSE	TRUE	FALSE.TRUE
ENSMUSG00000029468.17	27.2412	0.0125913	FALSE	TRUE	FALSE.TRUE
ENSMUSG00000029467.15	31.0383	0.0110378	FALSE	TRUE	FALSE.TRUE
ENSMUSG00000029465.14	31.3682	0.00833573	FALSE	TRUE	FALSE.TRUE
ENSMUSG00000029455.14	33.5739	0.0037539	FALSE	TRUE	FALSE.TRUE
ENSMUSG00000029447.11	31.943	0.00813154	FALSE	TRUE	FALSE.TRUE
ENSMUSG00000029440.15	28.1431	0.0188934	FALSE	TRUE	FALSE.TRUE
ENSMUSG00000029434.12	28.883	0.00805545	FALSE	TRUE	FALSE.TRUE
ENSMUSG00000029432.12	28.164	0.022817	FALSE	TRUE	FALSE.TRUE
ENSMUSG00000029426.8	28.9949	0.017174	FALSE	TRUE	FALSE.TRUE
ENSMUSG00000029405.16	28.3496	0.0157577	FALSE	TRUE	FALSE.TRUE
ENSMUSG00000029390.13	28.8484	0.00976654	FALSE	TRUE	FALSE.TRUE
ENSMUSG00000029328.15	27.9431	0.0944157	FALSE	TRUE	FALSE.TRUE
ENSMUSG00000029311.16	30.6429	0.0113424	FALSE	TRUE	FALSE.TRUE
ENSMUSG00000029291.11	28.2101	0.0161159	FALSE	TRUE	FALSE.TRUE
ENSMUSG00000029254.16	29.0505	0.0109623	FALSE	TRUE	FALSE.TRUE
ENSMUSG00000029250.5	28.2621	0.0170648	FALSE	TRUE	FALSE.TRUE
ENSMUSG00000029247.17	30.7146	0.0110679	FALSE	TRUE	FALSE.TRUE
ENSMUSG00000029223.12	27.9324	0.0349026	FALSE	TRUE	FALSE.TRUE
ENSMUSG00000029213.11	27.1736	0.030889	FALSE	TRUE	FALSE.TRUE
ENSMUSG00000029209.15	27.2756	0.0743102	FALSE	TRUE	FALSE.TRUE
ENSMUSG00000029203.16	28.6059	0.0163742	FALSE	TRUE	FALSE.TRUE
ENSMUSG00000029202.12	27.8697	0.0494295	FALSE	TRUE	FALSE.TRUE
ENSMUSG00000029201.14	28.5399	0.0127228	FALSE	TRUE	FALSE.TRUE
ENSMUSG00000029198.3	29.2288	0.00590464	FALSE	TRUE	FALSE.TRUE
ENSMUSG00000029175.17	28.8006	0.0185231	FALSE	TRUE	FALSE.TRUE
ENSMUSG00000029169.11	29.0111	0.0179717	FALSE	TRUE	FALSE.TRUE
ENSMUSG00000029103.16	30.4444	0.00578328	FALSE	TRUE	FALSE.TRUE
ENSMUSG00000029098.17	30.0646	0.0139818	FALSE	TRUE	FALSE.TRUE
ENSMUSG00000029064.15	30.9785	0.00441019	FALSE	TRUE	FALSE.TRUE
ENSMUSG00000029059.9	27.5506	0.00723212	FALSE	TRUE	FALSE.TRUE
ENSMUSG00000029048.3	29.1673	0.00572538	FALSE	TRUE	FALSE.TRUE
ENSMUSG00000029028.14	29.4327	0.0119897	FALSE	TRUE	FALSE.TRUE
ENSMUSG00000029017.13	28.6808	0.00920967	FALSE	TRUE	FALSE.TRUE
ENSMUSG00000028969.10	27.219	0.00956794	FALSE	TRUE	FALSE.TRUE
ENSMUSG00000028964.14	30.8278	0.00936127	FALSE	TRUE	FALSE.TRUE
ENSMUSG00000028961.15	34.827	0.00323857	FALSE	TRUE	FALSE.TRUE
ENSMUSG00000028960.20	27.1735	0.042293	FALSE	TRUE	FALSE.TRUE
ENSMUSG00000028955.3	29.4458	0.00491951	FALSE	TRUE	FALSE.TRUE
ENSMUSG00000028954.11	28.9474	0.00878307	FALSE	TRUE	FALSE.TRUE
ENSMUSG00000028953.10	27.5635	0.0672254	FALSE	TRUE	FALSE.TRUE
ENSMUSG00000028945.9	27.9764	0.00835541	FALSE	TRUE	FALSE.TRUE
ENSMUSG00000028937.14	28.5081	0.0599037	FALSE	TRUE	FALSE.TRUE
ENSMUSG00000028936.15	30.6273	0.00864436	FALSE	TRUE	FALSE.TRUE
ENSMUSG00000028932.8	30.9718	0.00528363	FALSE	TRUE	FALSE.TRUE
ENSMUSG00000028910.12	27.1774	0.0162169	FALSE	TRUE	FALSE.TRUE
ENSMUSG00000028906.17	27.4343	0.0219928	FALSE	TRUE	FALSE.TRUE
ENSMUSG00000028902.4	29.2527	0.015634	FALSE	TRUE	FALSE.TRUE
ENSMUSG00000028879.4	29.7898	0.00372642	FALSE	TRUE	FALSE.TRUE
ENSMUSG00000028868.13	28.5558	0.0056616	FALSE	TRUE	FALSE.TRUE
ENSMUSG00000028851.6	29.7467	0.0108289	FALSE	TRUE	FALSE.TRUE
ENSMUSG00000028849.17	28.0856	0.00733642	FALSE	TRUE	FALSE.TRUE
ENSMUSG00000028847.8	28.6186	0.00888822	FALSE	TRUE	FALSE.TRUE
ENSMUSG00000028843.8	31.7043	0.00774375	FALSE	TRUE	FALSE.TRUE
ENSMUSG00000028837.8	30.5757	0.00780704	FALSE	TRUE	FALSE.TRUE
ENSMUSG00000028832.11	28.9989	0.0260122	FALSE	TRUE	FALSE.TRUE
ENSMUSG00000028820.13	31.6556	0.0162688	FALSE	TRUE	FALSE.TRUE
ENSMUSG00000028811.12	29.6948	0.0136467	FALSE	TRUE	FALSE.TRUE
ENSMUSG00000028809.16	27.3511	0.0302369	FALSE	TRUE	FALSE.TRUE
ENSMUSG00000028800.15	27.8395	0.0314174	FALSE	TRUE	FALSE.TRUE
ENSMUSG00000028798.16	30.1491	0.0113319	FALSE	TRUE	FALSE.TRUE
ENSMUSG00000028792.14	27.8502	0.023745	FALSE	TRUE	FALSE.TRUE
ENSMUSG00000028790.13	29.5624	0.0156974	FALSE	TRUE	FALSE.TRUE
ENSMUSG00000028779.16	27.6485	0.0127198	FALSE	TRUE	FALSE.TRUE
ENSMUSG00000028759.13	28.2183	0.0568701	FALSE	TRUE	FALSE.TRUE
ENSMUSG00000028757.4	32.1645	0.00387269	FALSE	TRUE	FALSE.TRUE
ENSMUSG00000028745.18	32.2856	0.00392465	FALSE	TRUE	FALSE.TRUE
ENSMUSG00000028743.7	28.745	0.00677382	FALSE	TRUE	FALSE.TRUE
ENSMUSG00000028692.14	33.7384	0.0105876	FALSE	TRUE	FALSE.TRUE
ENSMUSG00000028691.12	35.438	0.00843416	FALSE	TRUE	FALSE.TRUE
ENSMUSG00000028684.14	27.9737	0.0223032	FALSE	TRUE	FALSE.TRUE
ENSMUSG00000028676.17	27.3836	0.0184573	FALSE	TRUE	FALSE.TRUE
ENSMUSG00000028672.13	29.3525	0.00948865	FALSE	TRUE	FALSE.TRUE
ENSMUSG00000028671.16	27.1251	0.028567	FALSE	TRUE	FALSE.TRUE
ENSMUSG00000028670.14	29.0003	0.0114481	FALSE	TRUE	FALSE.TRUE
ENSMUSG00000028656.14	32.9261	0.0136218	FALSE	TRUE	FALSE.TRUE
ENSMUSG00000028646.16	30.629	0.0103963	FALSE	TRUE	FALSE.TRUE
ENSMUSG00000028639.14	29.332	0.0239173	FALSE	TRUE	FALSE.TRUE
ENSMUSG00000028607.16	28.1508	0.0173816	FALSE	TRUE	FALSE.TRUE
ENSMUSG00000028582.14	28.5133	0.0154792	FALSE	TRUE	FALSE.TRUE
ENSMUSG00000028577.13	27.6875	0.0171938	FALSE	TRUE	FALSE.TRUE
ENSMUSG00000028567.8	27.961	0.02307	FALSE	TRUE	FALSE.TRUE
ENSMUSG00000028559.17	28.5531	0.0125459	FALSE	TRUE	FALSE.TRUE
ENSMUSG00000028556.15	27.4724	0.0110777	FALSE	TRUE	FALSE.TRUE
ENSMUSG00000028495.14	31.4547	0.021776	FALSE	TRUE	FALSE.TRUE
ENSMUSG00000028494.12	27.663	0.0798991	FALSE	TRUE	FALSE.TRUE
ENSMUSG00000028478.18	29.9692	0.00732015	FALSE	TRUE	FALSE.TRUE
ENSMUSG00000028470.10	27.7458	0.0362402	FALSE	TRUE	FALSE.TRUE
ENSMUSG00000028465.16	35.3832	0.0043535	FALSE	TRUE	FALSE.TRUE
ENSMUSG00000028455.15	27.4056	0.00921418	FALSE	TRUE	FALSE.TRUE
ENSMUSG00000028452.7	34.1231	0.00635784	FALSE	TRUE	FALSE.TRUE
ENSMUSG00000028447.11	27.5105	0.0478468	FALSE	TRUE	FALSE.TRUE
ENSMUSG00000028443.6	28.5233	0.0096184	FALSE	TRUE	FALSE.TRUE
ENSMUSG00000028431.11	28.089	0.00976973	FALSE	TRUE	FALSE.TRUE
ENSMUSG00000028426.10	27.4753	0.031377	FALSE	TRUE	FALSE.TRUE
ENSMUSG00000028412.17	27.5162	0.0164168	FALSE	TRUE	FALSE.TRUE
ENSMUSG00000028410.13	27.4375	0.0112443	FALSE	TRUE	FALSE.TRUE
ENSMUSG00000028409.11	28.8898	0.0216234	FALSE	TRUE	FALSE.TRUE
ENSMUSG00000028405.9	30.5622	0.00665623	FALSE	TRUE	FALSE.TRUE
ENSMUSG00000028385.14	27.2569	0.0101412	FALSE	TRUE	FALSE.TRUE
ENSMUSG00000028382.15	30.9147	0.0169294	FALSE	TRUE	FALSE.TRUE
ENSMUSG00000028378.6	30.6418	0.0089622	FALSE	TRUE	FALSE.TRUE
ENSMUSG00000028367.5	32.2973	0.00968792	FALSE	TRUE	FALSE.TRUE
ENSMUSG00000028343.10	30.9776	0.00672443	FALSE	TRUE	FALSE.TRUE
ENSMUSG00000028337.14	28.0159	0.0102881	FALSE	TRUE	FALSE.TRUE
ENSMUSG00000028334.10	30.3823	0.0128868	FALSE	TRUE	FALSE.TRUE
ENSMUSG00000028333.10	30.5314	0.0202019	FALSE	TRUE	FALSE.TRUE
ENSMUSG00000028330.8	27.8248	0.052076	FALSE	TRUE	FALSE.TRUE
ENSMUSG00000028273.15	30.3066	0.0161266	FALSE	TRUE	FALSE.TRUE
ENSMUSG00000028270.12	27.0962	0.0504574	FALSE	TRUE	FALSE.TRUE
ENSMUSG00000028249.15	29.0254	0.0254354	FALSE	TRUE	FALSE.TRUE
ENSMUSG00000028234.6	32.0746	0.00850996	FALSE	TRUE	FALSE.TRUE
ENSMUSG00000028228.5	30.1885	0.00697626	FALSE	TRUE	FALSE.TRUE
ENSMUSG00000028223.8	29.0799	0.0172493	FALSE	TRUE	FALSE.TRUE
ENSMUSG00000028221.3	27.4117	0.0117393	FALSE	TRUE	FALSE.TRUE
ENSMUSG00000028207.18	31.4602	0.00851971	FALSE	TRUE	FALSE.TRUE
ENSMUSG00000028189.12	27.2581	0.0881234	FALSE	TRUE	FALSE.TRUE
ENSMUSG00000028165.9	28.1323	0.0305714	FALSE	TRUE	FALSE.TRUE
ENSMUSG00000028164.15	27.4891	0.0787314	FALSE	TRUE	FALSE.TRUE
ENSMUSG00000028163.17	27.8356	0.00813811	FALSE	TRUE	FALSE.TRUE
ENSMUSG00000028161.17	28.9259	0.0081872	FALSE	TRUE	FALSE.TRUE
ENSMUSG00000028156.12	29.0683	0.0102852	FALSE	TRUE	FALSE.TRUE
ENSMUSG00000028149.12	29.8169	0.0118752	FALSE	TRUE	FALSE.TRUE
ENSMUSG00000028138.8	30.7746	0.00622503	FALSE	TRUE	FALSE.TRUE
ENSMUSG00000028136.15	28.564	0.0145497	FALSE	TRUE	FALSE.TRUE
ENSMUSG00000028127.10	28.1761	0.0247526	FALSE	TRUE	FALSE.TRUE
ENSMUSG00000028124.15	28.7373	0.010619	FALSE	TRUE	FALSE.TRUE
ENSMUSG00000028093.15	27.6365	0.08024	FALSE	TRUE	FALSE.TRUE
ENSMUSG00000028081.6	32.8913	0.0099313	FALSE	TRUE	FALSE.TRUE
ENSMUSG00000028070.7	29.7757	0.00678471	FALSE	TRUE	FALSE.TRUE
ENSMUSG00000028063.15	33.8918	0.00473636	FALSE	TRUE	FALSE.TRUE
ENSMUSG00000028062.15	28.9603	0.00909865	FALSE	TRUE	FALSE.TRUE
ENSMUSG00000028059.16	30.0262	0.0104254	FALSE	TRUE	FALSE.TRUE
ENSMUSG00000028049.15	29.6564	0.0114681	FALSE	TRUE	FALSE.TRUE
ENSMUSG00000028048.11	31.1553	0.0136174	FALSE	TRUE	FALSE.TRUE
ENSMUSG00000028034.15	29.2939	0.0197742	FALSE	TRUE	FALSE.TRUE
ENSMUSG00000028032.13	27.278	0.0489093	FALSE	TRUE	FALSE.TRUE
ENSMUSG00000028029.11	29.5751	0.0162875	FALSE	TRUE	FALSE.TRUE
ENSMUSG00000028013.16	27.1184	0.0227204	FALSE	TRUE	FALSE.TRUE
ENSMUSG00000027998.11	27.3621	0.0612615	FALSE	TRUE	FALSE.TRUE
ENSMUSG00000027997.9	27.9946	0.0119441	FALSE	TRUE	FALSE.TRUE
ENSMUSG00000027984.8	30.006	0.00643396	FALSE	TRUE	FALSE.TRUE
ENSMUSG00000027907.4	28.5062	0.0198881	FALSE	TRUE	FALSE.TRUE
ENSMUSG00000027893.14	29.3614	0.00754913	FALSE	TRUE	FALSE.TRUE
ENSMUSG00000027879.9	29.7434	0.00456287	FALSE	TRUE	FALSE.TRUE
ENSMUSG00000027852.14	28.1865	0.0327923	FALSE	TRUE	FALSE.TRUE
ENSMUSG00000027835.11	28.302	0.0127615	FALSE	TRUE	FALSE.TRUE
ENSMUSG00000027823.9	29.0326	0.0232073	FALSE	TRUE	FALSE.TRUE
ENSMUSG00000027810.14	29.4091	0.0186971	FALSE	TRUE	FALSE.TRUE
ENSMUSG00000027809.14	28.7045	0.00654484	FALSE	TRUE	FALSE.TRUE
ENSMUSG00000027804.13	29.7238	0.0123147	FALSE	TRUE	FALSE.TRUE
ENSMUSG00000027782.10	28.0081	0.00642017	FALSE	TRUE	FALSE.TRUE
ENSMUSG00000027775.9	27.6846	0.0245218	FALSE	TRUE	FALSE.TRUE
ENSMUSG00000027774.16	27.2238	0.0159067	FALSE	TRUE	FALSE.TRUE
ENSMUSG00000027763.13	28.8073	0.0623513	FALSE	TRUE	FALSE.TRUE
ENSMUSG00000027712.13	33.9181	0.00719013	FALSE	TRUE	FALSE.TRUE
ENSMUSG00000027710.14	28.9777	0.00793574	FALSE	TRUE	FALSE.TRUE
ENSMUSG00000027698.14	32.7288	0.00410742	FALSE	TRUE	FALSE.TRUE
ENSMUSG00000027680.15	27.844	0.0187554	FALSE	TRUE	FALSE.TRUE
ENSMUSG00000027673.12	27.3265	0.0213581	FALSE	TRUE	FALSE.TRUE
ENSMUSG00000027671.14	27.9618	0.030441	FALSE	TRUE	FALSE.TRUE
ENSMUSG00000027651.16	27.4362	0.0186998	FALSE	TRUE	FALSE.TRUE
ENSMUSG00000027642.15	32.3355	0.00460779	FALSE	TRUE	FALSE.TRUE
ENSMUSG00000027639.16	32.3357	0.00606926	FALSE	TRUE	FALSE.TRUE
ENSMUSG00000027624.20	28.4636	0.0396689	FALSE	TRUE	FALSE.TRUE
ENSMUSG00000027613.15	29.2799	0.0153287	FALSE	TRUE	FALSE.TRUE
ENSMUSG00000027593.15	29.7307	0.0166913	FALSE	TRUE	FALSE.TRUE
ENSMUSG00000027566.15	31.1675	0.00391914	FALSE	TRUE	FALSE.TRUE
ENSMUSG00000027544.16	27.0963	0.0244079	FALSE	TRUE	FALSE.TRUE
ENSMUSG00000027540.13	29.7535	0.005421	FALSE	TRUE	FALSE.TRUE
ENSMUSG00000027533.10	34.1325	0.0252144	FALSE	TRUE	FALSE.TRUE
ENSMUSG00000027523.20	30.0193	0.0100572	FALSE	TRUE	FALSE.TRUE
ENSMUSG00000027519.10	28.3188	0.0289714	FALSE	TRUE	FALSE.TRUE
ENSMUSG00000027506.15	30.9248	0.00622315	FALSE	TRUE	FALSE.TRUE
ENSMUSG00000027479.14	30.9473	0.0126402	FALSE	TRUE	FALSE.TRUE
ENSMUSG00000027455.16	29.5348	0.0087898	FALSE	TRUE	FALSE.TRUE
ENSMUSG00000027433.5	27.9384	0.040655	FALSE	TRUE	FALSE.TRUE
ENSMUSG00000027429.16	28.3429	0.01677	FALSE	TRUE	FALSE.TRUE
ENSMUSG00000027423.15	32.9127	0.00429018	FALSE	TRUE	FALSE.TRUE
ENSMUSG00000027422.15	29.9908	0.0111009	FALSE	TRUE	FALSE.TRUE
ENSMUSG00000027411.17	27.6177	0.0521733	FALSE	TRUE	FALSE.TRUE
ENSMUSG00000027406.13	28.9912	0.0113468	FALSE	TRUE	FALSE.TRUE
ENSMUSG00000027363.15	27.691	0.0132731	FALSE	TRUE	FALSE.TRUE
ENSMUSG00000027349.5	27.8893	0.0135841	FALSE	TRUE	FALSE.TRUE
ENSMUSG00000027342.14	31.8365	0.0247426	FALSE	TRUE	FALSE.TRUE
ENSMUSG00000027339.15	27.4577	0.0110128	FALSE	TRUE	FALSE.TRUE
ENSMUSG00000027332.11	28.5057	0.00767812	FALSE	TRUE	FALSE.TRUE
ENSMUSG00000027322.11	28.6908	0.012487	FALSE	TRUE	FALSE.TRUE
ENSMUSG00000027303.18	28.1513	0.00846072	FALSE	TRUE	FALSE.TRUE
ENSMUSG00000027293.13	32.7773	0.00674388	FALSE	TRUE	FALSE.TRUE
ENSMUSG00000027291.15	29.3424	0.00925061	FALSE	TRUE	FALSE.TRUE
ENSMUSG00000027287.14	29.1429	0.0126932	FALSE	TRUE	FALSE.TRUE
ENSMUSG00000027255.14	27.6713	0.0170464	FALSE	TRUE	FALSE.TRUE
ENSMUSG00000027248.13	35.2859	0.00472545	FALSE	TRUE	FALSE.TRUE
ENSMUSG00000027247.16	30.6417	0.00938663	FALSE	TRUE	FALSE.TRUE
ENSMUSG00000027227.7	29.5325	0.00639801	FALSE	TRUE	FALSE.TRUE
ENSMUSG00000027206.13	29.6958	0.00864503	FALSE	TRUE	FALSE.TRUE
ENSMUSG00000027195.10	31.4311	0.0025761	FALSE	TRUE	FALSE.TRUE
ENSMUSG00000027193.12	29.4845	0.0155321	FALSE	TRUE	FALSE.TRUE
ENSMUSG00000027187.10	32.3977	0.0188257	FALSE	TRUE	FALSE.TRUE
ENSMUSG00000027170.12	30.1337	0.0164954	FALSE	TRUE	FALSE.TRUE
ENSMUSG00000027163.13	27.1096	0.0757551	FALSE	TRUE	FALSE.TRUE
ENSMUSG00000027111.16	28.2615	0.0271581	FALSE	TRUE	FALSE.TRUE
ENSMUSG00000027108.15	29.2681	0.00848097	FALSE	TRUE	FALSE.TRUE
ENSMUSG00000027067.16	28.5421	0.0341595	FALSE	TRUE	FALSE.TRUE
ENSMUSG00000027012.15	29.8039	0.00511607	FALSE	TRUE	FALSE.TRUE
ENSMUSG00000027010.16	30.0657	0.00379219	FALSE	TRUE	FALSE.TRUE
ENSMUSG00000026999.14	27.164	0.0203229	FALSE	TRUE	FALSE.TRUE
ENSMUSG00000026981.15	28.7732	0.0189764	FALSE	TRUE	FALSE.TRUE
ENSMUSG00000026958.13	30.7916	0.0291384	FALSE	TRUE	FALSE.TRUE
ENSMUSG00000026956.15	32.8019	0.00288828	FALSE	TRUE	FALSE.TRUE
ENSMUSG00000026926.14	28.1775	0.0106208	FALSE	TRUE	FALSE.TRUE
ENSMUSG00000026917.15	27.306	0.020417	FALSE	TRUE	FALSE.TRUE
ENSMUSG00000026914.15	29.0726	0.0188533	FALSE	TRUE	FALSE.TRUE
ENSMUSG00000026895.7	29.1427	0.00357244	FALSE	TRUE	FALSE.TRUE
ENSMUSG00000026880.11	31.4393	0.00792389	FALSE	TRUE	FALSE.TRUE
ENSMUSG00000026879.14	33.763	0.00559036	FALSE	TRUE	FALSE.TRUE
ENSMUSG00000026878.17	32.5722	0.00494107	FALSE	TRUE	FALSE.TRUE
ENSMUSG00000026867.18	29.4191	0.00527362	FALSE	TRUE	FALSE.TRUE
ENSMUSG00000026860.16	27.5201	0.00855499	FALSE	TRUE	FALSE.TRUE
ENSMUSG00000026853.15	28.249	0.0130722	FALSE	TRUE	FALSE.TRUE
ENSMUSG00000026827.12	29.5639	0.00971894	FALSE	TRUE	FALSE.TRUE
ENSMUSG00000026796.16	30.7104	0.0119637	FALSE	TRUE	FALSE.TRUE
ENSMUSG00000026764.15	27.0153	0.0792906	FALSE	TRUE	FALSE.TRUE
ENSMUSG00000026755.14	27.5009	0.0737264	FALSE	TRUE	FALSE.TRUE
ENSMUSG00000026750.6	29.614	0.0132	FALSE	TRUE	FALSE.TRUE
ENSMUSG00000026737.12	28.8256	0.0113676	FALSE	TRUE	FALSE.TRUE
ENSMUSG00000026728.9	34.8952	0.00144269	FALSE	TRUE	FALSE.TRUE
ENSMUSG00000026718.17	27.9015	0.0711894	FALSE	TRUE	FALSE.TRUE
ENSMUSG00000026712.3	31.776	0.0143157	FALSE	TRUE	FALSE.TRUE
ENSMUSG00000026701.15	31.7571	0.00716652	FALSE	TRUE	FALSE.TRUE
ENSMUSG00000026688.5	28.2051	0.00864617	FALSE	TRUE	FALSE.TRUE
ENSMUSG00000026687.14	32.1132	0.00466887	FALSE	TRUE	FALSE.TRUE
ENSMUSG00000026662.13	27.9345	0.0303357	FALSE	TRUE	FALSE.TRUE
ENSMUSG00000026656.15	28.0085	0.0321517	FALSE	TRUE	FALSE.TRUE
ENSMUSG00000026627.7	28.378	0.0129109	FALSE	TRUE	FALSE.TRUE
ENSMUSG00000026626.11	27.7725	0.0143344	FALSE	TRUE	FALSE.TRUE
ENSMUSG00000026618.11	28.0771	0.00613093	FALSE	TRUE	FALSE.TRUE
ENSMUSG00000026617.16	28.2882	0.00705276	FALSE	TRUE	FALSE.TRUE
ENSMUSG00000026600.12	31.1658	0.010139	FALSE	TRUE	FALSE.TRUE
ENSMUSG00000026553.17	32.4875	0.006147	FALSE	TRUE	FALSE.TRUE
ENSMUSG00000026547.15	33.908	0.00867783	FALSE	TRUE	FALSE.TRUE
ENSMUSG00000026520.8	28.1536	0.00829805	FALSE	TRUE	FALSE.TRUE
ENSMUSG00000026509.15	31.7389	0.00733441	FALSE	TRUE	FALSE.TRUE
ENSMUSG00000026499.5	29.1833	0.00907943	FALSE	TRUE	FALSE.TRUE
ENSMUSG00000026483.13	30.0133	0.0103889	FALSE	TRUE	FALSE.TRUE
ENSMUSG00000026480.12	29.2839	0.0130332	FALSE	TRUE	FALSE.TRUE
ENSMUSG00000026473.16	28.4244	0.0395059	FALSE	TRUE	FALSE.TRUE
ENSMUSG00000026463.17	28.8035	0.00818975	FALSE	TRUE	FALSE.TRUE
ENSMUSG00000026437.11	29.9043	0.0140811	FALSE	TRUE	FALSE.TRUE
ENSMUSG00000026426.10	29.9433	0.0123763	FALSE	TRUE	FALSE.TRUE
ENSMUSG00000026421.14	30.025	0.00604286	FALSE	TRUE	FALSE.TRUE
ENSMUSG00000026393.10	27.5761	0.0146429	FALSE	TRUE	FALSE.TRUE
ENSMUSG00000026389.16	29.3347	0.0159921	FALSE	TRUE	FALSE.TRUE
ENSMUSG00000026385.16	29.1783	0.0355324	FALSE	TRUE	FALSE.TRUE
ENSMUSG00000026374.14	30.3147	0.00881752	FALSE	TRUE	FALSE.TRUE
ENSMUSG00000026356.15	31.7659	0.00402027	FALSE	TRUE	FALSE.TRUE
ENSMUSG00000026355.11	28.4573	0.0482216	FALSE	TRUE	FALSE.TRUE
ENSMUSG00000026341.16	31.7628	0.00606152	FALSE	TRUE	FALSE.TRUE
ENSMUSG00000026339.18	28.9045	0.0083131	FALSE	TRUE	FALSE.TRUE
ENSMUSG00000026315.13	27.2427	0.0206268	FALSE	TRUE	FALSE.TRUE
ENSMUSG00000026307.12	27.6282	0.0146795	FALSE	TRUE	FALSE.TRUE
ENSMUSG00000026288.14	31.3585	0.00265645	FALSE	TRUE	FALSE.TRUE
ENSMUSG00000026275.13	28.9595	0.00672044	FALSE	TRUE	FALSE.TRUE
ENSMUSG00000026245.16	28.6759	0.0112456	FALSE	TRUE	FALSE.TRUE
ENSMUSG00000026234.12	32.4773	0.011288	FALSE	TRUE	FALSE.TRUE
ENSMUSG00000026229.17	30.9765	0.0112627	FALSE	TRUE	FALSE.TRUE
ENSMUSG00000026219.14	27.5183	0.00953014	FALSE	TRUE	FALSE.TRUE
ENSMUSG00000026209.15	30.2834	0.00662936	FALSE	TRUE	FALSE.TRUE
ENSMUSG00000026202.13	28.7891	0.0353906	FALSE	TRUE	FALSE.TRUE
ENSMUSG00000026192.13	31.92	0.00859172	FALSE	TRUE	FALSE.TRUE
ENSMUSG00000026159.13	27.4769	0.0419491	FALSE	TRUE	FALSE.TRUE
ENSMUSG00000026155.13	27.2934	0.0108247	FALSE	TRUE	FALSE.TRUE
ENSMUSG00000026150.14	28.095	0.0129037	FALSE	TRUE	FALSE.TRUE
ENSMUSG00000026104.14	30.4624	0.0114615	FALSE	TRUE	FALSE.TRUE
ENSMUSG00000026083.12	30.2122	0.00231176	FALSE	TRUE	FALSE.TRUE
ENSMUSG00000026036.17	27.543	0.023762	FALSE	TRUE	FALSE.TRUE
ENSMUSG00000026029.14	29.5099	0.0120039	FALSE	TRUE	FALSE.TRUE
ENSMUSG00000026020.9	28.887	0.0159495	FALSE	TRUE	FALSE.TRUE
ENSMUSG00000026003.5	31.9406	0.00870201	FALSE	TRUE	FALSE.TRUE
ENSMUSG00000025982.13	30.2814	0.0135077	FALSE	TRUE	FALSE.TRUE
ENSMUSG00000025980.14	31.3509	0.008437	FALSE	TRUE	FALSE.TRUE
ENSMUSG00000025968.16	30.5255	0.00371048	FALSE	TRUE	FALSE.TRUE
ENSMUSG00000025967.16	30.2295	0.0162868	FALSE	TRUE	FALSE.TRUE
ENSMUSG00000025950.16	30.3375	0.0164778	FALSE	TRUE	FALSE.TRUE
ENSMUSG00000025937.6	28.4966	0.0104684	FALSE	TRUE	FALSE.TRUE
ENSMUSG00000025888.6	28.3617	0.0287909	FALSE	TRUE	FALSE.TRUE
ENSMUSG00000025877.14	32.97	0.00844955	FALSE	TRUE	FALSE.TRUE
ENSMUSG00000025823.9	32.4578	0.00942743	FALSE	TRUE	FALSE.TRUE
ENSMUSG00000025810.9	28.4992	0.0340597	FALSE	TRUE	FALSE.TRUE
ENSMUSG00000025809.15	30.4732	0.00939992	FALSE	TRUE	FALSE.TRUE
ENSMUSG00000025794.9	30.7905	0.0120109	FALSE	TRUE	FALSE.TRUE
ENSMUSG00000025793.17	28.4097	0.00964389	FALSE	TRUE	FALSE.TRUE
ENSMUSG00000025792.9	27.7733	0.0120894	FALSE	TRUE	FALSE.TRUE
ENSMUSG00000025781.14	31.1647	0.0051954	FALSE	TRUE	FALSE.TRUE
ENSMUSG00000025745.12	32.1808	0.00762417	FALSE	TRUE	FALSE.TRUE
ENSMUSG00000025724.12	28.931	0.00551865	FALSE	TRUE	FALSE.TRUE
ENSMUSG00000025630.8	31.9333	0.00807018	FALSE	TRUE	FALSE.TRUE
ENSMUSG00000025613.13	32.4692	0.00916055	FALSE	TRUE	FALSE.TRUE
ENSMUSG00000025544.13	28.9028	0.013279	FALSE	TRUE	FALSE.TRUE
ENSMUSG00000025534.17	32.7883	0.0255387	FALSE	TRUE	FALSE.TRUE
ENSMUSG00000025533.15	30.8066	0.00405932	FALSE	TRUE	FALSE.TRUE
ENSMUSG00000025525.12	27.6513	0.00518837	FALSE	TRUE	FALSE.TRUE
ENSMUSG00000025503.5	33.3958	0.00457618	FALSE	TRUE	FALSE.TRUE
ENSMUSG00000025492.6	29.372	0.0287721	FALSE	TRUE	FALSE.TRUE
ENSMUSG00000025487.15	29.8558	0.0135171	FALSE	TRUE	FALSE.TRUE
ENSMUSG00000025485.13	27.9026	0.0106683	FALSE	TRUE	FALSE.TRUE
ENSMUSG00000025465.13	30.9021	0.00931254	FALSE	TRUE	FALSE.TRUE
ENSMUSG00000025421.15	28.3637	0.0110217	FALSE	TRUE	FALSE.TRUE
ENSMUSG00000025417.8	27.584	0.0104935	FALSE	TRUE	FALSE.TRUE
ENSMUSG00000025410.10	30.5141	0.00390809	FALSE	TRUE	FALSE.TRUE
ENSMUSG00000025403.5	30.4136	0.0224639	FALSE	TRUE	FALSE.TRUE
ENSMUSG00000025393.12	34.9247	0.00435456	FALSE	TRUE	FALSE.TRUE
ENSMUSG00000025381.3	29.3434	0.0115114	FALSE	TRUE	FALSE.TRUE
ENSMUSG00000025369.15	29.1059	0.00791689	FALSE	TRUE	FALSE.TRUE
ENSMUSG00000025366.8	33.6568	0.0028913	FALSE	TRUE	FALSE.TRUE
ENSMUSG00000025364.13	31.8033	0.0165052	FALSE	TRUE	FALSE.TRUE
ENSMUSG00000025362.6	30.5776	0.0142469	FALSE	TRUE	FALSE.TRUE
ENSMUSG00000025351.14	29.4323	0.0270926	FALSE	TRUE	FALSE.TRUE
ENSMUSG00000025337.10	27.9262	0.0276448	FALSE	TRUE	FALSE.TRUE
ENSMUSG00000025326.12	27.3442	0.0255558	FALSE	TRUE	FALSE.TRUE
ENSMUSG00000025290.17	30.4163	0.0189816	FALSE	TRUE	FALSE.TRUE
ENSMUSG00000025289.15	34.4505	0.00319903	FALSE	TRUE	FALSE.TRUE
ENSMUSG00000025278.9	28.5742	0.0217552	FALSE	TRUE	FALSE.TRUE
ENSMUSG00000025260.10	30.5037	0.0102787	FALSE	TRUE	FALSE.TRUE
ENSMUSG00000025240.10	30.6135	0.00573935	FALSE	TRUE	FALSE.TRUE
ENSMUSG00000025236.11	28.1085	0.00907581	FALSE	TRUE	FALSE.TRUE
ENSMUSG00000025232.8	33.457	0.0143977	FALSE	TRUE	FALSE.TRUE
ENSMUSG00000025228.5	29.6449	0.00511343	FALSE	TRUE	FALSE.TRUE
ENSMUSG00000025225.15	28.0743	0.03453	FALSE	TRUE	FALSE.TRUE
ENSMUSG00000025212.17	29.07	0.00939642	FALSE	TRUE	FALSE.TRUE
ENSMUSG00000025190.13	31.8486	0.00277781	FALSE	TRUE	FALSE.TRUE
ENSMUSG00000025178.9	29.882	0.0184243	FALSE	TRUE	FALSE.TRUE
ENSMUSG00000025161.16	28.7171	0.0376179	FALSE	TRUE	FALSE.TRUE
ENSMUSG00000025156.17	28.6331	0.0105094	FALSE	TRUE	FALSE.TRUE
ENSMUSG00000025153.9	32.2905	0.0280329	FALSE	TRUE	FALSE.TRUE
ENSMUSG00000025139.14	29.6464	0.00889614	FALSE	TRUE	FALSE.TRUE
ENSMUSG00000025132.13	34.5489	0.00342535	FALSE	TRUE	FALSE.TRUE
ENSMUSG00000025130.11	31.8859	0.00501649	FALSE	TRUE	FALSE.TRUE
ENSMUSG00000025059.16	27.7758	0.012759	FALSE	TRUE	FALSE.TRUE
ENSMUSG00000025041.17	29.5569	0.00553623	FALSE	TRUE	FALSE.TRUE
ENSMUSG00000025037.6	27.6789	0.0395073	FALSE	TRUE	FALSE.TRUE
ENSMUSG00000025035.9	28.1673	0.00805239	FALSE	TRUE	FALSE.TRUE
ENSMUSG00000025027.18	29.6272	0.0133327	FALSE	TRUE	FALSE.TRUE
ENSMUSG00000025017.10	29.3863	0.0198957	FALSE	TRUE	FALSE.TRUE
ENSMUSG00000025016.11	29.3036	0.0096598	FALSE	TRUE	FALSE.TRUE
ENSMUSG00000024997.7	29.8	0.020401	FALSE	TRUE	FALSE.TRUE
ENSMUSG00000024991.8	27.6323	0.023999	FALSE	TRUE	FALSE.TRUE
ENSMUSG00000024974.10	28.6794	0.0202872	FALSE	TRUE	FALSE.TRUE
ENSMUSG00000024966.9	31.8811	0.0108877	FALSE	TRUE	FALSE.TRUE
ENSMUSG00000024965.9	31.1242	0.00518916	FALSE	TRUE	FALSE.TRUE
ENSMUSG00000024953.17	32.7945	0.00546589	FALSE	TRUE	FALSE.TRUE
ENSMUSG00000024942.17	30.8222	0.00656373	FALSE	TRUE	FALSE.TRUE
ENSMUSG00000024908.15	27.304	0.0343543	FALSE	TRUE	FALSE.TRUE
ENSMUSG00000024900.5	27.6791	0.0179433	FALSE	TRUE	FALSE.TRUE
ENSMUSG00000024885.9	29.6574	0.00562226	FALSE	TRUE	FALSE.TRUE
ENSMUSG00000024870.6	31.2321	0.00560471	FALSE	TRUE	FALSE.TRUE
ENSMUSG00000024858.14	28.8015	0.0196653	FALSE	TRUE	FALSE.TRUE
ENSMUSG00000024853.10	28.126	0.026696	FALSE	TRUE	FALSE.TRUE
ENSMUSG00000024844.15	27.8817	0.0337233	FALSE	TRUE	FALSE.TRUE
ENSMUSG00000024782.7	27.7369	0.00687048	FALSE	TRUE	FALSE.TRUE
ENSMUSG00000024781.16	32.4874	0.0153618	FALSE	TRUE	FALSE.TRUE
ENSMUSG00000024767.11	29.8082	0.00351024	FALSE	TRUE	FALSE.TRUE
ENSMUSG00000024759.14	30.3285	0.00651298	FALSE	TRUE	FALSE.TRUE
ENSMUSG00000024758.15	30.5338	0.00247016	FALSE	TRUE	FALSE.TRUE
ENSMUSG00000024742.15	28.8937	0.0445989	FALSE	TRUE	FALSE.TRUE
ENSMUSG00000024740.10	27.3844	0.0539953	FALSE	TRUE	FALSE.TRUE
ENSMUSG00000024737.2	27.2778	0.047979	FALSE	TRUE	FALSE.TRUE
ENSMUSG00000024735.13	30.5901	0.0164619	FALSE	TRUE	FALSE.TRUE
ENSMUSG00000024725.13	32.0303	0.00368	FALSE	TRUE	FALSE.TRUE
ENSMUSG00000024696.9	31.0407	0.00467316	FALSE	TRUE	FALSE.TRUE
ENSMUSG00000024687.11	28.7028	0.0192333	FALSE	TRUE	FALSE.TRUE
ENSMUSG00000024661.7	29.9218	0.0543872	FALSE	TRUE	FALSE.TRUE
ENSMUSG00000024659.15	36.1139	0.00934128	FALSE	TRUE	FALSE.TRUE
ENSMUSG00000024646.14	29.5597	0.0119338	FALSE	TRUE	FALSE.TRUE
ENSMUSG00000024644.17	32.7799	0.00486011	FALSE	TRUE	FALSE.TRUE
ENSMUSG00000024640.9	29.2911	0.0268627	FALSE	TRUE	FALSE.TRUE
ENSMUSG00000024639.5	29.6112	0.0138917	FALSE	TRUE	FALSE.TRUE
ENSMUSG00000024614.7	29.6175	0.0159757	FALSE	TRUE	FALSE.TRUE
ENSMUSG00000024608.11	30.7818	0.0138694	FALSE	TRUE	FALSE.TRUE
ENSMUSG00000024601.9	28.1501	0.00662017	FALSE	TRUE	FALSE.TRUE
ENSMUSG00000024590.8	31.9782	0.014121	FALSE	TRUE	FALSE.TRUE
ENSMUSG00000024588.9	27.3723	0.0193448	FALSE	TRUE	FALSE.TRUE
ENSMUSG00000024583.3	28.8223	0.0134116	FALSE	TRUE	FALSE.TRUE
ENSMUSG00000024556.4	28.7531	0.00939313	FALSE	TRUE	FALSE.TRUE
ENSMUSG00000024527.10	27.8555	0.0141983	FALSE	TRUE	FALSE.TRUE
ENSMUSG00000024516.13	27.5732	0.0176757	FALSE	TRUE	FALSE.TRUE
ENSMUSG00000024507.6	31.3844	0.0105193	FALSE	TRUE	FALSE.TRUE
ENSMUSG00000024493.9	27.1022	0.0263752	FALSE	TRUE	FALSE.TRUE
ENSMUSG00000024480.9	27.2481	0.0822132	FALSE	TRUE	FALSE.TRUE
ENSMUSG00000024456.16	30.7808	0.00636507	FALSE	TRUE	FALSE.TRUE
ENSMUSG00000024413.14	30.4997	0.0145644	FALSE	TRUE	FALSE.TRUE
ENSMUSG00000024392.17	27.3201	0.0570453	FALSE	TRUE	FALSE.TRUE
ENSMUSG00000024381.16	27.6473	0.0318425	FALSE	TRUE	FALSE.TRUE
ENSMUSG00000024360.8	30.1463	0.0146102	FALSE	TRUE	FALSE.TRUE
ENSMUSG00000024359.10	32.5584	0.00805338	FALSE	TRUE	FALSE.TRUE
ENSMUSG00000024349.10	27.2895	0.0803079	FALSE	TRUE	FALSE.TRUE
ENSMUSG00000024338.15	28.9905	0.0161233	FALSE	TRUE	FALSE.TRUE
ENSMUSG00000024308.15	28.825	0.0193586	FALSE	TRUE	FALSE.TRUE
ENSMUSG00000024300.17	27.7257	0.0306932	FALSE	TRUE	FALSE.TRUE
ENSMUSG00000024277.14	27.6588	0.0173241	FALSE	TRUE	FALSE.TRUE
ENSMUSG00000024231.15	27.7765	0.0288088	FALSE	TRUE	FALSE.TRUE
ENSMUSG00000024197.10	31.7933	0.00293192	FALSE	TRUE	FALSE.TRUE
ENSMUSG00000024165.9	27.0287	0.0817478	FALSE	TRUE	FALSE.TRUE
ENSMUSG00000024132.6	29.0007	0.00323311	FALSE	TRUE	FALSE.TRUE
ENSMUSG00000024121.13	29.8069	0.0311808	FALSE	TRUE	FALSE.TRUE
ENSMUSG00000024120.12	30.4597	0.011865	FALSE	TRUE	FALSE.TRUE
ENSMUSG00000024104.11	28.9724	0.0120407	FALSE	TRUE	FALSE.TRUE
ENSMUSG00000024101.15	28.1198	0.011124	FALSE	TRUE	FALSE.TRUE
ENSMUSG00000024097.11	29.6271	0.0190236	FALSE	TRUE	FALSE.TRUE
ENSMUSG00000024095.15	29.6859	0.0145807	FALSE	TRUE	FALSE.TRUE
ENSMUSG00000024091.9	31.1357	0.00310646	FALSE	TRUE	FALSE.TRUE
ENSMUSG00000024085.13	29.8366	0.00803174	FALSE	TRUE	FALSE.TRUE
ENSMUSG00000024079.4	27.0201	0.0429541	FALSE	TRUE	FALSE.TRUE
ENSMUSG00000024066.9	31.1219	0.0178484	FALSE	TRUE	FALSE.TRUE
ENSMUSG00000024026.13	27.3335	0.074999	FALSE	TRUE	FALSE.TRUE
ENSMUSG00000023973.13	28.2294	0.00666631	FALSE	TRUE	FALSE.TRUE
ENSMUSG00000023944.14	32.6727	0.0103375	FALSE	TRUE	FALSE.TRUE
ENSMUSG00000023923.10	28.0565	0.0120783	FALSE	TRUE	FALSE.TRUE
ENSMUSG00000023845.7	30.5205	0.0070385	FALSE	TRUE	FALSE.TRUE
ENSMUSG00000023830.14	28.0054	0.0107161	FALSE	TRUE	FALSE.TRUE
ENSMUSG00000023484.14	32.9737	0.0100035	FALSE	TRUE	FALSE.TRUE
ENSMUSG00000023456.16	34.9236	0.00469334	FALSE	TRUE	FALSE.TRUE
ENSMUSG00000023277.13	30.9717	0.0051753	FALSE	TRUE	FALSE.TRUE
ENSMUSG00000023186.14	30.5086	0.00925758	FALSE	TRUE	FALSE.TRUE
ENSMUSG00000023110.12	27.3218	0.0551434	FALSE	TRUE	FALSE.TRUE
ENSMUSG00000023106.15	27.2667	0.0527186	FALSE	TRUE	FALSE.TRUE
ENSMUSG00000023026.16	27.7767	0.0149841	FALSE	TRUE	FALSE.TRUE
ENSMUSG00000023022.14	28.646	0.0193687	FALSE	TRUE	FALSE.TRUE
ENSMUSG00000022982.10	32.8885	0.0159152	FALSE	TRUE	FALSE.TRUE
ENSMUSG00000022973.18	27.5678	0.0187745	FALSE	TRUE	FALSE.TRUE
ENSMUSG00000022962.15	27.3556	0.0392168	FALSE	TRUE	FALSE.TRUE
ENSMUSG00000022956.11	31.9337	0.00521427	FALSE	TRUE	FALSE.TRUE
ENSMUSG00000022858.16	29.4716	0.0114642	FALSE	TRUE	FALSE.TRUE
ENSMUSG00000022841.15	28.1102	0.0534843	FALSE	TRUE	FALSE.TRUE
ENSMUSG00000022831.14	32.2375	0.00480781	FALSE	TRUE	FALSE.TRUE
ENSMUSG00000022820.4	28.8745	0.00392715	FALSE	TRUE	FALSE.TRUE
ENSMUSG00000022817.15	30.2078	0.00438658	FALSE	TRUE	FALSE.TRUE
ENSMUSG00000022808.5	28.9514	0.00742742	FALSE	TRUE	FALSE.TRUE
ENSMUSG00000022807.9	28.3675	0.0247065	FALSE	TRUE	FALSE.TRUE
ENSMUSG00000022797.16	28.1632	0.0404856	FALSE	TRUE	FALSE.TRUE
ENSMUSG00000022789.15	29.9221	0.0101288	FALSE	TRUE	FALSE.TRUE
ENSMUSG00000022781.8	30.9077	0.0066763	FALSE	TRUE	FALSE.TRUE
ENSMUSG00000022769.9	29.5494	0.00630858	FALSE	TRUE	FALSE.TRUE
ENSMUSG00000022765.10	28.1108	0.00678822	FALSE	TRUE	FALSE.TRUE
ENSMUSG00000022757.19	28.4946	0.007983	FALSE	TRUE	FALSE.TRUE
ENSMUSG00000022752.9	28.0334	0.0398986	FALSE	TRUE	FALSE.TRUE
ENSMUSG00000022751.9	28.3125	0.00707951	FALSE	TRUE	FALSE.TRUE
ENSMUSG00000022742.6	27.0885	0.0107341	FALSE	TRUE	FALSE.TRUE
ENSMUSG00000022711.16	28.84	0.00900677	FALSE	TRUE	FALSE.TRUE
ENSMUSG00000022707.16	27.2295	0.0149858	FALSE	TRUE	FALSE.TRUE
ENSMUSG00000022698.17	28.7399	0.010241	FALSE	TRUE	FALSE.TRUE
ENSMUSG00000022680.14	28.2119	0.0196623	FALSE	TRUE	FALSE.TRUE
ENSMUSG00000022663.3	28.8372	0.00753522	FALSE	TRUE	FALSE.TRUE
ENSMUSG00000022637.11	27.2218	0.0174955	FALSE	TRUE	FALSE.TRUE
ENSMUSG00000022636.13	30.2994	0.0168398	FALSE	TRUE	FALSE.TRUE
ENSMUSG00000022614.8	28.6621	0.00891632	FALSE	TRUE	FALSE.TRUE
ENSMUSG00000022575.5	28.8315	0.00785896	FALSE	TRUE	FALSE.TRUE
ENSMUSG00000022571.9	27.8001	0.00893165	FALSE	TRUE	FALSE.TRUE
ENSMUSG00000022570.7	29.0861	0.00641157	FALSE	TRUE	FALSE.TRUE
ENSMUSG00000022565.15	34.4155	0.01187	FALSE	TRUE	FALSE.TRUE
ENSMUSG00000022558.16	29.1344	0.0082649	FALSE	TRUE	FALSE.TRUE
ENSMUSG00000022551.8	29.5168	0.00760315	FALSE	TRUE	FALSE.TRUE
ENSMUSG00000022536.14	27.7947	0.016822	FALSE	TRUE	FALSE.TRUE
ENSMUSG00000022488.9	31.8214	0.00300613	FALSE	TRUE	FALSE.TRUE
ENSMUSG00000022477.13	32.7719	0.00324566	FALSE	TRUE	FALSE.TRUE
ENSMUSG00000022453.8	28.959	0.0595664	FALSE	TRUE	FALSE.TRUE
ENSMUSG00000022451.12	30.7635	0.00808632	FALSE	TRUE	FALSE.TRUE
ENSMUSG00000022443.17	31.0666	0.0111837	FALSE	TRUE	FALSE.TRUE
ENSMUSG00000022439.9	28.2576	0.0209935	FALSE	TRUE	FALSE.TRUE
ENSMUSG00000022438.6	28.4207	0.0198167	FALSE	TRUE	FALSE.TRUE
ENSMUSG00000022437.7	29.1945	0.00696652	FALSE	TRUE	FALSE.TRUE
ENSMUSG00000022427.4	27.7387	0.0294604	FALSE	TRUE	FALSE.TRUE
ENSMUSG00000022415.12	29.0641	0.0393756	FALSE	TRUE	FALSE.TRUE
ENSMUSG00000022403.15	28.2771	0.0351842	FALSE	TRUE	FALSE.TRUE
ENSMUSG00000022391.16	28.7073	0.0190847	FALSE	TRUE	FALSE.TRUE
ENSMUSG00000022378.14	30.8796	0.0129903	FALSE	TRUE	FALSE.TRUE
ENSMUSG00000022365.6	27.9075	0.00670705	FALSE	TRUE	FALSE.TRUE
ENSMUSG00000022354.4	28.1597	0.0106518	FALSE	TRUE	FALSE.TRUE
ENSMUSG00000022350.7	29.8074	0.0059216	FALSE	TRUE	FALSE.TRUE
ENSMUSG00000022337.7	27.6653	0.0113491	FALSE	TRUE	FALSE.TRUE
ENSMUSG00000022336.3	30.3699	0.00727665	FALSE	TRUE	FALSE.TRUE
ENSMUSG00000022329.15	28.6951	0.0123639	FALSE	TRUE	FALSE.TRUE
ENSMUSG00000022312.11	29.9872	0.012166	FALSE	TRUE	FALSE.TRUE
ENSMUSG00000022283.15	27.5726	0.0732956	FALSE	TRUE	FALSE.TRUE
ENSMUSG00000022255.16	29.6969	0.00554271	FALSE	TRUE	FALSE.TRUE
ENSMUSG00000022241.6	29.9487	0.0151858	FALSE	TRUE	FALSE.TRUE
ENSMUSG00000022234.15	30.7867	0.00791873	FALSE	TRUE	FALSE.TRUE
ENSMUSG00000022221.14	27.4846	0.0628554	FALSE	TRUE	FALSE.TRUE
ENSMUSG00000022216.17	32.071	0.00466463	FALSE	TRUE	FALSE.TRUE
ENSMUSG00000022210.7	27.5909	0.0195641	FALSE	TRUE	FALSE.TRUE
ENSMUSG00000022205.15	28.778	0.0414871	FALSE	TRUE	FALSE.TRUE
ENSMUSG00000022186.14	31.63	0.0041076	FALSE	TRUE	FALSE.TRUE
ENSMUSG00000022185.19	28.6533	0.0215918	FALSE	TRUE	FALSE.TRUE
ENSMUSG00000022180.7	28.2908	0.0349464	FALSE	TRUE	FALSE.TRUE
ENSMUSG00000022174.8	29.4009	0.0181249	FALSE	TRUE	FALSE.TRUE
ENSMUSG00000022150.16	30.7669	0.0309544	FALSE	TRUE	FALSE.TRUE
ENSMUSG00000022148.16	27.9912	0.0140032	FALSE	TRUE	FALSE.TRUE
ENSMUSG00000022142.8	28.8932	0.0145066	FALSE	TRUE	FALSE.TRUE
ENSMUSG00000022136.8	28.8082	0.015211	FALSE	TRUE	FALSE.TRUE
ENSMUSG00000022110.13	29.7055	0.00673529	FALSE	TRUE	FALSE.TRUE
ENSMUSG00000022108.8	28.0251	0.0255421	FALSE	TRUE	FALSE.TRUE
ENSMUSG00000022102.13	28.3529	0.0200132	FALSE	TRUE	FALSE.TRUE
ENSMUSG00000022100.14	28.3917	0.0100131	FALSE	TRUE	FALSE.TRUE
ENSMUSG00000022052.9	29.5981	0.00381433	FALSE	TRUE	FALSE.TRUE
ENSMUSG00000022048.8	33.3596	0.0116293	FALSE	TRUE	FALSE.TRUE
ENSMUSG00000022024.10	29.8997	0.0098479	FALSE	TRUE	FALSE.TRUE
ENSMUSG00000021998.16	32.8898	0.00449138	FALSE	TRUE	FALSE.TRUE
ENSMUSG00000021996.16	32.9743	0.00490441	FALSE	TRUE	FALSE.TRUE
ENSMUSG00000021987.9	28.0288	0.0256392	FALSE	TRUE	FALSE.TRUE
ENSMUSG00000021957.7	29.6786	0.0108134	FALSE	TRUE	FALSE.TRUE
ENSMUSG00000021948.17	30.8944	0.00691552	FALSE	TRUE	FALSE.TRUE
ENSMUSG00000021947.11	29.5651	0.00633708	FALSE	TRUE	FALSE.TRUE
ENSMUSG00000021939.8	35.5007	0.00846019	FALSE	TRUE	FALSE.TRUE
ENSMUSG00000021938.12	27.5119	0.0477399	FALSE	TRUE	FALSE.TRUE
ENSMUSG00000021929.9	28.8349	0.00826506	FALSE	TRUE	FALSE.TRUE
ENSMUSG00000021866.15	30.6395	0.00328215	FALSE	TRUE	FALSE.TRUE
ENSMUSG00000021832.8	30.9641	0.00766474	FALSE	TRUE	FALSE.TRUE
ENSMUSG00000021824.13	27.2321	0.0136721	FALSE	TRUE	FALSE.TRUE
ENSMUSG00000021814.17	31.943	0.00742217	FALSE	TRUE	FALSE.TRUE
ENSMUSG00000021807.6	29.0479	0.0221173	FALSE	TRUE	FALSE.TRUE
ENSMUSG00000021794.16	31.3228	0.00361902	FALSE	TRUE	FALSE.TRUE
ENSMUSG00000021773.11	27.6824	0.0249876	FALSE	TRUE	FALSE.TRUE
ENSMUSG00000021771.14	32.4573	0.0205406	FALSE	TRUE	FALSE.TRUE
ENSMUSG00000021748.9	30.334	0.00584723	FALSE	TRUE	FALSE.TRUE
ENSMUSG00000021737.4	31.0349	0.00714557	FALSE	TRUE	FALSE.TRUE
ENSMUSG00000021710.11	28.427	0.00943552	FALSE	TRUE	FALSE.TRUE
ENSMUSG00000021707.5	27.9969	0.0440687	FALSE	TRUE	FALSE.TRUE
ENSMUSG00000021686.6	29.293	0.0134273	FALSE	TRUE	FALSE.TRUE
ENSMUSG00000021676.10	31.6775	0.00474434	FALSE	TRUE	FALSE.TRUE
ENSMUSG00000021669.15	27.8387	0.0196247	FALSE	TRUE	FALSE.TRUE
ENSMUSG00000021665.9	33.6344	0.0162911	FALSE	TRUE	FALSE.TRUE
ENSMUSG00000021660.14	28.7001	0.0309135	FALSE	TRUE	FALSE.TRUE
ENSMUSG00000021595.18	29.0858	0.0286024	FALSE	TRUE	FALSE.TRUE
ENSMUSG00000021591.8	30.3222	0.0112168	FALSE	TRUE	FALSE.TRUE
ENSMUSG00000021585.10	29.8606	0.00518311	FALSE	TRUE	FALSE.TRUE
ENSMUSG00000021577.14	31.928	0.00298875	FALSE	TRUE	FALSE.TRUE
ENSMUSG00000021576.6	29.2401	0.00389968	FALSE	TRUE	FALSE.TRUE
ENSMUSG00000021550.6	28.9822	0.0111672	FALSE	TRUE	FALSE.TRUE
ENSMUSG00000021549.14	28.9491	0.00565212	FALSE	TRUE	FALSE.TRUE
ENSMUSG00000021546.18	31.7739	0.0131496	FALSE	TRUE	FALSE.TRUE
ENSMUSG00000021520.4	28.1158	0.00523938	FALSE	TRUE	FALSE.TRUE
ENSMUSG00000021484.8	30.1713	0.00627085	FALSE	TRUE	FALSE.TRUE
ENSMUSG00000021477.9	29.3171	0.0199546	FALSE	TRUE	FALSE.TRUE
ENSMUSG00000021474.9	29.3071	0.00412833	FALSE	TRUE	FALSE.TRUE
ENSMUSG00000021468.8	27.587	0.0166636	FALSE	TRUE	FALSE.TRUE
ENSMUSG00000021457.14	32.2238	0.00636067	FALSE	TRUE	FALSE.TRUE
ENSMUSG00000021427.10	29.2003	0.0137069	FALSE	TRUE	FALSE.TRUE
ENSMUSG00000021423.6	27.837	0.0587987	FALSE	TRUE	FALSE.TRUE
ENSMUSG00000021408.15	28.9036	0.0044075	FALSE	TRUE	FALSE.TRUE
ENSMUSG00000021377.15	29.1733	0.030664	FALSE	TRUE	FALSE.TRUE
ENSMUSG00000021357.14	28.1283	0.00816807	FALSE	TRUE	FALSE.TRUE
ENSMUSG00000021288.19	28.3585	0.0142499	FALSE	TRUE	FALSE.TRUE
ENSMUSG00000021282.17	28.2348	0.0165402	FALSE	TRUE	FALSE.TRUE
ENSMUSG00000021281.15	28.1164	0.0338692	FALSE	TRUE	FALSE.TRUE
ENSMUSG00000021270.13	34.293	0.00579978	FALSE	TRUE	FALSE.TRUE
ENSMUSG00000021266.16	30.4992	0.00836842	FALSE	TRUE	FALSE.TRUE
ENSMUSG00000021262.15	31.1711	0.0159506	FALSE	TRUE	FALSE.TRUE
ENSMUSG00000021248.9	30.8008	0.00573551	FALSE	TRUE	FALSE.TRUE
ENSMUSG00000021242.9	33.0541	0.0167132	FALSE	TRUE	FALSE.TRUE
ENSMUSG00000021238.11	27.2976	0.0295286	FALSE	TRUE	FALSE.TRUE
ENSMUSG00000021218.10	33.919	0.00367293	FALSE	TRUE	FALSE.TRUE
ENSMUSG00000021196.14	31.5894	0.00637282	FALSE	TRUE	FALSE.TRUE
ENSMUSG00000021190.14	29.9934	0.0251108	FALSE	TRUE	FALSE.TRUE
ENSMUSG00000021185.16	29.046	0.00355443	FALSE	TRUE	FALSE.TRUE
ENSMUSG00000021178.9	30.9178	0.00990256	FALSE	TRUE	FALSE.TRUE
ENSMUSG00000021171.8	28.437	0.0117491	FALSE	TRUE	FALSE.TRUE
ENSMUSG00000021134.17	29.3825	0.0412703	FALSE	TRUE	FALSE.TRUE
ENSMUSG00000021124.13	29.0836	0.0121741	FALSE	TRUE	FALSE.TRUE
ENSMUSG00000021116.10	31.17	0.00555922	FALSE	TRUE	FALSE.TRUE
ENSMUSG00000021114.9	30.7501	0.0130411	FALSE	TRUE	FALSE.TRUE
ENSMUSG00000021094.10	28.5085	0.0122577	FALSE	TRUE	FALSE.TRUE
ENSMUSG00000021076.6	27.5774	0.0114706	FALSE	TRUE	FALSE.TRUE
ENSMUSG00000021072.12	28.9967	0.0125168	FALSE	TRUE	FALSE.TRUE
ENSMUSG00000021069.17	31.2704	0.0043992	FALSE	TRUE	FALSE.TRUE
ENSMUSG00000021048.7	30.2207	0.0116807	FALSE	TRUE	FALSE.TRUE
ENSMUSG00000021039.9	27.864	0.034923	FALSE	TRUE	FALSE.TRUE
ENSMUSG00000021037.7	28.4708	0.0137671	FALSE	TRUE	FALSE.TRUE
ENSMUSG00000021036.10	27.3099	0.0158164	FALSE	TRUE	FALSE.TRUE
ENSMUSG00000021024.14	31.3919	0.00566895	FALSE	TRUE	FALSE.TRUE
ENSMUSG00000021003.10	28.6223	0.0664012	FALSE	TRUE	FALSE.TRUE
ENSMUSG00000020994.5	27.942	0.0258035	FALSE	TRUE	FALSE.TRUE
ENSMUSG00000020986.13	29.117	0.00981531	FALSE	TRUE	FALSE.TRUE
ENSMUSG00000020964.14	27.4596	0.0326914	FALSE	TRUE	FALSE.TRUE
ENSMUSG00000020952.10	29.1924	0.0122838	FALSE	TRUE	FALSE.TRUE
ENSMUSG00000020949.9	27.3429	0.0298363	FALSE	TRUE	FALSE.TRUE
ENSMUSG00000020936.8	29.8769	0.00791842	FALSE	TRUE	FALSE.TRUE
ENSMUSG00000020917.17	29.5978	0.0390239	FALSE	TRUE	FALSE.TRUE
ENSMUSG00000020903.13	28.3181	0.0181662	FALSE	TRUE	FALSE.TRUE
ENSMUSG00000020900.15	31.9456	0.0071501	FALSE	TRUE	FALSE.TRUE
ENSMUSG00000020899.16	29.1294	0.0243808	FALSE	TRUE	FALSE.TRUE
ENSMUSG00000020869.8	32.1653	0.00593146	FALSE	TRUE	FALSE.TRUE
ENSMUSG00000020863.15	27.7045	0.0334253	FALSE	TRUE	FALSE.TRUE
ENSMUSG00000020859.16	29.3848	0.00563577	FALSE	TRUE	FALSE.TRUE
ENSMUSG00000020850.14	30.754	0.0117969	FALSE	TRUE	FALSE.TRUE
ENSMUSG00000020849.13	32.2249	0.00303736	FALSE	TRUE	FALSE.TRUE
ENSMUSG00000020840.10	27.3441	0.0429896	FALSE	TRUE	FALSE.TRUE
ENSMUSG00000020836.15	28.6048	0.0148023	FALSE	TRUE	FALSE.TRUE
ENSMUSG00000020803.3	29.6406	0.00972064	FALSE	TRUE	FALSE.TRUE
ENSMUSG00000020790.14	30.7325	0.00715531	FALSE	TRUE	FALSE.TRUE
ENSMUSG00000020780.15	29.3406	0.0107524	FALSE	TRUE	FALSE.TRUE
ENSMUSG00000020777.16	27.7993	0.0535547	FALSE	TRUE	FALSE.TRUE
ENSMUSG00000020773.11	27.5741	0.00544649	FALSE	TRUE	FALSE.TRUE
ENSMUSG00000020766.4	29.0736	0.0094158	FALSE	TRUE	FALSE.TRUE
ENSMUSG00000020745.15	30.3831	0.00303514	FALSE	TRUE	FALSE.TRUE
ENSMUSG00000020736.12	28.8953	0.00681591	FALSE	TRUE	FALSE.TRUE
ENSMUSG00000020733.3	29.812	0.00642667	FALSE	TRUE	FALSE.TRUE
ENSMUSG00000020720.13	29.9977	0.00783331	FALSE	TRUE	FALSE.TRUE
ENSMUSG00000020719.14	30.2496	0.0208203	FALSE	TRUE	FALSE.TRUE
ENSMUSG00000020708.12	30.7548	0.00585754	FALSE	TRUE	FALSE.TRUE
ENSMUSG00000020705.6	27.9775	0.01493	FALSE	TRUE	FALSE.TRUE
ENSMUSG00000020671.9	29.6543	0.0112777	FALSE	TRUE	FALSE.TRUE
ENSMUSG00000020664.10	31.525	0.00403245	FALSE	TRUE	FALSE.TRUE
ENSMUSG00000020650.15	27.0471	0.034144	FALSE	TRUE	FALSE.TRUE
ENSMUSG00000020640.10	27.528	0.0492686	FALSE	TRUE	FALSE.TRUE
ENSMUSG00000020638.8	29.7421	0.02063	FALSE	TRUE	FALSE.TRUE
ENSMUSG00000020628.16	27.0971	0.03212	FALSE	TRUE	FALSE.TRUE
ENSMUSG00000020612.16	29.3611	0.00689721	FALSE	TRUE	FALSE.TRUE
ENSMUSG00000020611.14	30.4065	0.00810993	FALSE	TRUE	FALSE.TRUE
ENSMUSG00000020605.9	29.0103	0.00633123	FALSE	TRUE	FALSE.TRUE
ENSMUSG00000020589.17	29.4132	0.00765376	FALSE	TRUE	FALSE.TRUE
ENSMUSG00000020580.10	27.2196	0.0152198	FALSE	TRUE	FALSE.TRUE
ENSMUSG00000020572.8	31.9792	0.00436416	FALSE	TRUE	FALSE.TRUE
ENSMUSG00000020571.13	33.0788	0.00891769	FALSE	TRUE	FALSE.TRUE
ENSMUSG00000020570.15	28.137	0.0301358	FALSE	TRUE	FALSE.TRUE
ENSMUSG00000020537.9	27.8341	0.0204281	FALSE	TRUE	FALSE.TRUE
ENSMUSG00000020528.14	28.4186	0.0152212	FALSE	TRUE	FALSE.TRUE
ENSMUSG00000020523.14	27.5024	0.013639	FALSE	TRUE	FALSE.TRUE
ENSMUSG00000020476.14	30.8016	0.00644205	FALSE	TRUE	FALSE.TRUE
ENSMUSG00000020464.15	27.2619	0.0310789	FALSE	TRUE	FALSE.TRUE
ENSMUSG00000020460.15	27.4374	0.0130648	FALSE	TRUE	FALSE.TRUE
ENSMUSG00000020458.16	33.117	0.00444376	FALSE	TRUE	FALSE.TRUE
ENSMUSG00000020457.13	27.8204	0.0140874	FALSE	TRUE	FALSE.TRUE
ENSMUSG00000020456.17	31.6491	0.0027011	FALSE	TRUE	FALSE.TRUE
ENSMUSG00000020440.13	28.5619	0.0117987	FALSE	TRUE	FALSE.TRUE
ENSMUSG00000020437.12	31.4082	0.00474809	FALSE	TRUE	FALSE.TRUE
ENSMUSG00000020422.14	29.4922	0.014515	FALSE	TRUE	FALSE.TRUE
ENSMUSG00000020402.11	32.7956	0.0209945	FALSE	TRUE	FALSE.TRUE
ENSMUSG00000020386.5	28.6964	0.0114508	FALSE	TRUE	FALSE.TRUE
ENSMUSG00000020375.9	29.3179	0.0080689	FALSE	TRUE	FALSE.TRUE
ENSMUSG00000020372.15	33.1795	0.00897411	FALSE	TRUE	FALSE.TRUE
ENSMUSG00000020368.15	33.0004	0.00855488	FALSE	TRUE	FALSE.TRUE
ENSMUSG00000020361.13	32.3798	0.00752449	FALSE	TRUE	FALSE.TRUE
ENSMUSG00000020358.17	31.3661	0.0107194	FALSE	TRUE	FALSE.TRUE
ENSMUSG00000020346.16	27.1268	0.00433033	FALSE	TRUE	FALSE.TRUE
ENSMUSG00000020328.10	27.7781	0.0262006	FALSE	TRUE	FALSE.TRUE
ENSMUSG00000020321.16	29.8958	0.00972284	FALSE	TRUE	FALSE.TRUE
ENSMUSG00000020315.18	30.1368	0.0102151	FALSE	TRUE	FALSE.TRUE
ENSMUSG00000020290.14	30.7116	0.00973205	FALSE	TRUE	FALSE.TRUE
ENSMUSG00000020275.9	27.2461	0.0176412	FALSE	TRUE	FALSE.TRUE
ENSMUSG00000020272.8	27.6154	0.0295128	FALSE	TRUE	FALSE.TRUE
ENSMUSG00000020267.6	31.1459	0.00791803	FALSE	TRUE	FALSE.TRUE
ENSMUSG00000020263.14	27.6598	0.0187582	FALSE	TRUE	FALSE.TRUE
ENSMUSG00000020250.10	30.8779	0.0174529	FALSE	TRUE	FALSE.TRUE
ENSMUSG00000020238.14	28.3672	0.00980962	FALSE	TRUE	FALSE.TRUE
ENSMUSG00000020211.15	27.9465	0.0112779	FALSE	TRUE	FALSE.TRUE
ENSMUSG00000020198.8	30.9459	0.00485405	FALSE	TRUE	FALSE.TRUE
ENSMUSG00000020189.15	32.5149	0.00604215	FALSE	TRUE	FALSE.TRUE
ENSMUSG00000020180.10	29.8189	0.00909815	FALSE	TRUE	FALSE.TRUE
ENSMUSG00000020153.14	27.3818	0.0162967	FALSE	TRUE	FALSE.TRUE
ENSMUSG00000020152.7	33.3672	0.00415743	FALSE	TRUE	FALSE.TRUE
ENSMUSG00000020149.17	30.3357	0.00897551	FALSE	TRUE	FALSE.TRUE
ENSMUSG00000020143.15	32.0808	0.00353486	FALSE	TRUE	FALSE.TRUE
ENSMUSG00000020130.9	28.8597	0.0157317	FALSE	TRUE	FALSE.TRUE
ENSMUSG00000020120.15	31.2933	0.00549585	FALSE	TRUE	FALSE.TRUE
ENSMUSG00000020114.12	31.4271	0.00357375	FALSE	TRUE	FALSE.TRUE
ENSMUSG00000020100.15	27.9197	0.0308117	FALSE	TRUE	FALSE.TRUE
ENSMUSG00000020097.14	32.6194	0.00269155	FALSE	TRUE	FALSE.TRUE
ENSMUSG00000020089.8	28.915	0.0201461	FALSE	TRUE	FALSE.TRUE
ENSMUSG00000020085.15	27.1734	0.0111088	FALSE	TRUE	FALSE.TRUE
ENSMUSG00000020080.8	28.5992	0.00310441	FALSE	TRUE	FALSE.TRUE
ENSMUSG00000020078.16	31.7069	0.00497065	FALSE	TRUE	FALSE.TRUE
ENSMUSG00000020075.8	28.6496	0.0413082	FALSE	TRUE	FALSE.TRUE
ENSMUSG00000020064.9	27.3716	0.0187395	FALSE	TRUE	FALSE.TRUE
ENSMUSG00000020048.13	33.9701	0.00652189	FALSE	TRUE	FALSE.TRUE
ENSMUSG00000020022.17	27.6419	0.0175172	FALSE	TRUE	FALSE.TRUE
ENSMUSG00000019987.9	30.7366	0.0145361	FALSE	TRUE	FALSE.TRUE
ENSMUSG00000019979.12	28.4616	0.00706442	FALSE	TRUE	FALSE.TRUE
ENSMUSG00000019978.16	29.903	0.00655184	FALSE	TRUE	FALSE.TRUE
ENSMUSG00000019961.17	31.1361	0.0171705	FALSE	TRUE	FALSE.TRUE
ENSMUSG00000019943.10	27.9913	0.0213916	FALSE	TRUE	FALSE.TRUE
ENSMUSG00000019920.18	29.2412	0.0179302	FALSE	TRUE	FALSE.TRUE
ENSMUSG00000019916.14	27.554	0.0536456	FALSE	TRUE	FALSE.TRUE
ENSMUSG00000019907.10	27.4313	0.00815882	FALSE	TRUE	FALSE.TRUE
ENSMUSG00000019849.11	31.408	0.0102995	FALSE	TRUE	FALSE.TRUE
ENSMUSG00000019832.5	29.7811	0.0208671	FALSE	TRUE	FALSE.TRUE
ENSMUSG00000019804.12	30.9945	0.00414904	FALSE	TRUE	FALSE.TRUE
ENSMUSG00000019802.13	28.098	0.0109962	FALSE	TRUE	FALSE.TRUE
ENSMUSG00000019790.17	27.9614	0.0417548	FALSE	TRUE	FALSE.TRUE
ENSMUSG00000019579.13	29.6233	0.00836154	FALSE	TRUE	FALSE.TRUE
ENSMUSG00000019528.18	29.3656	0.0237542	FALSE	TRUE	FALSE.TRUE
ENSMUSG00000019494.14	28.5342	0.0153161	FALSE	TRUE	FALSE.TRUE
ENSMUSG00000019471.10	29.1456	0.0150286	FALSE	TRUE	FALSE.TRUE
ENSMUSG00000019432.15	29.8563	0.00897574	FALSE	TRUE	FALSE.TRUE
ENSMUSG00000019373.11	28.0957	0.0155972	FALSE	TRUE	FALSE.TRUE
ENSMUSG00000019302.16	31.3878	0.0102605	FALSE	TRUE	FALSE.TRUE
ENSMUSG00000019210.10	31.2657	0.0127278	FALSE	TRUE	FALSE.TRUE
ENSMUSG00000019188.16	27.8968	0.0171272	FALSE	TRUE	FALSE.TRUE
ENSMUSG00000019179.10	32.5829	0.00308143	FALSE	TRUE	FALSE.TRUE
ENSMUSG00000019173.11	31.1923	0.00611446	FALSE	TRUE	FALSE.TRUE
ENSMUSG00000019143.15	27.802	0.0312479	FALSE	TRUE	FALSE.TRUE
ENSMUSG00000019122.8	27.9052	0.0200019	FALSE	TRUE	FALSE.TRUE
ENSMUSG00000019088.14	27.7946	0.0531112	FALSE	TRUE	FALSE.TRUE
ENSMUSG00000019055.15	27.5721	0.0351988	FALSE	TRUE	FALSE.TRUE
ENSMUSG00000019054.13	28.4821	0.0111264	FALSE	TRUE	FALSE.TRUE
ENSMUSG00000018974.7	27.0629	0.0423928	FALSE	TRUE	FALSE.TRUE
ENSMUSG00000018965.11	32.8138	0.00700208	FALSE	TRUE	FALSE.TRUE
ENSMUSG00000018909.15	28.9209	0.00503355	FALSE	TRUE	FALSE.TRUE
ENSMUSG00000018848.4	31.5529	0.00833175	FALSE	TRUE	FALSE.TRUE
ENSMUSG00000018830.10	30.1909	0.00832819	FALSE	TRUE	FALSE.TRUE
ENSMUSG00000018819.10	31.4396	0.00425974	FALSE	TRUE	FALSE.TRUE
ENSMUSG00000018796.13	28.9417	0.00826595	FALSE	TRUE	FALSE.TRUE
ENSMUSG00000018774.13	32.4733	0.00403792	FALSE	TRUE	FALSE.TRUE
ENSMUSG00000018761.14	27.1283	0.0348947	FALSE	TRUE	FALSE.TRUE
ENSMUSG00000018707.13	34.1786	0.00235526	FALSE	TRUE	FALSE.TRUE
ENSMUSG00000018585.9	28.3903	0.0240855	FALSE	TRUE	FALSE.TRUE
ENSMUSG00000018583.5	29.9973	0.0286511	FALSE	TRUE	FALSE.TRUE
ENSMUSG00000018574.14	29.7606	0.0138501	FALSE	TRUE	FALSE.TRUE
ENSMUSG00000018507.16	30.2767	0.00528214	FALSE	TRUE	FALSE.TRUE
ENSMUSG00000018446.8	29.9635	0.00618372	FALSE	TRUE	FALSE.TRUE
ENSMUSG00000018398.18	28.2057	0.0271349	FALSE	TRUE	FALSE.TRUE
ENSMUSG00000018379.17	30.259	0.0138773	FALSE	TRUE	FALSE.TRUE
ENSMUSG00000018340.13	33.5362	0.0029762	FALSE	TRUE	FALSE.TRUE
ENSMUSG00000018326.9	31.5761	0.00302717	FALSE	TRUE	FALSE.TRUE
ENSMUSG00000018322.10	29.9041	0.0045708	FALSE	TRUE	FALSE.TRUE
ENSMUSG00000018293.4	33.9294	0.00347433	FALSE	TRUE	FALSE.TRUE
ENSMUSG00000018286.6	30.2786	0.00878905	FALSE	TRUE	FALSE.TRUE
ENSMUSG00000018189.12	29.2871	0.0148428	FALSE	TRUE	FALSE.TRUE
ENSMUSG00000018042.18	31.7726	0.00632199	FALSE	TRUE	FALSE.TRUE
ENSMUSG00000018008.8	27.8726	0.0440499	FALSE	TRUE	FALSE.TRUE
ENSMUSG00000017831.8	28.8481	0.0125117	FALSE	TRUE	FALSE.TRUE
ENSMUSG00000017781.17	31.5747	0.00319857	FALSE	TRUE	FALSE.TRUE
ENSMUSG00000017776.15	28.3927	0.0111724	FALSE	TRUE	FALSE.TRUE
ENSMUSG00000017760.16	33.4276	0.0124137	FALSE	TRUE	FALSE.TRUE
ENSMUSG00000017631.19	30.109	0.00516418	FALSE	TRUE	FALSE.TRUE
ENSMUSG00000017561.16	27.9464	0.0116632	FALSE	TRUE	FALSE.TRUE
ENSMUSG00000017485.11	28.5959	0.024976	FALSE	TRUE	FALSE.TRUE
ENSMUSG00000017428.16	28.8729	0.0159228	FALSE	TRUE	FALSE.TRUE
ENSMUSG00000017404.12	31.361	0.00913697	FALSE	TRUE	FALSE.TRUE
ENSMUSG00000017390.15	30.5001	0.0215924	FALSE	TRUE	FALSE.TRUE
ENSMUSG00000017286.15	30.5551	0.00606728	FALSE	TRUE	FALSE.TRUE
ENSMUSG00000017221.14	29.6707	0.00853768	FALSE	TRUE	FALSE.TRUE
ENSMUSG00000016664.16	28.9138	0.0116568	FALSE	TRUE	FALSE.TRUE
ENSMUSG00000016554.9	30.3229	0.0128563	FALSE	TRUE	FALSE.TRUE
ENSMUSG00000016541.10	28.2132	0.0186658	FALSE	TRUE	FALSE.TRUE
ENSMUSG00000016534.15	30.4244	0.00612126	FALSE	TRUE	FALSE.TRUE
ENSMUSG00000016528.10	27.3636	0.0311279	FALSE	TRUE	FALSE.TRUE
ENSMUSG00000016481.15	27.784	0.0320037	FALSE	TRUE	FALSE.TRUE
ENSMUSG00000016382.15	33.7488	0.00362328	FALSE	TRUE	FALSE.TRUE
ENSMUSG00000016319.3	32.9592	0.00364258	FALSE	TRUE	FALSE.TRUE
ENSMUSG00000016256.10	32.9475	0.0159211	FALSE	TRUE	FALSE.TRUE
ENSMUSG00000016018.4	28.5103	0.0253504	FALSE	TRUE	FALSE.TRUE
ENSMUSG00000015994.10	27.2817	0.0151257	FALSE	TRUE	FALSE.TRUE
ENSMUSG00000015961.8	28.3832	0.0237997	FALSE	TRUE	FALSE.TRUE
ENSMUSG00000015950.13	30.4907	0.018676	FALSE	TRUE	FALSE.TRUE
ENSMUSG00000015937.15	32.0181	0.00895481	FALSE	TRUE	FALSE.TRUE
ENSMUSG00000015932.8	31.1743	0.00471101	FALSE	TRUE	FALSE.TRUE
ENSMUSG00000015889.8	31.1339	0.00695904	FALSE	TRUE	FALSE.TRUE
ENSMUSG00000015837.15	28.521	0.0338866	FALSE	TRUE	FALSE.TRUE
ENSMUSG00000015806.12	29.0594	0.011413	FALSE	TRUE	FALSE.TRUE
ENSMUSG00000015747.5	28.0543	0.00882323	FALSE	TRUE	FALSE.TRUE
ENSMUSG00000015733.13	32.1428	0.00827359	FALSE	TRUE	FALSE.TRUE
ENSMUSG00000015714.11	28.0486	0.0317034	FALSE	TRUE	FALSE.TRUE
ENSMUSG00000015711.8	28.761	0.0115957	FALSE	TRUE	FALSE.TRUE
ENSMUSG00000015671.11	30.8991	0.00565773	FALSE	TRUE	FALSE.TRUE
ENSMUSG00000015656.17	33.3423	0.0109442	FALSE	TRUE	FALSE.TRUE
ENSMUSG00000015568.16	30.7946	0.0212767	FALSE	TRUE	FALSE.TRUE
ENSMUSG00000015474.16	27.5821	0.0110942	FALSE	TRUE	FALSE.TRUE
ENSMUSG00000015355.13	28.1569	0.036891	FALSE	TRUE	FALSE.TRUE
ENSMUSG00000015340.10	32.2442	0.00853969	FALSE	TRUE	FALSE.TRUE
ENSMUSG00000015291.10	28.8338	0.015589	FALSE	TRUE	FALSE.TRUE
ENSMUSG00000015247.10	28.9615	0.010206	FALSE	TRUE	FALSE.TRUE
ENSMUSG00000015165.16	31.6851	0.0136735	FALSE	TRUE	FALSE.TRUE
ENSMUSG00000015149.14	29.4033	0.010458	FALSE	TRUE	FALSE.TRUE
ENSMUSG00000015143.15	32.8012	0.00844931	FALSE	TRUE	FALSE.TRUE
ENSMUSG00000015120.15	28.7716	0.033637	FALSE	TRUE	FALSE.TRUE
ENSMUSG00000015112.15	30.2474	0.00369436	FALSE	TRUE	FALSE.TRUE
ENSMUSG00000015092.9	27.9479	0.0109501	FALSE	TRUE	FALSE.TRUE
ENSMUSG00000015027.11	29.7091	0.0440157	FALSE	TRUE	FALSE.TRUE
ENSMUSG00000014959.12	28.2834	0.012682	FALSE	TRUE	FALSE.TRUE
ENSMUSG00000014956.15	28.6194	0.0128608	FALSE	TRUE	FALSE.TRUE
ENSMUSG00000014867.9	29.982	0.00875036	FALSE	TRUE	FALSE.TRUE
ENSMUSG00000014778.10	27.3755	0.0533069	FALSE	TRUE	FALSE.TRUE
ENSMUSG00000014769.10	30.3339	0.00662851	FALSE	TRUE	FALSE.TRUE
ENSMUSG00000014606.14	31.494	0.0067324	FALSE	TRUE	FALSE.TRUE
ENSMUSG00000014547.10	27.0712	0.0473003	FALSE	TRUE	FALSE.TRUE
ENSMUSG00000014402.15	28.3119	0.0140349	FALSE	TRUE	FALSE.TRUE
ENSMUSG00000014349.7	27.0414	0.0412317	FALSE	TRUE	FALSE.TRUE
ENSMUSG00000014313.15	29.3686	0.0316624	FALSE	TRUE	FALSE.TRUE
ENSMUSG00000014294.4	27.3086	0.0235199	FALSE	TRUE	FALSE.TRUE
ENSMUSG00000014226.10	30.3216	0.0155428	FALSE	TRUE	FALSE.TRUE
ENSMUSG00000013997.10	27.4347	0.0119136	FALSE	TRUE	FALSE.TRUE
ENSMUSG00000013736.16	27.8944	0.00588133	FALSE	TRUE	FALSE.TRUE
ENSMUSG00000013707.3	29.9009	0.00859774	FALSE	TRUE	FALSE.TRUE
ENSMUSG00000013698.12	29.8449	0.017254	FALSE	TRUE	FALSE.TRUE
ENSMUSG00000013629.16	29.5033	0.0307948	FALSE	TRUE	FALSE.TRUE
ENSMUSG00000013593.12	29.3625	0.00798627	FALSE	TRUE	FALSE.TRUE
ENSMUSG00000013160.7	31.9031	0.00317425	FALSE	TRUE	FALSE.TRUE
ENSMUSG00000012848.15	32.1615	0.00702591	FALSE	TRUE	FALSE.TRUE
ENSMUSG00000012535.14	27.8469	0.0319243	FALSE	TRUE	FALSE.TRUE
ENSMUSG00000012405.16	31.8395	0.0110511	FALSE	TRUE	FALSE.TRUE
ENSMUSG00000011958.17	27.2233	0.0531909	FALSE	TRUE	FALSE.TRUE
ENSMUSG00000011884.13	31.0516	0.0110322	FALSE	TRUE	FALSE.TRUE
ENSMUSG00000011877.13	28.1905	0.00938788	FALSE	TRUE	FALSE.TRUE
ENSMUSG00000011752.7	35.0882	0.00406421	FALSE	TRUE	FALSE.TRUE
ENSMUSG00000011148.14	31.315	0.00854836	FALSE	TRUE	FALSE.TRUE
ENSMUSG00000010936.11	29.3281	0.00657495	FALSE	TRUE	FALSE.TRUE
ENSMUSG00000010755.17	29.2932	0.0137677	FALSE	TRUE	FALSE.TRUE
ENSMUSG00000010025.19	29.3993	0.00946704	FALSE	TRUE	FALSE.TRUE
ENSMUSG00000009927.9	31.221	0.0142337	FALSE	TRUE	FALSE.TRUE
ENSMUSG00000009907.17	29.7823	0.00494903	FALSE	TRUE	FALSE.TRUE
ENSMUSG00000009863.14	30.6448	0.00787364	FALSE	TRUE	FALSE.TRUE
ENSMUSG00000009647.13	27.8359	0.0429132	FALSE	TRUE	FALSE.TRUE
ENSMUSG00000009470.17	29.6371	0.0131528	FALSE	TRUE	FALSE.TRUE
ENSMUSG00000009090.17	30.6835	0.00652641	FALSE	TRUE	FALSE.TRUE
ENSMUSG00000008892.12	31.0197	0.0222566	FALSE	TRUE	FALSE.TRUE
ENSMUSG00000008859.8	28.0476	0.0283388	FALSE	TRUE	FALSE.TRUE
ENSMUSG00000008683.16	30.704	0.0110451	FALSE	TRUE	FALSE.TRUE
ENSMUSG00000008475.13	31.7762	0.00689436	FALSE	TRUE	FALSE.TRUE
ENSMUSG00000008373.16	27.4743	0.0219133	FALSE	TRUE	FALSE.TRUE
ENSMUSG00000008333.12	27.0858	0.0403651	FALSE	TRUE	FALSE.TRUE
ENSMUSG00000007892.8	30.3484	0.0212559	FALSE	TRUE	FALSE.TRUE
ENSMUSG00000007891.16	33.2775	0.00411015	FALSE	TRUE	FALSE.TRUE
ENSMUSG00000007850.16	28.6367	0.0386448	FALSE	TRUE	FALSE.TRUE
ENSMUSG00000007836.6	30.4673	0.0156497	FALSE	TRUE	FALSE.TRUE
ENSMUSG00000007833.15	28.7953	0.0123851	FALSE	TRUE	FALSE.TRUE
ENSMUSG00000007815.13	30.4848	0.00706892	FALSE	TRUE	FALSE.TRUE
ENSMUSG00000007670.10	30.4485	0.0207778	FALSE	TRUE	FALSE.TRUE
ENSMUSG00000007564.15	30.1429	0.0103393	FALSE	TRUE	FALSE.TRUE
[truncated: 2,569 more rows]
