# Supplementary material for: Quantitative proteomics of infected macrophages reveals novel Leishmania virulence factors
Source: PLoS Pathog. 2026 Feb 10;22(2):e1013934. doi: 10.1371/journal.ppat.1013934 (PMC12931781; doi:10.1371/journal.ppat.1013934)
Supplement: S4 Table — (XLSX) [file ppat.1013934.s004.xlsx]

## Sheet: SuppTable4
	Supplementary Table 4. Mouse protein clusters for the infectome experiments.
		Column 1. Protein identifier.
		Column 2. Cluster identifier.
		Column 3. Number of experiment including the ID.

## Sheet: ProteinsPerCluster
Protein.ID	Cluster	Species
ENSMUSG00000000275.16	1	L. infantum = 1;L. major = 1
ENSMUSG00000000355.13	1	L. infantum = 1
ENSMUSG00000000568.15	1	L. infantum = 1
ENSMUSG00000000740.12	1	L. infantum = 1;L. major = 1;L. mexicana = 1
ENSMUSG00000000751.13	1	L. infantum = 1;L. major = 1
ENSMUSG00000001016.12	1	L. infantum = 1;L. major = 1;L. mexicana = 1
ENSMUSG00000001020.8	1	L. infantum = 1;L. major = 1;L. mexicana = 1
ENSMUSG00000001082.12	1	L. infantum = 1;L. major = 1
ENSMUSG00000001229.9	1	L. infantum = 1
ENSMUSG00000001285.12	1	L. infantum = 1;L. major = 1
ENSMUSG00000001380.7	1	L. infantum = 1;L. mexicana = 1
ENSMUSG00000001416.13	1	L. infantum = 1;L. major = 1
ENSMUSG00000001440.5	1	L. infantum = 1;L. major = 1
ENSMUSG00000001473.7	1	L. infantum = 1;L. major = 1;L. mexicana = 1
ENSMUSG00000001741.12	1	L. infantum = 1
ENSMUSG00000001774.8	1	L. infantum = 1;L. major = 1;L. mexicana = 1
ENSMUSG00000001783.3	1	L. infantum = 1;L. major = 1
ENSMUSG00000001962.8	1	L. infantum = 1;L. major = 1
ENSMUSG00000002017.10	1	L. infantum = 1
ENSMUSG00000002107.18	1	L. infantum = 1;L. major = 1
ENSMUSG00000002129.11	1	L. infantum = 1;L. major = 1;L. mexicana = 1
ENSMUSG00000002147.18	1	L. infantum = 1;L. major = 1;L. mexicana = 1
ENSMUSG00000002372.9	1	L. infantum = 1;L. major = 1
ENSMUSG00000002546.17	1	L. infantum = 1
ENSMUSG00000002748.7	1	L. infantum = 1;L. major = 1;L. mexicana = 1
ENSMUSG00000002812.4	1	L. infantum = 1;L. major = 1;L. mexicana = 1
ENSMUSG00000002844.9	1	L. infantum = 1;L. major = 1;L. mexicana = 1
ENSMUSG00000002957.11	1	L. infantum = 1
ENSMUSG00000003200.10	1	L. infantum = 1;L. mexicana = 1
ENSMUSG00000003226.7	1	L. infantum = 1;L. major = 1;L. mexicana = 1
ENSMUSG00000003316.14	1	L. infantum = 1;L. major = 1;L. mexicana = 1
ENSMUSG00000003429.11	1	L. infantum = 1;L. major = 1;L. mexicana = 1
ENSMUSG00000003438.17	1	L. infantum = 1;L. major = 1
ENSMUSG00000003500.13	1	L. infantum = 1
ENSMUSG00000003528.15	1	L. infantum = 1;L. major = 1
ENSMUSG00000003660.10	1	L. infantum = 1;L. major = 1;L. mexicana = 1
ENSMUSG00000003731.13	1	L. infantum = 1
ENSMUSG00000003868.14	1	L. infantum = 1;L. major = 1;L. mexicana = 1
ENSMUSG00000003873.11	1	L. infantum = 1;L. mexicana = 1
ENSMUSG00000003970.9	1	L. infantum = 1;L. mexicana = 1
ENSMUSG00000004040.16	1	L. infantum = 1;L. major = 1
ENSMUSG00000004099.16	1	L. infantum = 1;L. major = 1;L. mexicana = 1
ENSMUSG00000004446.12	1	L. infantum = 1
ENSMUSG00000004865.16	1	L. infantum = 1
ENSMUSG00000004937.6	1	L. infantum = 1;L. major = 1;L. mexicana = 1
ENSMUSG00000004980.16	1	L. infantum = 1;L. major = 1;L. mexicana = 1
ENSMUSG00000005045.16	1	L. infantum = 1;L. mexicana = 1
ENSMUSG00000005087.17	1	L. infantum = 1;L. major = 1;L. mexicana = 1
ENSMUSG00000005198.15	1	L. infantum = 1;L. major = 1;L. mexicana = 1
ENSMUSG00000005410.6	1	L. infantum = 1;L. major = 1;L. mexicana = 1
ENSMUSG00000005447.12	1	L. infantum = 1
ENSMUSG00000005481.18	1	L. infantum = 1;L. major = 1;L. mexicana = 1
ENSMUSG00000005566.14	1	L. infantum = 1;L. major = 1;L. mexicana = 1
ENSMUSG00000005615.15	1	L. infantum = 1
ENSMUSG00000005698.15	1	L. infantum = 1;L. major = 1
ENSMUSG00000005846.12	1	L. infantum = 1
ENSMUSG00000006005.18	1	L. infantum = 1
ENSMUSG00000006333.14	1	L. infantum = 1;L. major = 1
ENSMUSG00000006442.10	1	L. infantum = 1;L. major = 1;L. mexicana = 1
ENSMUSG00000006456.10	1	L. infantum = 1;L. major = 1
ENSMUSG00000006494.11	1	L. infantum = 1;L. mexicana = 1
ENSMUSG00000006498.16	1	L. infantum = 1
ENSMUSG00000006517.5	1	L. infantum = 1;L. major = 1
ENSMUSG00000007564.15	1	L. infantum = 1;L. major = 1;L. mexicana = 1
ENSMUSG00000007603.9	1	L. infantum = 1
ENSMUSG00000007670.10	1	L. infantum = 1;L. major = 1
ENSMUSG00000007739.10	1	L. infantum = 1
ENSMUSG00000007815.13	1	L. infantum = 1;L. major = 1
ENSMUSG00000007836.6	1	L. infantum = 1;L. mexicana = 1
ENSMUSG00000007850.16	1	L. infantum = 1;L. major = 1;L. mexicana = 1
ENSMUSG00000007892.8	1	L. infantum = 1;L. mexicana = 1
ENSMUSG00000008393.9	1	L. infantum = 1
ENSMUSG00000008683.16	1	L. infantum = 1;L. mexicana = 1
ENSMUSG00000009470.17	1	L. infantum = 1;L. major = 1
ENSMUSG00000009927.9	1	L. infantum = 1;L. mexicana = 1
ENSMUSG00000010095.13	1	L. infantum = 1;L. major = 1
ENSMUSG00000010097.15	1	L. infantum = 1;L. major = 1
ENSMUSG00000010608.15	1	L. infantum = 1;L. major = 1
ENSMUSG00000010936.11	1	L. infantum = 1
ENSMUSG00000012405.16	1	L. infantum = 1;L. major = 1;L. mexicana = 1
ENSMUSG00000012848.15	1	L. infantum = 1;L. major = 1;L. mexicana = 1
ENSMUSG00000013593.12	1	L. infantum = 1;L. mexicana = 1
ENSMUSG00000013629.16	1	L. infantum = 1;L. major = 1;L. mexicana = 1
ENSMUSG00000014226.10	1	L. infantum = 1;L. major = 1;L. mexicana = 1
ENSMUSG00000014547.10	1	L. infantum = 1;L. major = 1
ENSMUSG00000014778.10	1	L. infantum = 1;L. major = 1;L. mexicana = 1
ENSMUSG00000014867.9	1	L. infantum = 1
ENSMUSG00000014956.15	1	L. infantum = 1;L. major = 1;L. mexicana = 1
ENSMUSG00000014959.12	1	L. infantum = 1;L. major = 1
ENSMUSG00000015120.15	1	L. infantum = 1;L. major = 1;L. mexicana = 1
ENSMUSG00000015290.15	1	L. infantum = 1
ENSMUSG00000015656.17	1	L. infantum = 1;L. major = 1;L. mexicana = 1
ENSMUSG00000015869.16	1	L. infantum = 1
ENSMUSG00000015880.13	1	L. infantum = 1
ENSMUSG00000015937.15	1	L. infantum = 1;L. mexicana = 1
ENSMUSG00000015950.13	1	L. infantum = 1;L. major = 1;L. mexicana = 1
ENSMUSG00000015961.8	1	L. infantum = 1;L. major = 1;L. mexicana = 1
ENSMUSG00000016018.4	1	L. infantum = 1;L. major = 1
ENSMUSG00000016382.15	1	L. infantum = 1
ENSMUSG00000016528.10	1	L. infantum = 1;L. major = 1;L. mexicana = 1
ENSMUSG00000016541.10	1	L. infantum = 1;L. major = 1
ENSMUSG00000016554.9	1	L. infantum = 1;L. major = 1
ENSMUSG00000017264.16	1	L. infantum = 1
ENSMUSG00000017390.15	1	L. infantum = 1;L. major = 1;L. mexicana = 1
ENSMUSG00000017404.12	1	L. infantum = 1;L. major = 1
ENSMUSG00000017421.18	1	L. infantum = 1
ENSMUSG00000017561.16	1	L. infantum = 1
ENSMUSG00000018189.12	1	L. infantum = 1;L. major = 1;L. mexicana = 1
ENSMUSG00000018286.6	1	L. infantum = 1;L. major = 1;L. mexicana = 1
ENSMUSG00000018583.5	1	L. infantum = 1;L. major = 1
ENSMUSG00000018774.13	1	L. infantum = 1
ENSMUSG00000018830.10	1	L. infantum = 1
ENSMUSG00000018848.4	1	L. infantum = 1;L. major = 1
ENSMUSG00000018921.11	1	L. infantum = 1
ENSMUSG00000018932.9	1	L. infantum = 1;L. major = 1
ENSMUSG00000019066.13	1	L. infantum = 1;L. mexicana = 1
ENSMUSG00000019087.13	1	L. infantum = 1
ENSMUSG00000019188.16	1	L. infantum = 1;L. mexicana = 1
ENSMUSG00000019432.15	1	L. infantum = 1;L. major = 1;L. mexicana = 1
ENSMUSG00000019433.9	1	L. infantum = 1
ENSMUSG00000019471.10	1	L. infantum = 1;L. mexicana = 1
ENSMUSG00000019782.10	1	L. infantum = 1
ENSMUSG00000019832.5	1	L. infantum = 1;L. major = 1;L. mexicana = 1
ENSMUSG00000019849.11	1	L. infantum = 1;L. major = 1
ENSMUSG00000019920.18	1	L. infantum = 1;L. mexicana = 1
ENSMUSG00000019961.17	1	L. infantum = 1;L. major = 1;L. mexicana = 1
ENSMUSG00000019979.12	1	L. infantum = 1
ENSMUSG00000020048.13	1	L. infantum = 1;L. major = 1
ENSMUSG00000020075.8	1	L. infantum = 1;L. major = 1
ENSMUSG00000020089.8	1	L. infantum = 1;L. major = 1;L. mexicana = 1
ENSMUSG00000020130.9	1	L. infantum = 1;L. major = 1
ENSMUSG00000020211.15	1	L. infantum = 1
ENSMUSG00000020250.10	1	L. infantum = 1;L. major = 1;L. mexicana = 1
ENSMUSG00000020260.9	1	L. infantum = 1
ENSMUSG00000020272.8	1	L. infantum = 1;L. major = 1;L. mexicana = 1
ENSMUSG00000020328.10	1	L. infantum = 1;L. major = 1;L. mexicana = 1
ENSMUSG00000020358.17	1	L. infantum = 1;L. major = 1;L. mexicana = 1
ENSMUSG00000020361.13	1	L. infantum = 1;L. major = 1
ENSMUSG00000020368.15	1	L. infantum = 1
ENSMUSG00000020372.15	1	L. infantum = 1;L. major = 1;L. mexicana = 1
ENSMUSG00000020422.14	1	L. infantum = 1;L. major = 1;L. mexicana = 1
ENSMUSG00000020430.12	1	L. infantum = 1;L. major = 1;L. mexicana = 1
ENSMUSG00000020537.9	1	L. infantum = 1;L. major = 1
ENSMUSG00000020571.13	1	L. infantum = 1;L. mexicana = 1
ENSMUSG00000020573.17	1	L. infantum = 1;L. major = 1;L. mexicana = 1
ENSMUSG00000020640.10	1	L. infantum = 1;L. major = 1
ENSMUSG00000020680.15	1	L. infantum = 1
ENSMUSG00000020705.6	1	L. infantum = 1
ENSMUSG00000020719.14	1	L. infantum = 1;L. major = 1
ENSMUSG00000020766.4	1	L. infantum = 1
ENSMUSG00000020788.15	1	L. infantum = 1;L. major = 1
ENSMUSG00000020790.14	1	L. infantum = 1;L. mexicana = 1
ENSMUSG00000020836.15	1	L. infantum = 1
ENSMUSG00000020850.14	1	L. infantum = 1;L. major = 1;L. mexicana = 1
ENSMUSG00000020863.15	1	L. infantum = 1
ENSMUSG00000020869.8	1	L. infantum = 1;L. major = 1;L. mexicana = 1
ENSMUSG00000020899.16	1	L. infantum = 1;L. major = 1;L. mexicana = 1
ENSMUSG00000020917.17	1	L. infantum = 1;L. major = 1;L. mexicana = 1
ENSMUSG00000020919.11	1	L. infantum = 1
ENSMUSG00000020929.14	1	L. infantum = 1
ENSMUSG00000020949.9	1	L. infantum = 1;L. major = 1;L. mexicana = 1
ENSMUSG00000021036.10	1	L. infantum = 1;L. major = 1
ENSMUSG00000021039.9	1	L. infantum = 1;L. major = 1
ENSMUSG00000021069.17	1	L. infantum = 1
ENSMUSG00000021072.12	1	L. infantum = 1
ENSMUSG00000021102.4	1	L. infantum = 1
ENSMUSG00000021115.15	1	L. infantum = 1;L. major = 1
ENSMUSG00000021149.8	1	L. infantum = 1;L. major = 1;L. mexicana = 1
ENSMUSG00000021178.9	1	L. infantum = 1;L. major = 1;L. mexicana = 1
ENSMUSG00000021190.14	1	L. infantum = 1;L. mexicana = 1
ENSMUSG00000021196.14	1	L. infantum = 1;L. mexicana = 1
ENSMUSG00000021264.12	1	L. infantum = 1
ENSMUSG00000021266.16	1	L. infantum = 1;L. major = 1
ENSMUSG00000021270.13	1	L. infantum = 1;L. major = 1
ENSMUSG00000021282.17	1	L. infantum = 1;L. mexicana = 1
ENSMUSG00000021288.19	1	L. infantum = 1;L. major = 1
ENSMUSG00000021377.15	1	L. infantum = 1;L. major = 1;L. mexicana = 1
ENSMUSG00000021468.8	1	L. infantum = 1;L. major = 1
ENSMUSG00000021500.17	1	L. infantum = 1;L. major = 1
ENSMUSG00000021546.18	1	L. infantum = 1;L. major = 1;L. mexicana = 1
ENSMUSG00000021595.18	1	L. infantum = 1;L. mexicana = 1
ENSMUSG00000021660.14	1	L. infantum = 1;L. major = 1;L. mexicana = 1
ENSMUSG00000021669.15	1	L. infantum = 1
ENSMUSG00000021731.10	1	L. infantum = 1;L. mexicana = 1
ENSMUSG00000021737.4	1	L. infantum = 1;L. mexicana = 1
ENSMUSG00000021807.6	1	L. infantum = 1;L. major = 1;L. mexicana = 1
ENSMUSG00000021831.9	1	L. infantum = 1
ENSMUSG00000021938.12	1	L. infantum = 1;L. major = 1
ENSMUSG00000021987.9	1	L. infantum = 1;L. major = 1
ENSMUSG00000022024.10	1	L. infantum = 1;L. major = 1;L. mexicana = 1
ENSMUSG00000022048.8	1	L. infantum = 1;L. major = 1;L. mexicana = 1
ENSMUSG00000022100.14	1	L. infantum = 1
ENSMUSG00000022111.9	1	L. infantum = 1
ENSMUSG00000022185.19	1	L. infantum = 1;L. mexicana = 1
ENSMUSG00000022193.7	1	L. infantum = 1;L. major = 1;L. mexicana = 1
ENSMUSG00000022205.15	1	L. infantum = 1;L. major = 1;L. mexicana = 1
ENSMUSG00000022221.14	1	L. infantum = 1;L. mexicana = 1
ENSMUSG00000022234.15	1	L. infantum = 1;L. major = 1
ENSMUSG00000022312.11	1	L. infantum = 1;L. major = 1;L. mexicana = 1
ENSMUSG00000022314.10	1	L. infantum = 1;L. mexicana = 1
ENSMUSG00000022329.15	1	L. infantum = 1;L. mexicana = 1
ENSMUSG00000022350.7	1	L. infantum = 1
ENSMUSG00000022370.13	1	L. infantum = 1
ENSMUSG00000022378.14	1	L. infantum = 1;L. major = 1;L. mexicana = 1
ENSMUSG00000022391.16	1	L. infantum = 1;L. major = 1
ENSMUSG00000022488.9	1	L. infantum = 1
ENSMUSG00000022536.14	1	L. infantum = 1;L. major = 1;L. mexicana = 1
ENSMUSG00000022614.8	1	L. infantum = 1;L. mexicana = 1
ENSMUSG00000022617.15	1	L. infantum = 1
ENSMUSG00000022636.13	1	L. infantum = 1
ENSMUSG00000022680.14	1	L. infantum = 1
ENSMUSG00000022698.17	1	L. infantum = 1;L. major = 1;L. mexicana = 1
ENSMUSG00000022710.17	1	L. infantum = 1
ENSMUSG00000022769.9	1	L. infantum = 1
ENSMUSG00000022814.6	1	L. infantum = 1
ENSMUSG00000022841.15	1	L. infantum = 1;L. major = 1
ENSMUSG00000022884.16	1	L. infantum = 1
ENSMUSG00000022962.15	1	L. infantum = 1;L. major = 1;L. mexicana = 1
ENSMUSG00000023110.12	1	L. infantum = 1
ENSMUSG00000023830.14	1	L. infantum = 1
ENSMUSG00000023832.14	1	L. infantum = 1;L. major = 1
ENSMUSG00000024026.13	1	L. infantum = 1
ENSMUSG00000024073.16	1	L. infantum = 1;L. major = 1
ENSMUSG00000024077.15	1	L. infantum = 1
ENSMUSG00000024091.9	1	L. infantum = 1
ENSMUSG00000024095.15	1	L. infantum = 1;L. major = 1;L. mexicana = 1
ENSMUSG00000024217.10	1	L. infantum = 1;L. major = 1
ENSMUSG00000024222.17	1	L. infantum = 1;L. major = 1;L. mexicana = 1
ENSMUSG00000024287.8	1	L. infantum = 1;L. major = 1
ENSMUSG00000024359.10	1	L. infantum = 1;L. major = 1
ENSMUSG00000024360.8	1	L. infantum = 1;L. major = 1;L. mexicana = 1
ENSMUSG00000024370.17	1	L. infantum = 1
ENSMUSG00000024392.17	1	L. infantum = 1;L. major = 1
ENSMUSG00000024474.7	1	L. infantum = 1
ENSMUSG00000024487.5	1	L. infantum = 1;L. major = 1
ENSMUSG00000024498.16	1	L. infantum = 1
ENSMUSG00000024513.16	1	L. infantum = 1
ENSMUSG00000024516.13	1	L. infantum = 1
ENSMUSG00000024525.7	1	L. infantum = 1
ENSMUSG00000024590.8	1	L. infantum = 1;L. major = 1;L. mexicana = 1
ENSMUSG00000024608.11	1	L. infantum = 1;L. major = 1;L. mexicana = 1
ENSMUSG00000024613.16	1	L. infantum = 1;L. major = 1
ENSMUSG00000024687.11	1	L. infantum = 1;L. major = 1
ENSMUSG00000024735.13	1	L. infantum = 1;L. major = 1;L. mexicana = 1
ENSMUSG00000024742.15	1	L. infantum = 1;L. major = 1;L. mexicana = 1
ENSMUSG00000024758.15	1	L. infantum = 1
ENSMUSG00000024800.8	1	L. infantum = 1
ENSMUSG00000024816.12	1	L. infantum = 1
ENSMUSG00000024844.15	1	L. infantum = 1;L. major = 1;L. mexicana = 1
ENSMUSG00000024853.10	1	L. infantum = 1;L. major = 1
ENSMUSG00000024908.15	1	L. infantum = 1;L. major = 1;L. mexicana = 1
ENSMUSG00000024966.9	1	L. infantum = 1;L. major = 1
ENSMUSG00000024969.15	1	L. infantum = 1
ENSMUSG00000024974.10	1	L. infantum = 1;L. major = 1;L. mexicana = 1
ENSMUSG00000024991.8	1	L. infantum = 1;L. mexicana = 1
ENSMUSG00000025016.11	1	L. infantum = 1
ENSMUSG00000025035.9	1	L. infantum = 1
ENSMUSG00000025044.16	1	L. infantum = 1;L. mexicana = 1
ENSMUSG00000025059.16	1	L. infantum = 1
ENSMUSG00000025153.9	1	L. infantum = 1;L. major = 1;L. mexicana = 1
ENSMUSG00000025161.16	1	L. infantum = 1
ENSMUSG00000025190.13	1	L. infantum = 1
ENSMUSG00000025261.18	1	L. infantum = 1;L. major = 1
ENSMUSG00000025278.9	1	L. infantum = 1;L. major = 1;L. mexicana = 1
ENSMUSG00000025290.17	1	L. infantum = 1;L. major = 1;L. mexicana = 1
ENSMUSG00000025351.14	1	L. infantum = 1
ENSMUSG00000025358.16	1	L. infantum = 1;L. major = 1;L. mexicana = 1
ENSMUSG00000025362.6	1	L. infantum = 1;L. mexicana = 1
ENSMUSG00000025364.13	1	L. infantum = 1;L. major = 1;L. mexicana = 1
ENSMUSG00000025403.5	1	L. infantum = 1;L. major = 1;L. mexicana = 1
ENSMUSG00000025485.13	1	L. infantum = 1
ENSMUSG00000025487.15	1	L. infantum = 1;L. mexicana = 1
ENSMUSG00000025579.14	1	L. infantum = 1
ENSMUSG00000025607.15	1	L. infantum = 1;L. major = 1
ENSMUSG00000025613.13	1	L. infantum = 1;L. major = 1
ENSMUSG00000025794.9	1	L. infantum = 1;L. major = 1;L. mexicana = 1
ENSMUSG00000025823.9	1	L. infantum = 1;L. major = 1
ENSMUSG00000025862.14	1	L. infantum = 1
ENSMUSG00000025873.16	1	L. infantum = 1
ENSMUSG00000025982.13	1	L. infantum = 1;L. mexicana = 1
ENSMUSG00000026019.15	1	L. infantum = 1
ENSMUSG00000026036.17	1	L. infantum = 1;L. mexicana = 1
ENSMUSG00000026078.10	1	L. infantum = 1
ENSMUSG00000026103.14	1	L. infantum = 1
ENSMUSG00000026174.9	1	L. infantum = 1;L. mexicana = 1
ENSMUSG00000026192.13	1	L. infantum = 1;L. major = 1
ENSMUSG00000026209.15	1	L. infantum = 1;L. mexicana = 1
ENSMUSG00000026234.12	1	L. infantum = 1
ENSMUSG00000026509.15	1	L. infantum = 1;L. major = 1
ENSMUSG00000026520.8	1	L. infantum = 1
ENSMUSG00000026553.17	1	L. infantum = 1;L. mexicana = 1
ENSMUSG00000026554.15	1	L. infantum = 1
ENSMUSG00000026600.12	1	L. infantum = 1
ENSMUSG00000026615.14	1	L. infantum = 1
ENSMUSG00000026656.15	1	L. infantum = 1;L. mexicana = 1
ENSMUSG00000026662.13	1	L. infantum = 1;L. major = 1;L. mexicana = 1
ENSMUSG00000026728.9	1	L. infantum = 1
ENSMUSG00000026750.6	1	L. infantum = 1;L. mexicana = 1
ENSMUSG00000026753.5	1	L. infantum = 1
ENSMUSG00000026827.12	1	L. infantum = 1
ENSMUSG00000026864.13	1	L. infantum = 1
ENSMUSG00000026869.12	1	L. infantum = 1
ENSMUSG00000026917.15	1	L. infantum = 1;L. major = 1
ENSMUSG00000027006.13	1	L. infantum = 1;L. major = 1
ENSMUSG00000027009.18	1	L. infantum = 1
ENSMUSG00000027018.11	1	L. infantum = 1
ENSMUSG00000027067.16	1	L. infantum = 1;L. major = 1;L. mexicana = 1
ENSMUSG00000027111.16	1	L. infantum = 1;L. mexicana = 1
ENSMUSG00000027170.12	1	L. infantum = 1;L. major = 1;L. mexicana = 1
ENSMUSG00000027184.14	1	L. infantum = 1
ENSMUSG00000027193.12	1	L. infantum = 1;L. major = 1;L. mexicana = 1
ENSMUSG00000027342.14	1	L. infantum = 1;L. major = 1;L. mexicana = 1
ENSMUSG00000027405.16	1	L. infantum = 1;L. major = 1
ENSMUSG00000027423.15	1	L. infantum = 1;L. major = 1
ENSMUSG00000027433.5	1	L. infantum = 1;L. major = 1;L. mexicana = 1
ENSMUSG00000027575.19	1	L. infantum = 1
ENSMUSG00000027620.16	1	L. infantum = 1
ENSMUSG00000027671.14	1	L. infantum = 1;L. major = 1;L. mexicana = 1
ENSMUSG00000027680.15	1	L. infantum = 1;L. major = 1;L. mexicana = 1
ENSMUSG00000027722.14	1	L. infantum = 1
ENSMUSG00000027746.13	1	L. infantum = 1;L. major = 1;L. mexicana = 1
ENSMUSG00000027810.14	1	L. infantum = 1
ENSMUSG00000027823.9	1	L. infantum = 1;L. major = 1
ENSMUSG00000027889.17	1	L. infantum = 1;L. major = 1;L. mexicana = 1
ENSMUSG00000027933.11	1	L. infantum = 1
ENSMUSG00000027968.11	1	L. infantum = 1
ENSMUSG00000027995.10	1	L. infantum = 1;L. major = 1;L. mexicana = 1
ENSMUSG00000027998.11	1	L. infantum = 1;L. major = 1
ENSMUSG00000028032.13	1	L. infantum = 1;L. mexicana = 1
ENSMUSG00000028034.15	1	L. infantum = 1;L. major = 1
ENSMUSG00000028070.7	1	L. infantum = 1
ENSMUSG00000028081.6	1	L. infantum = 1;L. mexicana = 1
ENSMUSG00000028149.12	1	L. infantum = 1;L. major = 1
ENSMUSG00000028161.17	1	L. infantum = 1
ENSMUSG00000028228.5	1	L. infantum = 1;L. major = 1
ENSMUSG00000028234.6	1	L. infantum = 1;L. mexicana = 1
ENSMUSG00000028273.15	1	L. infantum = 1;L. major = 1;L. mexicana = 1
ENSMUSG00000028312.19	1	L. infantum = 1;L. major = 1
ENSMUSG00000028330.8	1	L. infantum = 1;L. major = 1
ENSMUSG00000028333.10	1	L. infantum = 1;L. major = 1;L. mexicana = 1
ENSMUSG00000028334.10	1	L. infantum = 1;L. major = 1;L. mexicana = 1
ENSMUSG00000028345.15	1	L. infantum = 1
ENSMUSG00000028382.15	1	L. infantum = 1;L. mexicana = 1
ENSMUSG00000028409.11	1	L. infantum = 1;L. major = 1;L. mexicana = 1
ENSMUSG00000028431.11	1	L. infantum = 1
ENSMUSG00000028452.7	1	L. infantum = 1;L. major = 1
ENSMUSG00000028465.16	1	L. infantum = 1;L. major = 1;L. mexicana = 1
ENSMUSG00000028495.14	1	L. infantum = 1;L. major = 1;L. mexicana = 1
ENSMUSG00000028556.15	1	L. infantum = 1
ENSMUSG00000028633.7	1	L. infantum = 1;L. major = 1;L. mexicana = 1
ENSMUSG00000028656.14	1	L. infantum = 1;L. major = 1;L. mexicana = 1
ENSMUSG00000028668.5	1	L. infantum = 1;L. major = 1
ENSMUSG00000028670.14	1	L. infantum = 1;L. mexicana = 1
ENSMUSG00000028671.16	1	L. infantum = 1;L. major = 1;L. mexicana = 1
ENSMUSG00000028672.13	1	L. infantum = 1
ENSMUSG00000028684.14	1	L. infantum = 1;L. mexicana = 1
ENSMUSG00000028693.15	1	L. infantum = 1;L. major = 1
ENSMUSG00000028759.13	1	L. infantum = 1;L. major = 1
ENSMUSG00000028790.13	1	L. infantum = 1;L. major = 1;L. mexicana = 1
ENSMUSG00000028800.15	1	L. infantum = 1;L. major = 1;L. mexicana = 1
ENSMUSG00000028809.16	1	L. infantum = 1;L. mexicana = 1
ENSMUSG00000028820.13	1	L. infantum = 1;L. major = 1;L. mexicana = 1
ENSMUSG00000028847.8	1	L. infantum = 1
ENSMUSG00000028849.17	1	L. infantum = 1
ENSMUSG00000028896.13	1	L. infantum = 1;L. major = 1
ENSMUSG00000028902.4	1	L. infantum = 1
ENSMUSG00000028906.17	1	L. infantum = 1;L. major = 1;L. mexicana = 1
ENSMUSG00000028927.6	1	L. infantum = 1
ENSMUSG00000028936.15	1	L. infantum = 1
ENSMUSG00000028937.14	1	L. infantum = 1;L. major = 1
ENSMUSG00000028953.10	1	L. infantum = 1;L. major = 1
ENSMUSG00000028954.11	1	L. infantum = 1;L. major = 1
ENSMUSG00000028964.14	1	L. infantum = 1;L. mexicana = 1
ENSMUSG00000028980.14	1	L. infantum = 1
ENSMUSG00000029062.14	1	L. infantum = 1;L. major = 1
ENSMUSG00000029106.14	1	L. infantum = 1;L. major = 1
ENSMUSG00000029111.7	1	L. infantum = 1
ENSMUSG00000029145.12	1	L. infantum = 1
ENSMUSG00000029147.11	1	L. infantum = 1;L. major = 1
ENSMUSG00000029169.11	1	L. infantum = 1;L. major = 1;L. mexicana = 1
ENSMUSG00000029213.11	1	L. infantum = 1;L. mexicana = 1
ENSMUSG00000029247.17	1	L. infantum = 1;L. major = 1;L. mexicana = 1
ENSMUSG00000029363.14	1	L. infantum = 1;L. major = 1;L. mexicana = 1
ENSMUSG00000029405.16	1	L. infantum = 1
ENSMUSG00000029447.11	1	L. infantum = 1;L. major = 1
ENSMUSG00000029482.4	1	L. infantum = 1;L. major = 1;L. mexicana = 1
ENSMUSG00000029552.19	1	L. infantum = 1;L. major = 1;L. mexicana = 1
ENSMUSG00000029560.12	1	L. infantum = 1
ENSMUSG00000029614.13	1	L. infantum = 1;L. major = 1;L. mexicana = 1
ENSMUSG00000029672.16	1	L. infantum = 1
ENSMUSG00000029720.9	1	L. infantum = 1;L. major = 1
ENSMUSG00000029730.16	1	L. infantum = 1
ENSMUSG00000029777.10	1	L. infantum = 1;L. major = 1
ENSMUSG00000029817.11	1	L. infantum = 1
ENSMUSG00000029826.14	1	L. infantum = 1;L. major = 1;L. mexicana = 1
ENSMUSG00000029836.15	1	L. infantum = 1;L. major = 1;L. mexicana = 1
ENSMUSG00000029910.14	1	L. infantum = 1;L. major = 1
ENSMUSG00000030007.8	1	L. infantum = 1;L. major = 1
ENSMUSG00000030057.15	1	L. infantum = 1;L. major = 1;L. mexicana = 1
ENSMUSG00000030058.17	1	L. infantum = 1;L. major = 1
ENSMUSG00000030095.10	1	L. infantum = 1;L. major = 1;L. mexicana = 1
ENSMUSG00000030220.13	1	L. infantum = 1;L. mexicana = 1
ENSMUSG00000030224.10	1	L. infantum = 1;L. major = 1;L. mexicana = 1
ENSMUSG00000030225.11	1	L. infantum = 1;L. major = 1
ENSMUSG00000030272.15	1	L. infantum = 1
ENSMUSG00000030357.10	1	L. infantum = 1;L. major = 1
ENSMUSG00000030432.12	1	L. infantum = 1
ENSMUSG00000030435.16	1	L. infantum = 1;L. major = 1;L. mexicana = 1
ENSMUSG00000030512.13	1	L. infantum = 1
ENSMUSG00000030541.16	1	L. infantum = 1
ENSMUSG00000030588.12	1	L. infantum = 1
ENSMUSG00000030695.16	1	L. infantum = 1
ENSMUSG00000030697.7	1	L. infantum = 1
ENSMUSG00000030729.17	1	L. infantum = 1;L. major = 1
ENSMUSG00000030754.9	1	L. infantum = 1;L. major = 1
ENSMUSG00000030759.16	1	L. infantum = 1
ENSMUSG00000030835.6	1	L. infantum = 1;L. major = 1
ENSMUSG00000030844.11	1	L. infantum = 1;L. major = 1;L. mexicana = 1
ENSMUSG00000030983.4	1	L. infantum = 1;L. major = 1
ENSMUSG00000031007.2	1	L. infantum = 1;L. major = 1;L. mexicana = 1
ENSMUSG00000031029.6	1	L. infantum = 1;L. major = 1
ENSMUSG00000031095.15	1	L. infantum = 1;L. major = 1
ENSMUSG00000031133.12	1	L. infantum = 1
ENSMUSG00000031167.16	1	L. infantum = 1;L. major = 1;L. mexicana = 1
ENSMUSG00000031197.11	1	L. infantum = 1
ENSMUSG00000031198.4	1	L. infantum = 1
ENSMUSG00000031207.16	1	L. infantum = 1
ENSMUSG00000031226.13	1	L. infantum = 1;L. mexicana = 1
ENSMUSG00000031278.12	1	L. infantum = 1;L. major = 1;L. mexicana = 1
ENSMUSG00000031311.17	1	L. infantum = 1;L. major = 1;L. mexicana = 1
ENSMUSG00000031320.9	1	L. infantum = 1;L. major = 1;L. mexicana = 1
ENSMUSG00000031349.4	1	L. infantum = 1;L. major = 1;L. mexicana = 1
ENSMUSG00000031353.13	1	L. infantum = 1;L. mexicana = 1
ENSMUSG00000031357.3	1	L. infantum = 1
ENSMUSG00000031386.14	1	L. infantum = 1;L. major = 1;L. mexicana = 1
ENSMUSG00000031479.9	1	L. infantum = 1
ENSMUSG00000031485.15	1	L. infantum = 1
ENSMUSG00000031537.15	1	L. infantum = 1
ENSMUSG00000031672.8	1	L. infantum = 1;L. major = 1
ENSMUSG00000031691.14	1	L. infantum = 1
ENSMUSG00000031701.6	1	L. infantum = 1;L. major = 1;L. mexicana = 1
ENSMUSG00000031708.17	1	L. infantum = 1;L. major = 1;L. mexicana = 1
ENSMUSG00000031715.14	1	L. infantum = 1;L. major = 1;L. mexicana = 1
ENSMUSG00000031826.20	1	L. infantum = 1
ENSMUSG00000031885.14	1	L. infantum = 1;L. major = 1
ENSMUSG00000031887.13	1	L. infantum = 1
ENSMUSG00000031924.4	1	L. infantum = 1;L. major = 1;L. mexicana = 1
ENSMUSG00000031960.14	1	L. infantum = 1
ENSMUSG00000032042.11	1	L. infantum = 1;L. major = 1
ENSMUSG00000032047.5	1	L. infantum = 1;L. major = 1;L. mexicana = 1
ENSMUSG00000032058.14	1	L. infantum = 1
ENSMUSG00000032078.17	1	L. infantum = 1
ENSMUSG00000032096.16	1	L. infantum = 1;L. major = 1
ENSMUSG00000032097.10	1	L. infantum = 1;L. major = 1;L. mexicana = 1
ENSMUSG00000032115.14	1	L. infantum = 1;L. mexicana = 1
ENSMUSG00000032187.16	1	L. infantum = 1;L. major = 1
ENSMUSG00000032249.14	1	L. infantum = 1;L. mexicana = 1
ENSMUSG00000032279.11	1	L. infantum = 1;L. major = 1
ENSMUSG00000032330.7	1	L. infantum = 1;L. major = 1
ENSMUSG00000032399.8	1	L. infantum = 1;L. major = 1;L. mexicana = 1
ENSMUSG00000032412.8	1	L. infantum = 1
ENSMUSG00000032423.12	1	L. infantum = 1;L. major = 1
ENSMUSG00000032437.10	1	L. infantum = 1
ENSMUSG00000032459.9	1	L. infantum = 1;L. major = 1
ENSMUSG00000032479.15	1	L. infantum = 1
ENSMUSG00000032518.6	1	L. infantum = 1;L. major = 1;L. mexicana = 1
ENSMUSG00000032624.16	1	L. infantum = 1;L. major = 1
ENSMUSG00000032637.15	1	L. infantum = 1;L. major = 1
ENSMUSG00000032883.15	1	L. infantum = 1
ENSMUSG00000033161.10	1	L. infantum = 1
ENSMUSG00000033307.7	1	L. infantum = 1
ENSMUSG00000033499.14	1	L. infantum = 1
ENSMUSG00000033706.13	1	L. infantum = 1
ENSMUSG00000033712.6	1	L. infantum = 1;L. major = 1;L. mexicana = 1
ENSMUSG00000033732.10	1	L. infantum = 1;L. major = 1;L. mexicana = 1
ENSMUSG00000033813.15	1	L. infantum = 1;L. major = 1;L. mexicana = 1
ENSMUSG00000033940.8	1	L. infantum = 1
ENSMUSG00000034021.15	1	L. infantum = 1;L. major = 1
ENSMUSG00000034116.17	1	L. infantum = 1;L. major = 1
ENSMUSG00000034120.18	1	L. infantum = 1;L. major = 1;L. mexicana = 1
ENSMUSG00000034160.13	1	L. infantum = 1;L. major = 1
ENSMUSG00000034243.17	1	L. infantum = 1
ENSMUSG00000034290.9	1	L. infantum = 1
ENSMUSG00000034330.10	1	L. infantum = 1;L. major = 1;L. mexicana = 1
ENSMUSG00000034432.11	1	L. infantum = 1
ENSMUSG00000034484.8	1	L. infantum = 1;L. major = 1
ENSMUSG00000034602.15	1	L. infantum = 1;L. major = 1
ENSMUSG00000034659.14	1	L. infantum = 1
ENSMUSG00000034681.17	1	L. infantum = 1
ENSMUSG00000034994.10	1	L. infantum = 1;L. major = 1
ENSMUSG00000035150.15	1	L. infantum = 1;L. major = 1
ENSMUSG00000035437.15	1	L. infantum = 1
ENSMUSG00000035697.14	1	L. infantum = 1;L. major = 1;L. mexicana = 1
ENSMUSG00000035711.5	1	L. infantum = 1
ENSMUSG00000035726.8	1	L. infantum = 1;L. major = 1;L. mexicana = 1
ENSMUSG00000035754.8	1	L. infantum = 1;L. mexicana = 1
ENSMUSG00000035960.14	1	L. infantum = 1;L. mexicana = 1
ENSMUSG00000036057.11	1	L. infantum = 1
ENSMUSG00000036180.15	1	L. infantum = 1;L. major = 1
ENSMUSG00000036181.2	1	L. infantum = 1;L. mexicana = 1
ENSMUSG00000036270.16	1	L. infantum = 1;L. mexicana = 1
ENSMUSG00000036371.6	1	L. infantum = 1;L. major = 1
ENSMUSG00000036427.5	1	L. infantum = 1
ENSMUSG00000036499.9	1	L. infantum = 1
ENSMUSG00000036550.16	1	L. infantum = 1;L. mexicana = 1
ENSMUSG00000036733.16	1	L. infantum = 1;L. major = 1;L. mexicana = 1
ENSMUSG00000036940.15	1	L. infantum = 1;L. mexicana = 1
ENSMUSG00000037149.10	1	L. infantum = 1;L. major = 1
ENSMUSG00000037234.17	1	L. infantum = 1
ENSMUSG00000037331.15	1	L. infantum = 1;L. major = 1;L. mexicana = 1
ENSMUSG00000037364.12	1	L. infantum = 1;L. major = 1;L. mexicana = 1
ENSMUSG00000037373.12	1	L. infantum = 1;L. mexicana = 1
ENSMUSG00000037419.9	1	L. infantum = 1
ENSMUSG00000037470.14	1	L. infantum = 1;L. mexicana = 1
ENSMUSG00000037563.15	1	L. infantum = 1;L. mexicana = 1
ENSMUSG00000037608.16	1	L. infantum = 1;L. major = 1;L. mexicana = 1
ENSMUSG00000037679.9	1	L. infantum = 1;L. major = 1;L. mexicana = 1
ENSMUSG00000037742.14	1	L. infantum = 1;L. mexicana = 1
ENSMUSG00000037805.15	1	L. infantum = 1;L. major = 1;L. mexicana = 1
ENSMUSG00000037916.14	1	L. infantum = 1
ENSMUSG00000037935.16	1	L. infantum = 1
ENSMUSG00000037946.11	1	L. infantum = 1;L. major = 1;L. mexicana = 1
ENSMUSG00000038160.7	1	L. infantum = 1
ENSMUSG00000038274.13	1	L. infantum = 1;L. major = 1;L. mexicana = 1
ENSMUSG00000038520.15	1	L. infantum = 1
ENSMUSG00000038608.15	1	L. infantum = 1
ENSMUSG00000038650.15	1	L. infantum = 1;L. mexicana = 1
ENSMUSG00000038717.8	1	L. infantum = 1;L. mexicana = 1
ENSMUSG00000038722.17	1	L. infantum = 1;L. mexicana = 1
ENSMUSG00000038733.14	1	L. infantum = 1
ENSMUSG00000038759.15	1	L. infantum = 1;L. major = 1;L. mexicana = 1
ENSMUSG00000038828.13	1	L. infantum = 1
ENSMUSG00000038900.17	1	L. infantum = 1;L. mexicana = 1
ENSMUSG00000038991.17	1	L. infantum = 1;L. major = 1;L. mexicana = 1
ENSMUSG00000039109.16	1	L. infantum = 1;L. major = 1;L. mexicana = 1
ENSMUSG00000039191.12	1	L. infantum = 1;L. mexicana = 1
ENSMUSG00000039218.17	1	L. infantum = 1
ENSMUSG00000039615.9	1	L. infantum = 1
ENSMUSG00000039682.12	1	L. infantum = 1
ENSMUSG00000040028.10	1	L. infantum = 1;L. major = 1;L. mexicana = 1
ENSMUSG00000040225.15	1	L. infantum = 1;L. major = 1
ENSMUSG00000040274.11	1	L. infantum = 1
ENSMUSG00000040354.14	1	L. infantum = 1;L. major = 1
ENSMUSG00000040463.16	1	L. infantum = 1;L. major = 1;L. mexicana = 1
ENSMUSG00000040479.12	1	L. infantum = 1;L. major = 1;L. mexicana = 1
ENSMUSG00000040613.14	1	L. infantum = 1;L. mexicana = 1
ENSMUSG00000040618.7	1	L. infantum = 1;L. major = 1
ENSMUSG00000040675.17	1	L. infantum = 1;L. major = 1;L. mexicana = 1
ENSMUSG00000040711.8	1	L. infantum = 1;L. major = 1;L. mexicana = 1
ENSMUSG00000040725.13	1	L. infantum = 1;L. major = 1;L. mexicana = 1
ENSMUSG00000040731.13	1	L. infantum = 1;L. major = 1;L. mexicana = 1
ENSMUSG00000040940.18	1	L. infantum = 1
ENSMUSG00000040945.13	1	L. infantum = 1;L. major = 1;L. mexicana = 1
ENSMUSG00000040952.16	1	L. infantum = 1;L. mexicana = 1
ENSMUSG00000041112.17	1	L. infantum = 1
ENSMUSG00000041426.12	1	L. infantum = 1
ENSMUSG00000041453.12	1	L. infantum = 1;L. major = 1;L. mexicana = 1
ENSMUSG00000041459.15	1	L. infantum = 1;L. major = 1
ENSMUSG00000041638.18	1	L. infantum = 1;L. major = 1;L. mexicana = 1
ENSMUSG00000041815.14	1	L. infantum = 1
ENSMUSG00000041891.16	1	L. infantum = 1
ENSMUSG00000041958.10	1	L. infantum = 1;L. mexicana = 1
ENSMUSG00000041959.14	1	L. infantum = 1;L. mexicana = 1
ENSMUSG00000042032.13	1	L. infantum = 1;L. major = 1;L. mexicana = 1
ENSMUSG00000042073.15	1	L. infantum = 1
ENSMUSG00000042111.9	1	L. infantum = 1;L. mexicana = 1
ENSMUSG00000042364.11	1	L. infantum = 1;L. major = 1
ENSMUSG00000042390.9	1	L. infantum = 1
ENSMUSG00000042520.16	1	L. infantum = 1;L. major = 1;L. mexicana = 1
ENSMUSG00000042524.14	1	L. infantum = 1;L. mexicana = 1
ENSMUSG00000042626.13	1	L. infantum = 1;L. major = 1
ENSMUSG00000042699.11	1	L. infantum = 1
ENSMUSG00000043445.7	1	L. infantum = 1;L. mexicana = 1
ENSMUSG00000043716.13	1	L. infantum = 1;L. major = 1;L. mexicana = 1
ENSMUSG00000043940.15	1	L. infantum = 1
ENSMUSG00000043998.10	1	L. infantum = 1
ENSMUSG00000044533.15	1	L. infantum = 1;L. major = 1;L. mexicana = 1
ENSMUSG00000045128.9	1	L. infantum = 1;L. mexicana = 1
ENSMUSG00000045210.8	1	L. infantum = 1;L. major = 1;L. mexicana = 1
ENSMUSG00000046173.3	1	L. infantum = 1
ENSMUSG00000046364.14	1	L. infantum = 1;L. major = 1
ENSMUSG00000046805.10	1	L. infantum = 1
ENSMUSG00000046841.5	1	L. infantum = 1
ENSMUSG00000047213.14	1	L. infantum = 1;L. major = 1
ENSMUSG00000047250.13	1	L. infantum = 1
ENSMUSG00000047675.15	1	L. infantum = 1;L. major = 1;L. mexicana = 1
ENSMUSG00000047879.17	1	L. infantum = 1;L. major = 1
ENSMUSG00000048578.11	1	L. infantum = 1;L. major = 1
ENSMUSG00000049076.12	1	L. infantum = 1;L. major = 1
ENSMUSG00000049517.8	1	L. infantum = 1
ENSMUSG00000049539.3	1	L. infantum = 1;L. major = 1;L. mexicana = 1
ENSMUSG00000050017.11	1	L. infantum = 1;L. major = 1;L. mexicana = 1
ENSMUSG00000050627.13	1	L. infantum = 1
ENSMUSG00000051007.15	1	L. infantum = 1
ENSMUSG00000051062.6	1	L. infantum = 1;L. major = 1
ENSMUSG00000051329.13	1	L. infantum = 1;L. major = 1
ENSMUSG00000051627.3	1	L. infantum = 1;L. major = 1;L. mexicana = 1
ENSMUSG00000051695.6	1	L. infantum = 1;L. major = 1;L. mexicana = 1
ENSMUSG00000052085.7	1	L. infantum = 1;L. major = 1;L. mexicana = 1
ENSMUSG00000052296.7	1	L. infantum = 1
ENSMUSG00000052397.8	1	L. infantum = 1;L. major = 1;L. mexicana = 1
ENSMUSG00000052428.10	1	L. infantum = 1;L. major = 1
ENSMUSG00000052456.9	1	L. infantum = 1;L. mexicana = 1
ENSMUSG00000052488.7	1	L. infantum = 1;L. major = 1
ENSMUSG00000052593.16	1	L. infantum = 1;L. mexicana = 1
ENSMUSG00000052833.9	1	L. infantum = 1;L. major = 1;L. mexicana = 1
ENSMUSG00000053398.11	1	L. infantum = 1;L. major = 1;L. mexicana = 1
ENSMUSG00000053510.12	1	L. infantum = 1;L. major = 1;L. mexicana = 1
ENSMUSG00000054150.12	1	L. infantum = 1
ENSMUSG00000054717.7	1	L. infantum = 1;L. major = 1;L. mexicana = 1
ENSMUSG00000054766.13	1	L. infantum = 1;L. major = 1;L. mexicana = 1
ENSMUSG00000055041.8	1	L. infantum = 1;L. major = 1
ENSMUSG00000055065.7	1	L. infantum = 1;L. major = 1
ENSMUSG00000055319.8	1	L. infantum = 1
ENSMUSG00000055670.14	1	L. infantum = 1
ENSMUSG00000055805.15	1	L. infantum = 1;L. major = 1;L. mexicana = 1
ENSMUSG00000055943.5	1	L. infantum = 1
ENSMUSG00000056076.13	1	L. infantum = 1;L. major = 1
ENSMUSG00000056220.14	1	L. infantum = 1;L. major = 1;L. mexicana = 1
ENSMUSG00000056724.15	1	L. infantum = 1;L. major = 1
ENSMUSG00000056770.15	1	L. infantum = 1
ENSMUSG00000056851.14	1	L. infantum = 1;L. major = 1;L. mexicana = 1
ENSMUSG00000057177.12	1	L. infantum = 1;L. major = 1;L. mexicana = 1
ENSMUSG00000057236.10	1	L. infantum = 1
ENSMUSG00000057841.5	1	L. infantum = 1;L. major = 1;L. mexicana = 1
ENSMUSG00000057863.6	1	L. infantum = 1;L. major = 1;L. mexicana = 1
ENSMUSG00000058013.11	1	L. infantum = 1;L. major = 1
ENSMUSG00000058258.14	1	L. infantum = 1;L. major = 1;L. mexicana = 1
ENSMUSG00000058355.8	1	L. infantum = 1;L. major = 1
ENSMUSG00000058454.15	1	L. infantum = 1
ENSMUSG00000058546.8	1	L. infantum = 1;L. major = 1
ENSMUSG00000058558.12	1	L. infantum = 1;L. major = 1;L. mexicana = 1
ENSMUSG00000058600.13	1	L. infantum = 1;L. mexicana = 1
ENSMUSG00000058624.13	1	L. infantum = 1;L. major = 1;L. mexicana = 1
ENSMUSG00000058655.9	1	L. infantum = 1;L. major = 1
ENSMUSG00000058704.9	1	L. infantum = 1;L. major = 1
ENSMUSG00000058773.2	1	L. infantum = 1;L. major = 1;L. mexicana = 1
ENSMUSG00000058799.16	1	L. infantum = 1;L. major = 1;L. mexicana = 1
ENSMUSG00000059208.15	1	L. infantum = 1;L. mexicana = 1
ENSMUSG00000059248.13	1	L. infantum = 1
ENSMUSG00000059291.15	1	L. infantum = 1;L. mexicana = 1
ENSMUSG00000059409.9	1	L. infantum = 1;L. major = 1;L. mexicana = 1
ENSMUSG00000059555.6	1	L. infantum = 1
ENSMUSG00000059714.13	1	L. infantum = 1;L. major = 1;L. mexicana = 1
ENSMUSG00000060036.14	1	L. infantum = 1;L. major = 1;L. mexicana = 1
ENSMUSG00000060126.14	1	L. infantum = 1;L. mexicana = 1
ENSMUSG00000060373.15	1	L. infantum = 1;L. major = 1;L. mexicana = 1
ENSMUSG00000060636.14	1	L. infantum = 1
ENSMUSG00000060938.14	1	L. infantum = 1;L. major = 1
ENSMUSG00000061130.13	1	L. infantum = 1;L. mexicana = 1
ENSMUSG00000061136.16	1	L. infantum = 1
ENSMUSG00000061315.14	1	L. infantum = 1;L. mexicana = 1
ENSMUSG00000061360.8	1	L. infantum = 1;L. mexicana = 1
ENSMUSG00000061477.4	1	L. infantum = 1;L. major = 1;L. mexicana = 1
ENSMUSG00000061479.15	1	L. infantum = 1;L. mexicana = 1
ENSMUSG00000061559.15	1	L. infantum = 1;L. major = 1;L. mexicana = 1
ENSMUSG00000061778.10	1	L. infantum = 1;L. major = 1
ENSMUSG00000061787.15	1	L. infantum = 1;L. major = 1;L. mexicana = 1
ENSMUSG00000061981.14	1	L. infantum = 1
ENSMUSG00000061983.7	1	L. infantum = 1;L. major = 1;L. mexicana = 1
ENSMUSG00000062006.12	1	L. infantum = 1;L. major = 1
ENSMUSG00000062070.12	1	L. infantum = 1
ENSMUSG00000062328.8	1	L. infantum = 1;L. major = 1;L. mexicana = 1
ENSMUSG00000062593.17	1	L. infantum = 1
ENSMUSG00000062647.16	1	L. infantum = 1;L. major = 1;L. mexicana = 1
ENSMUSG00000062937.7	1	L. infantum = 1;L. major = 1;L. mexicana = 1
ENSMUSG00000063316.13	1	L. infantum = 1;L. mexicana = 1
ENSMUSG00000063406.11	1	L. infantum = 1
ENSMUSG00000063457.14	1	L. infantum = 1;L. mexicana = 1
ENSMUSG00000063506.14	1	L. infantum = 1
ENSMUSG00000063802.5	1	L. infantum = 1
ENSMUSG00000063888.7	1	L. infantum = 1;L. major = 1
ENSMUSG00000064090.14	1	L. infantum = 1
ENSMUSG00000064254.6	1	L. infantum = 1
ENSMUSG00000064341.1	1	L. infantum = 1
ENSMUSG00000064354.1	1	L. infantum = 1;L. major = 1;L. mexicana = 1
ENSMUSG00000066148.3	1	L. infantum = 1;L. major = 1
ENSMUSG00000066306.13	1	L. infantum = 1;L. major = 1;L. mexicana = 1
ENSMUSG00000066551.12	1	L. infantum = 1;L. major = 1;L. mexicana = 1
ENSMUSG00000066979.6	1	L. infantum = 1;L. major = 1;L. mexicana = 1
ENSMUSG00000067150.6	1	L. infantum = 1;L. major = 1;L. mexicana = 1
ENSMUSG00000067274.10	1	L. infantum = 1;L. major = 1;L. mexicana = 1
ENSMUSG00000067995.4	1	L. infantum = 1
ENSMUSG00000068039.13	1	L. infantum = 1;L. major = 1
ENSMUSG00000068739.13	1	L. infantum = 1;L. major = 1
ENSMUSG00000068882.13	1	L. infantum = 1;L. major = 1
ENSMUSG00000068921.14	1	L. infantum = 1
ENSMUSG00000069565.12	1	L. infantum = 1;L. major = 1
ENSMUSG00000069833.13	1	L. infantum = 1
ENSMUSG00000070544.6	1	L. infantum = 1;L. major = 1;L. mexicana = 1
ENSMUSG00000070780.11	1	L. infantum = 1;L. major = 1
ENSMUSG00000071054.12	1	L. infantum = 1;L. major = 1
ENSMUSG00000071172.13	1	L. infantum = 1;L. major = 1;L. mexicana = 1
ENSMUSG00000071415.6	1	L. infantum = 1;L. major = 1
ENSMUSG00000071497.4	1	L. infantum = 1
ENSMUSG00000071644.10	1	L. infantum = 1
ENSMUSG00000071646.9	1	L. infantum = 1;L. major = 1;L. mexicana = 1
ENSMUSG00000071650.6	1	L. infantum = 1;L. major = 1
ENSMUSG00000071659.4	1	L. infantum = 1
ENSMUSG00000071866.12	1	L. infantum = 1;L. mexicana = 1
ENSMUSG00000073481.9	1	L. infantum = 1
ENSMUSG00000073490.11	1	L. infantum = 1;L. major = 1;L. mexicana = 1
ENSMUSG00000073702.11	1	L. infantum = 1
ENSMUSG00000075284.10	1	L. infantum = 1
ENSMUSG00000078619.10	1	L. infantum = 1
ENSMUSG00000078652.9	1	L. infantum = 1;L. major = 1;L. mexicana = 1
ENSMUSG00000079641.3	1	L. infantum = 1;L. major = 1
ENSMUSG00000079658.9	1	L. infantum = 1;L. mexicana = 1
ENSMUSG00000090841.2	1	L. infantum = 1;L. mexicana = 1
ENSMUSG00000090862.3	1	L. infantum = 1;L. mexicana = 1
ENSMUSG00000096199.2	1	L. infantum = 1
ENSMUSG00000096210.2	1	L. infantum = 1
ENSMUSG00000098274.7	1	L. infantum = 1;L. mexicana = 1
ENSMUSG00000102252.5	1	L. infantum = 1;L. major = 1
ENSMUSG00000104463.2	1	L. infantum = 1
ENSMUSG00000110777.2	1	L. infantum = 1;L. major = 1
ENSMUSG00000000561.14	1	L. major = 1;L. mexicana = 1
ENSMUSG00000001017.15	1	L. major = 1
ENSMUSG00000001100.10	1	L. major = 1
ENSMUSG00000001424.14	1	L. major = 1
ENSMUSG00000001467.5	1	L. major = 1;L. mexicana = 1
ENSMUSG00000001794.13	1	L. major = 1;L. mexicana = 1
ENSMUSG00000001833.17	1	L. major = 1
ENSMUSG00000001855.15	1	L. major = 1
ENSMUSG00000001924.15	1	L. major = 1
ENSMUSG00000002010.17	1	L. major = 1;L. mexicana = 1
ENSMUSG00000002052.6	1	L. major = 1;L. mexicana = 1
ENSMUSG00000002102.15	1	L. major = 1;L. mexicana = 1
ENSMUSG00000002455.14	1	L. major = 1
ENSMUSG00000002718.14	1	L. major = 1
ENSMUSG00000002741.9	1	L. major = 1
ENSMUSG00000003099.11	1	L. major = 1
ENSMUSG00000003283.15	1	L. major = 1;L. mexicana = 1
ENSMUSG00000003360.15	1	L. major = 1;L. mexicana = 1
ENSMUSG00000003435.9	1	L. major = 1
ENSMUSG00000003644.17	1	L. major = 1;L. mexicana = 1
ENSMUSG00000003808.18	1	L. major = 1
ENSMUSG00000004266.15	1	L. major = 1
ENSMUSG00000004270.13	1	L. major = 1;L. mexicana = 1
ENSMUSG00000004460.17	1	L. major = 1
ENSMUSG00000004667.18	1	L. major = 1;L. mexicana = 1
ENSMUSG00000004788.11	1	L. major = 1
ENSMUSG00000004891.16	1	L. major = 1
ENSMUSG00000004936.8	1	L. major = 1;L. mexicana = 1
ENSMUSG00000005610.17	1	L. major = 1
ENSMUSG00000005625.15	1	L. major = 1
ENSMUSG00000006262.15	1	L. major = 1
ENSMUSG00000006699.17	1	L. major = 1
ENSMUSG00000007029.16	1	L. major = 1;L. mexicana = 1
ENSMUSG00000007050.17	1	L. major = 1
ENSMUSG00000008036.11	1	L. major = 1
ENSMUSG00000008333.12	1	L. major = 1;L. mexicana = 1
ENSMUSG00000008373.16	1	L. major = 1
ENSMUSG00000009687.14	1	L. major = 1
ENSMUSG00000009907.17	1	L. major = 1
ENSMUSG00000010517.7	1	L. major = 1
ENSMUSG00000010755.17	1	L. major = 1
ENSMUSG00000014504.16	1	L. major = 1
ENSMUSG00000014769.10	1	L. major = 1
ENSMUSG00000015023.7	1	L. major = 1
ENSMUSG00000015165.16	1	L. major = 1;L. mexicana = 1
ENSMUSG00000015176.11	1	L. major = 1
ENSMUSG00000015671.11	1	L. major = 1
ENSMUSG00000016619.10	1	L. major = 1
ENSMUSG00000016664.16	1	L. major = 1
ENSMUSG00000016757.11	1	L. major = 1
ENSMUSG00000017221.14	1	L. major = 1
ENSMUSG00000017428.16	1	L. major = 1;L. mexicana = 1
ENSMUSG00000017781.17	1	L. major = 1
ENSMUSG00000017802.14	1	L. major = 1
ENSMUSG00000017830.15	1	L. major = 1;L. mexicana = 1
ENSMUSG00000018209.15	1	L. major = 1
ENSMUSG00000018322.10	1	L. major = 1
ENSMUSG00000018326.9	1	L. major = 1
ENSMUSG00000018761.14	1	L. major = 1
ENSMUSG00000018974.7	1	L. major = 1
ENSMUSG00000019139.10	1	L. major = 1
ENSMUSG00000019987.9	1	L. major = 1;L. mexicana = 1
ENSMUSG00000020018.6	1	L. major = 1
ENSMUSG00000020120.15	1	L. major = 1
ENSMUSG00000020150.13	1	L. major = 1;L. mexicana = 1
ENSMUSG00000020180.10	1	L. major = 1;L. mexicana = 1
ENSMUSG00000020263.14	1	L. major = 1
ENSMUSG00000020290.14	1	L. major = 1
ENSMUSG00000020321.16	1	L. major = 1
ENSMUSG00000020457.13	1	L. major = 1
ENSMUSG00000020460.15	1	L. major = 1
ENSMUSG00000020464.15	1	L. major = 1
ENSMUSG00000020528.14	1	L. major = 1;L. mexicana = 1
ENSMUSG00000020708.12	1	L. major = 1;L. mexicana = 1
ENSMUSG00000020720.13	1	L. major = 1
ENSMUSG00000020738.16	1	L. major = 1
ENSMUSG00000020780.15	1	L. major = 1
ENSMUSG00000020840.10	1	L. major = 1
ENSMUSG00000020923.17	1	L. major = 1
ENSMUSG00000020936.8	1	L. major = 1
ENSMUSG00000020986.13	1	L. major = 1
ENSMUSG00000020994.5	1	L. major = 1;L. mexicana = 1
ENSMUSG00000021048.7	1	L. major = 1
ENSMUSG00000021116.10	1	L. major = 1;L. mexicana = 1
ENSMUSG00000021134.17	1	L. major = 1;L. mexicana = 1
ENSMUSG00000021171.8	1	L. major = 1
ENSMUSG00000021218.10	1	L. major = 1
ENSMUSG00000021322.8	1	L. major = 1;L. mexicana = 1
ENSMUSG00000021408.15	1	L. major = 1
ENSMUSG00000021427.10	1	L. major = 1
ENSMUSG00000021494.9	1	L. major = 1
ENSMUSG00000021585.10	1	L. major = 1
ENSMUSG00000021591.8	1	L. major = 1;L. mexicana = 1
ENSMUSG00000021693.20	1	L. major = 1;L. mexicana = 1
ENSMUSG00000021707.5	1	L. major = 1;L. mexicana = 1
ENSMUSG00000021713.9	1	L. major = 1
ENSMUSG00000021910.15	1	L. major = 1
ENSMUSG00000021929.9	1	L. major = 1
ENSMUSG00000021957.7	1	L. major = 1;L. mexicana = 1
ENSMUSG00000021981.10	1	L. major = 1
ENSMUSG00000022102.13	1	L. major = 1;L. mexicana = 1
ENSMUSG00000022142.8	1	L. major = 1;L. mexicana = 1
ENSMUSG00000022150.16	1	L. major = 1
ENSMUSG00000022180.7	1	L. major = 1;L. mexicana = 1
ENSMUSG00000022241.6	1	L. major = 1
ENSMUSG00000022247.12	1	L. major = 1;L. mexicana = 1
ENSMUSG00000022283.15	1	L. major = 1
ENSMUSG00000022443.17	1	L. major = 1;L. mexicana = 1
ENSMUSG00000022516.10	1	L. major = 1;L. mexicana = 1
ENSMUSG00000022558.16	1	L. major = 1
ENSMUSG00000022570.7	1	L. major = 1
ENSMUSG00000022781.8	1	L. major = 1
ENSMUSG00000022807.9	1	L. major = 1
ENSMUSG00000022889.7	1	L. major = 1
ENSMUSG00000022905.12	1	L. major = 1
ENSMUSG00000022973.18	1	L. major = 1;L. mexicana = 1
ENSMUSG00000023118.15	1	L. major = 1
ENSMUSG00000023249.15	1	L. major = 1
ENSMUSG00000023944.14	1	L. major = 1
ENSMUSG00000024019.18	1	L. major = 1
ENSMUSG00000024079.4	1	L. major = 1
ENSMUSG00000024085.13	1	L. major = 1
ENSMUSG00000024165.9	1	L. major = 1
ENSMUSG00000024290.9	1	L. major = 1
ENSMUSG00000024381.16	1	L. major = 1
ENSMUSG00000024537.5	1	L. major = 1
ENSMUSG00000024583.3	1	L. major = 1;L. mexicana = 1
ENSMUSG00000024587.10	1	L. major = 1
ENSMUSG00000024640.9	1	L. major = 1;L. mexicana = 1
ENSMUSG00000024696.9	1	L. major = 1
ENSMUSG00000024870.6	1	L. major = 1
ENSMUSG00000025007.13	1	L. major = 1
ENSMUSG00000025017.10	1	L. major = 1;L. mexicana = 1
ENSMUSG00000025027.18	1	L. major = 1
ENSMUSG00000025060.15	1	L. major = 1
ENSMUSG00000025134.2	1	L. major = 1
ENSMUSG00000025150.10	1	L. major = 1
ENSMUSG00000025156.17	1	L. major = 1;L. mexicana = 1
ENSMUSG00000025225.15	1	L. major = 1;L. mexicana = 1
ENSMUSG00000025314.16	1	L. major = 1
ENSMUSG00000025366.8	1	L. major = 1
ENSMUSG00000025492.6	1	L. major = 1
ENSMUSG00000025544.13	1	L. major = 1
ENSMUSG00000025817.12	1	L. major = 1
ENSMUSG00000025917.9	1	L. major = 1
ENSMUSG00000025958.14	1	L. major = 1
ENSMUSG00000025979.13	1	L. major = 1
ENSMUSG00000025980.14	1	L. major = 1
ENSMUSG00000026020.9	1	L. major = 1
ENSMUSG00000026104.14	1	L. major = 1
ENSMUSG00000026159.13	1	L. major = 1
ENSMUSG00000026202.13	1	L. major = 1;L. mexicana = 1
ENSMUSG00000026222.16	1	L. major = 1
ENSMUSG00000026229.17	1	L. major = 1
ENSMUSG00000026238.14	1	L. major = 1
ENSMUSG00000026339.18	1	L. major = 1
ENSMUSG00000026355.11	1	L. major = 1;L. mexicana = 1
ENSMUSG00000026374.14	1	L. major = 1;L. mexicana = 1
ENSMUSG00000026385.16	1	L. major = 1;L. mexicana = 1
ENSMUSG00000026421.14	1	L. major = 1
ENSMUSG00000026483.13	1	L. major = 1;L. mexicana = 1
ENSMUSG00000026496.11	1	L. major = 1
ENSMUSG00000026526.14	1	L. major = 1
ENSMUSG00000026547.15	1	L. major = 1;L. mexicana = 1
ENSMUSG00000026618.11	1	L. major = 1
ENSMUSG00000026786.14	1	L. major = 1
ENSMUSG00000026879.14	1	L. major = 1
ENSMUSG00000026981.15	1	L. major = 1
ENSMUSG00000026999.14	1	L. major = 1;L. mexicana = 1
ENSMUSG00000027163.13	1	L. major = 1
ENSMUSG00000027176.8	1	L. major = 1;L. mexicana = 1
ENSMUSG00000027195.10	1	L. major = 1
ENSMUSG00000027247.16	1	L. major = 1;L. mexicana = 1
ENSMUSG00000027287.14	1	L. major = 1;L. mexicana = 1
ENSMUSG00000027406.13	1	L. major = 1;L. mexicana = 1
ENSMUSG00000027429.16	1	L. major = 1
ENSMUSG00000027593.15	1	L. major = 1
ENSMUSG00000027649.15	1	L. major = 1
ENSMUSG00000028059.16	1	L. major = 1
ENSMUSG00000028063.15	1	L. major = 1
ENSMUSG00000028156.12	1	L. major = 1;L. mexicana = 1
ENSMUSG00000028163.17	1	L. major = 1
ENSMUSG00000028343.10	1	L. major = 1;L. mexicana = 1
ENSMUSG00000028378.6	1	L. major = 1
ENSMUSG00000028410.13	1	L. major = 1
ENSMUSG00000028552.13	1	L. major = 1
ENSMUSG00000028559.17	1	L. major = 1
ENSMUSG00000028567.8	1	L. major = 1;L. mexicana = 1
ENSMUSG00000028577.13	1	L. major = 1
ENSMUSG00000028683.14	1	L. major = 1
ENSMUSG00000028757.4	1	L. major = 1
ENSMUSG00000028779.16	1	L. major = 1;L. mexicana = 1
ENSMUSG00000028798.16	1	L. major = 1;L. mexicana = 1
ENSMUSG00000028851.6	1	L. major = 1;L. mexicana = 1
ENSMUSG00000028923.14	1	L. major = 1
ENSMUSG00000028932.8	1	L. major = 1
ENSMUSG00000029063.16	1	L. major = 1
ENSMUSG00000029148.15	1	L. major = 1
ENSMUSG00000029202.12	1	L. major = 1;L. mexicana = 1
ENSMUSG00000029250.5	1	L. major = 1;L. mexicana = 1
ENSMUSG00000029254.16	1	L. major = 1;L. mexicana = 1
ENSMUSG00000029407.10	1	L. major = 1
ENSMUSG00000029467.15	1	L. major = 1
ENSMUSG00000029538.14	1	L. major = 1;L. mexicana = 1
ENSMUSG00000029686.15	1	L. major = 1
ENSMUSG00000029772.17	1	L. major = 1
ENSMUSG00000029823.16	1	L. major = 1;L. mexicana = 1
ENSMUSG00000029860.16	1	L. major = 1
ENSMUSG00000030079.15	1	L. major = 1;L. mexicana = 1
ENSMUSG00000030082.14	1	L. major = 1;L. mexicana = 1
ENSMUSG00000030088.15	1	L. major = 1
ENSMUSG00000030122.12	1	L. major = 1
ENSMUSG00000030189.15	1	L. major = 1
ENSMUSG00000030298.10	1	L. major = 1;L. mexicana = 1
ENSMUSG00000030327.8	1	L. major = 1
ENSMUSG00000030403.9	1	L. major = 1;L. mexicana = 1
ENSMUSG00000030447.15	1	L. major = 1
ENSMUSG00000030591.17	1	L. major = 1
ENSMUSG00000030603.16	1	L. major = 1;L. mexicana = 1
ENSMUSG00000030704.14	1	L. major = 1
ENSMUSG00000030751.18	1	L. major = 1
ENSMUSG00000030793.4	1	L. major = 1;L. mexicana = 1
ENSMUSG00000030795.18	1	L. major = 1;L. mexicana = 1
ENSMUSG00000030846.15	1	L. major = 1
ENSMUSG00000030890.16	1	L. major = 1;L. mexicana = 1
ENSMUSG00000030942.8	1	L. major = 1;L. mexicana = 1
ENSMUSG00000031015.8	1	L. major = 1
ENSMUSG00000031093.14	1	L. major = 1
ENSMUSG00000031153.16	1	L. major = 1
ENSMUSG00000031246.14	1	L. major = 1;L. mexicana = 1
ENSMUSG00000031403.14	1	L. major = 1
ENSMUSG00000031506.11	1	L. major = 1
ENSMUSG00000031608.13	1	L. major = 1
ENSMUSG00000031696.9	1	L. major = 1
ENSMUSG00000031818.12	1	L. major = 1
ENSMUSG00000031897.9	1	L. major = 1
ENSMUSG00000031954.6	1	L. major = 1
ENSMUSG00000031988.10	1	L. major = 1
ENSMUSG00000032030.16	1	L. major = 1
ENSMUSG00000032040.15	1	L. major = 1;L. mexicana = 1
ENSMUSG00000032050.18	1	L. major = 1
ENSMUSG00000032171.7	1	L. major = 1
ENSMUSG00000032407.14	1	L. major = 1
ENSMUSG00000032435.9	1	L. major = 1
ENSMUSG00000032458.6	1	L. major = 1
ENSMUSG00000032475.15	1	L. major = 1
ENSMUSG00000032604.16	1	L. major = 1
ENSMUSG00000032612.14	1	L. major = 1;L. mexicana = 1
ENSMUSG00000032803.15	1	L. major = 1;L. mexicana = 1
ENSMUSG00000032939.14	1	L. major = 1
ENSMUSG00000033105.12	1	L. major = 1
ENSMUSG00000033392.16	1	L. major = 1
ENSMUSG00000033540.18	1	L. major = 1
ENSMUSG00000033628.15	1	L. major = 1
ENSMUSG00000033792.12	1	L. major = 1
ENSMUSG00000033880.11	1	L. major = 1
ENSMUSG00000033970.15	1	L. major = 1
ENSMUSG00000034459.8	1	L. major = 1
ENSMUSG00000034480.18	1	L. major = 1;L. mexicana = 1
ENSMUSG00000034560.6	1	L. major = 1
ENSMUSG00000034595.17	1	L. major = 1
ENSMUSG00000034667.8	1	L. major = 1
ENSMUSG00000034709.8	1	L. major = 1
ENSMUSG00000034826.14	1	L. major = 1
ENSMUSG00000035152.14	1	L. major = 1
ENSMUSG00000035284.10	1	L. major = 1
ENSMUSG00000035325.16	1	L. major = 1
ENSMUSG00000035441.14	1	L. major = 1
ENSMUSG00000035770.8	1	L. major = 1
ENSMUSG00000036067.12	1	L. major = 1;L. mexicana = 1
ENSMUSG00000036138.16	1	L. major = 1
ENSMUSG00000036246.14	1	L. major = 1
ENSMUSG00000036678.8	1	L. major = 1;L. mexicana = 1
ENSMUSG00000037070.10	1	L. major = 1;L. mexicana = 1
ENSMUSG00000037197.11	1	L. major = 1
ENSMUSG00000037236.16	1	L. major = 1
ENSMUSG00000037295.7	1	L. major = 1
ENSMUSG00000037321.17	1	L. major = 1
ENSMUSG00000037772.13	1	L. major = 1
ENSMUSG00000037851.13	1	L. major = 1
ENSMUSG00000038014.7	1	L. major = 1
ENSMUSG00000038279.10	1	L. major = 1
ENSMUSG00000038372.14	1	L. major = 1
ENSMUSG00000038644.14	1	L. major = 1
ENSMUSG00000038812.16	1	L. major = 1
ENSMUSG00000039001.12	1	L. major = 1;L. mexicana = 1
ENSMUSG00000039067.5	1	L. major = 1
ENSMUSG00000039148.5	1	L. major = 1
ENSMUSG00000039234.11	1	L. major = 1
ENSMUSG00000039318.12	1	L. major = 1
ENSMUSG00000039361.11	1	L. major = 1
ENSMUSG00000039450.11	1	L. major = 1
ENSMUSG00000039456.10	1	L. major = 1
ENSMUSG00000039637.15	1	L. major = 1
ENSMUSG00000040462.13	1	L. major = 1
ENSMUSG00000040549.16	1	L. major = 1;L. mexicana = 1
ENSMUSG00000040713.12	1	L. major = 1
ENSMUSG00000040824.3	1	L. major = 1;L. mexicana = 1
ENSMUSG00000041133.11	1	L. major = 1;L. mexicana = 1
ENSMUSG00000041763.14	1	L. major = 1
ENSMUSG00000041859.10	1	L. major = 1;L. mexicana = 1
ENSMUSG00000041870.16	1	L. major = 1
ENSMUSG00000042043.6	1	L. major = 1
ENSMUSG00000042228.14	1	L. major = 1;L. mexicana = 1
ENSMUSG00000042705.9	1	L. major = 1
ENSMUSG00000043091.9	1	L. major = 1
ENSMUSG00000044496.6	1	L. major = 1
ENSMUSG00000045983.16	1	L. major = 1
ENSMUSG00000046434.16	1	L. major = 1;L. mexicana = 1
ENSMUSG00000046836.13	1	L. major = 1
ENSMUSG00000046865.7	1	L. major = 1
ENSMUSG00000047804.15	1	L. major = 1
ENSMUSG00000047810.9	1	L. major = 1
ENSMUSG00000047945.6	1	L. major = 1;L. mexicana = 1
ENSMUSG00000048170.14	1	L. major = 1
ENSMUSG00000048865.16	1	L. major = 1
ENSMUSG00000049401.10	1	L. major = 1
ENSMUSG00000050697.9	1	L. major = 1
ENSMUSG00000050708.16	1	L. major = 1
ENSMUSG00000050812.18	1	L. major = 1;L. mexicana = 1
ENSMUSG00000051439.7	1	L. major = 1;L. mexicana = 1
ENSMUSG00000051495.7	1	L. major = 1;L. mexicana = 1
ENSMUSG00000052139.18	1	L. major = 1
ENSMUSG00000052997.15	1	L. major = 1
ENSMUSG00000053329.7	1	L. major = 1
ENSMUSG00000053436.15	1	L. major = 1
ENSMUSG00000055531.12	1	L. major = 1
ENSMUSG00000055839.6	1	L. major = 1
ENSMUSG00000056069.10	1	L. major = 1
ENSMUSG00000056131.13	1	L. major = 1
ENSMUSG00000056201.8	1	L. major = 1
ENSMUSG00000056394.17	1	L. major = 1
ENSMUSG00000056820.7	1	L. major = 1
ENSMUSG00000056917.13	1	L. major = 1;L. mexicana = 1
ENSMUSG00000057069.7	1	L. major = 1
ENSMUSG00000057113.13	1	L. major = 1;L. mexicana = 1
ENSMUSG00000057554.13	1	L. major = 1
ENSMUSG00000058301.8	1	L. major = 1
ENSMUSG00000058407.12	1	L. major = 1
ENSMUSG00000058569.8	1	L. major = 1
ENSMUSG00000058793.14	1	L. major = 1
ENSMUSG00000059005.13	1	L. major = 1;L. mexicana = 1
ENSMUSG00000059070.16	1	L. major = 1
ENSMUSG00000059796.16	1	L. major = 1;L. mexicana = 1
ENSMUSG00000060216.15	1	L. major = 1;L. mexicana = 1
ENSMUSG00000061104.5	1	L. major = 1
ENSMUSG00000061613.13	1	L. major = 1
ENSMUSG00000061665.7	1	L. major = 1
ENSMUSG00000061950.17	1	L. major = 1;L. mexicana = 1
ENSMUSG00000062075.13	1	L. major = 1
ENSMUSG00000062078.15	1	L. major = 1;L. mexicana = 1
ENSMUSG00000062190.12	1	L. major = 1;L. mexicana = 1
ENSMUSG00000062234.14	1	L. major = 1
ENSMUSG00000062867.13	1	L. major = 1
ENSMUSG00000063550.8	1	L. major = 1;L. mexicana = 1
ENSMUSG00000063904.4	1	L. major = 1
ENSMUSG00000065979.12	1	L. major = 1;L. mexicana = 1
ENSMUSG00000066037.14	1	L. major = 1
ENSMUSG00000066441.14	1	L. major = 1
ENSMUSG00000068699.12	1	L. major = 1
ENSMUSG00000068749.9	1	L. major = 1
ENSMUSG00000069744.7	1	L. major = 1
ENSMUSG00000070319.6	1	L. major = 1
ENSMUSG00000070327.14	1	L. major = 1
ENSMUSG00000071072.12	1	L. major = 1;L. mexicana = 1
ENSMUSG00000071547.4	1	L. major = 1;L. mexicana = 1
ENSMUSG00000071723.7	1	L. major = 1;L. mexicana = 1
ENSMUSG00000072582.9	1	L. major = 1
ENSMUSG00000074643.12	1	L. major = 1
ENSMUSG00000074656.12	1	L. major = 1
ENSMUSG00000074698.10	1	L. major = 1;L. mexicana = 1
ENSMUSG00000074781.5	1	L. major = 1
ENSMUSG00000075415.13	1	L. major = 1
ENSMUSG00000075486.10	1	L. major = 1;L. mexicana = 1
ENSMUSG00000078427.3	1	L. major = 1;L. mexicana = 1
ENSMUSG00000079480.3	1	L. major = 1;L. mexicana = 1
ENSMUSG00000089989.10	1	L. major = 1;L. mexicana = 1
ENSMUSG00000098557.1	1	L. major = 1;L. mexicana = 1
ENSMUSG00000104250.2	1	L. major = 1
ENSMUSG00000106722.3	1	L. major = 1;L. mexicana = 1
ENSMUSG00000109324.2	1	L. major = 1;L. mexicana = 1
ENSMUSG00000109511.1	1	L. major = 1
ENSMUSG00000109865.1	1	L. major = 1
ENSMUSG00000110040.1	1	L. major = 1
ENSMUSG00000116048.1	1	L. major = 1
ENSMUSG00000117098.1	1	L. major = 1
ENSMUSG00000000088.7	1	L. mexicana = 1
ENSMUSG00000001052.15	1	L. mexicana = 1
ENSMUSG00000001525.10	1	L. mexicana = 1
ENSMUSG00000001964.14	1	L. mexicana = 1
ENSMUSG00000002658.9	1	L. mexicana = 1
ENSMUSG00000002778.14	1	L. mexicana = 1
ENSMUSG00000002870.8	1	L. mexicana = 1
ENSMUSG00000003812.13	1	L. mexicana = 1
ENSMUSG00000004996.9	1	L. mexicana = 1
ENSMUSG00000005262.13	1	L. mexicana = 1
ENSMUSG00000005779.12	1	L. mexicana = 1
ENSMUSG00000007041.9	1	L. mexicana = 1
ENSMUSG00000014294.4	1	L. mexicana = 1
ENSMUSG00000015092.9	1	L. mexicana = 1
ENSMUSG00000015474.16	1	L. mexicana = 1
ENSMUSG00000017485.11	1	L. mexicana = 1
ENSMUSG00000018008.8	1	L. mexicana = 1
ENSMUSG00000018379.17	1	L. mexicana = 1
ENSMUSG00000019122.8	1	L. mexicana = 1
ENSMUSG00000019373.11	1	L. mexicana = 1
ENSMUSG00000019494.14	1	L. mexicana = 1
ENSMUSG00000019579.13	1	L. mexicana = 1
ENSMUSG00000020064.9	1	L. mexicana = 1
ENSMUSG00000020267.6	1	L. mexicana = 1
ENSMUSG00000020386.5	1	L. mexicana = 1
ENSMUSG00000020570.15	1	L. mexicana = 1
ENSMUSG00000020900.15	1	L. mexicana = 1
ENSMUSG00000020954.16	1	L. mexicana = 1
ENSMUSG00000021024.14	1	L. mexicana = 1
ENSMUSG00000021484.8	1	L. mexicana = 1
ENSMUSG00000021583.7	1	L. mexicana = 1
ENSMUSG00000021728.8	1	L. mexicana = 1
ENSMUSG00000021832.8	1	L. mexicana = 1
ENSMUSG00000021948.17	1	L. mexicana = 1
ENSMUSG00000022174.8	1	L. mexicana = 1
ENSMUSG00000022407.10	1	L. mexicana = 1
ENSMUSG00000022427.4	1	L. mexicana = 1
ENSMUSG00000022438.6	1	L. mexicana = 1
ENSMUSG00000022439.9	1	L. mexicana = 1
ENSMUSG00000022565.15	1	L. mexicana = 1
ENSMUSG00000022637.11	1	L. mexicana = 1
ENSMUSG00000022673.5	1	L. mexicana = 1
ENSMUSG00000022752.9	1	L. mexicana = 1
ENSMUSG00000022858.16	1	L. mexicana = 1
ENSMUSG00000022961.18	1	L. mexicana = 1
ENSMUSG00000024097.11	1	L. mexicana = 1
ENSMUSG00000024338.15	1	L. mexicana = 1
ENSMUSG00000024346.6	1	L. mexicana = 1
ENSMUSG00000024349.10	1	L. mexicana = 1
ENSMUSG00000024397.14	1	L. mexicana = 1
ENSMUSG00000024614.7	1	L. mexicana = 1
ENSMUSG00000024646.14	1	L. mexicana = 1
ENSMUSG00000024740.10	1	L. mexicana = 1
ENSMUSG00000024960.9	1	L. mexicana = 1
ENSMUSG00000025162.18	1	L. mexicana = 1
ENSMUSG00000025393.12	1	L. mexicana = 1
ENSMUSG00000025630.8	1	L. mexicana = 1
ENSMUSG00000025724.12	1	L. mexicana = 1
ENSMUSG00000025793.17	1	L. mexicana = 1
ENSMUSG00000025809.15	1	L. mexicana = 1
ENSMUSG00000025967.16	1	L. mexicana = 1
ENSMUSG00000026029.14	1	L. mexicana = 1
ENSMUSG00000026275.13	1	L. mexicana = 1
ENSMUSG00000026315.13	1	L. mexicana = 1
ENSMUSG00000026466.16	1	L. mexicana = 1
ENSMUSG00000026480.12	1	L. mexicana = 1
ENSMUSG00000026701.15	1	L. mexicana = 1
ENSMUSG00000026715.12	1	L. mexicana = 1
ENSMUSG00000026914.15	1	L. mexicana = 1
ENSMUSG00000027206.13	1	L. mexicana = 1
ENSMUSG00000027349.5	1	L. mexicana = 1
ENSMUSG00000027479.14	1	L. mexicana = 1
ENSMUSG00000027498.14	1	L. mexicana = 1
ENSMUSG00000027509.11	1	L. mexicana = 1
ENSMUSG00000027613.15	1	L. mexicana = 1
ENSMUSG00000027997.9	1	L. mexicana = 1
ENSMUSG00000028029.11	1	L. mexicana = 1
ENSMUSG00000028367.5	1	L. mexicana = 1
ENSMUSG00000028484.16	1	L. mexicana = 1
ENSMUSG00000028639.14	1	L. mexicana = 1
ENSMUSG00000028676.17	1	L. mexicana = 1
ENSMUSG00000028832.11	1	L. mexicana = 1
ENSMUSG00000028837.8	1	L. mexicana = 1
ENSMUSG00000028843.8	1	L. mexicana = 1
ENSMUSG00000028960.20	1	L. mexicana = 1
ENSMUSG00000029017.13	1	L. mexicana = 1
ENSMUSG00000029171.12	1	L. mexicana = 1
ENSMUSG00000029198.3	1	L. mexicana = 1
ENSMUSG00000029203.16	1	L. mexicana = 1
ENSMUSG00000029223.12	1	L. mexicana = 1
ENSMUSG00000029440.15	1	L. mexicana = 1
ENSMUSG00000029528.19	1	L. mexicana = 1
ENSMUSG00000029610.13	1	L. mexicana = 1
ENSMUSG00000029632.7	1	L. mexicana = 1
ENSMUSG00000029840.8	1	L. mexicana = 1
ENSMUSG00000029993.16	1	L. mexicana = 1
ENSMUSG00000030560.17	1	L. mexicana = 1
ENSMUSG00000030824.17	1	L. mexicana = 1
ENSMUSG00000031068.8	1	L. mexicana = 1
ENSMUSG00000031328.16	1	L. mexicana = 1
ENSMUSG00000031628.9	1	L. mexicana = 1
ENSMUSG00000031754.10	1	L. mexicana = 1
ENSMUSG00000031972.5	1	L. mexicana = 1
ENSMUSG00000032294.17	1	L. mexicana = 1
ENSMUSG00000032383.7	1	L. mexicana = 1
ENSMUSG00000032575.16	1	L. mexicana = 1
ENSMUSG00000032643.12	1	L. mexicana = 1
ENSMUSG00000032673.5	1	L. mexicana = 1
ENSMUSG00000032737.13	1	L. mexicana = 1
ENSMUSG00000032966.14	1	L. mexicana = 1
ENSMUSG00000033066.16	1	L. mexicana = 1
ENSMUSG00000033192.5	1	L. mexicana = 1
ENSMUSG00000034566.10	1	L. mexicana = 1
ENSMUSG00000034820.4	1	L. mexicana = 1
ENSMUSG00000034892.8	1	L. mexicana = 1
ENSMUSG00000035376.10	1	L. mexicana = 1
ENSMUSG00000035772.11	1	L. mexicana = 1
ENSMUSG00000035898.13	1	L. mexicana = 1
ENSMUSG00000036751.7	1	L. mexicana = 1
ENSMUSG00000037278.9	1	L. mexicana = 1
ENSMUSG00000037361.8	1	L. mexicana = 1
ENSMUSG00000037405.8	1	L. mexicana = 1
ENSMUSG00000037601.11	1	L. mexicana = 1
ENSMUSG00000039145.16	1	L. mexicana = 1
ENSMUSG00000039197.10	1	L. mexicana = 1
ENSMUSG00000039221.10	1	L. mexicana = 1
ENSMUSG00000040521.11	1	L. mexicana = 1
ENSMUSG00000041879.13	1	L. mexicana = 1
ENSMUSG00000042079.13	1	L. mexicana = 1
ENSMUSG00000044155.11	1	L. mexicana = 1
ENSMUSG00000045427.13	1	L. mexicana = 1
ENSMUSG00000048087.6	1	L. mexicana = 1
ENSMUSG00000051223.14	1	L. mexicana = 1
ENSMUSG00000051506.17	1	L. mexicana = 1
ENSMUSG00000053063.11	1	L. mexicana = 1
ENSMUSG00000053565.10	1	L. mexicana = 1
ENSMUSG00000055762.16	1	L. mexicana = 1
ENSMUSG00000056501.3	1	L. mexicana = 1
ENSMUSG00000057278.8	1	L. mexicana = 1
ENSMUSG00000058325.6	1	L. mexicana = 1
ENSMUSG00000058587.9	1	L. mexicana = 1
ENSMUSG00000059263.9	1	L. mexicana = 1
ENSMUSG00000061474.11	1	L. mexicana = 1
ENSMUSG00000063410.8	1	L. mexicana = 1
ENSMUSG00000063445.14	1	L. mexicana = 1
ENSMUSG00000067713.7	1	L. mexicana = 1
ENSMUSG00000069662.5	1	L. mexicana = 1
ENSMUSG00000069874.7	1	L. mexicana = 1
ENSMUSG00000070284.10	1	L. mexicana = 1
ENSMUSG00000074797.11	1	L. mexicana = 1
ENSMUSG00000076432.13	1	L. mexicana = 1
ENSMUSG00000076441.9	1	L. mexicana = 1
ENSMUSG00000078812.10	1	L. mexicana = 1
ENSMUSG00000079941.1	1	L. mexicana = 1
ENSMUSG00000092116.1	1	L. mexicana = 1
ENSMUSG00000111145.1	1	L. mexicana = 1
ENSMUSG00000116405.1	1	L. mexicana = 1
ENSMUSG00000116466.1	1	L. mexicana = 1
ENSMUSG00000117694.1	1	L. mexicana = 1
ENSMUSG00000000275.16	2	L. mexicana = 1
ENSMUSG00000000751.13	2	L. mexicana = 1
ENSMUSG00000001229.9	2	L. mexicana = 1
ENSMUSG00000001416.13	2	L. mexicana = 1
ENSMUSG00000001440.5	2	L. mexicana = 1
ENSMUSG00000001741.12	2	L. major = 1;L. mexicana = 1
ENSMUSG00000001783.3	2	L. mexicana = 1
ENSMUSG00000002107.18	2	L. mexicana = 1
ENSMUSG00000002372.9	2	L. mexicana = 1
ENSMUSG00000002546.17	2	L. mexicana = 1
ENSMUSG00000003200.10	2	L. major = 1
ENSMUSG00000003731.13	2	L. mexicana = 1
ENSMUSG00000003970.9	2	L. major = 1
ENSMUSG00000004040.16	2	L. mexicana = 1
ENSMUSG00000004446.12	2	L. mexicana = 1
ENSMUSG00000005698.15	2	L. mexicana = 1
ENSMUSG00000007670.10	2	L. mexicana = 1
ENSMUSG00000007836.6	2	L. major = 1
ENSMUSG00000008393.9	2	L. mexicana = 1
ENSMUSG00000008683.16	2	L. major = 1
ENSMUSG00000009470.17	2	L. mexicana = 1
ENSMUSG00000009927.9	2	L. major = 1
ENSMUSG00000014547.10	2	L. mexicana = 1
ENSMUSG00000014959.12	2	L. mexicana = 1
ENSMUSG00000015880.13	2	L. major = 1
ENSMUSG00000016018.4	2	L. mexicana = 1
ENSMUSG00000016382.15	2	L. mexicana = 1
ENSMUSG00000016541.10	2	L. mexicana = 1
ENSMUSG00000016554.9	2	L. mexicana = 1
ENSMUSG00000017264.16	2	L. mexicana = 1
ENSMUSG00000017561.16	2	L. mexicana = 1
ENSMUSG00000018583.5	2	L. mexicana = 1
ENSMUSG00000018848.4	2	L. mexicana = 1
ENSMUSG00000019849.11	2	L. mexicana = 1
ENSMUSG00000020048.13	2	L. mexicana = 1
ENSMUSG00000020075.8	2	L. mexicana = 1
ENSMUSG00000020130.9	2	L. mexicana = 1
ENSMUSG00000020211.15	2	L. mexicana = 1
ENSMUSG00000020361.13	2	L. mexicana = 1
ENSMUSG00000020368.15	2	L. mexicana = 1
ENSMUSG00000020571.13	2	L. major = 1
ENSMUSG00000020640.10	2	L. mexicana = 1
ENSMUSG00000020705.6	2	L. major = 1;L. mexicana = 1
ENSMUSG00000020719.14	2	L. mexicana = 1
ENSMUSG00000020788.15	2	L. mexicana = 1
ENSMUSG00000020790.14	2	L. major = 1
ENSMUSG00000020863.15	2	L. mexicana = 1
ENSMUSG00000021039.9	2	L. mexicana = 1
ENSMUSG00000021102.4	2	L. mexicana = 1
ENSMUSG00000021190.14	2	L. major = 1
ENSMUSG00000021266.16	2	L. mexicana = 1
ENSMUSG00000021270.13	2	L. mexicana = 1
ENSMUSG00000021282.17	2	L. major = 1
ENSMUSG00000021288.19	2	L. mexicana = 1
ENSMUSG00000021468.8	2	L. mexicana = 1
ENSMUSG00000021938.12	2	L. mexicana = 1
ENSMUSG00000021987.9	2	L. mexicana = 1
ENSMUSG00000022100.14	2	L. mexicana = 1
ENSMUSG00000022234.15	2	L. mexicana = 1
ENSMUSG00000022391.16	2	L. mexicana = 1
ENSMUSG00000022680.14	2	L. mexicana = 1
ENSMUSG00000022710.17	2	L. mexicana = 1
ENSMUSG00000023110.12	2	L. mexicana = 1
ENSMUSG00000024026.13	2	L. mexicana = 1
ENSMUSG00000024287.8	2	L. mexicana = 1
ENSMUSG00000024359.10	2	L. mexicana = 1
ENSMUSG00000024392.17	2	L. mexicana = 1
ENSMUSG00000024516.13	2	L. mexicana = 1
ENSMUSG00000024525.7	2	L. major = 1
ENSMUSG00000024687.11	2	L. mexicana = 1
ENSMUSG00000024816.12	2	L. mexicana = 1
ENSMUSG00000024966.9	2	L. mexicana = 1
ENSMUSG00000025016.11	2	L. mexicana = 1
ENSMUSG00000025607.15	2	L. mexicana = 1
ENSMUSG00000025613.13	2	L. mexicana = 1
ENSMUSG00000025823.9	2	L. mexicana = 1
ENSMUSG00000026019.15	2	L. mexicana = 1
ENSMUSG00000026103.14	2	L. mexicana = 1
ENSMUSG00000026174.9	2	L. major = 1
ENSMUSG00000026192.13	2	L. mexicana = 1
ENSMUSG00000026234.12	2	L. mexicana = 1
ENSMUSG00000026509.15	2	L. mexicana = 1
ENSMUSG00000026750.6	2	L. major = 1
ENSMUSG00000026753.5	2	L. major = 1
ENSMUSG00000026827.12	2	L. mexicana = 1
ENSMUSG00000027006.13	2	L. mexicana = 1
ENSMUSG00000027009.18	2	L. mexicana = 1
ENSMUSG00000027018.11	2	L. major = 1
ENSMUSG00000027111.16	2	L. major = 1
ENSMUSG00000027184.14	2	L. mexicana = 1
ENSMUSG00000027722.14	2	L. major = 1
ENSMUSG00000027810.14	2	L. mexicana = 1
ENSMUSG00000027823.9	2	L. mexicana = 1
ENSMUSG00000028032.13	2	L. major = 1
ENSMUSG00000028034.15	2	L. mexicana = 1
ENSMUSG00000028149.12	2	L. mexicana = 1
ENSMUSG00000028228.5	2	L. mexicana = 1
ENSMUSG00000028234.6	2	L. major = 1
ENSMUSG00000028312.19	2	L. mexicana = 1
ENSMUSG00000028330.8	2	L. mexicana = 1
ENSMUSG00000028452.7	2	L. mexicana = 1
ENSMUSG00000028668.5	2	L. mexicana = 1
ENSMUSG00000028849.17	2	L. mexicana = 1
ENSMUSG00000028902.4	2	L. mexicana = 1
ENSMUSG00000028927.6	2	L. mexicana = 1
ENSMUSG00000028936.15	2	L. mexicana = 1
ENSMUSG00000028953.10	2	L. mexicana = 1
ENSMUSG00000028954.11	2	L. mexicana = 1
ENSMUSG00000029062.14	2	L. mexicana = 1
ENSMUSG00000029145.12	2	L. mexicana = 1
ENSMUSG00000029405.16	2	L. major = 1
ENSMUSG00000029447.11	2	L. mexicana = 1
ENSMUSG00000029777.10	2	L. mexicana = 1
ENSMUSG00000029910.14	2	L. mexicana = 1
ENSMUSG00000030007.8	2	L. mexicana = 1
ENSMUSG00000030058.17	2	L. mexicana = 1
ENSMUSG00000030272.15	2	L. major = 1;L. mexicana = 1
ENSMUSG00000030357.10	2	L. mexicana = 1
ENSMUSG00000030754.9	2	L. mexicana = 1
ENSMUSG00000030759.16	2	L. major = 1;L. mexicana = 1
ENSMUSG00000030835.6	2	L. mexicana = 1
ENSMUSG00000031029.6	2	L. mexicana = 1
ENSMUSG00000031095.15	2	L. mexicana = 1
ENSMUSG00000031133.12	2	L. mexicana = 1
ENSMUSG00000031197.11	2	L. mexicana = 1
ENSMUSG00000031207.16	2	L. mexicana = 1
ENSMUSG00000031353.13	2	L. major = 1
ENSMUSG00000031479.9	2	L. major = 1
ENSMUSG00000031537.15	2	L. mexicana = 1
ENSMUSG00000031826.20	2	L. mexicana = 1
ENSMUSG00000031960.14	2	L. mexicana = 1
ENSMUSG00000032058.14	2	L. mexicana = 1
ENSMUSG00000032096.16	2	L. mexicana = 1
ENSMUSG00000032115.14	2	L. major = 1
ENSMUSG00000032423.12	2	L. mexicana = 1
ENSMUSG00000032637.15	2	L. mexicana = 1
ENSMUSG00000033499.14	2	L. mexicana = 1
ENSMUSG00000033706.13	2	L. major = 1
ENSMUSG00000033940.8	2	L. major = 1
ENSMUSG00000034116.17	2	L. mexicana = 1
ENSMUSG00000034160.13	2	L. mexicana = 1
ENSMUSG00000034290.9	2	L. major = 1
ENSMUSG00000034602.15	2	L. mexicana = 1
ENSMUSG00000034994.10	2	L. mexicana = 1
ENSMUSG00000037149.10	2	L. mexicana = 1
ENSMUSG00000037563.15	2	L. major = 1
ENSMUSG00000037935.16	2	L. mexicana = 1
ENSMUSG00000038733.14	2	L. major = 1
ENSMUSG00000038900.17	2	L. major = 1
ENSMUSG00000039191.12	2	L. major = 1
ENSMUSG00000039682.12	2	L. major = 1;L. mexicana = 1
ENSMUSG00000040225.15	2	L. mexicana = 1
ENSMUSG00000040354.14	2	L. mexicana = 1
ENSMUSG00000040618.7	2	L. mexicana = 1
ENSMUSG00000041112.17	2	L. mexicana = 1
ENSMUSG00000041459.15	2	L. mexicana = 1
ENSMUSG00000041815.14	2	L. mexicana = 1
ENSMUSG00000041891.16	2	L. mexicana = 1
ENSMUSG00000042364.11	2	L. mexicana = 1
ENSMUSG00000042699.11	2	L. mexicana = 1
ENSMUSG00000045128.9	2	L. major = 1
ENSMUSG00000046805.10	2	L. major = 1
ENSMUSG00000047213.14	2	L. mexicana = 1
ENSMUSG00000047250.13	2	L. major = 1;L. mexicana = 1
ENSMUSG00000047879.17	2	L. mexicana = 1
ENSMUSG00000049517.8	2	L. major = 1
ENSMUSG00000051007.15	2	L. major = 1
ENSMUSG00000051329.13	2	L. mexicana = 1
ENSMUSG00000052296.7	2	L. mexicana = 1
ENSMUSG00000054150.12	2	L. mexicana = 1
ENSMUSG00000055065.7	2	L. mexicana = 1
ENSMUSG00000056076.13	2	L. mexicana = 1
ENSMUSG00000058013.11	2	L. mexicana = 1
ENSMUSG00000058355.8	2	L. mexicana = 1
ENSMUSG00000058546.8	2	L. mexicana = 1
ENSMUSG00000059291.15	2	L. major = 1
ENSMUSG00000060938.14	2	L. mexicana = 1
ENSMUSG00000061315.14	2	L. major = 1
ENSMUSG00000061360.8	2	L. major = 1
ENSMUSG00000061778.10	2	L. mexicana = 1
ENSMUSG00000061981.14	2	L. major = 1
ENSMUSG00000063802.5	2	L. major = 1
ENSMUSG00000063888.7	2	L. mexicana = 1
ENSMUSG00000066148.3	2	L. mexicana = 1
ENSMUSG00000067995.4	2	L. mexicana = 1
ENSMUSG00000068039.13	2	L. mexicana = 1
ENSMUSG00000068739.13	2	L. mexicana = 1
ENSMUSG00000068882.13	2	L. mexicana = 1
ENSMUSG00000069565.12	2	L. mexicana = 1
ENSMUSG00000070780.11	2	L. mexicana = 1
ENSMUSG00000071497.4	2	L. major = 1
ENSMUSG00000071650.6	2	L. mexicana = 1
ENSMUSG00000071659.4	2	L. mexicana = 1
ENSMUSG00000073702.11	2	L. major = 1
ENSMUSG00000096199.2	2	L. major = 1
ENSMUSG00000098274.7	2	L. major = 1
ENSMUSG00000001100.10	2	L. infantum = 1
ENSMUSG00000001467.5	2	L. infantum = 1
ENSMUSG00000001833.17	2	L. mexicana = 1
ENSMUSG00000001855.15	2	L. mexicana = 1
ENSMUSG00000002718.14	2	L. mexicana = 1
ENSMUSG00000003099.11	2	L. mexicana = 1
ENSMUSG00000003644.17	2	L. infantum = 1
ENSMUSG00000004266.15	2	L. mexicana = 1
ENSMUSG00000004270.13	2	L. infantum = 1
ENSMUSG00000004460.17	2	L. mexicana = 1
ENSMUSG00000005625.15	2	L. mexicana = 1
ENSMUSG00000010755.17	2	L. mexicana = 1
ENSMUSG00000015165.16	2	L. infantum = 1
ENSMUSG00000016619.10	2	L. infantum = 1;L. mexicana = 1
ENSMUSG00000016664.16	2	L. mexicana = 1
ENSMUSG00000017221.14	2	L. mexicana = 1
ENSMUSG00000019987.9	2	L. infantum = 1
ENSMUSG00000020263.14	2	L. mexicana = 1
ENSMUSG00000020290.14	2	L. mexicana = 1
ENSMUSG00000020457.13	2	L. mexicana = 1
ENSMUSG00000020464.15	2	L. mexicana = 1
ENSMUSG00000020720.13	2	L. mexicana = 1
ENSMUSG00000020780.15	2	L. infantum = 1;L. mexicana = 1
ENSMUSG00000020923.17	2	L. mexicana = 1
ENSMUSG00000020986.13	2	L. infantum = 1;L. mexicana = 1
ENSMUSG00000021048.7	2	L. mexicana = 1
ENSMUSG00000021116.10	2	L. infantum = 1
ENSMUSG00000021171.8	2	L. infantum = 1;L. mexicana = 1
ENSMUSG00000021427.10	2	L. mexicana = 1
ENSMUSG00000021929.9	2	L. mexicana = 1
ENSMUSG00000022142.8	2	L. infantum = 1
ENSMUSG00000022150.16	2	L. infantum = 1;L. mexicana = 1
ENSMUSG00000022241.6	2	L. mexicana = 1
ENSMUSG00000022443.17	2	L. infantum = 1
ENSMUSG00000022516.10	2	L. infantum = 1
ENSMUSG00000022558.16	2	L. infantum = 1;L. mexicana = 1
ENSMUSG00000022781.8	2	L. mexicana = 1
ENSMUSG00000022889.7	2	L. mexicana = 1
ENSMUSG00000023944.14	2	L. mexicana = 1
ENSMUSG00000024085.13	2	L. mexicana = 1
ENSMUSG00000024165.9	2	L. mexicana = 1
ENSMUSG00000024381.16	2	L. infantum = 1;L. mexicana = 1
ENSMUSG00000024640.9	2	L. infantum = 1
ENSMUSG00000025027.18	2	L. infantum = 1;L. mexicana = 1
ENSMUSG00000025150.10	2	L. mexicana = 1
ENSMUSG00000025156.17	2	L. infantum = 1
ENSMUSG00000025544.13	2	L. mexicana = 1
ENSMUSG00000025980.14	2	L. mexicana = 1
ENSMUSG00000026020.9	2	L. mexicana = 1
ENSMUSG00000026159.13	2	L. mexicana = 1
ENSMUSG00000026229.17	2	L. mexicana = 1
ENSMUSG00000026355.11	2	L. infantum = 1
ENSMUSG00000026786.14	2	L. infantum = 1
ENSMUSG00000026879.14	2	L. mexicana = 1
ENSMUSG00000027176.8	2	L. infantum = 1
ENSMUSG00000027429.16	2	L. mexicana = 1
ENSMUSG00000027593.15	2	L. infantum = 1;L. mexicana = 1
ENSMUSG00000027649.15	2	L. infantum = 1;L. mexicana = 1
ENSMUSG00000028059.16	2	L. mexicana = 1
ENSMUSG00000028063.15	2	L. mexicana = 1
ENSMUSG00000028163.17	2	L. mexicana = 1
ENSMUSG00000028410.13	2	L. mexicana = 1
ENSMUSG00000028552.13	2	L. infantum = 1
ENSMUSG00000028577.13	2	L. infantum = 1;L. mexicana = 1
ENSMUSG00000028798.16	2	L. infantum = 1
ENSMUSG00000028851.6	2	L. infantum = 1
ENSMUSG00000028932.8	2	L. mexicana = 1
ENSMUSG00000029250.5	2	L. infantum = 1
ENSMUSG00000029467.15	2	L. infantum = 1;L. mexicana = 1
ENSMUSG00000029686.15	2	L. infantum = 1
ENSMUSG00000029823.16	2	L. infantum = 1
ENSMUSG00000030079.15	2	L. infantum = 1
ENSMUSG00000030088.15	2	L. mexicana = 1
ENSMUSG00000030189.15	2	L. mexicana = 1
ENSMUSG00000030704.14	2	L. infantum = 1
ENSMUSG00000031015.8	2	L. mexicana = 1
ENSMUSG00000031153.16	2	L. mexicana = 1
ENSMUSG00000031403.14	2	L. mexicana = 1
ENSMUSG00000031954.6	2	L. mexicana = 1
ENSMUSG00000032030.16	2	L. mexicana = 1
ENSMUSG00000032050.18	2	L. mexicana = 1
ENSMUSG00000032171.7	2	L. mexicana = 1
ENSMUSG00000032458.6	2	L. mexicana = 1
ENSMUSG00000032604.16	2	L. mexicana = 1
ENSMUSG00000032612.14	2	L. infantum = 1
ENSMUSG00000032939.14	2	L. mexicana = 1
ENSMUSG00000033392.16	2	L. mexicana = 1
ENSMUSG00000034480.18	2	L. infantum = 1
ENSMUSG00000034709.8	2	L. infantum = 1
ENSMUSG00000034826.14	2	L. infantum = 1
ENSMUSG00000035152.14	2	L. mexicana = 1
ENSMUSG00000035284.10	2	L. infantum = 1;L. mexicana = 1
ENSMUSG00000037236.16	2	L. infantum = 1;L. mexicana = 1
ENSMUSG00000037851.13	2	L. infantum = 1;L. mexicana = 1
ENSMUSG00000038014.7	2	L. infantum = 1
ENSMUSG00000038279.10	2	L. mexicana = 1
ENSMUSG00000038812.16	2	L. mexicana = 1
ENSMUSG00000039234.11	2	L. mexicana = 1
ENSMUSG00000039318.12	2	L. infantum = 1
ENSMUSG00000040549.16	2	L. infantum = 1
ENSMUSG00000040824.3	2	L. infantum = 1
ENSMUSG00000041763.14	2	L. infantum = 1;L. mexicana = 1
ENSMUSG00000041859.10	2	L. infantum = 1
ENSMUSG00000041870.16	2	L. mexicana = 1
ENSMUSG00000044496.6	2	L. infantum = 1
ENSMUSG00000046865.7	2	L. infantum = 1
ENSMUSG00000048170.14	2	L. mexicana = 1
ENSMUSG00000049401.10	2	L. mexicana = 1
ENSMUSG00000050697.9	2	L. mexicana = 1
ENSMUSG00000050812.18	2	L. infantum = 1
ENSMUSG00000052139.18	2	L. infantum = 1
ENSMUSG00000052997.15	2	L. infantum = 1
ENSMUSG00000055839.6	2	L. mexicana = 1
ENSMUSG00000056131.13	2	L. mexicana = 1
ENSMUSG00000056394.17	2	L. mexicana = 1
ENSMUSG00000057113.13	2	L. infantum = 1
ENSMUSG00000057554.13	2	L. mexicana = 1
ENSMUSG00000059070.16	2	L. mexicana = 1
ENSMUSG00000062075.13	2	L. mexicana = 1
ENSMUSG00000062867.13	2	L. infantum = 1;L. mexicana = 1
ENSMUSG00000063904.4	2	L. mexicana = 1
ENSMUSG00000066037.14	2	L. mexicana = 1
ENSMUSG00000070319.6	2	L. infantum = 1;L. mexicana = 1
ENSMUSG00000071547.4	2	L. infantum = 1
ENSMUSG00000074656.12	2	L. mexicana = 1
ENSMUSG00000074698.10	2	L. infantum = 1
ENSMUSG00000074781.5	2	L. mexicana = 1
ENSMUSG00000075415.13	2	L. infantum = 1;L. mexicana = 1
ENSMUSG00000075486.10	2	L. infantum = 1
ENSMUSG00000109865.1	2	L. mexicana = 1
ENSMUSG00000110040.1	2	L. mexicana = 1
ENSMUSG00000116048.1	2	L. mexicana = 1
ENSMUSG00000002658.9	2	L. major = 1
ENSMUSG00000005779.12	2	L. major = 1
ENSMUSG00000018008.8	2	L. infantum = 1
ENSMUSG00000020064.9	2	L. infantum = 1
ENSMUSG00000020386.5	2	L. major = 1
ENSMUSG00000020570.15	2	L. major = 1
ENSMUSG00000020954.16	2	L. infantum = 1
ENSMUSG00000021484.8	2	L. major = 1
ENSMUSG00000022439.9	2	L. infantum = 1;L. major = 1
ENSMUSG00000022752.9	2	L. infantum = 1;L. major = 1
ENSMUSG00000022961.18	2	L. infantum = 1
ENSMUSG00000024614.7	2	L. major = 1
ENSMUSG00000024740.10	2	L. infantum = 1
ENSMUSG00000025630.8	2	L. infantum = 1;L. major = 1
ENSMUSG00000025724.12	2	L. major = 1
ENSMUSG00000026914.15	2	L. infantum = 1
ENSMUSG00000027206.13	2	L. major = 1
ENSMUSG00000027509.11	2	L. major = 1
ENSMUSG00000027997.9	2	L. major = 1
ENSMUSG00000028639.14	2	L. major = 1
ENSMUSG00000028960.20	2	L. infantum = 1
ENSMUSG00000029610.13	2	L. infantum = 1
ENSMUSG00000029632.7	2	L. infantum = 1;L. major = 1
ENSMUSG00000032383.7	2	L. major = 1
ENSMUSG00000034892.8	2	L. infantum = 1
ENSMUSG00000037278.9	2	L. infantum = 1
ENSMUSG00000041879.13	2	L. infantum = 1
ENSMUSG00000044155.11	2	L. major = 1
ENSMUSG00000051223.14	2	L. infantum = 1;L. major = 1
ENSMUSG00000051506.17	2	L. infantum = 1;L. major = 1
ENSMUSG00000053565.10	2	L. major = 1
ENSMUSG00000057278.8	2	L. infantum = 1
ENSMUSG00000079941.1	2	L. major = 1
ENSMUSG00000000290.13	2	L. infantum = 1
ENSMUSG00000002329.7	2	L. infantum = 1
ENSMUSG00000004207.14	2	L. infantum = 1
ENSMUSG00000004929.12	2	L. infantum = 1;L. mexicana = 1
ENSMUSG00000005981.11	2	L. infantum = 1;L. mexicana = 1
ENSMUSG00000014313.15	2	L. infantum = 1
ENSMUSG00000017686.17	2	L. infantum = 1
ENSMUSG00000018707.13	2	L. infantum = 1
ENSMUSG00000019487.11	2	L. infantum = 1
ENSMUSG00000019790.17	2	L. infantum = 1
ENSMUSG00000019823.17	2	L. infantum = 1
ENSMUSG00000020124.10	2	L. infantum = 1;L. major = 1
ENSMUSG00000020315.18	2	L. infantum = 1;L. major = 1;L. mexicana = 1
ENSMUSG00000020375.9	2	L. infantum = 1
ENSMUSG00000020580.10	2	L. infantum = 1
ENSMUSG00000020741.17	2	L. infantum = 1;L. major = 1;L. mexicana = 1
ENSMUSG00000020745.15	2	L. infantum = 1
ENSMUSG00000020952.10	2	L. infantum = 1;L. major = 1;L. mexicana = 1
ENSMUSG00000021193.10	2	L. infantum = 1
ENSMUSG00000021686.6	2	L. infantum = 1
ENSMUSG00000021687.14	2	L. infantum = 1;L. major = 1
ENSMUSG00000021709.14	2	L. infantum = 1;L. mexicana = 1
ENSMUSG00000021711.17	2	L. infantum = 1;L. mexicana = 1
ENSMUSG00000021930.14	2	L. infantum = 1
ENSMUSG00000022249.14	2	L. infantum = 1
ENSMUSG00000022255.16	2	L. infantum = 1
ENSMUSG00000022571.9	2	L. infantum = 1
ENSMUSG00000022913.16	2	L. infantum = 1
ENSMUSG00000022957.20	2	L. infantum = 1
ENSMUSG00000023921.9	2	L. infantum = 1
ENSMUSG00000023923.10	2	L. infantum = 1;L. mexicana = 1
ENSMUSG00000024130.16	2	L. infantum = 1
ENSMUSG00000024781.16	2	L. infantum = 1
ENSMUSG00000024855.10	2	L. infantum = 1
ENSMUSG00000024858.14	2	L. infantum = 1;L. major = 1;L. mexicana = 1
ENSMUSG00000024941.9	2	L. infantum = 1
ENSMUSG00000025159.8	2	L. infantum = 1;L. mexicana = 1
ENSMUSG00000025464.15	2	L. infantum = 1
ENSMUSG00000025473.16	2	L. infantum = 1;L. mexicana = 1
ENSMUSG00000025935.10	2	L. infantum = 1
ENSMUSG00000025937.6	2	L. infantum = 1
ENSMUSG00000026712.3	2	L. infantum = 1;L. major = 1;L. mexicana = 1
ENSMUSG00000026843.15	2	L. infantum = 1
ENSMUSG00000026928.14	2	L. infantum = 1;L. mexicana = 1
ENSMUSG00000027091.14	2	L. infantum = 1;L. mexicana = 1
ENSMUSG00000027099.9	2	L. infantum = 1;L. mexicana = 1
ENSMUSG00000027774.16	2	L. infantum = 1;L. mexicana = 1
ENSMUSG00000028010.16	2	L. infantum = 1
ENSMUSG00000028221.3	2	L. infantum = 1
ENSMUSG00000028271.9	2	L. infantum = 1
ENSMUSG00000028385.14	2	L. infantum = 1
ENSMUSG00000028514.15	2	L. infantum = 1;L. mexicana = 1
ENSMUSG00000028649.21	2	L. infantum = 1
ENSMUSG00000028811.12	2	L. infantum = 1;L. major = 1;L. mexicana = 1
ENSMUSG00000028910.12	2	L. infantum = 1
ENSMUSG00000030036.8	2	L. infantum = 1;L. mexicana = 1
ENSMUSG00000030662.10	2	L. infantum = 1
ENSMUSG00000030744.13	2	L. infantum = 1;L. major = 1;L. mexicana = 1
ENSMUSG00000030934.9	2	L. infantum = 1
ENSMUSG00000031333.7	2	L. infantum = 1
ENSMUSG00000031862.11	2	L. infantum = 1;L. mexicana = 1
ENSMUSG00000031948.14	2	L. infantum = 1
ENSMUSG00000032571.14	2	L. infantum = 1
ENSMUSG00000032590.14	2	L. infantum = 1;L. mexicana = 1
ENSMUSG00000033096.7	2	L. infantum = 1;L. major = 1;L. mexicana = 1
ENSMUSG00000033382.15	2	L. infantum = 1
ENSMUSG00000034088.15	2	L. infantum = 1;L. major = 1
ENSMUSG00000034926.3	2	L. infantum = 1
ENSMUSG00000036104.12	2	L. infantum = 1;L. major = 1
ENSMUSG00000036402.13	2	L. infantum = 1
ENSMUSG00000037286.15	2	L. infantum = 1
ENSMUSG00000037306.13	2	L. infantum = 1;L. mexicana = 1
ENSMUSG00000037415.7	2	L. infantum = 1
ENSMUSG00000038024.17	2	L. infantum = 1;L. major = 1;L. mexicana = 1
ENSMUSG00000038690.15	2	L. infantum = 1
ENSMUSG00000039047.17	2	L. infantum = 1
ENSMUSG00000039509.8	2	L. infantum = 1
ENSMUSG00000040029.15	2	L. infantum = 1
ENSMUSG00000040560.10	2	L. infantum = 1
ENSMUSG00000040565.8	2	L. infantum = 1
ENSMUSG00000040809.10	2	L. infantum = 1;L. major = 1;L. mexicana = 1
ENSMUSG00000046707.9	2	L. infantum = 1
ENSMUSG00000052331.14	2	L. infantum = 1
ENSMUSG00000057230.14	2	L. infantum = 1;L. mexicana = 1
ENSMUSG00000057738.14	2	L. infantum = 1;L. major = 1
ENSMUSG00000060279.14	2	L. infantum = 1
ENSMUSG00000063511.11	2	L. infantum = 1
ENSMUSG00000063779.6	2	L. infantum = 1;L. major = 1
ENSMUSG00000064356.3	2	L. infantum = 1
ENSMUSG00000066036.14	2	L. infantum = 1;L. mexicana = 1
ENSMUSG00000066621.12	2	L. infantum = 1
ENSMUSG00000067288.13	2	L. infantum = 1
ENSMUSG00000069049.11	2	L. infantum = 1;L. major = 1
ENSMUSG00000073725.8	2	L. infantum = 1
ENSMUSG00000074305.9	2	L. infantum = 1
ENSMUSG00000078517.12	2	L. infantum = 1;L. major = 1;L. mexicana = 1
ENSMUSG00000078622.8	2	L. infantum = 1;L. mexicana = 1
ENSMUSG00000093930.2	2	L. infantum = 1
ENSMUSG00000001056.3	2	L. major = 1
ENSMUSG00000002699.13	2	L. major = 1;L. mexicana = 1
ENSMUSG00000004451.14	2	L. major = 1
ENSMUSG00000006058.10	2	L. major = 1
ENSMUSG00000006731.10	2	L. major = 1
ENSMUSG00000010651.4	2	L. major = 1
ENSMUSG00000017670.16	2	L. major = 1
ENSMUSG00000019173.11	2	L. major = 1
ENSMUSG00000019868.16	2	L. major = 1
ENSMUSG00000020143.15	2	L. major = 1
ENSMUSG00000020149.17	2	L. major = 1
ENSMUSG00000020440.13	2	L. major = 1
ENSMUSG00000020914.17	2	L. major = 1
ENSMUSG00000020922.11	2	L. major = 1
ENSMUSG00000022136.8	2	L. major = 1;L. mexicana = 1
ENSMUSG00000022336.3	2	L. major = 1;L. mexicana = 1
ENSMUSG00000022797.16	2	L. major = 1
ENSMUSG00000023277.13	2	L. major = 1
ENSMUSG00000024120.12	2	L. major = 1;L. mexicana = 1
ENSMUSG00000025224.16	2	L. major = 1
ENSMUSG00000026276.20	2	L. major = 1
ENSMUSG00000026377.12	2	L. major = 1
ENSMUSG00000026687.14	2	L. major = 1
ENSMUSG00000027531.16	2	L. major = 1;L. mexicana = 1
ENSMUSG00000027544.16	2	L. major = 1
ENSMUSG00000027714.11	2	L. major = 1
ENSMUSG00000027763.13	2	L. major = 1
ENSMUSG00000028416.13	2	L. major = 1
ENSMUSG00000028419.5	2	L. major = 1
ENSMUSG00000028885.8	2	L. major = 1
ENSMUSG00000029038.9	2	L. major = 1
ENSMUSG00000029146.14	2	L. major = 1
ENSMUSG00000029623.14	2	L. major = 1;L. mexicana = 1
ENSMUSG00000031129.9	2	L. major = 1;L. mexicana = 1
ENSMUSG00000031264.13	2	L. major = 1;L. mexicana = 1
ENSMUSG00000031511.16	2	L. major = 1
ENSMUSG00000031783.10	2	L. major = 1
ENSMUSG00000033047.5	2	L. major = 1
ENSMUSG00000033845.13	2	L. major = 1
ENSMUSG00000034371.9	2	L. major = 1
ENSMUSG00000035181.6	2	L. major = 1
ENSMUSG00000035704.17	2	L. major = 1
ENSMUSG00000036323.14	2	L. major = 1;L. mexicana = 1
ENSMUSG00000038252.13	2	L. major = 1
ENSMUSG00000040658.7	2	L. major = 1
ENSMUSG00000040699.13	2	L. major = 1
ENSMUSG00000045658.16	2	L. major = 1
ENSMUSG00000049354.8	2	L. major = 1
ENSMUSG00000049439.13	2	L. major = 1
ENSMUSG00000060261.15	2	L. major = 1
ENSMUSG00000061607.15	2	L. major = 1
ENSMUSG00000063273.11	2	L. major = 1;L. mexicana = 1
ENSMUSG00000063480.8	2	L. major = 1;L. mexicana = 1
ENSMUSG00000068823.10	2	L. major = 1;L. mexicana = 1
ENSMUSG00000071533.11	2	L. major = 1
ENSMUSG00000078453.3	2	L. major = 1
ENSMUSG00000002319.16	2	L. mexicana = 1
ENSMUSG00000002524.17	2	L. mexicana = 1
ENSMUSG00000002997.15	2	L. mexicana = 1
ENSMUSG00000004085.14	2	L. mexicana = 1
ENSMUSG00000004364.14	2	L. mexicana = 1
ENSMUSG00000004843.7	2	L. mexicana = 1
ENSMUSG00000004880.11	2	L. mexicana = 1
ENSMUSG00000005299.6	2	L. mexicana = 1
ENSMUSG00000006095.12	2	L. mexicana = 1
ENSMUSG00000006276.10	2	L. mexicana = 1
ENSMUSG00000006998.16	2	L. mexicana = 1
ENSMUSG00000007833.15	2	L. mexicana = 1
ENSMUSG00000009090.17	2	L. mexicana = 1
ENSMUSG00000010110.17	2	L. mexicana = 1
ENSMUSG00000012535.14	2	L. mexicana = 1
ENSMUSG00000015748.13	2	L. mexicana = 1
ENSMUSG00000015889.8	2	L. mexicana = 1
ENSMUSG00000015994.10	2	L. mexicana = 1
ENSMUSG00000017721.15	2	L. mexicana = 1
ENSMUSG00000018340.13	2	L. mexicana = 1
ENSMUSG00000018819.10	2	L. mexicana = 1
ENSMUSG00000019254.16	2	L. mexicana = 1
ENSMUSG00000019802.13	2	L. mexicana = 1
ENSMUSG00000020238.14	2	L. mexicana = 1
ENSMUSG00000020523.14	2	L. mexicana = 1
ENSMUSG00000020612.16	2	L. mexicana = 1
ENSMUSG00000020629.12	2	L. mexicana = 1
ENSMUSG00000020650.15	2	L. mexicana = 1
ENSMUSG00000020964.14	2	L. mexicana = 1
ENSMUSG00000020982.9	2	L. mexicana = 1
ENSMUSG00000022186.14	2	L. mexicana = 1
ENSMUSG00000022307.16	2	L. mexicana = 1
ENSMUSG00000022403.15	2	L. mexicana = 1
ENSMUSG00000022568.17	2	L. mexicana = 1
ENSMUSG00000022721.19	2	L. mexicana = 1
ENSMUSG00000022742.6	2	L. mexicana = 1
ENSMUSG00000022757.19	2	L. mexicana = 1
ENSMUSG00000022789.15	2	L. mexicana = 1
ENSMUSG00000022831.14	2	L. mexicana = 1
ENSMUSG00000023272.4	2	L. mexicana = 1
ENSMUSG00000024101.15	2	L. mexicana = 1
ENSMUSG00000024104.11	2	L. mexicana = 1
ENSMUSG00000024231.15	2	L. mexicana = 1
ENSMUSG00000024277.14	2	L. mexicana = 1
ENSMUSG00000024493.9	2	L. mexicana = 1
ENSMUSG00000024556.4	2	L. mexicana = 1
ENSMUSG00000025078.9	2	L. mexicana = 1
ENSMUSG00000025130.11	2	L. mexicana = 1
ENSMUSG00000025236.11	2	L. mexicana = 1
ENSMUSG00000025369.15	2	L. mexicana = 1
ENSMUSG00000025519.5	2	L. mexicana = 1
ENSMUSG00000026305.15	2	L. mexicana = 1
ENSMUSG00000026499.5	2	L. mexicana = 1
ENSMUSG00000026626.11	2	L. mexicana = 1
ENSMUSG00000026688.5	2	L. mexicana = 1
ENSMUSG00000026718.17	2	L. mexicana = 1
ENSMUSG00000027108.15	2	L. mexicana = 1
ENSMUSG00000027248.13	2	L. mexicana = 1
ENSMUSG00000027255.14	2	L. mexicana = 1
ENSMUSG00000027455.16	2	L. mexicana = 1
ENSMUSG00000027804.13	2	L. mexicana = 1
ENSMUSG00000027884.16	2	L. mexicana = 1
ENSMUSG00000027893.14	2	L. mexicana = 1
ENSMUSG00000028030.12	2	L. mexicana = 1
ENSMUSG00000028582.14	2	L. mexicana = 1
ENSMUSG00000029028.14	2	L. mexicana = 1
ENSMUSG00000029103.16	2	L. mexicana = 1
ENSMUSG00000029227.15	2	L. mexicana = 1
ENSMUSG00000029752.12	2	L. mexicana = 1
ENSMUSG00000030314.16	2	L. mexicana = 1
ENSMUSG00000030739.18	2	L. mexicana = 1
ENSMUSG00000030869.11	2	L. mexicana = 1
ENSMUSG00000031165.6	2	L. mexicana = 1
ENSMUSG00000031360.14	2	L. mexicana = 1
ENSMUSG00000031400.10	2	L. mexicana = 1
ENSMUSG00000031878.18	2	L. mexicana = 1
ENSMUSG00000032178.14	2	L. mexicana = 1
ENSMUSG00000032350.9	2	L. mexicana = 1
ENSMUSG00000033128.9	2	L. mexicana = 1
ENSMUSG00000033953.10	2	L. mexicana = 1
ENSMUSG00000034022.8	2	L. mexicana = 1
ENSMUSG00000034024.8	2	L. mexicana = 1
ENSMUSG00000034158.9	2	L. mexicana = 1
ENSMUSG00000034663.13	2	L. mexicana = 1
ENSMUSG00000035158.15	2	L. mexicana = 1
ENSMUSG00000036908.17	2	L. mexicana = 1
ENSMUSG00000039703.15	2	L. mexicana = 1
ENSMUSG00000040249.15	2	L. mexicana = 1
ENSMUSG00000041685.16	2	L. mexicana = 1
ENSMUSG00000042312.10	2	L. mexicana = 1
ENSMUSG00000042331.13	2	L. mexicana = 1
ENSMUSG00000042572.12	2	L. mexicana = 1
ENSMUSG00000043733.14	2	L. mexicana = 1
ENSMUSG00000049940.7	2	L. mexicana = 1
ENSMUSG00000050148.9	2	L. mexicana = 1
ENSMUSG00000050856.16	2	L. mexicana = 1
ENSMUSG00000052738.14	2	L. mexicana = 1
ENSMUSG00000052889.11	2	L. mexicana = 1
ENSMUSG00000054428.12	2	L. mexicana = 1
ENSMUSG00000054808.15	2	L. mexicana = 1
ENSMUSG00000056305.4	2	L. mexicana = 1
ENSMUSG00000057322.12	2	L. mexicana = 1
ENSMUSG00000058835.14	2	L. mexicana = 1
ENSMUSG00000060063.9	2	L. mexicana = 1
ENSMUSG00000062127.11	2	L. mexicana = 1
ENSMUSG00000066232.4	2	L. mexicana = 1
ENSMUSG00000066800.11	2	L. mexicana = 1
ENSMUSG00000067194.6	2	L. mexicana = 1
ENSMUSG00000068874.13	2	L. mexicana = 1
ENSMUSG00000069045.11	2	L. mexicana = 1
ENSMUSG00000074817.2	2	L. mexicana = 1
ENSMUSG00000089917.7	2	L. mexicana = 1
ENSMUSG00000098112.8	2	L. mexicana = 1
ENSMUSG00000098950.7	2	L. mexicana = 1
ENSMUSG00000000355.13	3	L. major = 1
ENSMUSG00000015869.16	3	L. major = 1
ENSMUSG00000020680.15	3	L. mexicana = 1
ENSMUSG00000021669.15	3	L. mexicana = 1
ENSMUSG00000024091.9	3	L. major = 1
ENSMUSG00000025059.16	3	L. mexicana = 1
ENSMUSG00000026209.15	3	L. major = 1
ENSMUSG00000027722.14	3	L. mexicana = 1
ENSMUSG00000028161.17	3	L. mexicana = 1
ENSMUSG00000028670.14	3	L. major = 1
ENSMUSG00000028936.15	3	L. major = 1
ENSMUSG00000029405.16	3	L. mexicana = 1
ENSMUSG00000030432.12	3	L. major = 1
ENSMUSG00000031198.4	3	L. mexicana = 1
ENSMUSG00000032437.10	3	L. mexicana = 1
ENSMUSG00000033161.10	3	L. mexicana = 1
ENSMUSG00000035437.15	3	L. mexicana = 1
ENSMUSG00000036371.6	3	L. mexicana = 1
ENSMUSG00000037234.17	3	L. mexicana = 1
ENSMUSG00000038608.15	3	L. major = 1
ENSMUSG00000038828.13	3	L. mexicana = 1
ENSMUSG00000042073.15	3	L. major = 1
ENSMUSG00000046841.5	3	L. mexicana = 1
ENSMUSG00000050627.13	3	L. major = 1
ENSMUSG00000051062.6	3	L. mexicana = 1
ENSMUSG00000058600.13	3	L. major = 1
ENSMUSG00000058655.9	3	L. mexicana = 1
ENSMUSG00000062593.17	3	L. mexicana = 1
ENSMUSG00000063316.13	3	L. major = 1
ENSMUSG00000003808.18	3	L. mexicana = 1
ENSMUSG00000006262.15	3	L. mexicana = 1
ENSMUSG00000008036.11	3	L. infantum = 1
ENSMUSG00000008373.16	3	L. mexicana = 1
ENSMUSG00000009907.17	3	L. mexicana = 1
ENSMUSG00000010517.7	3	L. mexicana = 1
ENSMUSG00000014504.16	3	L. mexicana = 1
ENSMUSG00000018322.10	3	L. mexicana = 1
ENSMUSG00000020120.15	3	L. mexicana = 1
ENSMUSG00000020840.10	3	L. mexicana = 1
ENSMUSG00000020936.8	3	L. mexicana = 1
ENSMUSG00000021322.8	3	L. infantum = 1
ENSMUSG00000022807.9	3	L. mexicana = 1
ENSMUSG00000026339.18	3	L. mexicana = 1
ENSMUSG00000028559.17	3	L. infantum = 1;L. mexicana = 1
ENSMUSG00000029860.16	3	L. mexicana = 1
ENSMUSG00000031696.9	3	L. mexicana = 1
ENSMUSG00000032435.9	3	L. mexicana = 1
ENSMUSG00000032604.16	3	L. infantum = 1
ENSMUSG00000032803.15	3	L. infantum = 1
ENSMUSG00000033540.18	3	L. infantum = 1
ENSMUSG00000035325.16	3	L. mexicana = 1
ENSMUSG00000039318.12	3	L. mexicana = 1
ENSMUSG00000042705.9	3	L. mexicana = 1
ENSMUSG00000043091.9	3	L. infantum = 1
ENSMUSG00000047804.15	3	L. mexicana = 1
ENSMUSG00000062075.13	3	L. infantum = 1
ENSMUSG00000068699.12	3	L. mexicana = 1
ENSMUSG00000109511.1	3	L. infantum = 1
ENSMUSG00000022174.8	3	L. infantum = 1
ENSMUSG00000029017.13	3	L. infantum = 1
ENSMUSG00000030560.17	3	L. major = 1
ENSMUSG00000032575.16	3	L. major = 1
ENSMUSG00000032966.14	3	L. major = 1
ENSMUSG00000035376.10	3	L. infantum = 1
ENSMUSG00000037361.8	3	L. infantum = 1
ENSMUSG00000040521.11	3	L. major = 1
ENSMUSG00000004207.14	3	L. mexicana = 1
ENSMUSG00000014313.15	3	L. major = 1
ENSMUSG00000020375.9	3	L. mexicana = 1
ENSMUSG00000020580.10	3	L. major = 1
ENSMUSG00000022255.16	3	L. mexicana = 1
ENSMUSG00000024781.16	3	L. major = 1;L. mexicana = 1
ENSMUSG00000025464.15	3	L. major = 1
ENSMUSG00000027099.9	3	L. major = 1
ENSMUSG00000027774.16	3	L. major = 1
ENSMUSG00000028221.3	3	L. major = 1
ENSMUSG00000028385.14	3	L. major = 1;L. mexicana = 1
ENSMUSG00000030662.10	3	L. mexicana = 1
ENSMUSG00000046707.9	3	L. mexicana = 1
ENSMUSG00000064356.3	3	L. major = 1
ENSMUSG00000019173.11	3	L. mexicana = 1
ENSMUSG00000020143.15	3	L. infantum = 1
ENSMUSG00000020914.17	3	L. infantum = 1
ENSMUSG00000022797.16	3	L. infantum = 1;L. mexicana = 1
ENSMUSG00000031129.9	3	L. infantum = 1
ENSMUSG00000031511.16	3	L. mexicana = 1
ENSMUSG00000033047.5	3	L. mexicana = 1
ENSMUSG00000060261.15	3	L. infantum = 1
ENSMUSG00000020964.14	3	L. infantum = 1
ENSMUSG00000028030.12	3	L. major = 1
ENSMUSG00000030314.16	3	L. major = 1
ENSMUSG00000033128.9	3	L. major = 1
ENSMUSG00000034024.8	3	L. infantum = 1
ENSMUSG00000042312.10	3	L. major = 1
ENSMUSG00000042331.13	3	L. infantum = 1
ENSMUSG00000050856.16	3	L. infantum = 1;L. major = 1
ENSMUSG00000052738.14	3	L. major = 1
ENSMUSG00000052889.11	3	L. major = 1
ENSMUSG00000057322.12	3	L. major = 1
ENSMUSG00000003033.15	3	L. infantum = 1
ENSMUSG00000003546.10	3	L. infantum = 1
ENSMUSG00000004455.16	3	L. infantum = 1
ENSMUSG00000007721.6	3	L. infantum = 1
ENSMUSG00000011877.13	3	L. infantum = 1;L. mexicana = 1
ENSMUSG00000014402.15	3	L. infantum = 1
ENSMUSG00000015291.10	3	L. infantum = 1;L. mexicana = 1
ENSMUSG00000015714.11	3	L. infantum = 1
ENSMUSG00000015747.5	3	L. infantum = 1;L. mexicana = 1
ENSMUSG00000020189.15	3	L. infantum = 1;L. mexicana = 1
[truncated: 2,658 more rows]
