# Supplementary material for: Quantitative proteomics of infected macrophages reveals novel Leishmania virulence factors
Source: PLoS Pathog. 2026 Feb 10;22(2):e1013934. doi: 10.1371/journal.ppat.1013934 (PMC12931781; doi:10.1371/journal.ppat.1013934)
Supplement: S4 Table — (XLSX) [file ppat.1013934.s005.xlsx]

## Sheet: SuppTable5
	Supplementary Table 5. GO BP terms overrepresented in the M. musculus cluster analysis overlaps.
		Column 1. GO term identiffier.
		Column 2. GO term description.
		Columns 3. GO term gene ratio. Obtained from dividing the number of enriched IDs in a particular term with the number of enriched IDs.
		Column 4. GO term background ratio. Obtained from dividing the number of quantified IDs in a particular term with the number of quantified IDs.
		Columns 5-7. GO term statistical values.
		Column 8. Enriched IDs included in the GO term (SYMBOL IDs).
		Column 9. Number of enriched IDs included in the GO term.

## Sheet: Cluster_1
ID	Description	GeneRatio	BgRatio	pvalue	p.adjust	qvalue	geneID	Count
GO:0003723	RNA binding	284/1212	382/2728	1.8816e-37	8.29786e-35	7.09066e-35	Mcts1/Hnrnpd/Rpl13/Ilf2/Celf2/Sf3a1/Ranbp2/Rps11/Rpl8/Stat3/Dnmt1/Hnrnpa2b1/Ddx39a/Rsl1d1/Tpr/Rps9/Rbm14/Ptbp1/Khsrp/Hnrnpa0/Hnrnph1/Carhsp1/Slc3a2/Nxf1/Rbm25/Rpl15/Rps5/Hspa8/Mtrex/Eif3d/Exosc10/Rpl19/G3bp1/Rars/Ddx39b/Hsp90b1/Ddx21/Hnrnpab/Pes1/Drg2/Taf15/Ddx42/Ddx5/Prpf8/Luc7l3/Eftud2/Gtpbp4/Yy1/Hsp90aa1/Ddx46/Hnrnpk/Nsun2/Rtraf/Pspc1/Cct5/Mrpl13/Rangap1/Eif4a2/Hnrnpll/Snrpc/Thoc1/Etf1/Mbd2/Rp…	284
GO:0003729	mRNA binding	110/1212	141/2728	6.97871e-17	1.53881e-14	1.31494e-14	Hnrnpd/Celf2/Hnrnpa2b1/Rsl1d1/Tpr/Rbm14/Ptbp1/Khsrp/Hnrnpa0/Carhsp1/Nxf1/Rbm25/Rps5/Eif3d/G3bp1/Taf15/Ddx5/Luc7l3/Hsp90aa1/Hnrnpk/Cct5/Mrpl13/Hnrnpll/Etf1/Mbd2/Rps14/Eif3a/Rps26/Shmt2/Sf3b1/Ncl/Copa/Fxr1/Eif2a/Larp7/Fubp1/Rps3a1/Ncbp1/Ptbp3/Rps6/Khdrbs1/Park7/G3bp2/Rpl6/Cnbp/Strap/Ddx6/Syncrip/Larp4b/Rnps1/Serbp1/Rbm42/Larp1/Eef1a1/Srrm2/Elavl1/Apobec1/Tardbp/Poldip3/Dhx9/Rpl7/Rps2/Pabpc6/Ythdf3/…	110
GO:0003735	structural constituent of ribosome	71/1212	84/2728	1.43346e-14	2.10719e-12	1.80063e-12	Rpl13/Rps11/Rpl8/Rps9/Rplp1/Rps15a/Rps25/Rpl15/Rps5/Rpl19/Mrps30/Mrpl13/Rps14/Rps24/Rps26/Rpl14/Rps3a1/Rps20/Rps6/Rpl22/Rpl6/Rpl28/Rps4x/Rpl4/Mrps22/Rpsa/Rps16/Rpl10a/Fau/Rpl12/Rps19/Rpl21/Rpl7/Rps2/Rpl18a/Rpl27a/Rps8/Rps23/Rpl32/Rpl36/Rpl23a/Rpl5/Rpl30/Rpl11/Rpl3/Rpl35a/Rpl26/Rps7/Rps17/Rps12/Rpl34/Rpl17/Rpl7a/Rpl27/Rps15/Rpl7l1/Rplp0/Dap3/Rpl23/Rpl31/Rpl39/Rps13/Rpl24/Rps27a/Mrpl39/Mrpl23/Rps21…	71
GO:0003682	chromatin binding	79/1212	100/2728	6.6129e-13	7.29072e-11	6.23004e-11	Hnrnpd/Rpa1/Ruvbl2/Stat3/Dnmt1/Chd5/Polr2a/Trim28/Ctcf/Tpr/Macroh2a1/Pelp1/Ddx5/Stat5b/Yy1/Rad21/Glyr1/Prmt5/Mbd2/Smc3/Shmt2/Stag2/Sf3b1/Ssrp1/Pcna/Actl6a/Smc2/Hp1bp3/Hdac1/Sfpq/Rcc1/Nelfa/Cbx3/Nono/Hcfc1/Smarca5/Smarca4/Ogt/Supt16/Apex1/H1f2/Kdm1a/Ddx1/Ctbp1/Rbpj/Dhx9/H1f1/H1f4/Set/Ddx17/H1f5/Nap1l1/Top1/Safb/Mta2/H1f0/Supt6/Supt5/Ubtf/Stat1/Parp1/Nfkb1/Polr2b/Fus/Rbmxl1/Pold1/Smc1a/Mcmbp/Prkaa1…	79
GO:0003677	DNA binding	146/1212	218/2728	2.34141e-12	2.06512e-10	1.76468e-10	Hnrnpd/Rpa1/Ilf2/Stat6/Impdh1/Ruvbl2/Stat3/Dnmt1/Hnrnpa2b1/Chd5/Polr2a/Mcm5/Trim28/Ctcf/Ptbp1/Khsrp/Macroh2a1/Crlf3/G3bp1/Tmpo/Hnrnpab/Luc7l3/Stat5b/Yy1/Dek/Hnrnpk/Sub1/Glyr1/Prmt5/Thoc1/Mbd2/Lmnb1/Fen1/Banf1/Smc3/Huwe1/Ncl/Ssrp1/Pcna/Xrn2/Fubp1/Smc2/Hp1bp3/Hdac1/Srrm1/Sfpq/Rcc1/Rfc5/Mcm7/Cbx3/Cnbp/Cul4b/Nono/Hcfc1/Smarca5/Cbfb/Smarca4/Tcea1/Pds5b/Ogt/Apex1/H1f2/Kdm1a/Ddx1/Srrt/Bclaf1/Smarce1/Rbp…	146
GO:0005198	structural molecule activity	116/1212	171/2728	1.59761e-10	1.17424e-08	1.00341e-08	Rpl13/Tubb6/Rps11/Rpl8/Tpr/Rps9/Rplp1/Rps15a/Rps25/Rpl15/Rps5/Macroh2a1/Pls3/Rpl19/Myh11/Mrps30/Mrpl13/Lmnb1/Rps14/Rps24/Rps26/Psmd13/Copg2/Rpl14/Copa/Vim/Rps3a1/Rps20/Tln1/Rps6/Hmgcl/Hp1bp3/Epb41/Rpl22/Add1/Rpl6/Copg1/Rpl28/Copb1/Rps4x/Rpl4/Mrps22/Rpsa/H1f2/Rps16/Rpl10a/Fau/Nup205/Rpl12/Rps19/Rpl21/Rpl7/Rps2/Rpl18a/Rpl27a/Rps8/Rps23/H1f1/Nup160/H1f4/Rpl32/Rpl36/Rpl23a/Rpl5/Rpl30/H1f5/Rpl11/Rpl3/…	116
GO:0140640	catalytic activity, acting on a nucleic acid	86/1212	121/2728	1.23923e-09	7.80717e-08	6.67136e-08	Hars/Rtcb/Snrnp200/Ruvbl2/Dnmt1/Chd5/Polr2a/Mcm5/Ddx39a/Ptbp1/Dus3l/Mtrex/Exosc10/G3bp1/Rars/Ddx39b/Ddx21/Ddx42/Ddx5/Wars1/Ddx46/Nsun2/Eif4a2/Fen1/Rpp30/Smc3/Eprs/Pcna/Xrn2/Dhx15/Rfc5/Mcm7/Gars/Smarca5/Aars/Ddx6/Smarca4/Apex1/Cnot1/Ddx1/Mars1/Dhx9/Fbll1/Ddx17/Rbbp4/Sars/Top1/Ptrhd1/Snd1/Ddx23/Farsa/Polr2e/Vars/Cars/Ddx19a/Dhx58/Pnpt1/Ddx41/Tars/Cmtr1/Nars/Mcm6/Iars2/Polr2b/Ruvbl1/Dkc1/Dcps/Qars/R…	86
GO:0140098	catalytic activity, acting on RNA	60/1212	82/2728	8.17997e-08	4.50921e-06	3.85319e-06	Hars/Rtcb/Snrnp200/Polr2a/Ddx39a/Dus3l/Mtrex/Exosc10/G3bp1/Rars/Ddx39b/Ddx21/Ddx42/Ddx5/Wars1/Ddx46/Nsun2/Eif4a2/Fen1/Rpp30/Eprs/Xrn2/Dhx15/Gars/Aars/Ddx6/Apex1/Cnot1/Ddx1/Mars1/Dhx9/Fbll1/Ddx17/Sars/Ptrhd1/Snd1/Ddx23/Farsa/Polr2e/Vars/Cars/Ddx19a/Dhx58/Pnpt1/Ddx41/Tars/Cmtr1/Nars/Iars2/Polr2b/Dcps/Qars/Iars/Nop2/Fbl/Tsnax/Upf1/Eif4a1/Ptrh2/Prorsd1	60
GO:0043565	sequence-specific DNA binding	65/1212	91/2728	1.07753e-07	5.27987e-06	4.51174e-06	Hnrnpd/Rpa1/Stat6/Ruvbl2/Stat3/Dnmt1/Hnrnpa2b1/Polr2a/Mcm5/Ctcf/Ptbp1/Macroh2a1/Hnrnpab/Stat5b/Yy1/Hnrnpk/Sub1/Prmt5/Mbd2/Lmnb1/Ncl/Xrn2/Fubp1/Hdac1/Sfpq/Cbx3/Hcfc1/Cbfb/Smarca4/Apex1/Kdm1a/Rbpj/Mybbp1a/Tardbp/Gatad2b/Dhx9/Pcbp1/Hmgb2/Rbbp4/Hmgb1/Sars/Top1/Safb/Mta2/Wdr77/Chtop/Hnrnpl/Ubtf/Nfkb2/Creb1/Stat1/Tsn/Nfkb1/Ybx3/Rbmxl1/Hnrnpa1/Tsnax/Npm1/Upf1/Prmt1/Mcm2/Ybx1/Mtpn/Nme1/Cebpb	65
GO:0004386	helicase activity	34/1212	41/2728	3.80043e-07	1.67599e-05	1.43216e-05	Snrnp200/Ruvbl2/Chd5/Mcm5/Ddx39a/Mtrex/G3bp1/Ddx39b/Ddx21/Ddx42/Ddx5/Ddx46/Eif4a2/Dhx15/Rfc5/Mcm7/Smarca5/Ddx6/Smarca4/Ddx1/Dhx9/Ddx17/Ddx23/Ddx19a/Dhx58/Ddx41/Mcm6/Ruvbl1/Rfc3/Mcm3/Upf1/Eif4a1/Mcm2/Mcm4	34
GO:0043021	ribonucleoprotein complex binding	53/1212	73/2728	7.3281e-07	2.9379e-05	2.51049e-05	Timm50/Rplp1/Rack1/Ddx5/Gtpbp4/Hnrnpk/Prmt5/Snrpc/Bag6/Hspa5/Rbm39/Spata5/Eif2a/Strap/Nomo1/Rbm3/Srpr/Rpsa/Eef2/Serbp1/Larp1/Apobec1/Gcn1/Dhx9/Ythdf3/Tmco1/Ddx17/Abce1/Hnrnpc/Snrpa/Xpo5/Snd1/Prpf6/Snrpb2/Prpf31/Srp19/Nolc1/Snrpd3/Srp68/Eif2s1/Sec61a1/Ybx3/Ckap5/Snrpd2/Cpsf6/Npm1/Csnk2a1/Prmt1/Eif6/Nme1/Eif3k/Snrpg/Eif5a	53
GO:0051082	unfolded protein binding	31/1212	38/2728	2.56709e-06	9.43406e-05	8.06157e-05	Cct3/Cct4/Hspa8/Cdc37/Hsp90b1/Nudcd2/Canx/Hsp90aa1/Cct5/Hspa9/Cct8/Hspa5/Cct6a/Cct7/Vbp1/Dnaja2/Uggt1/Ccdc115/Naca/Tcp1/Dnajb11/Hsp90ab1/Dnaja1/Nudc/Npm1/Ptges3/Hspa14/Pfdn1/Srsf10/Ube4b/Grpel1	31
GO:0045182	translation regulator activity	47/1212	65/2728	3.85981e-06	0.000130937	0.000111888	Mcts1/Rps9/Eif3d/Eif5/Eif3h/Eif4a2/Etf1/Rps14/Eif3a/Shmt2/Eif3m/Fxr1/Eif2a/Eif2b4/Cnbp/Eif3f/Aars/Eef2/Eif2s3x/Larp1/Eef1a1/Eif4h/Gcn1/Pcbp1/Eif3b/Eif4b/Eef1g/Eif2b2/Eif4g2/Eif2s1/Dhfr/Eif2ak2/Eif4e/Eif2b3/Eif3i/Cyfip1/Eif4g1/Eif4a1/Eif3g/Gspt2/Eif2s2/Eef1b2/Eif6/Tsfm/Eif3k/Eef1d/Eif5a	47
GO:0003730	mRNA 3'-UTR binding	35/1212	46/2728	1.0846e-05	0.000308543	0.000263655	Hnrnpd/Celf2/Hnrnpa2b1/Rsl1d1/Khsrp/Hnrnpa0/Carhsp1/Taf15/Ddx5/Hnrnpk/Cct5/Fxr1/Syncrip/Larp4b/Rnps1/Serbp1/Larp1/Elavl1/Apobec1/Tardbp/Pabpc6/Ddx17/Rpl5/Hnrnpc/Rps7/Dazap1/Rbm47/Hnrnpl/Pabpc1/Ybx3/Fus/Tial1/Hnrnpa1/Hnrnpr/Nudt21	35
GO:0008135	translation factor activity, RNA binding	35/1212	46/2728	1.0846e-05	0.000308543	0.000263655	Mcts1/Eif3d/Eif5/Eif3h/Eif4a2/Etf1/Eif3a/Eif3m/Eif2a/Eif2b4/Eif3f/Eef2/Eif2s3x/Eef1a1/Eif4h/Eif3b/Eif4b/Eef1g/Eif2b2/Eif4g2/Eif2s1/Eif4e/Eif2b3/Eif3i/Eif4g1/Eif4a1/Eif3g/Gspt2/Eif2s2/Eef1b2/Eif6/Tsfm/Eif3k/Eef1d/Eif5a	35
GO:0036002	pre-mRNA binding	14/1212	14/2728	1.11943e-05	0.000308543	0.000263655	Celf2/Hnrnpa2b1/Ptbp1/Ddx5/Prpf8/Hnrnpk/Snrpc/U2af2/Srsf2/Tardbp/Hnrnpl/Hnrnpa1/U2af1/Tra2b	14
GO:0019843	rRNA binding	25/1212	30/2728	1.24789e-05	0.000323716	0.000276621	Rps11/Rpl8/Rps9/Rps5/Rpl19/Ddx21/Rps14/Ncl/Rpl6/Rps4x/Rpl4/Eef2/Rpl12/Rpl7/Rpl23a/Rpl5/Rpl11/Rpl3/Rpl17/Hmgb1/Rplp0/Rpl23/Rps13/Brix1/Npm1	25
GO:0003724	RNA helicase activity	21/1212	24/2728	1.43331e-05	0.000332678	0.000284279	Snrnp200/Ddx39a/Mtrex/G3bp1/Ddx39b/Ddx21/Ddx42/Ddx5/Ddx46/Eif4a2/Dhx15/Ddx6/Ddx1/Dhx9/Ddx17/Ddx23/Ddx19a/Dhx58/Ddx41/Upf1/Eif4a1	21
GO:0008186	ATP-dependent activity, acting on RNA	21/1212	24/2728	1.43331e-05	0.000332678	0.000284279	Snrnp200/Ddx39a/Mtrex/G3bp1/Ddx39b/Ddx21/Ddx42/Ddx5/Ddx46/Eif4a2/Dhx15/Ddx6/Ddx1/Dhx9/Ddx17/Ddx23/Ddx19a/Dhx58/Ddx41/Upf1/Eif4a1	21
GO:0090079	translation regulator activity, nucleic acid binding	40/1212	55/2728	1.66076e-05	0.000366197	0.000312921	Mcts1/Eif3d/Eif5/Eif3h/Eif4a2/Etf1/Eif3a/Shmt2/Eif3m/Eif2a/Eif2b4/Eif3f/Eef2/Eif2s3x/Larp1/Eef1a1/Eif4h/Gcn1/Pcbp1/Eif3b/Eif4b/Eef1g/Eif2b2/Eif4g2/Eif2s1/Dhfr/Eif4e/Eif2b3/Eif3i/Eif4g1/Eif4a1/Eif3g/Gspt2/Eif2s2/Eef1b2/Eif6/Tsfm/Eif3k/Eef1d/Eif5a	40
GO:0003743	translation initiation factor activity	26/1212	34/2728	0.000135186	0.00279088	0.00238485	Mcts1/Eif3d/Eif5/Eif3h/Eif4a2/Eif3a/Eif3m/Eif2a/Eif2b4/Eif3f/Eif2s3x/Eif4h/Eif3b/Eif4b/Eif2b2/Eif4g2/Eif2s1/Eif4e/Eif2b3/Eif3i/Eif4g1/Eif4a1/Eif3g/Eif2s2/Eif6/Eif3k	26
GO:0008134	transcription factor binding	81/1212	135/2728	0.000139227	0.00279088	0.00238485	Stat6/Ruvbl2/Stat3/Dnmt1/Ctcf/Ube2i/Hspa4/Ddx5/Stat5b/Snw1/Psmc1/Yy1/Strn/Tcerg1/Nif3l1/Ncl/Pcna/Hdac1/Padi2/Park7/Add1/Cbx3/Fkbp4/Hcfc1/Smarca4/Apex1/Cnot1/Kdm1a/Ctbp1/Smarce1/Bud31/Rbpj/Mybbp1a/Dhx9/Hmgb2/Setd3/Tpt1/Naca/Hmgb1/Rpl23/Mta2/Ifi207/Eloc/Prpf6/Rps6ka1/Faf1/Nolc1/Stk4/Xpo1/Psmc5/Sumo2/Creb1/Nop58/Stat1/Sp100/Ptma/Parp1/Eif4e/Nfkb1/Dnaja1/Psmc2/Ruvbl1/Fus/Creg1/Fbl/Uba2/Mapk14/Elob/Np…	81
GO:0048027	mRNA 5'-UTR binding	13/1212	14/2728	0.000209349	0.00401404	0.00343007	Rsl1d1/Cct5/Rps14/Shmt2/Ncl/Rps3a1/Syncrip/Larp1/Rpl5/Rpl26/Rps7/Rps13/Myh10	13
GO:0140097	catalytic activity, acting on DNA	32/1212	45/2728	0.000240404	0.00441743	0.00377477	Ruvbl2/Dnmt1/Chd5/Mcm5/Ptbp1/G3bp1/Fen1/Smc3/Pcna/Rfc5/Mcm7/Smarca5/Smarca4/Apex1/Ddx1/Dhx9/Rbbp4/Top1/Mcm6/Ruvbl1/Dkc1/Rfc3/Pold1/Mcm3/Lig1/Upf1/Ptges3/Mcm2/Dnase2a/Top2b/Mcm4/Nme1	32
GO:0042393	histone binding	33/1212	47/2728	0.000282633	0.00494654	0.00422691	Baz1b/Chd5/Vrk1/Dek/Glyr1/Gk/Ncl/Wdr5/Hat1/Ssrp1/Anp32b/Nasp/Rcc1/Cbx3/Rbbp7/Smarca5/Smarca4/Anp32a/Set/Zzef1/Rbbp4/Nap1l1/Supt6/Ttll12/Sart3/Stat1/Ptma/Fh1/Ptms/Morc3/Npm1/Mcm2/Ipo9	33
GO:0008094	ATP-dependent activity, acting on DNA	20/1212	25/2728	0.000291633	0.00494654	0.00422691	Ruvbl2/Chd5/Mcm5/G3bp1/Smc3/Rfc5/Mcm7/Smarca5/Smarca4/Ddx1/Dhx9/Rbbp4/Mcm6/Ruvbl1/Rfc3/Mcm3/Upf1/Mcm2/Top2b/Mcm4	20
GO:0003678	DNA helicase activity	14/1212	16/2728	0.000465375	0.00732965	0.00626331	Ruvbl2/Chd5/Mcm5/G3bp1/Rfc5/Mcm7/Dhx9/Mcm6/Ruvbl1/Rfc3/Mcm3/Upf1/Mcm2/Mcm4	14
GO:0031491	nucleosome binding	14/1212	16/2728	0.000465375	0.00732965	0.00626331	Macroh2a1/Glyr1/Ssrp1/Hp1bp3/Rcc1/Smarca5/Supt16/H1f2/H1f1/H1f4/H1f5/H1f0/Supt6/Parp1	14
GO:1990837	sequence-specific double-stranded DNA binding	45/1212	70/2728	0.000557337	0.00847536	0.00724234	Stat6/Ruvbl2/Stat3/Polr2a/Mcm5/Ctcf/Macroh2a1/Hnrnpab/Stat5b/Yy1/Hnrnpk/Sub1/Prmt5/Lmnb1/Xrn2/Fubp1/Hdac1/Sfpq/Cbx3/Hcfc1/Smarca4/Kdm1a/Rbpj/Mybbp1a/Tardbp/Dhx9/Hmgb2/Rbbp4/Hmgb1/Sars/Top1/Safb/Hnrnpl/Ubtf/Nfkb2/Creb1/Stat1/Nfkb1/Ybx3/Rbmxl1/Npm1/Mcm2/Ybx1/Nme1/Cebpb	45
GO:0031490	chromatin DNA binding	17/1212	21/2728	0.000673581	0.00990165	0.00846113	Ruvbl2/Stat3/Ctcf/Macroh2a1/Rcc1/Hcfc1/Ogt/Apex1/H1f2/Dhx9/H1f1/H1f4/Ddx17/H1f5/Top1/H1f0/Cebpb	17
GO:0016741	transferase activity, transferring one-carbon groups	20/1212	26/2728	0.000737968	0.0104982	0.00897089	Fam98a/Dnmt1/Cad/Nsun2/Gart/Prmt5/Shmt2/Atic/Wdr5/Smyd5/Fbll1/Setd3/Gamt/Cmtr1/Aldh1l1/Nop2/Trmt112/Fbl/Prmt1/Fam98b	20
GO:1990841	promoter-specific chromatin binding	11/1212	12/2728	0.000926399	0.0127669	0.0109096	Dnmt1/Polr2a/Trim28/Macroh2a1/Ddx5/Hdac1/Kdm1a/Dhx9/Stat1/Nup98/Gtf2f1	11
GO:0044183	protein folding chaperone	21/1212	28/2728	0.000965674	0.0129049	0.0110275	Cct3/Khsrp/Cct4/Hspa8/Hsp90b1/Hspa4/Hsp90aa1/Cct5/Hspa9/Cct8/Pdcl3/Hspa5/Cct6a/Cct7/Hyou1/Tcp1/Wipf1/Hsp90ab1/Hspd1/Hspa14/Pfdn1	21
GO:0000987	cis-regulatory region sequence-specific DNA binding	29/1212	42/2728	0.00102625	0.0133048	0.0113692	Stat6/Ruvbl2/Stat3/Ctcf/Stat5b/Yy1/Hnrnpk/Sub1/Prmt5/Fubp1/Hdac1/Hcfc1/Smarca4/Kdm1a/Rbpj/Mybbp1a/Tardbp/Dhx9/Hmgb2/Rbbp4/Sars/Top1/Safb/Nfkb2/Creb1/Stat1/Nfkb1/Rbmxl1/Cebpb	29
GO:0140297	DNA-binding transcription factor binding	61/1212	102/2728	0.00105594	0.0133048	0.0113692	Stat3/Dnmt1/Ctcf/Ube2i/Hspa4/Ddx5/Stat5b/Snw1/Yy1/Strn/Tcerg1/Nif3l1/Ncl/Pcna/Hdac1/Padi2/Park7/Add1/Cbx3/Fkbp4/Hcfc1/Smarca4/Apex1/Cnot1/Kdm1a/Ctbp1/Smarce1/Bud31/Rbpj/Dhx9/Hmgb2/Setd3/Tpt1/Hmgb1/Mta2/Prpf6/Rps6ka1/Faf1/Stk4/Xpo1/Psmc5/Sumo2/Creb1/Stat1/Sp100/Ptma/Parp1/Eif4e/Dnaja1/Fus/Mapk14/Npm1/Cpne1/Commd6/Psma6/Sting1/Psip1/Psmd9/Flna/Eef1d/Cebpb	61
GO:0005524	ATP binding	188/1212	362/2728	0.00126008	0.0154359	0.0131903	Hars/Cct3/Chordc1/Baz1b/Snrnp200/Ruvbl2/Srpk1/Chd5/Mcm5/Ddx39a/Pdk1/Mvd/Cct4/Cad/Ube2i/Hspa8/Mtrex/Mapkapk2/G3bp1/Myh11/Rars/Map2k3/Ddx39b/Apaf1/Hsp90b1/Ddx21/Stk10/Hspa4/Pik3cg/Ddx42/Ddx5/Galk1/Atp2a3/Pfas/Acly/Pygl/Vrk1/Psmc1/Pfkp/Wars1/Hsp90aa1/Ddx46/Ripk3/Cct5/Stk3/Chkb/Eif4a2/Gart/Hspa9/Mark2/Smc3/Gk/Cdk2/Cct8/Eprs/Sephs1/Hspa5/Spata5/Gmps/Papss1/Smc2/Elp1/Vcp/Ctps/Abcf2/Cdk11b/Dhx15/Paics/R…	188
GO:0031072	heat shock protein binding	31/1212	46/2728	0.00130182	0.0155162	0.0132589	Kpnb1/Chordc1/Bax/Tpr/Mvd/Hspa8/Cdc37/Apaf1/Hnrnpk/Fkbp5/Hspa9/Bag6/Stip1/Hspa5/Dnajc10/Fkbp4/Dnaja2/Stub1/Ppp5c/Faf1/Tomm34/Hsp90ab1/Creb1/Nfkb1/Dnaja1/Ptges3/Nup62/Hspa14/Lman2/Fkbp1a/Eef1d	31
GO:0003690	double-stranded DNA binding	57/1212	95/2728	0.00137358	0.0159407	0.0136216	Stat6/Ruvbl2/Stat3/Polr2a/Mcm5/Ctcf/Macroh2a1/Hnrnpab/Stat5b/Yy1/Hnrnpk/Sub1/Prmt5/Lmnb1/Banf1/Smc3/Pcna/Xrn2/Fubp1/Hdac1/Sfpq/Cbx3/Hcfc1/Smarca4/Apex1/H1f2/Kdm1a/Rbpj/Mybbp1a/Tardbp/Dhx9/H1f1/H1f4/Hmgb2/Rbbp4/H1f5/Hmgb1/Sars/Top1/Safb/Ifi207/H1f0/Hnrnpl/Ubtf/Nfkb2/Creb1/Stat1/Nfkb1/Ybx3/Rbmxl1/Npm1/Pin4/Mcm2/Psip1/Ybx1/Nme1/Cebpb	57
GO:0017069	snRNA binding	14/1212	17/2728	0.001557	0.0171659	0.0146686	Ddx39b/Ddx21/Prpf8/Eftud2/Larp7/Snrpa1/Sf3b3/Snrpa/Prpf4/Snrpb2/Prpf31/Sart3/Snrpd3/Eif5a	14
GO:0031369	translation initiation factor binding	14/1212	17/2728	0.001557	0.0171659	0.0146686	Eif5/Rps24/Eif3m/Rps3a1/Eif2b4/Eif3f/Zpr1/Larp1/Rps19/Eif3b/Eif4e/Nck1/Eif4g1/Eif2s2	14
GO:0005126	cytokine receptor binding	24/1212	34/2728	0.00174321	0.0187381	0.016012	Timm50/Stat3/Cd44/Pdcl3/Tradd/Mif/Shc1/Adam17/Ptpn6/Nes/Ripk1/Nars/Stat1/Il1rn/Stap1/Pycard/Lyn/Babam2/Cd2ap/Ccl9/Erap1/Casp8/Casp3/Fkbp1a	24
GO:0001067	transcription regulatory region nucleic acid binding	42/1212	67/2728	0.00178458	0.0187381	0.016012	Stat6/Ruvbl2/Stat3/Hnrnpa2b1/Polr2a/Ctcf/Ptbp1/Macroh2a1/Stat5b/Yy1/Hnrnpk/Sub1/Prmt5/Xrn2/Fubp1/Hdac1/Sfpq/Cbx3/Hcfc1/Smarca4/Kdm1a/Rbpj/Mybbp1a/Tardbp/Dhx9/Hmgb2/Rbbp4/Hmgb1/Sars/Top1/Safb/Hnrnpl/Ubtf/Nfkb2/Creb1/Stat1/Nfkb1/Ybx3/Rbmxl1/Npm1/Nme1/Cebpb	42
GO:0140296	general transcription initiation factor binding	12/1212	14/2728	0.00183546	0.0188241	0.0160855	Ruvbl2/Psmc1/Naca/Nolc1/Psmc5/Nop58/Psmc2/Ruvbl1/Fbl/Gtf2f1/Edf1/Hnrnpf	12
GO:0008276	protein methyltransferase activity	10/1212	11/2728	0.00193044	0.0189184	0.0161661	Fam98a/Prmt5/Wdr5/Smyd5/Fbll1/Setd3/Trmt112/Fbl/Prmt1/Fam98b	10
GO:0017056	structural constituent of nuclear pore	10/1212	11/2728	0.00193044	0.0189184	0.0161661	Tpr/Nup205/Nup160/Nup214/Nup155/Nup35/Nup93/Nup54/Nup98/Nup62	10
GO:0003697	single-stranded DNA binding	26/1212	38/2728	0.00229712	0.0220224	0.0188185	Rpa1/Hnrnpa2b1/Mcm5/Ptbp1/Hnrnpk/Sub1/Ncl/Smc2/Mcm7/Cnbp/Dhx9/Pcbp1/Pcbp2/Hmgb1/Top1/Alyref/Mcm6/Tsn/Ybx3/Mcm3/Hnrnpa1/Tsnax/Mcm2/Mcm4/Ybx1/Nme1	26
GO:0140101	catalytic activity, acting on a tRNA	22/1212	31/2728	0.00243815	0.0227475	0.0194381	Hars/Dus3l/Rars/Wars1/Nsun2/Rpp30/Eprs/Gars/Aars/Mars1/Sars/Ptrhd1/Farsa/Vars/Cars/Tars/Nars/Iars2/Qars/Iars/Ptrh2/Prorsd1	22
GO:0000976	transcription cis-regulatory region binding	40/1212	64/2728	0.00247592	0.0227475	0.0194381	Stat6/Ruvbl2/Stat3/Polr2a/Ctcf/Macroh2a1/Stat5b/Yy1/Hnrnpk/Sub1/Prmt5/Xrn2/Fubp1/Hdac1/Sfpq/Cbx3/Hcfc1/Smarca4/Kdm1a/Rbpj/Mybbp1a/Tardbp/Dhx9/Hmgb2/Rbbp4/Hmgb1/Sars/Top1/Safb/Hnrnpl/Ubtf/Nfkb2/Creb1/Stat1/Nfkb1/Ybx3/Rbmxl1/Npm1/Nme1/Cebpb	40
GO:0000978	RNA polymerase II cis-regulatory region sequence-specific DNA binding	27/1212	40/2728	0.00257449	0.0231704	0.0197995	Stat6/Ruvbl2/Stat3/Ctcf/Stat5b/Yy1/Sub1/Prmt5/Fubp1/Hdac1/Hcfc1/Smarca4/Kdm1a/Rbpj/Mybbp1a/Tardbp/Dhx9/Rbbp4/Sars/Top1/Safb/Nfkb2/Creb1/Stat1/Nfkb1/Rbmxl1/Cebpb	27
GO:0140662	ATP-dependent protein folding chaperone	13/1212	16/2728	0.0029345	0.0258823	0.0221169	Cct3/Cct4/Hspa8/Hspa4/Cct5/Hspa9/Cct8/Hspa5/Cct6a/Cct7/Hyou1/Tcp1/Hspd1	13
GO:0032559	adenyl ribonucleotide binding	195/1212	383/2728	0.00353849	0.0305976	0.0261461	Hars/Cct3/Chordc1/Baz1b/Snrnp200/Ruvbl2/Srpk1/Chd5/Mcm5/Ddx39a/Pdk1/Mvd/Cct4/Cad/Ube2i/Hspa8/Mtrex/Mapkapk2/G3bp1/Myh11/Rars/Map2k3/Ddx39b/Apaf1/Hsp90b1/Ddx21/Stk10/Hspa4/Pik3cg/Ddx42/Ddx5/Galk1/Atp2a3/Pfas/Acly/Pygl/Vrk1/Psmc1/Pfkp/Wars1/Hsp90aa1/Ddx46/Ripk3/Cct5/Stk3/Chkb/Eif4a2/Gart/Hspa9/Mark2/Smc3/Gk/Cdk2/Cct8/Soat1/Eprs/Sephs1/Hspa5/Spata5/Gmps/Papss1/Smc2/Elp1/Vcp/Ctps/Hmgcl/Acot7/Abcf2/Cd…	195
GO:0017116	single-stranded DNA helicase activity	9/1212	10/2728	0.00399195	0.0338548	0.0289295	Mcm5/Rfc5/Mcm7/Dhx9/Mcm6/Rfc3/Mcm3/Mcm2/Mcm4	9
GO:0003712	transcription coregulator activity	50/1212	85/2728	0.00473884	0.0389895	0.0333172	Trim25/Ruvbl2/Trim28/Rbm14/Taf15/Ddx5/Snw1/Sub1/Prmt5/Tcerg1/Pa2g4/Cnot9/Hdac1/Park7/Hcfc1/Cbfb/Smarca4/Apex1/Kdm1a/Ddx1/Ctbp1/Bclaf1/Bud31/Mybbp1a/Dhx9/Hmgb2/Ddx17/Setd3/Naca/Hmgb1/Mta2/Smarcd2/Wdr77/Prpf6/Lpxn/Cops5/Raly/Nfkb1/Ruvbl1/Fus/Irf2bp2/Elob/Npm1/Nup98/Edf1/Cops2/Psip1/Psmd9/Pkm/Fhl3	50
GO:0000049	tRNA binding	18/1212	25/2728	0.00477423	0.0389895	0.0333172	Rars/Nsun2/Eif2a/Elp1/Rpl6/Aars/Eif2s3x/Eef1a1/Mars1/Xpo5/Sars/Ssb/Farsa/Cars/Iars2/Xpot/Iars/Aimp1	18
GO:0140142	nucleocytoplasmic carrier activity	12/1212	15/2728	0.00546395	0.0438109	0.0374372	Kpnb1/Kpna6/Tnpo1/Xpo7/Tnpo2/Xpo5/Nup214/Cse1l/Xpo1/Kpna3/Kpna1/Ipo9	12
GO:0003713	transcription coactivator activity	33/1212	53/2728	0.00633122	0.0498584	0.0426048	Trim25/Trim28/Rbm14/Snw1/Sub1/Cnot9/Park7/Hcfc1/Cbfb/Smarca4/Apex1/Kdm1a/Ctbp1/Bud31/Dhx9/Hmgb2/Ddx17/Setd3/Naca/Hmgb1/Mta2/Wdr77/Prpf6/Cops5/Ruvbl1/Fus/Elob/Npm1/Nup98/Edf1/Psip1/Psmd9/Pkm	33

## Sheet: Cluster_9
ID	Description	GeneRatio	BgRatio	pvalue	p.adjust	qvalue	geneID	Count
GO:0005215	transporter activity	87/731	174/2728	1.25218e-11	5.24665e-09	4.04653e-09	Atp5pb/Gm2a/Cd36/Atp6v1b2/Vdac3/Slc25a11/Abca1/Atp5e/Slc25a5/Pltp/Trpv2/Atp6v0a1/Plscr3/Slc29a3/Vdac1/Nherf1/Atp6v1d/Npc2/Tmed10/Vdac2/Cyc1/Osbpl11/Sfxn3/Slc25a10/Atp2b4/Pacc1/Fabp5/Anxa5/Atp6v0d2/Kcnab2/Tmem165/P2rx4/Atp2b2/Spns1/Slc25a4/Slc27a1/Slc37a2/Anxa2/Slc25a20/Atp6v1h/Mfsd12/Atp13a2/Clcn7/Slc12a9/Atp8a1/Lasp1/Uqcrfs1/Tmem120a/Atp6v1a/Atp6v1e2/Fabp4/Ano6/COX1/Apoe/Atp5d/Gltp/Timm23/Slc25a…	87
GO:0022857	transmembrane transporter activity	73/731	148/2728	1.48171e-09	3.10419e-07	2.39413e-07	Atp5pb/Cd36/Atp6v1b2/Vdac3/Slc25a11/Abca1/Atp5e/Slc25a5/Trpv2/Atp6v0a1/Slc29a3/Vdac1/Nherf1/Atp6v1d/Tmed10/Vdac2/Cyc1/Sfxn3/Slc25a10/Atp2b4/Pacc1/Anxa5/Atp6v0d2/Kcnab2/Tmem165/P2rx4/Atp2b2/Spns1/Slc25a4/Slc27a1/Slc37a2/Anxa2/Slc25a20/Atp6v1h/Mfsd12/Atp13a2/Clcn7/Slc12a9/Lasp1/Uqcrfs1/Tmem120a/Atp6v1a/Atp6v1e2/Ano6/COX1/Atp5d/Timm23/Slc25a13/Atp6v1e1/Ndufs7/Atp6v1c1/Atp5o/Abcg1/Atp6v0c/Slc25a12/It…	73
GO:0016491	oxidoreductase activity	101/731	229/2728	2.63205e-09	3.6761e-07	2.83523e-07	Blvra/Dhrs1/Prdx2/Por/Acadvl/Mdh1/Dld/Acox1/Txndc17/Dhrs7/Akr1c12/Pdhb/Glud1/Dhrs4/Cyc1/Cbr3/Sod1/Xdh/Prdx3/Maoa/Hsd17b10/Hadha/Idh1/Acadl/Steap3/Cyb5r1/Cat/Ivd/Etfdh/Fmo5/Decr1/Prdx1/Akr1a1/Aldh4a1/Kcnab2/Acad10/Acads/Akr1b8/Pcyox1/Ldhb/Gsr/Cbr4/Vat1/Aifm1/Uqcrfs1/Htatip2/Blvrb/Akr1e1/Nqo2/Msra/Acadm/COX1/Dhrs3/Gmpr2/Gcdh/Hmox2/Sqor/Sod2/Sdhb/Aldh3a2/Qdpr/Cyb5r3/Ndufs7/Adi1/Sdha/Cryl1/Oxr1/Aldh3…	101
GO:0015075	monoatomic ion transmembrane transporter activity	50/731	95/2728	4.72718e-08	4.95172e-06	3.81906e-06	Atp5pb/Atp6v1b2/Vdac3/Atp5e/Slc25a5/Trpv2/Atp6v0a1/Vdac1/Atp6v1d/Vdac2/Cyc1/Sfxn3/Atp2b4/Pacc1/Anxa5/Atp6v0d2/Kcnab2/Tmem165/P2rx4/Atp2b2/Slc25a4/Anxa2/Atp6v1h/Atp13a2/Clcn7/Slc12a9/Lasp1/Uqcrfs1/Tmem120a/Atp6v1a/Atp6v1e2/Ano6/COX1/Atp5d/Slc25a13/Atp6v1e1/Atp6v1c1/Atp5o/Atp6v0c/Slc25a12/Itgav/Slc4a2/P2rx7/Atp5l/Atp6v1g1/Atp1a3/Slc30a7/Tomm40/Atp6v1f/Atp1b3	50
GO:0015318	inorganic molecular entity transmembrane transporter activity	45/731	85/2728	1.82877e-07	1.53251e-05	1.18196e-05	Atp5pb/Atp6v1b2/Slc25a11/Atp5e/Slc25a5/Trpv2/Atp6v0a1/Atp6v1d/Cyc1/Slc25a10/Atp2b4/Pacc1/Anxa5/Atp6v0d2/Kcnab2/Tmem165/P2rx4/Atp2b2/Slc25a4/Slc37a2/Anxa2/Atp6v1h/Clcn7/Slc12a9/Uqcrfs1/Atp6v1a/Atp6v1e2/Ano6/COX1/Atp5d/Slc25a13/Atp6v1e1/Atp6v1c1/Atp5o/Atp6v0c/Slc25a12/Itgav/Slc4a2/Atp5l/Atp6v1g1/Atp1a3/Slc30a7/Slc25a3/Atp6v1f/Atp1b3	45
GO:0009678	pyrophosphate hydrolysis-driven proton transmembrane transporter activity	14/731	16/2728	6.11725e-07	4.27188e-05	3.29473e-05	Atp6v1b2/Atp5e/Atp6v0a1/Atp6v1d/Atp6v0d2/Atp6v1h/Atp6v1a/Atp6v1e2/Atp6v1e1/Atp6v1c1/Atp6v0c/Atp5l/Atp6v1g1/Atp6v1f	14
GO:0051015	actin filament binding	44/731	86/2728	8.94708e-07	4.70535e-05	3.62904e-05	Coro1c/Wdr1/Arpc2/Arpc5/Adssl1/Actn1/Capza2/Dstn/Myo1g/Lcp1/Mtss1/Twf1/Fgd4/Lima1/Twf2/Coro1b/Vps16/Coro2a/Arpc1a/Flna/Cotl1/Myo1e/Pstpip1/Myo5a/Lasp1/Ppp1r9b/Limd2/Shtn1/Cfl1/Capza1/Arpc4/Actr2/Dbnl/Coro6/Iqgap2/Aif1/Arpc1b/Coro1a/Tpm4/Hip1/Capg/Tpm3-rs7/Myo9b/Arpc3	44
GO:0004553	hydrolase activity, hydrolyzing O-glycosyl compounds	20/731	28/2728	9.38593e-07	4.70535e-05	3.62904e-05	Gm2a/Naglu/Neu1/Galc/Hexb/Gbe1/Hexa/Gusb/Gba/Manba/Ctbs/Man2b2/Gla/Glb1/Lyz2/Naga/Fuca1/Hpse/Idua/Adprs	20
GO:0003925	G protein activity	19/731	26/2728	1.01069e-06	4.70535e-05	3.62904e-05	Rab5b/Rab11a/Rab5a/Rab5c/Rab10/Gnaq/Rab1b/Rap2b/Rab2a/Rab4b/Rab7/Rab8a/Arf6/Rap2a/Cdc42/Rala/Gnas/Arl8b/Arf1	19
GO:0050660	flavin adenine dinucleotide binding	24/731	37/2728	1.18785e-06	4.9771e-05	3.83864e-05	Por/Acadvl/Dld/Acox1/Xdh/Maoa/Acadl/Cyb5r1/Ivd/Fmo5/Acad10/Acads/Pcyox1/Gsr/Aifm1/Nqo2/Acadm/Gcdh/Sqor/Cyb5r3/Sdha/Acad9/Acadsb/Acad8	24
GO:0003995	acyl-CoA dehydrogenase activity	10/731	10/2728	1.82411e-06	6.2576e-05	4.82624e-05	Acadvl/Acadl/Ivd/Acad10/Acads/Acadm/Gcdh/Acad9/Acadsb/Acad8	10
GO:0052890	oxidoreductase activity, acting on the CH-CH group of donors, with a flavin as acceptor	10/731	10/2728	1.82411e-06	6.2576e-05	4.82624e-05	Acadvl/Acadl/Ivd/Acad10/Acads/Acadm/Gcdh/Acad9/Acadsb/Acad8	10
GO:0008289	lipid binding	87/731	212/2728	1.9415e-06	6.2576e-05	4.82624e-05	Akt1/Snx9/Cd36/Abca1/Lpl/Pltp/Acadvl/Vdac1/Myo1g/Acox1/Npc2/Vdac2/Anxa7/Fyb/Mtss1/Asap1/Twf1/Osbpl11/Twf2/Anxa1/Fermt3/Hsd17b10/Hadha/Acadl/Fabp5/Anxa5/Ppt1/Scarb2/Anxa3/Acads/Akr1b8/Anxa4/Myo1e/Anxa2/Inppl1/Cpne2/Atp13a2/Ldlrap1/Cd81/Picalm/Arhgap9/Appl1/Stx3/Tspo/Tom1/Myof/Cfl1/Fcgr4/Fabp4/Acadm/Apoe/Gcdh/Psap/Pgrmc1/Gltp/Osbpl8/Pctp/Adap2/Iqgap2/Anxa11/Rida/Snx4/Atp5o/Npc1/Arhgdia/Acbd3/Soat1/…	87
GO:0019829	ATPase-coupled monoatomic cation transmembrane transporter activity	20/731	29/2728	2.2711e-06	6.79708e-05	5.24231e-05	Atp6v1b2/Atp5e/Atp6v0a1/Atp6v1d/Atp2b4/Anxa5/Atp6v0d2/Atp2b2/Atp6v1h/Atp13a2/Atp6v1a/Atp6v1e2/Atp6v1e1/Atp6v1c1/Atp6v0c/Atp5l/Atp6v1g1/Atp1a3/Atp6v1f/Atp1b3	20
GO:0008324	monoatomic cation transmembrane transporter activity	40/731	78/2728	2.64794e-06	7.39658e-05	5.70469e-05	Atp5pb/Atp6v1b2/Atp5e/Slc25a5/Trpv2/Atp6v0a1/Atp6v1d/Cyc1/Atp2b4/Anxa5/Atp6v0d2/Kcnab2/Tmem165/P2rx4/Atp2b2/Slc25a4/Anxa2/Atp6v1h/Atp13a2/Slc12a9/Uqcrfs1/Atp6v1a/Atp6v1e2/COX1/Atp5d/Slc25a13/Atp6v1e1/Atp6v1c1/Atp5o/Atp6v0c/Slc25a12/Itgav/P2rx7/Atp5l/Atp6v1g1/Atp1a3/Slc30a7/Tomm40/Atp6v1f/Atp1b3	40
GO:0016614	oxidoreductase activity, acting on CH-OH group of donors	34/731	63/2728	3.45971e-06	9.06011e-05	6.9877e-05	Dhrs1/Mdh1/Dhrs7/Akr1c12/Dhrs4/Cbr3/Hsd17b10/Hadha/Idh1/Akr1a1/Kcnab2/Akr1b8/Ldhb/Cbr4/Akr1e1/Dhrs3/Aldh3a2/Cryl1/Sord/Hadh/Prxl2b/Hsd17b11/Hibadh/Idh2/Grhpr/Dhrs7b/Cbr1/Akr1b10/Ptgr2/Hsd17b8/Gm5678/Dhdh/Ugdh/Spr	34
GO:0042625	ATPase-coupled ion transmembrane transporter activity	12/731	14/2728	6.66607e-06	0.000147004	0.000113379	Atp6v1b2/Atp6v0a1/Atp6v1d/Atp6v0d2/Atp6v1h/Atp6v1a/Atp6v1e2/Atp6v1e1/Atp6v1c1/Atp6v0c/Atp6v1g1/Atp6v1f	12
GO:0044769	ATPase activity, coupled to transmembrane movement of ions, rotational mechanism	12/731	14/2728	6.66607e-06	0.000147004	0.000113379	Atp6v1b2/Atp6v0a1/Atp6v1d/Atp6v0d2/Atp6v1h/Atp6v1a/Atp6v1e2/Atp6v1e1/Atp6v1c1/Atp6v0c/Atp6v1g1/Atp6v1f	12
GO:0046961	proton-transporting ATPase activity, rotational mechanism	12/731	14/2728	6.66607e-06	0.000147004	0.000113379	Atp6v1b2/Atp6v0a1/Atp6v1d/Atp6v0d2/Atp6v1h/Atp6v1a/Atp6v1e2/Atp6v1e1/Atp6v1c1/Atp6v0c/Atp6v1g1/Atp6v1f	12
GO:0016616	oxidoreductase activity, acting on the CH-OH group of donors, NAD or NADP as acceptor	33/731	62/2728	7.21717e-06	0.0001512	0.000116614	Dhrs1/Mdh1/Dhrs7/Akr1c12/Dhrs4/Cbr3/Hsd17b10/Hadha/Idh1/Akr1a1/Kcnab2/Akr1b8/Ldhb/Cbr4/Akr1e1/Dhrs3/Cryl1/Sord/Hadh/Prxl2b/Hsd17b11/Hibadh/Idh2/Grhpr/Dhrs7b/Cbr1/Akr1b10/Ptgr2/Hsd17b8/Gm5678/Dhdh/Ugdh/Spr	33
GO:0022804	active transmembrane transporter activity	39/731	78/2728	7.88155e-06	0.000157256	0.000121285	Atp6v1b2/Slc25a11/Abca1/Atp5e/Slc25a5/Atp6v0a1/Atp6v1d/Cyc1/Slc25a10/Atp2b4/Anxa5/Atp6v0d2/Atp2b2/Slc25a4/Slc37a2/Atp6v1h/Mfsd12/Atp13a2/Clcn7/Slc12a9/Uqcrfs1/Atp6v1a/Atp6v1e2/COX1/Slc25a13/Atp6v1e1/Ndufs7/Atp6v1c1/Abcg1/Atp6v0c/Slc25a12/Abcd3/Slc4a2/Atp5l/Atp6v1g1/Atp1a3/Slc25a3/Atp6v1f/Atp1b3	39
GO:0016798	hydrolase activity, acting on glycosyl bonds	21/731	33/2728	8.89809e-06	0.000169468	0.000130704	Gm2a/Naglu/Neu1/Galc/Hexb/Cln5/Gbe1/Hexa/Gusb/Gba/Manba/Ctbs/Man2b2/Gla/Glb1/Lyz2/Naga/Fuca1/Hpse/Idua/Adprs	21
GO:0022890	inorganic cation transmembrane transporter activity	37/731	74/2728	1.35501e-05	0.000246848	0.000190384	Atp5pb/Atp6v1b2/Atp5e/Slc25a5/Trpv2/Atp6v0a1/Atp6v1d/Cyc1/Atp2b4/Anxa5/Atp6v0d2/Kcnab2/Tmem165/P2rx4/Atp2b2/Slc25a4/Anxa2/Atp6v1h/Slc12a9/Uqcrfs1/Atp6v1a/Atp6v1e2/COX1/Atp5d/Slc25a13/Atp6v1e1/Atp6v1c1/Atp5o/Atp6v0c/Slc25a12/Itgav/Atp5l/Atp6v1g1/Atp1a3/Slc30a7/Atp6v1f/Atp1b3	37
GO:0042626	ATPase-coupled transmembrane transporter activity	23/731	39/2728	2.03886e-05	0.000355951	0.000274531	Atp6v1b2/Abca1/Atp5e/Atp6v0a1/Atp6v1d/Atp2b4/Anxa5/Atp6v0d2/Atp2b2/Atp6v1h/Atp13a2/Atp6v1a/Atp6v1e2/Atp6v1e1/Atp6v1c1/Abcg1/Atp6v0c/Abcd3/Atp5l/Atp6v1g1/Atp1a3/Atp6v1f/Atp1b3	23
GO:0022853	active monoatomic ion transmembrane transporter activity	27/731	49/2728	2.18157e-05	0.000365631	0.000281997	Atp6v1b2/Atp5e/Atp6v0a1/Atp6v1d/Cyc1/Atp2b4/Anxa5/Atp6v0d2/Atp2b2/Atp6v1h/Atp13a2/Slc12a9/Uqcrfs1/Atp6v1a/Atp6v1e2/COX1/Slc25a13/Atp6v1e1/Atp6v1c1/Atp6v0c/Slc25a12/Slc4a2/Atp5l/Atp6v1g1/Atp1a3/Atp6v1f/Atp1b3	27
GO:0019003	GDP binding	24/731	42/2728	2.80092e-05	0.000451379	0.00034813	Rab5b/Rab5a/Rab5c/Rab10/Rab12/Rab14/Rragd/Rragc/Rap2b/Rab8b/Rab2a/Rab9/Rab7/Gnai3/Rab8a/Arl3/Rab22a/Arf6/Rap2a/Suclg2/Rala/Rab35/Arl8b/Arf1	24
GO:0005319	lipid transporter activity	20/731	33/2728	4.14199e-05	0.000642776	0.000495747	Gm2a/Cd36/Abca1/Pltp/Plscr3/Npc2/Osbpl11/Fabp5/Slc27a1/Atp8a1/Fabp4/Ano6/Apoe/Gltp/Osbpl8/Pctp/Abcg1/Npc1/Abcd3/Stard5	20
GO:0003924	GTPase activity	43/731	96/2728	8.49128e-05	0.00127066	0.000980009	Rab5b/Rab11a/Adssl1/Rab5a/Rab5c/Rab10/Rab12/Gnaq/Rab1b/Arl8a/Rab14/Rragd/Rragc/Gnb2/Gnai2/Rap2b/Rab8b/Arl11/Rab2a/Rab4b/Rraga/Rab9/Rab7/Gnai3/Rab8a/Septin8/Gna13/Arl3/Rab22a/Gnb1/Rac2/Gng2/Arf6/Rap2a/Rhog/Cdc42/Rala/Gnas/Gbp9/Rab35/Rab43/Arl8b/Arf1	43
GO:0005496	steroid binding	15/731	23/2728	0.000120814	0.00174556	0.00134628	Vdac1/Npc2/Vdac2/Osbpl11/Hsd17b10/Scarb2/Cd81/Tspo/Pgrmc1/Osbpl8/Atp5o/Npc1/Soat1/Stard5/Gstm1	15
GO:0015078	proton transmembrane transporter activity	24/731	45/2728	0.000126376	0.00176505	0.00136131	Atp5pb/Atp6v1b2/Atp5e/Slc25a5/Atp6v0a1/Atp6v1d/Cyc1/Atp6v0d2/Slc25a4/Atp6v1h/Uqcrfs1/Atp6v1a/Atp6v1e2/COX1/Atp5d/Slc25a13/Atp6v1e1/Atp6v1c1/Atp5o/Atp6v0c/Slc25a12/Atp5l/Atp6v1g1/Atp6v1f	24
GO:0003779	actin binding	53/731	129/2728	0.000217523	0.00278074	0.00214467	Coro1c/Hdgf/Wdr1/Arpc2/Arpc5/Adssl1/Actn1/Capza2/Dstn/Myo1g/Evl/Lcp1/Mtss1/Twf1/Fgd4/Lima1/Twf2/Coro1b/Vps16/Epb41l1/Coro2a/Arpc1a/Flna/Cotl1/Myo1e/Pstpip1/Inppl1/Myo5a/Ppp1r18/Lasp1/Ppp1r9b/Limd2/Shtn1/Cfl1/Capza1/Arpc4/Ywhah/Actr2/Dbnl/Coro6/Iqgap2/Aif1/Arpc1b/Coro1a/Tpm4/Hip1/Capg/Tpm3-rs7/Gmfb/Myo9b/Utrn/Diaph1/Arpc3	53
GO:0004033	aldo-keto reductase (NADP) activity	9/731	11/2728	0.000219008	0.00278074	0.00214467	Dhrs7/Akr1c12/Dhrs4/Akr1a1/Kcnab2/Akr1b8/Akr1e1/Dhrs3/Akr1b10	9
GO:0043394	proteoglycan binding	9/731	11/2728	0.000219008	0.00278074	0.00214467	Lpl/Ctsb/Ctss/Apoe/Gpnmb/Hpse/Atp1a3/Ctsl/Sdcbp	9
GO:0016627	oxidoreductase activity, acting on the CH-CH group of donors	19/731	34/2728	0.000291541	0.00357865	0.00276007	Blvra/Acadvl/Acox1/Acadl/Ivd/Decr1/Acad10/Acads/Blvrb/Acadm/Gcdh/Sdhb/Sdha/Acad9/Acadsb/Acad8/Ptgr2/Dhdh/Crat	19
GO:0015399	primary active transmembrane transporter activity	27/731	55/2728	0.000298933	0.00357865	0.00276007	Atp6v1b2/Abca1/Atp5e/Atp6v0a1/Atp6v1d/Cyc1/Atp2b4/Anxa5/Atp6v0d2/Atp2b2/Atp6v1h/Atp13a2/Uqcrfs1/Atp6v1a/Atp6v1e2/COX1/Atp6v1e1/Ndufs7/Atp6v1c1/Abcg1/Atp6v0c/Abcd3/Atp5l/Atp6v1g1/Atp1a3/Atp6v1f/Atp1b3	27
GO:0051287	NAD binding	20/731	37/2728	0.000367731	0.00427998	0.00330098	Mdh1/Dld/Glud1/Hsd17b10/Hadha/Idh1/Ldhb/Htatip2/Sirt2/Qdpr/Cyb5r3/Cryl1/Sord/Hadh/Aldh2/Hibadh/Idh2/Grhpr/Hsd17b8/Ugdh	20
GO:0008238	exopeptidase activity	17/731	30/2728	0.000490095	0.00555	0.00428049	Scpep1/Ctsz/Ctsa/Blmh/Dpp7/Ctsc/Ctsh/Mindy1/Cpq/Anpep/Npepl1/Rnpep/Prcp/Lnpep/Tpp1/Ctsl/Cndp2	17
GO:0008092	cytoskeletal protein binding	91/731	254/2728	0.000559899	0.00617363	0.00476147	Dusp3/Coro1c/Rab11a/Hdgf/Wdr1/Tbcb/Fblim1/Arpc2/Arpc5/Adssl1/Actn1/Prune1/Capza2/Dstn/Fnta/Myo1g/Rab10/Nherf1/Evl/Lcp1/Mtss1/Twf1/Fgd4/Lima1/Twf2/Lrpprc/Coro1b/Capn1/Csrp1/Rab14/Vps16/Epb41l1/Coro2a/Actb/Arpc1a/Flna/Cotl1/Myo1e/Anxa2/Pstpip1/Inppl1/Myo5a/Ppp1r18/Lasp1/Ppp1r9b/Picalm/Limd2/Appl1/Vps41/Shtn1/Tom1/Rab11fip5/Cfl1/Kif13b/Capza1/Arpc4/Apoe/Rab8a/Sirt2/Crk/Ywhah/Actr2/Dbnl/Coro6/Iqgap2/…	91
GO:0015485	cholesterol binding	10/731	14/2728	0.000608258	0.00653487	0.00504008	Vdac1/Npc2/Vdac2/Scarb2/Cd81/Tspo/Osbpl8/Npc1/Soat1/Stard5	10
GO:1901702	salt transmembrane transporter activity	24/731	49/2728	0.000673728	0.00693981	0.00535239	Slc25a11/Slc25a5/Trpv2/Slc25a10/Atp2b4/Pacc1/Anxa5/Kcnab2/Tmem165/P2rx4/Atp2b2/Slc25a4/Anxa2/Clcn7/Slc12a9/Ano6/Slc25a13/Slc25a12/Itgav/Slc44a1/Slc4a2/Atp1a3/Slc30a7/Atp1b3	24
GO:1901682	sulfur compound transmembrane transporter activity	8/731	10/2728	0.000679074	0.00693981	0.00535239	Slc25a11/Slc25a10/Slc27a1/Mfsd12/Slc25a13/Slc25a12/Slc35b2/Slc43a2	8
GO:0050661	NADP binding	13/731	21/2728	0.000734685	0.00732936	0.00565284	Por/Cbr3/Idh1/Cat/Fmo5/Decr1/Akr1b8/Gsr/Cbr4/Qdpr/Cryz/Hibadh/Grhpr	13
GO:0008514	organic anion transmembrane transporter activity	15/731	26/2728	0.000819804	0.00798833	0.00616107	Cd36/Slc25a11/Slc25a5/Nherf1/Sfxn3/Slc25a10/Slc25a4/Slc27a1/Slc37a2/Mfsd12/Slc25a13/Slc25a12/Slc4a2/Slc35b2/Slc43a2	15
GO:0005216	monoatomic ion channel activity	20/731	39/2728	0.000902875	0.00859783	0.00663116	Atp5pb/Vdac3/Atp5e/Trpv2/Vdac1/Vdac2/Pacc1/Kcnab2/P2rx4/Anxa2/Clcn7/Tmem120a/Atp6v1a/Ano6/Atp5d/Atp5o/Itgav/P2rx7/Atp5l/Tomm40	20
GO:0015267	channel activity	21/731	42/2728	0.00103493	0.0094222	0.00726696	Atp5pb/Vdac3/Atp5e/Trpv2/Vdac1/Vdac2/Pacc1/Kcnab2/P2rx4/Anxa2/Clcn7/Tmem120a/Atp6v1a/Ano6/Atp5d/Atp5o/Itgav/P2rx7/Atp5l/Tomm40/Gsdmd	21
GO:0022803	passive transmembrane transporter activity	21/731	42/2728	0.00103493	0.0094222	0.00726696	Atp5pb/Vdac3/Atp5e/Trpv2/Vdac1/Vdac2/Pacc1/Kcnab2/P2rx4/Anxa2/Clcn7/Tmem120a/Atp6v1a/Ano6/Atp5d/Atp5o/Itgav/P2rx7/Atp5l/Tomm40/Gsdmd	21
GO:1901981	phosphatidylinositol phosphate binding	25/731	53/2728	0.00105691	0.0094222	0.00726696	Akt1/Myo1g/Asap1/Twf1/Twf2/Anxa2/Inppl1/Atp13a2/Ldlrap1/Picalm/Arhgap9/Tom1/Cfl1/Osbpl8/Adap2/Iqgap2/Snx4/Snx27/Hip1/Capg/Tecpr1/Gsdmd/Sdcbp/Rab35/Arap1	25
GO:0005525	GTP binding	48/731	121/2728	0.00110268	0.0095433	0.00736036	Rab5b/Rab11a/Adssl1/Rab5a/Rab5c/Rab10/Glud1/Rab12/Gnaq/Rab1b/Arl8a/Rab14/Ehd4/Rragd/Rragc/Gnai2/Rap2b/Rab8b/Arl11/Rab2a/Rab4b/Rraga/Uprt/Rab9/Rab7/Gnai3/Rab8a/Septin8/Pip4k2b/Gna13/Ak3/Arl3/Rab22a/Nudt2/Rac2/Arf6/Rap2a/Suclg2/Rhog/Cdc42/Rala/Gnas/Gbp9/Rab35/Rab43/Arl8b/Tuba1c/Arf1	48
GO:0032934	sterol binding	11/731	17/2728	0.00113882	0.0095433	0.00736036	Vdac1/Npc2/Vdac2/Osbpl11/Scarb2/Cd81/Tspo/Osbpl8/Npc1/Soat1/Stard5	11
GO:0043178	alcohol binding	11/731	17/2728	0.00113882	0.0095433	0.00736036	Vdac1/Npc2/Vdac2/Scarb2/Cd81/Tspo/Osbpl8/Adap2/Npc1/Soat1/Stard5	11
GO:1902936	phosphatidylinositol bisphosphate binding	15/731	27/2728	0.00139426	0.0114548	0.00883462	Myo1g/Asap1/Twf1/Twf2/Anxa2/Atp13a2/Ldlrap1/Picalm/Cfl1/Adap2/Hip1/Capg/Gsdmd/Sdcbp/Rab35	15
GO:0015297	antiporter activity	9/731	13/2728	0.00165658	0.0133482	0.0102949	Slc25a11/Slc25a5/Slc25a10/Slc25a4/Slc37a2/Clcn7/Slc25a13/Slc25a12/Slc4a2	9
GO:0005546	phosphatidylinositol-4,5-bisphosphate binding	12/731	20/2728	0.00174441	0.0137907	0.0106362	Myo1g/Asap1/Twf1/Twf2/Anxa2/Ldlrap1/Picalm/Adap2/Capg/Gsdmd/Sdcbp/Rab35	12
GO:0005543	phospholipid binding	51/731	133/2728	0.00189883	0.0147335	0.0113633	Akt1/Snx9/Abca1/Pltp/Vdac1/Myo1g/Vdac2/Anxa7/Mtss1/Asap1/Twf1/Twf2/Anxa1/Anxa5/Ppt1/Scarb2/Anxa3/Anxa4/Myo1e/Anxa2/Inppl1/Cpne2/Atp13a2/Ldlrap1/Picalm/Arhgap9/Appl1/Tom1/Myof/Cfl1/Fcgr4/Apoe/Psap/Gltp/Osbpl8/Pctp/Adap2/Iqgap2/Anxa11/Snx4/Snx27/Mfge8/Tpp1/Hip1/Capg/Tecpr1/Gsdmd/Sdcbp/Rab35/Snx1/Arap1	51
GO:0019001	guanyl nucleotide binding	48/731	125/2728	0.00248052	0.0185596	0.0143143	Rab5b/Rab11a/Adssl1/Rab5a/Rab5c/Rab10/Glud1/Rab12/Gnaq/Rab1b/Arl8a/Rab14/Ehd4/Rragd/Rragc/Gnai2/Rap2b/Rab8b/Arl11/Rab2a/Rab4b/Rraga/Uprt/Rab9/Rab7/Gnai3/Rab8a/Septin8/Pip4k2b/Gna13/Ak3/Arl3/Rab22a/Nudt2/Rac2/Arf6/Rap2a/Suclg2/Rhog/Cdc42/Rala/Gnas/Gbp9/Rab35/Rab43/Arl8b/Tuba1c/Arf1	48
GO:0032561	guanyl ribonucleotide binding	48/731	125/2728	0.00248052	0.0185596	0.0143143	Rab5b/Rab11a/Adssl1/Rab5a/Rab5c/Rab10/Glud1/Rab12/Gnaq/Rab1b/Arl8a/Rab14/Ehd4/Rragd/Rragc/Gnai2/Rap2b/Rab8b/Arl11/Rab2a/Rab4b/Rraga/Uprt/Rab9/Rab7/Gnai3/Rab8a/Septin8/Pip4k2b/Gna13/Ak3/Arl3/Rab22a/Nudt2/Rac2/Arf6/Rap2a/Suclg2/Rhog/Cdc42/Rala/Gnas/Gbp9/Rab35/Rab43/Arl8b/Tuba1c/Arf1	48
GO:0016620	oxidoreductase activity, acting on the aldehyde or oxo group of donors, NAD or NADP as acceptor	14/731	26/2728	0.00298462	0.0219396	0.0169211	Dld/Akr1c12/Pdhb/Dhrs4/Aldh4a1/Akr1b8/Htatip2/Aldh3a2/Aldh3b1/Aldh2/Pdha1/Akr1b10/Suclg2/Aldh6a1	14
GO:0016651	oxidoreductase activity, acting on NAD(P)H	15/731	29/2728	0.00355968	0.0252798	0.0194973	Por/Akr1c12/Dhrs4/Cbr3/Cyb5r1/Fmo5/Akr1a1/Cbr4/Aifm1/Nqo2/Cyb5r3/Ndufs7/Cryz/Cbr1/Ndufa9	15
GO:0016903	oxidoreductase activity, acting on the aldehyde or oxo group of donors	15/731	29/2728	0.00355968	0.0252798	0.0194973	Dld/Akr1c12/Pdhb/Dhrs4/Fmo5/Aldh4a1/Akr1b8/Htatip2/Aldh3a2/Aldh3b1/Aldh2/Pdha1/Akr1b10/Suclg2/Aldh6a1	15
GO:0008509	monoatomic anion transmembrane transporter activity	8/731	12/2728	0.00438195	0.0296135	0.0228397	Vdac3/Vdac1/Vdac2/Pacc1/Clcn7/Slc12a9/Ano6/Slc4a2	8
GO:0015103	inorganic anion transmembrane transporter activity	8/731	12/2728	0.00438195	0.0296135	0.0228397	Slc25a11/Slc25a10/Pacc1/Slc37a2/Clcn7/Slc12a9/Ano6/Slc4a2	8
GO:0015248	sterol transporter activity	8/731	12/2728	0.00438195	0.0296135	0.0228397	Abca1/Pltp/Npc2/Osbpl11/Apoe/Osbpl8/Abcg1/Stard5	8
GO:0022836	gated channel activity	10/731	17/2728	0.00522777	0.0340667	0.0262743	Vdac3/Vdac1/Vdac2/Pacc1/Kcnab2/P2rx4/Clcn7/Ano6/Itgav/P2rx7	10
GO:0022839	monoatomic ion gated channel activity	10/731	17/2728	0.00522777	0.0340667	0.0262743	Vdac3/Vdac1/Vdac2/Pacc1/Kcnab2/P2rx4/Clcn7/Ano6/Itgav/P2rx7	10
GO:0070402	NADPH binding	7/731	10/2728	0.00528482	0.0340667	0.0262743	Cbr3/Decr1/Akr1b8/Cbr4/Qdpr/Cryz/Grhpr	7
GO:0000062	fatty-acyl-CoA binding	9/731	15/2728	0.00677521	0.0423703	0.0326785	Acadvl/Hadha/Acadl/Acads/Acadm/Gcdh/Acbd3/Soat1/Hmgcl	9
GO:0120227	acyl-CoA binding	9/731	15/2728	0.00677521	0.0423703	0.0326785	Acadvl/Hadha/Acadl/Acads/Acadm/Gcdh/Acbd3/Soat1/Hmgcl	9
