# Supplementary material for: Quantitative proteomics of infected macrophages reveals novel Leishmania virulence factors
Source: PLoS Pathog. 2026 Feb 10;22(2):e1013934. doi: 10.1371/journal.ppat.1013934 (PMC12931781; doi:10.1371/journal.ppat.1013934)
Supplement: S6 Table — (XLSX) [file ppat.1013934.s006.xlsx]

## Sheet: SuppTable6
	Supplementary Table 6. Hallmark Signature terms overrepresented in the M. musculus cluster analysis.
		Column 1. Enrichment Cluster dentifier.
		Column 2. SOM cluster identiffier.
		Column 3. Experiment identiffier.
		Column 4. Hallmark term identiffier.
		Column 5. Hallmark term description.
		Columns 6. Hallmark term gene ratio. Obtained from dividing the number of enriched IDs in a particular term with the number of enriched IDs.
		Column 7. Hallmark term background ratio. Obtained from dividing the number of quantified IDs in a particular term with the number of quantified IDs.
		Columns 8-10. Hallmark term statistical values.
		Column 11. Enriched IDs included in the Hallmark term (SYMBOL IDs).
		Column 12. Number of enriched IDs included in the Hallmark term.

## Sheet: Mmusculus
Cluster	clust	Experiment	ID	Description	GeneRatio	BgRatio	pvalue	p.adjust	qvalue	geneID	Count
1.Linfantum	1	Linfantum	GSE42088_UNINF_VS_LEISHMANIA_INF_DC_4H_DN	GSE42088_UNINF_VS_LEISHMANIA_INF_DC_4H_DN	47/707	74/3773	1.2454e-17	6.14606e-14	5.89272e-14	270106/67465/27207/26961/76846/56040/267019/26397/20868/14694/218490/68135/252870/20044/20088/12334/107508/19934/19943/66085/20102/56445/20055/14109/16801/20085/19933/19989/26451/20116/97165/18521/19951/19946/75705/67025/57808/19941/17938/20115/68436/19942/20383/67160/114641/67248/68052	47
1.Linfantum	1	Linfantum	GSE42088_UNINF_VS_LEISHMANIA_INF_DC_2H_DN	GSE42088_UNINF_VS_LEISHMANIA_INF_DC_2H_DN	48/707	84/3773	2.41834e-15	4.45596e-12	4.27228e-12	270106/20198/27207/26961/76846/267019/19921/14694/218490/68135/20088/67115/19934/21753/19988/101214/19943/66085/67891/13629/20055/19896/14109/19933/20194/19989/26451/20116/97165/19951/54217/268449/19946/75705/67025/57808/19941/17938/20115/319195/27176/19942/20054/20383/67160/114641/68052/68193	48
1.Linfantum	1	Linfantum	GAUCHER_PBMC_YF_VAX_STAMARIL_UNKNOWN_AGE_7DY_DN	GAUCHER_PBMC_YF_VAX_STAMARIL_UNKNOWN_AGE_7DY_DN	49/707	87/3773	2.70879e-15	4.45596e-12	4.27228e-12	270106/56040/267019/75617/20103/20851/110095/73046/218490/114663/20044/20088/67115/14660/20091/67427/20104/19934/66085/20102/22224/67891/13629/26905/50708/13627/19896/14109/19989/20116/66475/18521/100503670/19946/75705/53605/67025/27367/22070/57808/20068/27176/19942/11837/65019/114641/67248/68052/20646	49
1.Linfantum	1	Linfantum	GSE2405_0H_VS_9H_A_PHAGOCYTOPHILUM_STIM_NEUTROPHIL_DN	GSE2405_0H_VS_9H_A_PHAGOCYTOPHILUM_STIM_NEUTROPHIL_DN	68/707	147/3773	6.3668e-15	7.85505e-12	7.53126e-12	270106/27207/76846/267019/75617/20103/15481/19921/15384/14694/13207/15519/12465/68135/20044/27370/67115/18538/20091/269523/20104/27096/19934/19988/17220/12785/19943/20102/67891/16785/20382/66870/20055/27425/269261/20085/19989/16898/76808/26451/20116/66475/19646/54217/268449/100503670/19946/75705/67025/27367/22070/15381/19941/20115/68436/319195/27176/19942/15289/11837/20383/65019/67160/268373/1146…	68
1.Linfantum	1	Linfantum	GSE41978_KLRG1_HIGH_VS_LOW_EFFECTOR_CD8_TCELL_DN	GSE41978_KLRG1_HIGH_VS_LOW_EFFECTOR_CD8_TCELL_DN	50/707	98/3773	2.67586e-13	2.64107e-10	2.5322e-10	13018/76846/56040/267019/75617/20103/15481/19921/52653/13207/110052/20024/223601/20044/13669/27370/18538/20091/20104/12331/19934/19988/17220/20102/13629/234594/20055/269261/22384/20085/19989/16898/26451/66475/23983/100503670/67025/27367/22070/20115/68436/27176/19942/15289/11837/65019/67160/268373/67248/68193	50
1.Linfantum	1	Linfantum	GSE2405_0H_VS_24H_A_PHAGOCYTOPHILUM_STIM_NEUTROPHIL_UP	GSE2405_0H_VS_24H_A_PHAGOCYTOPHILUM_STIM_NEUTROPHIL_UP	65/707	147/3773	3.75041e-13	3.08471e-10	2.95756e-10	270106/27207/76846/12464/267019/75617/20103/15481/19921/12514/14694/15387/20024/68135/20044/107358/27370/67115/14828/53872/20091/67628/20104/19934/19988/19943/20102/245688/67891/16785/101314/20055/27425/269261/20085/19989/16898/76808/26451/20116/66475/56086/54217/268449/100503670/19946/75705/67025/27367/22070/15381/19941/20115/68436/319195/27176/19942/11837/65019/67160/268373/114641/67248/17904/6…	65
1.Linfantum	1	Linfantum	GSE22886_NAIVE_BCELL_VS_NEUTROPHIL_UP	GSE22886_NAIVE_BCELL_VS_NEUTROPHIL_UP	46/707	90/3773	2.32181e-12	1.63688e-09	1.56941e-09	99412/27207/26961/68278/56040/75617/66480/20103/54138/14694/13682/109801/20044/20088/13437/17975/67427/269536/20104/75062/19988/19943/110446/12282/217718/13629/20055/20085/19933/26451/22350/212073/19946/53605/67025/57808/19941/20115/20068/68436/27176/19942/20054/65019/67248/68052	46
1.Linfantum	1	Linfantum	GSE41978_ID2_KO_VS_ID2_KO_AND_BIM_KO_KLRG1_LOW_EFFECTOR_CD8_TCELL_DN	GSE41978_ID2_KO_VS_ID2_KO_AND_BIM_KO_KLRG1_LOW_EFFECTOR_CD8_TCELL_DN	55/707	122/3773	1.06503e-11	6.56988e-09	6.29907e-09	270106/68275/11544/27207/56040/267019/20103/19921/14694/13207/15519/20044/27370/22352/16401/20091/20104/19934/19988/20102/14719/12866/67891/16785/17319/13629/234699/66870/20055/14109/269261/22384/26451/20116/66475/268449/100503670/67025/27367/22070/15381/19941/20115/68436/18655/319195/19942/15289/12237/11837/65019/268373/114641/83796/68193	55
1.Linfantum	1	Linfantum	GSE22886_NAIVE_TCELL_VS_DC_UP	GSE22886_NAIVE_TCELL_VS_DC_UP	36/707	66/3773	5.42043e-11	2.9722e-08	2.84969e-08	267019/75617/11676/19921/20851/20044/67115/16401/19934/21753/19988/101214/19943/66085/19826/14109/19933/66475/54217/100503670/19946/75705/67025/27367/57808/19941/17938/20115/20068/68436/319195/27176/20054/65019/67160/114641	36
1.Linfantum	1	Linfantum	GSE2124_CTRL_VS_LYMPHOTOXIN_BETA_TREATED_MLN_UP	GSE2124_CTRL_VS_LYMPHOTOXIN_BETA_TREATED_MLN_UP	26/707	44/3773	2.729e-09	1.34676e-06	1.29125e-06	75617/19921/105847/12211/20044/80879/16401/20091/20104/19934/19988/19943/66085/20102/12866/20055/72567/226562/19989/26451/66475/100503670/22070/19941/20115/319195	26
1.Linfantum	1	Linfantum	GSE22886_NAIVE_TCELL_VS_NEUTROPHIL_UP	GSE22886_NAIVE_TCELL_VS_NEUTROPHIL_UP	52/707	129/3773	5.53558e-09	2.48346e-06	2.38109e-06	68275/99412/68278/66409/12464/75617/72198/54138/55944/22680/22027/73046/69237/212880/68045/109801/23825/12469/17975/107508/19177/98221/229363/433759/71514/75062/21753/20901/245688/110446/17319/21399/20382/217718/14751/104721/57376/210293/107702/223697/56459/212073/53605/76936/67025/57808/19941/53607/12237/20226/70248/20383	52
1.Linfantum	1	Linfantum	GSE14000_TRANSLATED_RNA_VS_MRNA_DC_DN	GSE14000_TRANSLATED_RNA_VS_MRNA_DC_DN	34/707	70/3773	1.03989e-08	4.27655e-06	4.10027e-06	27207/26961/12122/56040/267019/75617/20103/19921/66521/14694/64136/20044/58184/107508/246703/20104/27096/114863/67891/16785/269261/19933/19951/54217/268449/19946/75705/67025/19941/20042/319195/11837/65019/68052	34
1.Linfantum	1	Linfantum	GAUCHER_PBMC_YF_VAX_STAMARIL_UNKNOWN_AGE_3DY_DN	GAUCHER_PBMC_YF_VAX_STAMARIL_UNKNOWN_AGE_3DY_DN	28/707	52/3773	1.17356e-08	4.455e-06	4.27137e-06	75617/20103/20851/110095/114663/20044/14660/67427/20104/19934/66085/20102/67891/13629/50708/13627/14109/20116/100503670/19946/75705/27367/22070/57808/19942/11837/245945/68052	28
1.Linfantum	1	Linfantum	GSE6269_HEALTHY_VS_FLU_INF_PBMC_UP	GSE6269_HEALTHY_VS_FLU_INF_PBMC_UP	34/707	76/3773	1.36549e-07	4.81335e-05	4.61495e-05	270106/16170/16650/77134/22196/55944/13495/16593/218490/68135/20044/59026/14660/13437/98193/20091/19934/66085/67891/101943/99982/19896/223697/76808/56086/100503670/27367/20042/319195/12237/65111/65019/67160/68193	34
1.Linfantum	1	Linfantum	ZAK_PBMC_MRKAD5_HIV_1_GAG_POL_NEF_AGE_20_50YO_1DY_DN	ZAK_PBMC_MRKAD5_HIV_1_GAG_POL_NEF_AGE_20_50YO_1DY_DN	75/707	231/3773	1.75835e-07	5.50825e-05	5.2812e-05	270106/68275/16170/320632/26961/12505/66409/228026/56040/267019/66480/20103/69719/55944/11676/14694/192159/67684/68135/13682/20044/286940/107508/16403/98221/57815/67427/67628/230233/20104/19934/19988/70974/66085/20102/245688/13209/67891/20382/108155/13629/26905/11792/50708/20055/13627/269261/12571/20085/76491/223697/26451/66475/80838/19951/52398/100503670/19946/75705/56702/53605/67025/27367/57808…	75
1.Linfantum	1	Linfantum	SCHERER_PBMC_YF_VAX_AGE_18_40YO_4_TO_7DY_DN	SCHERER_PBMC_YF_VAX_AGE_18_40YO_4_TO_7DY_DN	48/707	126/3773	1.78585e-07	5.50825e-05	5.2812e-05	270106/12462/27207/320632/52551/12464/267019/66480/20103/20222/14694/218490/20044/21453/16403/228998/20091/20104/245877/19934/19988/17220/12468/66085/20102/16785/22324/13629/216156/19896/17995/16898/76808/54217/268449/100503670/75705/67025/27367/57808/20115/20068/27176/20054/15289/67160/67248/68052	48
1.Linfantum	1	Linfantum	GSE34205_HEALTHY_VS_FLU_INF_INFANT_PBMC_UP	GSE34205_HEALTHY_VS_FLU_INF_INFANT_PBMC_UP	33/707	77/3773	7.13153e-07	0.000207024	0.000198491	270106/16170/26961/12505/56040/66480/20103/55944/19921/14694/22632/20044/107508/229543/20091/66085/53610/70160/67891/13629/19933/19989/66475/19951/100503670/53605/22070/17938/20042/27176/19942/67160/114641	33
1.Linfantum	1	Linfantum	GSE6269_FLU_VS_E_COLI_INF_PBMC_DN	GSE6269_FLU_VS_E_COLI_INF_PBMC_DN	22/707	42/3773	8.51215e-07	0.000233375	0.000223755	270106/12505/53319/20103/55944/17880/26397/218490/20044/20091/19934/66085/67891/13629/19989/18521/100503670/75705/53605/27367/65019/114641	22
1.Linfantum	1	Linfantum	GSE3565_DUSP1_VS_WT_SPLENOCYTES_POST_LPS_INJECTION_UP	GSE3565_DUSP1_VS_WT_SPLENOCYTES_POST_LPS_INJECTION_UP	29/707	68/3773	3.8383e-06	0.000996947	0.000955852	270106/26961/20810/228026/56040/267019/20103/19921/68135/15526/67457/27370/18813/67427/22185/100710/19896/16801/16898/59015/19951/54217/268449/57808/319195/19942/20054/11837/68193	29
1.Linfantum	1	Linfantum	GSE21927_SPLEEN_C57BL6_VS_4T1_TUMOR_BALBC_MONOCYTES_UP	GSE21927_SPLEEN_C57BL6_VS_4T1_TUMOR_BALBC_MONOCYTES_UP	38/707	102/3773	6.61739e-06	0.00163284	0.00156554	270106/52551/267019/66480/20103/67763/212880/218490/68135/16004/14571/14359/20091/57320/13667/13204/19988/66085/67891/13629/27425/19933/19989/20116/212073/57778/100503670/75705/27367/22070/57808/17938/20115/20068/319195/27176/66071/67160	38
1.Linfantum	1	Linfantum	GSE13485_CTRL_VS_DAY7_YF17D_VACCINE_PBMC_UP	GSE13485_CTRL_VS_DAY7_YF17D_VACCINE_PBMC_UP	24/707	53/3773	7.61662e-06	0.00178991	0.00171613	12462/66409/77134/55944/218490/68135/107508/14359/19055/20104/19988/66085/67891/13629/20055/19989/20116/18521/100503670/75705/67025/27367/17938/67160	24
1.Linfantum	1	Linfantum	GSE36826_WT_VS_IL1R_KO_SKIN_DN	GSE36826_WT_VS_IL1R_KO_SKIN_DN	36/707	96/3773	9.77278e-06	0.00219221	0.00210185	67781/12028/53379/68278/56275/19205/17254/234686/19046/11566/22680/56200/104112/56421/11658/22352/269523/57320/21753/101214/74122/66165/17698/234734/12866/19826/68796/73826/20194/217664/19224/24015/76936/12237/70248/19192	36
1.Linfantum	1	Linfantum	GSE24574_BCL6_HIGH_TFH_VS_TFH_CD4_TCELL_DN	GSE24574_BCL6_HIGH_TFH_VS_TFH_CD4_TCELL_DN	30/707	75/3773	1.24573e-05	0.0026729	0.00256273	270106/67465/19386/267019/53319/54411/13207/13669/14104/12334/16403/170791/67427/71514/19934/67865/20055/104418/20116/66475/22350/68944/19951/19946/22070/20042/68436/101706/65019/68052	30
1.Linfantum	1	Linfantum	GSE3720_UNSTIM_VS_LPS_STIM_VD2_GAMMADELTA_TCELL_UP	GSE3720_UNSTIM_VS_LPS_STIM_VD2_GAMMADELTA_TCELL_UP	30/707	76/3773	1.69876e-05	0.00349307	0.00334909	26961/76846/228026/67039/12465/108037/67115/67427/19934/67865/66085/16150/67891/16785/269261/20085/217664/16898/20116/19951/54217/268449/100503670/19946/27367/20042/19942/11837/65019/67248	30
1.Linfantum	1	Linfantum	GSE3720_UNSTIM_VS_PMA_STIM_VD2_GAMMADELTA_TCELL_UP	GSE3720_UNSTIM_VS_PMA_STIM_VD2_GAMMADELTA_TCELL_UP	33/707	88/3773	2.30142e-05	0.004543	0.00435574	76846/228026/56040/19921/12465/27370/98221/67427/67054/67865/67891/16785/13627/19896/14109/269261/66988/270685/16898/23983/19951/54217/268449/19946/27367/17938/20042/19942/11837/21454/65019/67248/68193	33
1.Linfantum	1	Linfantum	GSE5589_LPS_AND_IL10_VS_LPS_AND_IL6_STIM_MACROPHAGE_45MIN_DN	GSE5589_LPS_AND_IL10_VS_LPS_AND_IL6_STIM_MACROPHAGE_45MIN_DN	26/707	63/3773	2.47689e-05	0.00470132	0.00450753	11991/15115/56207/21917/53313/19173/223601/225363/17191/21453/23825/20288/12304/94181/27999/56150/14719/93762/12866/17319/73158/210293/216443/216197/21454/65111	26
1.Linfantum	1	Linfantum	GSE36826_NORMAL_VS_STAPH_AUREUS_INF_SKIN_UP	GSE36826_NORMAL_VS_STAPH_AUREUS_INF_SKIN_UP	32/707	86/3773	3.67051e-05	0.00670888	0.00643234	67781/27207/26961/12122/53379/68278/56275/17254/19046/11566/22680/50493/15387/11658/51886/433702/57320/21753/74122/22185/56420/234734/12866/11928/20382/19826/68796/20416/67040/76936/12237/19192	32
1.Linfantum	1	Linfantum	GSE1460_INTRATHYMIC_T_PROGENITOR_VS_NAIVE_CD4_TCELL_CORD_BLOOD_UP	GSE1460_INTRATHYMIC_T_PROGENITOR_VS_NAIVE_CD4_TCELL_CORD_BLOOD_UP	36/707	103/3773	5.79379e-05	0.0102116	0.00979063	22385/11848/77134/59013/70231/67844/50493/15384/192159/30795/12465/225363/56070/114663/14156/14718/18813/22352/18538/229877/14211/75062/67054/353172/12417/56150/12468/12785/18194/14719/67834/64655/21399/104721/13627/97165	36
1.Linfantum	1	Linfantum	GSE10325_MYELOID_VS_LUPUS_MYELOID_UP	GSE10325_MYELOID_VS_LUPUS_MYELOID_UP	10/707	15/3773	6.0705e-05	0.0103303	0.00990449	12464/69719/20091/20102/67891/269261/109154/52398/75705/11837	10
1.Linfantum	1	Linfantum	GSE22886_UNSTIM_VS_IL2_STIM_NKCELL_DN	GSE22886_UNSTIM_VS_IL2_STIM_NKCELL_DN	39/707	116/3773	7.70273e-05	0.0119441	0.0114517	68278/21849/56275/12539/50493/15384/66413/19173/15526/14156/20867/14104/18813/108037/12469/57750/107508/22352/18538/21894/51797/50927/27407/67054/12466/17220/12468/66165/56403/11928/12571/59025/109154/212073/13360/15381/70052/21454/20226	39
1.Linfantum	1	Linfantum	GSE3565_CTRL_VS_LPS_INJECTED_SPLENOCYTES_DN	GSE3565_CTRL_VS_LPS_INJECTED_SPLENOCYTES_DN	25/707	63/3773	7.74488e-05	0.0119441	0.0114517	270106/26961/228026/56040/56200/14694/12465/14104/27370/51797/11518/27999/67865/53610/68292/17319/13629/226757/18432/270685/16898/23983/54217/75705/11837	25
1.Linfantum	1	Linfantum	GSE39820_CTRL_VS_IL1B_IL6_CD4_TCELL_UP	GSE39820_CTRL_VS_IL1B_IL6_CD4_TCELL_UP	25/707	63/3773	7.74488e-05	0.0119441	0.0114517	12462/15481/17969/15384/30955/237823/13006/14104/20843/108147/16401/16403/109674/78894/70974/72584/67683/18194/11928/210293/11810/333433/319554/19043/12237	25
1.Linfantum	1	Linfantum	GSE2770_TGFB_AND_IL4_ACT_VS_ACT_CD4_TCELL_2H_UP	GSE2770_TGFB_AND_IL4_ACT_VS_ACT_CD4_TCELL_2H_UP	29/707	78/3773	8.63735e-05	0.0125369	0.0120201	270106/320632/77134/11566/50493/192159/20851/107508/20091/20104/57320/19988/11857/52163/70495/66085/320191/320011/19933/73826/19989/20116/75705/27367/57808/20068/319195/19942/20646	29
1.Linfantum	1	Linfantum	GSE32986_CURDLAN_LOWDOSE_VS_GMCSF_AND_CURDLAN_LOWDOSE_STIM_DC_DN	GSE32986_CURDLAN_LOWDOSE_VS_GMCSF_AND_CURDLAN_LOWDOSE_STIM_DC_DN	29/707	78/3773	8.63735e-05	0.0125369	0.0120201	12462/15481/26397/66521/67895/22367/217869/28114/15526/225363/12469/12304/107508/14130/67890/109674/24088/51797/433759/78894/14228/66427/78798/73158/15568/27979/53860/68479/66902	29
1.Linfantum	1	Linfantum	GSE3982_EOSINOPHIL_VS_BCELL_DN	GSE3982_EOSINOPHIL_VS_BCELL_DN	33/707	94/3773	0.00010662	0.0150334	0.0144138	22385/13433/13018/20103/69719/70231/237823/59054/22247/27374/108037/12334/98221/56456/20104/27407/27999/20102/22224/71609/20586/67891/227800/99982/20055/70699/18432/108645/19989/66317/27176/65111/67160	33
1.Linfantum	1	Linfantum	GSE3920_IFNB_VS_IFNG_TREATED_ENDOTHELIAL_CELL_UP	GSE3920_IFNB_VS_IFNG_TREATED_ENDOTHELIAL_CELL_UP	18/707	40/3773	0.00011777	0.0161443	0.0154789	217069/267019/54394/56532/12465/27374/27370/67427/67865/269261/74145/20085/19951/20042/18655/65019/114641/68193	18
1.Linfantum	1	Linfantum	GSE6674_ANTI_IGM_VS_PL2_3_STIM_BCELL_DN	GSE6674_ANTI_IGM_VS_PL2_3_STIM_BCELL_DN	33/707	95/3773	0.000134841	0.0179849	0.0172436	19386/108989/20810/69719/22027/15525/192159/28114/15526/21453/76303/14104/59026/108037/107508/57815/51886/26394/70025/353172/56445/234734/213827/101943/73158/12571/18432/59015/23983/27979/53860/66902/72322	33
1.Linfantum	1	Linfantum	GSE3982_MAST_CELL_VS_MAC_UP	GSE3982_MAST_CELL_VS_MAC_UP	24/707	62/3773	0.000170128	0.0219964	0.0210897	99412/20815/13018/20851/66354/52563/20168/20843/269536/101214/67865/20102/19826/11792/13016/19933/56086/18783/54217/67025/14251/57808/19941/66317	24
1.Linfantum	1	Linfantum	GSE13485_DAY3_VS_DAY7_YF17D_VACCINE_PBMC_UP	GSE13485_DAY3_VS_DAY7_YF17D_VACCINE_PBMC_UP	18/707	41/3773	0.000173832	0.0219964	0.0210897	27207/66409/75617/72047/67684/218490/107508/14359/67628/19988/66085/320011/20055/19989/66475/14544/22070/14376	18
1.Linfantum	1	Linfantum	GSE19401_PLN_VS_PEYERS_PATCH_FOLLICULAR_DC_UP	GSE19401_PLN_VS_PEYERS_PATCH_FOLLICULAR_DC_UP	23/707	59/3773	0.000204955	0.0246696	0.0236527	68275/27207/18476/77134/12330/71853/20851/94184/225160/58184/98193/229543/19055/75062/66085/53610/106529/108155/17995/75956/333433/75705/53860	23
1.Linfantum	1	Linfantum	GSE360_T_GONDII_VS_B_MALAYI_HIGH_DOSE_MAC_UP	GSE360_T_GONDII_VS_B_MALAYI_HIGH_DOSE_MAC_UP	23/707	59/3773	0.000204955	0.0246696	0.0236527	99412/13358/20174/17218/21849/20810/228026/11566/102866/56421/56070/114663/20833/70025/17220/269951/11933/17319/20194/195018/27979/19043/53607	23
1.Linfantum	1	Linfantum	GSE22886_NAIVE_CD8_TCELL_VS_DC_UP	GSE22886_NAIVE_CD8_TCELL_VS_DC_UP	19/707	45/3773	0.000215701	0.0253448	0.0243001	11991/76846/75617/11676/19921/20851/68135/67115/19988/19943/66085/13629/232989/22350/54217/19946/75705/57808/20054	19
1.Linfantum	1	Linfantum	GSE39820_CTRL_VS_TGFBETA3_IL6_IL23A_CD4_TCELL_UP	GSE39820_CTRL_VS_TGFBETA3_IL6_IL23A_CD4_TCELL_UP	24/707	63/3773	0.000227161	0.0260706	0.024996	12462/15481/15384/30795/110052/24010/56070/66286/319322/81898/109079/269536/12400/73699/108155/217718/26905/11810/140580/13211/59015/19646/19043/69922	24
1.Linfantum	1	Linfantum	GSE24574_BCL6_HIGH_VS_LOW_TFH_CD4_TCELL_UP	GSE24574_BCL6_HIGH_VS_LOW_TFH_CD4_TCELL_UP	22/707	56/3773	0.000246476	0.0276446	0.026505	19386/12122/267019/67903/13207/13682/20044/13669/14104/18600/19934/70719/223697/20116/19951/19946/53860/67025/20042/68436/114641/68052	22
1.Linfantum	1	Linfantum	GSE22886_NEUTROPHIL_VS_MONOCYTE_DN	GSE22886_NEUTROPHIL_VS_MONOCYTE_DN	43/707	139/3773	0.000288185	0.0316042	0.0303015	11991/12462/28088/20174/13433/53379/12505/68278/12464/75617/55944/12330/14694/319939/68045/94184/23825/13669/20088/12469/12334/107508/98221/67427/22275/71514/57320/13204/20901/19652/53610/56403/104721/107702/20194/53605/67025/19941/20115/66395/20383/65019/68052	43
1.Linfantum	1	Linfantum	GSE6259_FLT3L_INDUCED_33D1_POS_DC_VS_CD4_TCELL_DN	GSE6259_FLT3L_INDUCED_33D1_POS_DC_VS_CD4_TCELL_DN	24/707	64/3773	0.000300451	0.0319443	0.0306276	27207/11676/22367/69237/56070/59026/18813/68833/57815/67427/51797/433759/14208/19652/53610/16785/210293/269261/20085/27979/19941/56194/20054/70248	24
1.Linfantum	1	Linfantum	GSE29617_CTRL_VS_DAY3_TIV_FLU_VACCINE_PBMC_2008_UP	GSE29617_CTRL_VS_DAY3_TIV_FLU_VACCINE_PBMC_2008_UP	19/707	46/3773	0.000304232	0.0319443	0.0306276	66917/67465/19386/320632/67039/50527/19357/19387/13682/170791/269587/13204/68981/78798/72567/226562/66475/67040/18521	19
1.Linfantum	1	Linfantum	GSE3982_MAC_VS_BCELL_DN	GSE3982_MAC_VS_BCELL_DN	20/707	50/3773	0.000354157	0.036145	0.0346551	22385/77134/19921/67895/237823/12651/269536/50927/67891/16785/20382/19826/13016/269261/22350/212073/56086/195018/20042/67248	20
1.Linfantum	1	Linfantum	GSE3982_DC_VS_CENT_MEMORY_CD4_TCELL_DN	GSE3982_DC_VS_CENT_MEMORY_CD4_TCELL_DN	18/707	43/3773	0.000358886	0.036145	0.0346551	14007/99412/108989/56275/11676/21453/16401/12537/19988/101214/78781/73341/83701/54217/53860/22070/19941/67248	18
1.Linfantum	1	Linfantum	GSE22886_IGM_MEMORY_BCELL_VS_BM_PLASMA_CELL_UP	GSE22886_IGM_MEMORY_BCELL_VS_BM_PLASMA_CELL_UP	29/707	84/3773	0.000384174	0.0379179	0.036355	20852/20222/20403/66645/12465/229877/67427/50927/11857/16150/16785/70719/114741/71946/13627/269261/108645/72145/16898/56086/268449/67025/19941/20115/319195/19942/65019/114641/67248	29
1.Linfantum	1	Linfantum	GSE3565_DUSP1_VS_WT_SPLENOCYTES_DN	GSE3565_DUSP1_VS_WT_SPLENOCYTES_DN	24/707	65/3773	0.000393788	0.0381048	0.0365341	217069/26961/228026/19205/56200/12465/27370/108037/57750/19934/11518/269951/67865/68292/13629/18432/270685/16801/20085/23983/54217/75705/11837/114641	24
1.Linfantum	1	Linfantum	GSE10239_NAIVE_VS_DAY4.5_EFF_CD8_TCELL_UP	GSE10239_NAIVE_VS_DAY4.5_EFF_CD8_TCELL_UP	25/707	69/3773	0.000418909	0.0392072	0.0375911	270106/16170/20852/20405/27207/76846/56040/267019/53319/19921/20044/98193/19934/269951/14109/75956/26451/195018/19951/54217/67025/19941/20115/319195/11837	25
1.Linfantum	1	Linfantum	GSE19888_ADENOSINE_A3R_INH_VS_TCELL_MEMBRANES_ACT_MAST_CELL_DN	GSE19888_ADENOSINE_A3R_INH_VS_TCELL_MEMBRANES_ACT_MAST_CELL_DN	17/707	40/3773	0.00042107	0.0392072	0.0375911	68294/21849/59013/267019/102866/65246/20044/23971/106529/11737/70435/140580/243819/236539/19646/23942/83796	17
1.Linfantum	1	Linfantum	GSE10239_NAIVE_VS_KLRG1INT_EFF_CD8_TCELL_UP	GSE10239_NAIVE_VS_KLRG1INT_EFF_CD8_TCELL_UP	22/707	58/3773	0.000442444	0.0404345	0.0387678	270106/108160/20852/20405/20340/27207/228026/11848/56040/19921/20044/170791/19934/67891/210293/226562/19989/26451/195018/19951/67025/20115	22
1.Linfantum	1	Linfantum	GSE6566_STRONG_VS_WEAK_DC_STIMULATED_CD4_TCELL_UP	GSE6566_STRONG_VS_WEAK_DC_STIMULATED_CD4_TCELL_UP	13/707	27/3773	0.000471099	0.0408052	0.0391232	192156/22027/110095/56421/19387/21453/54160/14228/14751/108911/67078/13360/245945	13
1.Linfantum	1	Linfantum	GSE24026_PD1_LIGATION_VS_CTRL_IN_ACT_TCELL_LINE_DN	GSE24026_PD1_LIGATION_VS_CTRL_IN_ACT_TCELL_LINE_DN	28/707	81/3773	0.000471307	0.0408052	0.0391232	68275/21849/13018/72198/22680/50493/98238/237823/12465/19387/27374/76303/108037/14660/109674/229877/14211/13204/17220/353172/20901/234366/234699/104721/107702/243819/27979/68052	28
1.Linfantum	1	Linfantum	GSE5589_UNSTIM_VS_45MIN_LPS_STIM_MACROPHAGE_UP	GSE5589_UNSTIM_VS_45MIN_LPS_STIM_MACROPHAGE_UP	28/707	81/3773	0.000471307	0.0408052	0.0391232	12462/20852/12505/68278/13026/20103/55944/67895/56421/56532/252870/27370/22352/66861/23971/51797/21753/56420/106529/93762/16785/15568/268396/230908/76808/56194/12237/67160	28
1.Linfantum	1	Linfantum	GSE22886_UNSTIM_VS_IL15_STIM_NKCELL_DN	GSE22886_UNSTIM_VS_IL15_STIM_NKCELL_DN	36/707	113/3773	0.000480269	0.0408643	0.0391798	13433/17218/19175/15384/66413/19173/12465/14156/20867/12566/18813/108037/12469/57750/107508/22352/107435/18538/51797/50927/67054/72151/12466/17220/56150/12468/22327/18194/73699/11928/70699/15568/59025/109154/21454/20226	36
1.Linfantum	1	Linfantum	GSE25123_WT_VS_PPARG_KO_MACROPHAGE_DN	GSE25123_WT_VS_PPARG_KO_MACROPHAGE_DN	35/707	110/3773	0.000589066	0.0492718	0.0472409	27207/26961/68278/19205/19175/56200/67895/69237/22375/12469/50927/12466/11857/14228/66165/20586/11933/56403/66870/20055/19896/27425/269261/19989/16898/68944/56086/319554/24015/100503670/57808/20823/70248/268373/68193	35
1.Linfantum	1	Linfantum	GSE12845_IGD_POS_BLOOD_VS_PRE_GC_TONSIL_BCELL_DN	GSE12845_IGD_POS_BLOOD_VS_PRE_GC_TONSIL_BCELL_DN	30/707	90/3773	0.000605635	0.0498134	0.0477601	13433/12122/53379/15481/54392/56200/319939/73046/19141/12465/14156/23825/17975/109079/14828/14211/67628/94181/71514/17220/56150/52163/20586/226562/59025/236539/52398/15289/11837/268373	30
1.Lmajor	1	Lmajor	GSE22886_UNSTIM_VS_IL2_STIM_NKCELL_DN	GSE22886_UNSTIM_VS_IL2_STIM_NKCELL_DN	49/761	116/3773	3.12824e-08	8.16839e-05	7.743e-05	13121/110750/68278/21849/56275/50493/15384/108156/13665/19173/27393/52009/15526/14156/20867/56454/14104/18813/108037/12469/15510/70247/17219/18538/21894/51797/50927/13200/27407/67054/12466/12468/66165/245474/320139/56403/71805/73192/105148/22146/59025/109154/15381/16907/23918/70052/21454/20226/93765	49
1.Lmajor	1	Lmajor	GSE2405_0H_VS_9H_A_PHAGOCYTOPHILUM_STIM_NEUTROPHIL_DN	GSE2405_0H_VS_9H_A_PHAGOCYTOPHILUM_STIM_NEUTROPHIL_DN	58/761	147/3773	3.30303e-08	8.16839e-05	7.743e-05	270106/66511/19182/27207/13690/76846/20103/15481/19921/15384/14694/13207/14569/15519/21881/12465/68135/20044/67115/18538/269523/20104/54709/19988/12785/26440/20102/67891/16785/69263/20382/66870/19656/66481/21371/19989/16898/26451/20116/18148/54217/268449/100503670/75705/19899/13681/27367/15381/19941/20115/68436/319195/27176/15289/11837/20383/65019/67248	58
1.Lmajor	1	Lmajor	GSE22886_NAIVE_CD4_TCELL_VS_12H_ACT_TH1_DN	GSE22886_NAIVE_CD4_TCELL_VS_12H_ACT_TH1_DN	45/761	106/3773	9.75603e-08	0.000124976	0.000118467	60315/28088/22385/16549/12301/70769/69077/53890/19072/108156/13665/19387/70223/14156/108037/12469/70247/109079/18538/56456/18786/108067/19181/12466/11938/56150/12468/20901/26440/18194/69263/73192/114741/19935/69608/233489/15568/231659/68944/108121/23918/70052/70021/67204/12995	45
1.Lmajor	1	Lmajor	GSE22886_UNSTIM_VS_IL15_STIM_NKCELL_DN	GSE22886_UNSTIM_VS_IL15_STIM_NKCELL_DN	47/761	113/3773	1.07262e-07	0.000124976	0.000118467	19182/110750/13433/17218/19175/15384/19184/108156/13665/19173/12465/27393/52009/14156/20867/12566/18813/108037/12469/15510/17219/14194/18538/51797/50927/67054/72151/12466/56150/12468/23996/18194/73192/105148/18971/70699/15568/59025/109154/50995/16907/269966/75221/21454/20226/93765/50497	47
1.Lmajor	1	Lmajor	GSE6269_FLU_VS_E_COLI_INF_PBMC_DN	GSE6269_FLU_VS_E_COLI_INF_PBMC_DN	24/761	42/3773	1.2634e-07	0.000124976	0.000118467	270106/235072/12505/53319/20103/55944/26397/218490/50934/20044/56449/66085/12857/67891/97541/13629/19989/14113/18521/100503670/75705/53605/27367/65019	24
1.Lmajor	1	Lmajor	GSE41978_KLRG1_HIGH_VS_LOW_EFFECTOR_CD8_TCELL_DN	GSE41978_KLRG1_HIGH_VS_LOW_EFFECTOR_CD8_TCELL_DN	42/761	98/3773	1.91951e-07	0.000158231	0.000149991	13018/76846/20103/15481/19921/52653/212627/13207/110052/20024/223601/15516/20044/17219/18538/20104/12331/19988/56449/20102/12857/22258/13629/69162/66481/22384/19989/16898/26451/14325/23983/100503670/19899/13681/27367/20115/68436/27176/15289/11837/65019/67248	42
1.Lmajor	1	Lmajor	GSE42088_UNINF_VS_LEISHMANIA_INF_DC_2H_DN	GSE42088_UNINF_VS_LEISHMANIA_INF_DC_2H_DN	37/761	84/3773	4.55465e-07	0.000321819	0.000305059	270106/20198/227720/27207/76846/18301/19921/14694/218490/21881/68135/20088/66141/67115/21346/21753/19988/66085/67891/13629/19896/14109/19933/19989/26451/14113/20116/97165/19951/54217/268449/75705/19941/20115/319195/27176/20383	37
1.Lmajor	1	Lmajor	GSE1460_INTRATHYMIC_T_PROGENITOR_VS_NAIVE_CD4_TCELL_CORD_BLOOD_UP	GSE1460_INTRATHYMIC_T_PROGENITOR_VS_NAIVE_CD4_TCELL_CORD_BLOOD_UP	42/761	103/3773	9.9029e-07	0.000612247	0.000580362	56463/22385/11848/59013/70231/67844/50493/15384/192159/30795/12465/225363/14156/18813/17219/18538/229877/14211/67054/108014/26965/353172/12417/56150/12468/12785/56505/18194/14719/67834/50797/64655/21399/104721/97165/98258/13681/12488/70351/23918/74326/12995	42
1.Lmajor	1	Lmajor	GSE42088_UNINF_VS_LEISHMANIA_INF_DC_4H_DN	GSE42088_UNINF_VS_LEISHMANIA_INF_DC_4H_DN	33/761	74/3773	1.37115e-06	0.000753522	0.00071428	270106/67465/27207/76846/26397/20868/14694/20384/218490/68135/20044/20088/66141/20684/12334/66085/20102/56445/14109/19933/19989/26451/20116/97165/18521/19951/75705/19899/19941/20115/68436/20383/67248	33
1.Lmajor	1	Lmajor	GSE24026_PD1_LIGATION_VS_CTRL_IN_ACT_TCELL_LINE_DN	GSE24026_PD1_LIGATION_VS_CTRL_IN_ACT_TCELL_LINE_DN	35/761	81/3773	1.62971e-06	0.000806052	0.000764075	68275/110750/21849/13018/72198/18141/50493/104184/98238/237823/12465/19387/70223/76303/108037/15510/17219/228410/109674/229877/14211/13204/231329/353172/53421/20901/245474/71805/54004/234366/104721/105148/18971/27979/15469	35
1.Lmajor	1	Lmajor	GSE24634_TREG_VS_TCONV_POST_DAY10_IL4_CONVERSION_UP	GSE24634_TREG_VS_TCONV_POST_DAY10_IL4_CONVERSION_UP	30/761	67/3773	3.76205e-06	0.00168869	0.00160075	27267/19046/18141/21917/30795/108156/69237/212880/13361/18813/108037/17219/63913/12334/228410/67134/14211/433759/72151/74122/12400/69305/69263/59025/109154/23983/97165/67204/93765/14269	30
1.Lmajor	1	Lmajor	GSE41978_ID2_KO_VS_ID2_KO_AND_BIM_KO_KLRG1_LOW_EFFECTOR_CD8_TCELL_DN	GSE41978_ID2_KO_VS_ID2_KO_AND_BIM_KO_KLRG1_LOW_EFFECTOR_CD8_TCELL_DN	46/761	122/3773	4.09712e-06	0.00168869	0.00160075	270106/68275/11544/27207/20103/66384/19921/14694/13207/20384/15519/18458/15516/20044/170750/20104/19988/53421/20102/14719/12866/67891/16785/22258/13629/66870/14109/22384/26451/20116/12631/268449/100503670/19899/13681/27367/15381/19941/20115/68436/16907/319195/15289/12237/11837/65019	46
1.Lmajor	1	Lmajor	GSE10239_NAIVE_VS_DAY4.5_EFF_CD8_TCELL_DN	GSE10239_NAIVE_VS_DAY4.5_EFF_CD8_TCELL_DN	35/761	84/3773	4.49775e-06	0.00171122	0.0016221	17218/68278/14084/107513/13361/72692/16906/107272/14156/53893/26754/109079/14211/100088/70025/72151/11938/56150/69202/56449/110379/20430/69263/20382/234663/218138/59025/109154/68944/50995/97165/76890/66317/26442/15469	35
1.Lmajor	1	Lmajor	GSE32986_UNSTIM_VS_CURDLAN_LOWDOSE_STIM_DC_UP	GSE32986_UNSTIM_VS_CURDLAN_LOWDOSE_STIM_DC_UP	34/761	81/3773	5.06528e-06	0.00178949	0.0016963	56463/13121/19386/66525/68988/19166/67895/67332/103573/237823/20024/12465/67832/52009/12304/16181/20619/67134/51886/74255/11938/14228/66165/23988/78798/101943/227659/17463/268396/27979/52398/66902/21969/15469	34
1.Lmajor	1	Lmajor	GSE28237_FOLLICULAR_VS_EARLY_GC_BCELL_DN	GSE28237_FOLLICULAR_VS_EARLY_GC_BCELL_DN	36/761	88/3773	5.46518e-06	0.00180205	0.0017082	235072/12505/11566/18141/54401/71780/56200/66997/98238/18107/110052/18458/107272/76303/15510/55989/11800/14359/67103/74255/18221/11938/26965/12468/56505/67865/18194/56445/213827/19656/70699/78885/270685/97165/27979/21454	36
1.Lmajor	1	Lmajor	GSE43863_TH1_VS_LY6C_INT_CXCR5POS_MEMORY_CD4_TCELL_UP	GSE43863_TH1_VS_LY6C_INT_CXCR5POS_MEMORY_CD4_TCELL_UP	35/761	86/3773	8.4838e-06	0.00250253	0.0023722	67811/19060/13358/20174/12505/20810/12301/17969/71701/15519/67832/72117/225363/209318/18034/15510/15463/108147/140858/13684/70568/51797/108067/27407/12466/56505/57296/66165/67834/101943/76938/21354/15568/16907/67204	35
1.Lmajor	1	Lmajor	GSE2405_0H_VS_24H_A_PHAGOCYTOPHILUM_STIM_NEUTROPHIL_UP	GSE2405_0H_VS_24H_A_PHAGOCYTOPHILUM_STIM_NEUTROPHIL_UP	52/761	147/3773	8.60149e-06	0.00250253	0.0023722	270106/27207/13690/19185/76846/18301/20103/15481/19921/14694/14569/15387/21881/20024/68135/20044/68059/67115/67628/20104/54709/19988/26440/20102/19171/67891/16785/67674/66481/21371/19989/16898/26451/20116/56086/18148/54217/268449/100503670/75705/229279/19899/27367/15381/19941/20115/68436/319195/27176/11837/65019/67248	52
1.Lmajor	1	Lmajor	GSE12845_IGD_POS_BLOOD_VS_PRE_GC_TONSIL_BCELL_DN	GSE12845_IGD_POS_BLOOD_VS_PRE_GC_TONSIL_BCELL_DN	36/761	90/3773	1.00634e-05	0.00276519	0.00262118	13433/53379/232910/15481/56200/319939/170930/13361/12465/19877/107321/14156/23825/56454/170750/109079/227753/14211/67628/94181/71514/56150/56505/20586/76499/218236/18971/226562/59025/236539/52398/71835/75221/15289/11837/70021	36
1.Lmajor	1	Lmajor	GAUCHER_PBMC_YF_VAX_STAMARIL_UNKNOWN_AGE_7DY_DN	GAUCHER_PBMC_YF_VAX_STAMARIL_UNKNOWN_AGE_7DY_DN	35/761	87/3773	1.15142e-05	0.00299732	0.00284122	270106/20103/78294/218490/18458/20044/20088/67115/63913/21346/20104/66073/66085/20102/67891/13629/26905/19896/14109/19989/14113/20116/18521/100503670/75705/53605/19899/27367/20068/27176/223978/11837/65019/67248/20646	35
1.Lmajor	1	Lmajor	GSE41867_LCMV_ARMSTRONG_VS_CLONE13_DAY6_EFFECTOR_CD8_TCELL_DN	GSE41867_LCMV_ARMSTRONG_VS_CLONE13_DAY6_EFFECTOR_CD8_TCELL_DN	32/761	77/3773	1.23687e-05	0.00305877	0.00289948	12462/110750/56418/66420/14084/69077/69878/50493/64934/108156/69237/15516/225363/21453/14156/76308/20867/15510/140858/76501/18538/100088/14228/233802/20947/66427/64655/73158/70699/319554/19704/23918	32
1.Lmajor	1	Lmajor	GSE20715_0H_VS_48H_OZONE_LUNG_DN	GSE20715_0H_VS_48H_OZONE_LUNG_DN	31/761	74/3773	1.39408e-05	0.00315225	0.00298808	67781/66917/17218/12301/15481/67895/103573/15516/12211/14229/107272/14156/20867/170750/14104/18813/15510/228410/14359/13684/15502/51797/50927/12466/56403/16898/109154/12475/16881/21969/245945	31
1.Lmajor	1	Lmajor	GSE22886_UNSTIM_VS_STIM_MEMORY_TCELL_DN	GSE22886_UNSTIM_VS_STIM_MEMORY_TCELL_DN	43/761	116/3773	1.40213e-05	0.00315225	0.00298808	20810/27756/232910/68988/70769/15481/69077/24070/69878/98238/22375/13361/72117/27393/107272/108147/229363/433702/18786/51797/27407/13204/12466/14228/93762/19684/67834/73192/110109/70699/15568/24061/17215/97165/27979/108121/16907/74326/70052/12237/21969/15469/50497	43
1.Lmajor	1	Lmajor	GSE15930_NAIVE_VS_48H_IN_VITRO_STIM_CD8_TCELL_DN	GSE15930_NAIVE_VS_48H_IN_VITRO_STIM_CD8_TCELL_DN	45/761	124/3773	1.67072e-05	0.00359277	0.00340566	66590/20174/27756/68988/21917/103573/15525/13494/98238/19179/14450/72692/15526/225363/107272/23825/14104/15510/70247/13167/27054/53317/14211/94181/50927/353172/56150/56449/110379/26440/71805/108155/19656/18971/17463/230908/17357/97165/27979/24015/66317/75221/26442/18226/50497	45
1.Lmajor	1	Lmajor	GSE1460_INTRATHYMIC_T_PROGENITOR_VS_NAIVE_CD4_TCELL_ADULT_BLOOD_UP	GSE1460_INTRATHYMIC_T_PROGENITOR_VS_NAIVE_CD4_TCELL_ADULT_BLOOD_UP	31/761	75/3773	1.92841e-05	0.00397414	0.00376717	19185/19166/15384/12465/14156/18813/108147/17219/228410/11800/108067/27407/12466/353172/12417/56150/56449/18194/15161/108150/20586/67834/101943/73158/17357/24015/13681/70351/75221/12995/15469	31
1.Lmajor	1	Lmajor	GSE15750_DAY6_VS_DAY10_TRAF6KO_EFF_CD8_TCELL_UP	GSE15750_DAY6_VS_DAY10_TRAF6KO_EFF_CD8_TCELL_UP	23/761	49/3773	2.01696e-05	0.00399035	0.00378254	16563/13361/14229/107272/14156/17219/13007/18538/14211/67103/18786/72151/56150/71805/70699/75786/17215/22350/97165/16881/52398/93765/18000	23
1.Lmajor	1	Lmajor	GSE36826_NORMAL_VS_STAPH_AUREUS_INF_SKIN_UP	GSE36826_NORMAL_VS_STAPH_AUREUS_INF_SKIN_UP	34/761	86/3773	2.38523e-05	0.00449216	0.00425821	67781/66511/19182/56418/27207/53379/68278/56275/17254/19046/11566/23970/18738/50493/15387/107321/70247/51886/433702/21753/74122/22185/26440/12866/20382/78816/20416/67040/67475/229279/74326/12237/26442/19192	34
1.Lmajor	1	Lmajor	GSE19401_UNSTIM_VS_RETINOIC_ACID_STIM_FOLLICULAR_DC_DN	GSE19401_UNSTIM_VS_RETINOIC_ACID_STIM_FOLLICULAR_DC_DN	29/761	69/3773	2.45225e-05	0.00449216	0.00425821	15162/238799/28000/170750/18034/108037/15463/70247/227753/18033/14211/76299/269523/67602/26440/16202/13209/67891/16987/225326/20382/69608/216443/22384/26451/17357/52398/23918/65019	29
1.Lmajor	1	Lmajor	GSE22886_NAIVE_CD4_TCELL_VS_48H_ACT_TH1_DN	GSE22886_NAIVE_CD4_TCELL_VS_48H_ACT_TH1_DN	39/761	104/3773	2.59661e-05	0.00451575	0.00428057	67951/28088/20174/66420/217715/53379/17218/22196/24070/67332/13665/15526/107047/20867/56454/12566/70247/109079/69178/51797/54709/19181/70025/11938/353172/57296/26440/69305/69263/15568/230908/17215/208643/56305/68944/97165/108121/26446/18226	39
1.Lmajor	1	Lmajor	SCHERER_PBMC_YF_VAX_AGE_18_40YO_4_TO_7DY_DN	SCHERER_PBMC_YF_VAX_AGE_18_40YO_4_TO_7DY_DN	45/761	126/3773	2.67009e-05	0.00451575	0.00428057	270106/12462/68879/27207/320632/52551/66480/20103/14694/78294/19184/20384/218490/20044/21453/20104/19988/12468/53421/66085/20102/65114/16785/97541/22324/13629/113868/19896/66481/21371/16898/78317/28295/20469/54217/268449/100503670/75705/19899/27367/20115/20068/27176/15289/67248	45
1.Lmajor	1	Lmajor	GSE14415_TCONV_VS_FOXP3_KO_INDUCED_TREG_UP	GSE14415_TCONV_VS_FOXP3_KO_INDUCED_TREG_UP	33/761	83/3773	2.73903e-05	0.00451575	0.00428057	67465/11544/11566/23970/223723/104458/56200/15525/64934/19184/104184/107513/212880/14229/15526/225363/23825/18813/108037/15510/140858/11800/228359/229363/18786/233908/56445/104721/17184/110109/432508/76890/18000	33
1.Lmajor	1	Lmajor	GSE43863_TH1_VS_TFH_MEMORY_CD4_TCELL_UP	GSE43863_TH1_VS_TFH_MEMORY_CD4_TCELL_UP	34/761	87/3773	3.17674e-05	0.00506844	0.00480448	70465/13358/20174/20810/12301/27041/26397/71780/56193/13665/69237/15519/72117/15526/225363/14104/15510/15463/13684/108067/100088/12466/57296/56445/67398/67958/321022/19039/73192/105148/70699/17252/14269/18000	34
1.Lmajor	1	Lmajor	GSE9006_TYPE_1_VS_TYPE_2_DIABETES_PBMC_AT_DX_UP	GSE9006_TYPE_1_VS_TYPE_2_DIABETES_PBMC_AT_DX_UP	42/761	116/3773	3.41414e-05	0.00527698	0.00500216	68294/15170/66420/53379/21849/68988/69878/53313/15387/21881/22122/15526/28000/23825/76308/12304/19231/227753/20833/19383/67898/108014/54161/22185/233908/53610/106529/19171/23837/23988/234366/68035/20227/104418/17357/12631/20469/54217/67511/23918/70248/224903	42
1.Lmajor	1	Lmajor	GSE3982_MEMORY_CD4_TCELL_VS_TH2_DN	GSE3982_MEMORY_CD4_TCELL_VS_TH2_DN	35/761	91/3773	3.62912e-05	0.00543928	0.00515601	110750/56275/11676/19175/66997/108156/19173/15516/14156/20867/12566/18813/12304/17219/14194/20833/27054/14211/433702/269523/50927/70025/56792/353172/56150/12468/56449/57296/432508/18783/24015/14251/23918/67204/12995	35
1.Lmajor	1	Lmajor	GSE22886_NEUTROPHIL_VS_MONOCYTE_DN	GSE22886_NEUTROPHIL_VS_MONOCYTE_DN	48/761	139/3773	3.9645e-05	0.00576718	0.00546683	12462/28088/20174/13433/53379/12505/68278/55944/22123/69878/67332/103573/14694/319939/13494/78294/19184/18107/68045/15516/70223/23825/20088/12469/12334/98221/170718/71514/13204/20901/26440/19652/53610/75717/56403/69162/104721/208643/56048/53605/13681/19941/20115/20383/65019/239217/15469/18226	48
1.Lmajor	1	Lmajor	GSE6674_ANTI_IGM_VS_PL2_3_STIM_BCELL_DN	GSE6674_ANTI_IGM_VS_PL2_3_STIM_BCELL_DN	36/761	95/3773	4.09107e-05	0.00578127	0.00548019	19386/20810/69719/22027/15525/192159/110960/67832/15526/70223/21453/76303/56454/14104/59026/108037/22145/56348/51886/70025/353172/56445/213827/101943/73192/19656/73158/110109/18432/22019/59015/23983/27979/66902/72322/67204	36
1.Lmajor	1	Lmajor	GSE3982_NEUTROPHIL_VS_TH2_DN	GSE3982_NEUTROPHIL_VS_TH2_DN	32/761	81/3773	4.21158e-05	0.00578625	0.00548491	67951/110750/53379/22321/19166/24070/104458/53817/69878/64934/237823/108156/170762/19387/15526/107047/23825/23943/66642/67628/70025/27407/69202/66085/67891/21399/71770/22019/18783/19951/100503670/56351	32
1.Lmajor	1	Lmajor	GSE13547_WT_VS_ZFX_KO_BCELL_ANTI_IGM_STIM_2H_UP	GSE13547_WT_VS_ZFX_KO_BCELL_ANTI_IGM_STIM_2H_UP	35/761	92/3773	4.75235e-05	0.00615799	0.00583729	66525/11566/56207/104458/21917/56200/103573/66997/104184/19179/72117/14229/23825/18813/26754/13167/21346/76501/56348/229363/18786/231329/56150/19652/245474/12866/104721/17215/56459/50995/432508/76890/15289/21454/18000	35
1.Lmajor	1	Lmajor	GSE6259_33D1_POS_DC_VS_CD4_TCELL_UP	GSE6259_33D1_POS_DC_VS_CD4_TCELL_UP	26/761	61/3773	4.82652e-05	0.00615799	0.00583729	20198/17218/19170/108156/212880/14229/20874/21681/18813/23943/17219/67628/51797/433759/56449/233908/19652/67891/321022/105148/18971/208643/57778/16881/15289/14269	26
1.Lmajor	1	Lmajor	GSE22432_MULTIPOTENT_PROGENITOR_VS_CDC_DN	GSE22432_MULTIPOTENT_PROGENITOR_VS_CDC_DN	33/761	85/3773	4.85567e-05	0.00615799	0.00583729	17218/69719/56193/21429/22367/13361/107047/18813/12469/14194/227753/16905/71514/108014/56505/53421/70974/233908/245474/93762/23837/338367/110109/233489/56305/16881/53605/229279/66902/12237/21454/53356/56351	33
1.Lmajor	1	Lmajor	GSE12845_NAIVE_VS_DARKZONE_GC_TONSIL_BCELL_DN	GSE12845_NAIVE_VS_DARKZONE_GC_TONSIL_BCELL_DN	37/761	100/3773	5.86881e-05	0.00725679	0.00687887	70465/110750/74351/217715/19185/19166/72198/56193/17449/108156/19179/66645/19173/52009/26754/108147/56348/69178/50927/66147/231329/12468/56505/57296/20947/66085/19171/23988/66870/68035/218138/20227/15568/22146/70248/21969/18000	37
1.Lmajor	1	Lmajor	GSE19401_NAIVE_VS_IMMUNIZED_MOUSE_PLN_FOLLICULAR_DC_UP	GSE19401_NAIVE_VS_IMMUNIZED_MOUSE_PLN_FOLLICULAR_DC_UP	34/761	90/3773	7.1924e-05	0.00846991	0.00802881	217069/20198/12540/15388/17164/26397/50493/14569/15516/30948/20867/20684/12334/16905/18033/54709/71514/13204/78781/23996/233908/20102/20382/19896/74145/69608/22384/17357/22350/229279/14251/11837/224903/20383	34
1.Lmajor	1	Lmajor	GSE42021_TREG_PLN_VS_CD24INT_TREG_THYMUS_UP	GSE42021_TREG_PLN_VS_CD24INT_TREG_THYMUS_UP	34/761	90/3773	7.1924e-05	0.00846991	0.00802881	70465/68473/59013/19046/27041/50493/13207/69237/15519/15387/16648/20874/15510/55989/15463/16181/67890/18033/51797/21753/22323/20430/50790/230908/208643/229096/17357/12475/18783/20823/21969/93765/239217/18000	34
1.Lmajor	1	Lmajor	GSE37532_VISCERAL_ADIPOSE_TISSUE_VS_LN_DERIVED_PPARG_KO_TCONV_CD4_TCELL_UP	GSE37532_VISCERAL_ADIPOSE_TISSUE_VS_LN_DERIVED_PPARG_KO_TCONV_CD4_TCELL_UP	34/761	91/3773	9.31787e-05	0.0104991	0.00995233	20848/12540/19170/19166/18738/17449/27393/15516/21681/12566/18813/17219/12334/20833/69178/18033/51797/56150/56505/20901/213827/67891/71805/69263/104721/70699/17215/50995/16881/52398/20226/23942/93765/66200	34
1.Lmajor	1	Lmajor	GSE3565_CTRL_VS_LPS_INJECTED_SPLENOCYTES_DN	GSE3565_CTRL_VS_LPS_INJECTED_SPLENOCYTES_DN	26/761	63/3773	9.34008e-05	0.0104991	0.00995233	270106/22321/56200/14694/12465/14104/66642/51797/11518/22323/67865/53610/13629/18432/270685/24061/16898/14113/23983/54217/75705/19899/13681/12488/11837/53356	26
1.Lmajor	1	Lmajor	GSE2770_IL12_AND_TGFB_ACT_VS_ACT_CD4_TCELL_48H_DN	GSE2770_IL12_AND_TGFB_ACT_VS_ACT_CD4_TCELL_48H_DN	32/761	84/3773	9.7078e-05	0.0106699	0.0101143	16211/20810/69077/18738/69237/268656/72935/66645/52009/15526/18813/68059/15510/55989/108147/11800/27054/229363/67628/51797/192292/353172/53421/233802/50790/245474/66870/104721/230908/59015/56459/432508	32
1.Lmajor	1	Lmajor	GSE9006_HEALTHY_VS_TYPE_2_DIABETES_PBMC_AT_DX_UP	GSE9006_HEALTHY_VS_TYPE_2_DIABETES_PBMC_AT_DX_UP	41/761	117/3773	0.000100038	0.0107562	0.0101961	68294/60315/13358/66420/68988/18301/69878/15387/218490/21881/13449/17886/224105/15526/12304/13167/227753/20833/19383/71514/108014/54161/22185/66085/19652/53610/19171/23837/15932/234366/20227/104418/232989/22384/17357/23983/12631/67511/74326/70248/224903	41
1.Lmajor	1	Lmajor	GSE3720_UNSTIM_VS_PMA_STIM_VD2_GAMMADELTA_TCELL_UP	GSE3720_UNSTIM_VS_PMA_STIM_VD2_GAMMADELTA_TCELL_UP	33/761	88/3773	0.000108556	0.0113957	0.0108022	56463/76846/19921/12465/55989/98221/67054/56792/56505/67865/233802/245474/67891/16785/19896/14109/270685/24061/16898/14113/23983/19951/54217/268449/19899/27367/216869/20042/23918/11837/21454/65019/67248	33
1.Lmajor	1	Lmajor	GSE25123_WT_VS_PPARG_KO_MACROPHAGE_DN	GSE25123_WT_VS_PPARG_KO_MACROPHAGE_DN	39/761	110/3773	0.000110593	0.0113957	0.0108022	27207/68278/19166/19175/56200/67895/78294/19184/69237/14569/22375/110960/15516/12469/15510/19231/50927/19181/231329/12466/14228/66165/20586/56403/321022/66870/19896/19989/16898/210711/68944/56086/56048/319554/24015/100503670/26442/20823/70248	39
1.Lmajor	1	Lmajor	GSE2124_CTRL_VS_LYMPHOTOXIN_BETA_TREATED_MLN_UP	GSE2124_CTRL_VS_LYMPHOTOXIN_BETA_TREATED_MLN_UP	20/761	44/3773	0.000123378	0.0124537	0.0118051	19921/18458/12211/19877/20044/20104/19988/66085/20102/12857/12866/72567/226562/19989/26451/100503670/19899/19941/20115/319195	20
1.Lmajor	1	Lmajor	GSE12366_GC_VS_MEMORY_BCELL_UP	GSE12366_GC_VS_MEMORY_BCELL_UP	26/761	64/3773	0.000127804	0.0126424	0.011984	13433/27041/30955/22367/15387/16906/170750/21681/13167/11545/69178/71514/13204/11938/20901/20947/76938/15568/22384/22019/17215/22146/15382/56459/97165/20383	26
1.Lmajor	1	Lmajor	GSE32986_CURDLAN_LOWDOSE_VS_GMCSF_AND_CURDLAN_LOWDOSE_STIM_DC_DN	GSE32986_CURDLAN_LOWDOSE_VS_GMCSF_AND_CURDLAN_LOWDOSE_STIM_DC_DN	30/761	78/3773	0.000130494	0.0126554	0.0119963	12462/68988/15481/26397/67895/67332/22367/224105/15526/225363/12469/12304/67890/109674/24088/51797/433759/11938/78894/14228/66427/235661/78798/321022/16987/19656/73158/15568/27979/66902	30
1.Lmajor	1	Lmajor	GSE22432_MULTIPOTENT_PROGENITOR_VS_PDC_DN	GSE22432_MULTIPOTENT_PROGENITOR_VS_PDC_DN	31/761	82/3773	0.000146995	0.0139815	0.0132534	66511/19060/66590/21849/20639/69719/17969/56207/13495/110960/56454/70247/381314/67134/108067/54709/14208/108014/353172/20901/70974/110446/73825/218236/104418/268396/108911/56305/76890/108121/12237	31
1.Lmajor	1	Lmajor	GSE36392_EOSINOPHIL_VS_NEUTROPHIL_IL25_TREATED_LUNG_DN	GSE36392_EOSINOPHIL_VS_NEUTROPHIL_IL25_TREATED_LUNG_DN	34/761	93/3773	0.000153433	0.0143185	0.0135728	20198/15929/19060/217715/19072/64934/13494/12934/12465/11773/15516/15526/59026/18813/54160/15510/11545/269523/13200/70025/12468/23837/20586/67834/216443/107686/108911/109154/76890/27367/19941/20115/12488/68436	34
1.Lmajor	1	Lmajor	GSE26669_CTRL_VS_COSTIM_BLOCK_MLR_CD4_TCELL_UP	GSE26669_CTRL_VS_COSTIM_BLOCK_MLR_CD4_TCELL_UP	33/761	90/3773	0.000179453	0.0164365	0.0155806	56463/13121/28088/66525/13433/56275/80861/104458/69878/108156/13132/14450/19106/23825/20867/21681/12469/55989/70247/67134/27054/108067/66427/67834/71805/104721/21354/70435/110109/218138/67674/216443/672511	33
1.Lmajor	1	Lmajor	GSE12366_PLASMA_CELL_VS_MEMORY_BCELL_DN	GSE12366_PLASMA_CELL_VS_MEMORY_BCELL_DN	29/761	76/3773	0.000198328	0.0175166	0.0166043	20852/20111/18301/55944/20868/78294/20403/18458/17886/106326/20874/20619/18033/67628/53312/13204/22323/70974/108150/78816/338467/21371/26451/12631/19951/53605/319195/74326/672511	29
1.Lmajor	1	Lmajor	GSE3720_UNSTIM_VS_LPS_STIM_VD2_GAMMADELTA_TCELL_UP	GSE3720_UNSTIM_VS_LPS_STIM_VD2_GAMMADELTA_TCELL_UP	29/761	76/3773	0.000198328	0.0175166	0.0166043	76846/67039/13665/12465/108037/67115/26754/55989/56505/67865/66085/245474/67891/16785/19935/16898/20116/16881/19951/54217/268449/100503670/19899/27367/20042/23918/11837/65019/67248	29
1.Lmajor	1	Lmajor	GSE21927_SPLEEN_C57BL6_VS_4T1_TUMOR_BALBC_MONOCYTES_UP	GSE21927_SPLEEN_C57BL6_VS_4T1_TUMOR_BALBC_MONOCYTES_UP	36/761	102/3773	0.000224546	0.0194843	0.0184696	270106/52551/66480/20103/78294/18949/212880/218490/50934/18458/68135/20874/14359/13204/19988/66085/12857/67891/15932/13629/218236/107686/19933/19989/14113/20116/26416/57778/100503670/75705/19899/27367/20115/20068/319195/27176	36
1.Lmajor	1	Lmajor	GSE19941_IL10_KO_VS_IL10_KO_AND_NFKBP50_KO_LPS_AND_IL10_STIM_MACROPHAGE_DN	GSE19941_IL10_KO_VS_IL10_KO_AND_NFKBP50_KO_LPS_AND_IL10_STIM_MACROPHAGE_DN	28/761	73/3773	0.000230004	0.0196138	0.0185923	14248/13433/54401/27041/20773/15516/17158/107272/319322/23943/15510/70247/17219/109079/20833/56348/70568/11938/56150/108150/50797/70699/232989/17215/52398/319554/24015/71835	28
1.Lmajor	1	Lmajor	GSE17721_CTRL_VS_GARDIQUIMOD_24H_BMDC_DN	GSE17721_CTRL_VS_GARDIQUIMOD_24H_BMDC_DN	34/761	95/3773	0.000246593	0.020672	0.0195955	235072/67838/51792/19166/18141/104458/67844/15384/15525/13495/30955/98238/20334/74157/225160/18813/19070/66861/433702/76299/433759/18221/56041/14228/23996/213827/67674/105245/69608/12631/24015/76890/229279/67204	34
1.Lmajor	1	Lmajor	GSE21063_CTRL_VS_ANTI_IGM_STIM_BCELL_NFATC1_KO_16H_DN	GSE21063_CTRL_VS_ANTI_IGM_STIM_BCELL_NFATC1_KO_16H_DN	25/761	63/3773	0.000266821	0.0210113	0.019917	67465/66420/17254/234686/20868/192159/110960/286940/67115/70829/63913/69178/353172/70974/66085/75974/56445/69263/105148/66481/107686/26416/18521/268449/21770	25
1.Lmajor	1	Lmajor	GSE43863_NAIVE_VS_MEMORY_TFH_CD4_TCELL_D150_LCMV_DN	GSE43863_NAIVE_VS_MEMORY_TFH_CD4_TCELL_D150_LCMV_DN	25/761	63/3773	0.000266821	0.0210113	0.019917	70465/19060/13358/20174/12505/20810/12301/19072/69237/72117/225363/14104/53893/15510/15463/13684/51797/108067/100088/56505/57296/67834/70699/13681/67204	25
1.Lmajor	1	Lmajor	GSE21670_UNTREATED_VS_IL6_TREATED_STAT3_KO_CD4_TCELL_DN	GSE21670_UNTREATED_VS_IL6_TREATED_STAT3_KO_CD4_TCELL_DN	32/761	88/3773	0.000267632	0.0210113	0.019917	12462/20848/14792/20810/69719/70769/27041/56200/66687/15384/237823/69237/15516/16906/56454/12566/15510/108147/24128/51797/71514/67054/56505/73158/110109/70699/270685/208643/27979/14251/23918/74326	32
1.Lmajor	1	Lmajor	GSE24634_TEFF_VS_TCONV_DAY5_IN_CULTURE_UP	GSE24634_TEFF_VS_TCONV_DAY5_IN_CULTURE_UP	32/761	88/3773	0.000267632	0.0210113	0.019917	14084/12301/69077/66997/98238/18107/13665/13361/170762/67832/225160/16906/14156/20867/108037/229363/229877/14211/18786/54709/18221/100088/72151/56150/14719/56445/110446/19935/75786/22146/12237/15469	32
1.Lmajor	1	Lmajor	GSE15930_NAIVE_VS_48H_IN_VITRO_STIM_IFNAB_CD8_TCELL_DN	GSE15930_NAIVE_VS_48H_IN_VITRO_STIM_IFNAB_CD8_TCELL_DN	40/761	118/3773	0.000274034	0.0211777	0.0200748	12462/67465/66590/20174/27756/68988/18141/13494/104184/19179/16648/110960/14450/72692/20630/225363/56454/13167/14194/27054/53317/51886/14211/353172/15161/67958/71805/108155/104721/73158/105148/17463/216443/74551/230908/17357/56305/66317/75221/18000	40
1.Lmajor	1	Lmajor	GSE7400_CTRL_VS_CSF3_IN_VIVO_TREATED_PBMC_UP	GSE7400_CTRL_VS_CSF3_IN_VIVO_TREATED_PBMC_UP	25/761	64/3773	0.000355934	0.0270838	0.0256733	67781/66480/70769/15516/23943/15510/11545/69482/108067/245474/93762/67834/320528/17184/72567/67880/108645/59015/24015/100503670/27176/20823/56351/20383/20646	25
1.Lmajor	1	Lmajor	GSE3982_EFF_MEMORY_CD4_TCELL_VS_TH2_DN	GSE3982_EFF_MEMORY_CD4_TCELL_VS_TH2_DN	30/761	82/3773	0.000366596	0.0274725	0.0260418	67951/28088/110750/17218/56275/19166/69077/50493/21881/19173/18813/12304/13167/14194/56348/27054/433702/51797/71514/70025/56792/192196/22185/218138/18971/67674/15568/17357/18783/14853	30
1.Lmajor	1	Lmajor	GARCIA_PINERES_PBMC_HPV_16_L1_VLP_AGE_18_25YO_2MO_UP	GARCIA_PINERES_PBMC_HPV_16_L1_VLP_AGE_18_25YO_2MO_UP	34/761	97/3773	0.000387325	0.0283425	0.0268665	19166/56207/19072/67895/56193/66997/18107/69237/22375/19173/20024/110960/14450/16906/14156/16181/18538/24088/15441/70025/67054/56792/56150/56505/67834/78798/225326/69263/227659/18971/74551/319554/71835/26442	34
1.Lmajor	1	Lmajor	GSE26343_UNSTIM_VS_LPS_STIM_NFAT5_KO_MACROPHAGE_UP	GSE26343_UNSTIM_VS_LPS_STIM_NFAT5_KO_MACROPHAGE_UP	28/761	75/3773	0.000389667	0.0283425	0.0268665	13121/19386/67838/15481/19166/27041/104458/56193/104112/110960/67832/108147/24088/76299/18221/56792/56505/14228/233802/78798/16987/101943/17463/233489/268396/23983/27979/24015	28
1.Lmajor	1	Lmajor	GSE3565_DUSP1_VS_WT_SPLENOCYTES_POST_LPS_INJECTION_UP	GSE3565_DUSP1_VS_WT_SPLENOCYTES_POST_LPS_INJECTION_UP	26/761	68/3773	0.00040552	0.0290682	0.0275544	70465/270106/56463/20810/20103/223723/19921/108156/170762/68135/15526/18813/22185/245474/100710/19896/16898/56697/59015/18148/19951/54217/268449/19899/319195/11837	26
1.Lmajor	1	Lmajor	GSE12845_IGD_NEG_BLOOD_VS_DARKZONE_GC_TONSIL_BCELL_DN	GSE12845_IGD_NEG_BLOOD_VS_DARKZONE_GC_TONSIL_BCELL_DN	32/761	90/3773	0.000427447	0.0294549	0.027921	66511/110750/20111/66590/17218/216190/17449/237823/18949/19179/11545/66861/228410/69178/51886/13684/18033/50927/14208/353172/67865/67958/66870/68035/15568/22384/17357/22350/27979/16881/21969/18000	32
1.Lmajor	1	Lmajor	GSE3982_MEMORY_CD4_TCELL_VS_TH1_DN	GSE3982_MEMORY_CD4_TCELL_VS_TH1_DN	32/761	90/3773	0.000427447	0.0294549	0.027921	28088/110750/17218/69077/19175/66997/98238/108156/22367/22375/19173/15516/52009/20867/18813/17219/14211/15502/269523/50927/100088/70025/11938/353172/56150/56449/19171/19684/67834/71770/14251/12995	32
1.Lmajor	1	Lmajor	GSE41867_DAY6_EFFECTOR_VS_DAY30_EXHAUSTED_CD8_TCELL_LCMV_CLONE13_DN	GSE41867_DAY6_EFFECTOR_VS_DAY30_EXHAUSTED_CD8_TCELL_LCMV_CLONE13_DN	29/761	79/3773	0.000428782	0.0294549	0.027921	70465/20340/238799/11566/56207/71780/56200/59026/12566/20833/13684/20901/14228/66165/75717/56403/78798/321022/13629/105148/218138/105245/433375/230908/76890/71835/23918/66902/17252	29
1.Lmajor	1	Lmajor	GSE24102_GRANULOCYSTIC_MDSC_VS_NEUTROPHIL_DN	GSE24102_GRANULOCYSTIC_MDSC_VS_NEUTROPHIL_DN	30/761	83/3773	0.00046628	0.0310095	0.0293946	21849/20810/68988/70769/223723/56200/19184/50934/110960/27393/53382/83490/13167/11545/12334/66861/56348/27054/54709/19181/11938/56449/20430/208643/20116/56086/67511/66317/53356/56351	30
1.Lmajor	1	Lmajor	GSE11864_CSF1_VS_CSF1_PAM3CYS_IN_MAC_DN	GSE11864_CSF1_VS_CSF1_PAM3CYS_IN_MAC_DN	25/761	65/3773	0.000470221	0.0310095	0.0293946	66917/17164/67895/19179/16906/28000/319322/83490/21681/67890/107747/56449/110379/67602/50790/71805/16987/108911/17096/59025/13681/23918/23942/19192/18226	25
1.Lmajor	1	Lmajor	GSE7764_IL15_TREATED_VS_CTRL_NK_CELL_24H_UP	GSE7764_IL15_TREATED_VS_CTRL_NK_CELL_24H_UP	25/761	65/3773	0.000470221	0.0310095	0.0293946	67781/19060/13358/192156/16646/74157/21681/26754/108147/53317/18786/27407/245474/56403/105148/110109/15568/108911/230908/17215/69456/107976/56459/76890/50497	25
1.Lmajor	1	Lmajor	GSE6269_HEALTHY_VS_FLU_INF_PBMC_UP	GSE6269_HEALTHY_VS_FLU_INF_PBMC_UP	28/761	76/3773	0.000501282	0.0326229	0.0309239	270106/56463/235072/68988/22196/55944/13495/20384/16593/218490/68135/20044/59026/20947/66085/12857/67891/97541/101943/19896/14113/56086/100503670/27367/20042/319195/12237/65019	28
1.Lmajor	1	Lmajor	GSE32986_CURDLAN_HIGHDOSE_VS_GMCSF_AND_CURDLAN_HIGHDOSE_STIM_DC_DN	GSE32986_CURDLAN_HIGHDOSE_VS_GMCSF_AND_CURDLAN_HIGHDOSE_STIM_DC_DN	20/761	48/3773	0.000514931	0.033043	0.0313221	15162/15170/17164/19921/67332/66645/20024/18034/19271/24088/18033/433759/22323/20947/56445/67958/78798/227659/17357/14269	20
1.Lmajor	1	Lmajor	GSE3982_NEUTROPHIL_VS_NKCELL_DN	GSE3982_NEUTROPHIL_VS_NKCELL_DN	26/761	69/3773	0.000528924	0.033043	0.0313221	270106/67811/67998/104458/104184/16563/13449/170762/107047/12566/70247/170718/108067/433759/27407/67054/56505/69202/67865/66085/56403/16987/13629/105148/22350/20823	26
1.Lmajor	1	Lmajor	GSE40274_CTRL_VS_SATB1_TRANSDUCED_ACTIVATED_CD4_TCELL_DN	GSE40274_CTRL_VS_SATB1_TRANSDUCED_ACTIVATED_CD4_TCELL_DN	26/761	69/3773	0.000528924	0.033043	0.0313221	19386/17254/56207/104458/66687/13665/19173/14450/70223/107272/67890/18221/19181/245474/93762/321022/73192/227659/17184/73158/17463/216443/18432/231659/13681/19192	26
1.Lmajor	1	Lmajor	GSE22432_CONVENTIONAL_CDC_VS_PLASMACYTOID_PDC_UP	GSE22432_CONVENTIONAL_CDC_VS_PLASMACYTOID_PDC_UP	32/761	91/3773	0.000535328	0.033043	0.0313221	17218/22321/68988/69719/53817/21429/22367/16563/107047/14104/108147/16905/51797/18221/56505/53421/14228/233908/23988/66870/17215/59025/56305/16881/75705/53605/66902/12237/21454/53356/56351/93765	32
1.Lmajor	1	Lmajor	GSE27241_WT_VS_RORGT_KO_TH17_POLARIZED_CD4_TCELL_UP	GSE27241_WT_VS_RORGT_KO_TH17_POLARIZED_CD4_TCELL_UP	16/761	35/3773	0.000543787	0.033043	0.0313221	14084/21917/170930/21681/51886/14211/69305/16785/70699/75786/20416/80838/16881/56702/20042/67248	16
1.Lmajor	1	Lmajor	GSE21927_SPLEEN_C57BL6_VS_EL4_TUMOR_BALBC_MONOCYTES_DN	GSE21927_SPLEEN_C57BL6_VS_EL4_TUMOR_BALBC_MONOCYTES_DN	37/761	110/3773	0.000547821	0.033043	0.0313221	70465/67811/28088/66420/13690/15481/72198/223723/104458/69878/56200/69237/22375/52009/15526/107272/28000/12304/19070/381314/18033/50927/18221/14208/14228/57296/15161/245474/69305/16785/66870/236539/27979/66317/75221/12995/19192	37
1.Lmajor	1	Lmajor	GSE36476_CTRL_VS_TSST_ACT_40H_MEMORY_CD4_TCELL_OLD_DN	GSE36476_CTRL_VS_TSST_ACT_40H_MEMORY_CD4_TCELL_OLD_DN	33/761	95/3773	0.0005665	0.033758	0.0319999	12462/67951/19175/21917/319939/108156/22375/13361/19173/14450/52009/53382/14156/20867/14194/14211/433702/51797/18221/70025/14208/67054/72151/14719/69263/105148/75786/74551/433375/22146/16907/23918/75221	33
1.Lmajor	1	Lmajor	NAKAYA_PBMC_FLUARIX_FLUVIRIN_AGE_18_50YO_3DY_DN	NAKAYA_PBMC_FLUARIX_FLUVIRIN_AGE_18_50YO_3DY_DN	39/761	118/3773	0.000582032	0.0342706	0.0324858	67465/19386/320632/56275/12540/67039/56200/17449/14694/66997/18949/20024/18458/76303/55989/15463/71514/12537/192196/12417/67602/70974/233908/12857/67958/56403/108155/69162/234663/72567/74383/15382/27979/18521/229279/108121/66902/15289/18000	39
1.Lmajor	1	Lmajor	GSE9650_EFFECTOR_VS_MEMORY_CD8_TCELL_DN	GSE9650_EFFECTOR_VS_MEMORY_CD8_TCELL_DN	25/761	66/3773	0.000615445	0.0358117	0.0339467	17254/67145/13207/22367/14450/15516/15526/67115/67134/20104/19988/67865/20102/13209/15932/73158/19935/15382/14113/18148/100503670/12488/101706/67204/239217	25
1.Lmajor	1	Lmajor	GSE360_CTRL_VS_M_TUBERCULOSIS_MAC_UP	GSE360_CTRL_VS_M_TUBERCULOSIS_MAC_UP	32/761	92/3773	0.000666553	0.0383346	0.0363382	227720/20111/66590/20174/232910/192159/14569/22122/74157/23825/70247/11800/53317/20104/12537/11518/353172/22793/233802/20102/320139/12857/22324/234779/20416/27967/18148/100503670/216869/19317/239217/18000	32
1.Lmajor	1	Lmajor	GSE7509_FCGRIIB_VS_TNFA_IL1B_IL6_PGE_STIM_DC_UP	GSE7509_FCGRIIB_VS_TNFA_IL1B_IL6_PGE_STIM_DC_UP	38/761	115/3773	0.000685888	0.0389931	0.0369624	67811/16211/26395/20810/11848/223723/56200/14431/14694/13494/20334/15387/223601/11773/15516/107047/53382/21681/286940/108037/70247/13167/27054/53317/70568/433702/74255/27224/108067/54709/74340/56445/69263/71770/17463/50995/66317/11837	38
1.Lmajor	1	Lmajor	GSE42724_NAIVE_VS_B1_BCELL_DN	GSE42724_NAIVE_VS_B1_BCELL_DN	33/761	96/3773	0.000700903	0.0393939	0.0373424	270106/56463/66525/66480/20103/14694/64934/76308/14194/170718/20104/231329/67891/56403/16785/107686/19989/16898/14113/56086/235627/100503670/27367/19941/20115/20068/68436/16907/27176/23918/223978/21454/15469	33
1.Lmajor	1	Lmajor	GSE7568_IL4_TGFB_DEXAMETHASONE_VS_IL4_TGFB_TREATED_MACROPHAGE_UP	GSE7568_IL4_TGFB_DEXAMETHASONE_VS_IL4_TGFB_TREATED_MACROPHAGE_UP	31/761	89/3773	0.000784255	0.0435835	0.0413137	56463/68278/22321/238799/17254/72198/22123/19175/27041/104458/19072/64934/22375/15519/238831/70223/108037/12469/56348/51886/108067/14208/23996/211548/19935/105148/17463/231659/74383/208643/53356	31
1.Lmajor	1	Lmajor	GSE13485_CTRL_VS_DAY7_YF17D_VACCINE_PBMC_UP	GSE13485_CTRL_VS_DAY7_YF17D_VACCINE_PBMC_UP	21/761	53/3773	0.000837054	0.0460008	0.0436051	12462/55944/11846/218490/21881/68135/14359/20104/19988/66085/12857/67891/13629/19989/14113/20116/18521/100503670/75705/110911/27367	21
1.Lmajor	1	Lmajor	GSE6092_UNSTIM_VS_IFNG_STIM_ENDOTHELIAL_CELL_UP	GSE6092_UNSTIM_VS_IFNG_STIM_ENDOTHELIAL_CELL_UP	29/761	82/3773	0.000869239	0.0472446	0.0447841	70465/13121/19182/20848/14792/192156/22196/67145/15525/19184/21429/18107/107513/16646/14229/15526/108037/269523/56041/11938/353172/54161/70349/56445/73192/69456/52398/24015/13681	29
1.Lmajor	1	Lmajor	GSE46468_LUNG_INNATE_LYMPHOID_CELL_VS_SPLEEN_CD4_TCELL_DN	GSE46468_LUNG_INNATE_LYMPHOID_CELL_VS_SPLEEN_CD4_TCELL_DN	30/761	86/3773	0.000922727	0.0490732	0.0465175	67781/68473/20639/70769/11566/19175/50493/13494/13665/15519/16646/55989/15463/433702/12331/11938/20901/67602/22258/105148/229096/59025/56305/50995/24015/269966/21454/21969/93765/15469	30
1.Lmajor	1	Lmajor	GSE5679_CTRL_VS_RARA_AGONIST_AM580_TREATED_DC_UP	GSE5679_CTRL_VS_RARA_AGONIST_AM580_TREATED_DC_UP	30/761	86/3773	0.000922727	0.0490732	0.0465175	17218/68278/56275/20639/69719/19072/56193/98238/22375/13361/12465/52009/108037/67134/66642/51797/56792/72151/56505/66824/245474/19171/216443/18432/17215/52398/16907/71835/21454/18226	30
1.Lmexicana	1	Lmexicana	GSE2405_0H_VS_9H_A_PHAGOCYTOPHILUM_STIM_NEUTROPHIL_DN	GSE2405_0H_VS_9H_A_PHAGOCYTOPHILUM_STIM_NEUTROPHIL_DN	66/573	147/3773	1.35347e-18	6.65908e-15	6.3257e-15	12858/270106/22154/19182/27207/267019/75617/20103/15481/15254/15384/14694/26443/21881/68135/20044/109672/27370/67115/55949/18538/20091/22166/20104/22608/54709/16765/19988/12785/20102/68219/67891/16785/20382/20090/110323/19656/20055/27425/269261/66481/68028/20085/19989/16898/76808/20116/18148/68011/54217/100503670/19946/67025/13681/27367/22070/15381/20115/319195/27176/19942/15289/11837/20383/26837…	66
1.Lmexicana	1	Lmexicana	GSE2405_0H_VS_24H_A_PHAGOCYTOPHILUM_STIM_NEUTROPHIL_UP	GSE2405_0H_VS_24H_A_PHAGOCYTOPHILUM_STIM_NEUTROPHIL_UP	60/573	147/3773	1.32273e-14	3.25391e-11	3.091e-11	12858/270106/27207/19172/267019/75617/20103/15481/15254/14694/15387/21881/20024/68135/20044/27370/67115/55949/20091/67628/20104/22608/54709/19988/20102/245688/67891/16785/20090/110323/20055/27425/269261/66481/68028/20085/98758/19989/16898/76808/20116/56086/18148/68011/54217/100503670/19946/229279/67025/27367/22070/15381/20115/319195/27176/19942/11837/268373/17904/68193	60
1.Lmexicana	1	Lmexicana	GSE41978_KLRG1_HIGH_VS_LOW_EFFECTOR_CD8_TCELL_DN	GSE41978_KLRG1_HIGH_VS_LOW_EFFECTOR_CD8_TCELL_DN	45/573	98/3773	2.1171e-13	3.47204e-10	3.29822e-10	56040/267019/75617/20103/15481/52653/212627/110052/20024/223601/16913/20044/13669/27370/17219/208263/18538/20091/20104/12331/19988/20102/22258/20090/234594/20055/269261/66481/22384/20085/19989/16898/23983/100503670/67025/13681/27367/22070/20115/27176/19942/15289/11837/268373/68193	45
1.Lmexicana	1	Lmexicana	GAUCHER_PBMC_YF_VAX_STAMARIL_UNKNOWN_AGE_7DY_DN	GAUCHER_PBMC_YF_VAX_STAMARIL_UNKNOWN_AGE_7DY_DN	40/573	87/3773	4.67341e-12	5.74829e-09	5.46051e-09	270106/56040/267019/75617/20103/15254/218490/20044/20088/67115/55949/63913/21346/20091/67427/20104/66073/20102/67891/20090/50708/13627/19896/14109/227541/19989/20116/18521/100503670/19946/53605/67025/27367/22070/20068/27176/19942/223978/11837/68052	40
1.Lmexicana	1	Lmexicana	GSE42088_UNINF_VS_LEISHMANIA_INF_DC_2H_DN	GSE42088_UNINF_VS_LEISHMANIA_INF_DC_2H_DN	38/573	84/3773	3.02206e-11	2.97371e-08	2.82483e-08	270106/20198/27207/26961/267019/14694/218490/21881/68135/225027/20088/67115/21346/21753/19988/67891/20090/20055/19896/14109/19933/20194/19989/20116/97165/19951/54217/19946/67025/17938/20115/319195/27176/19942/20054/20383/68052/68193	38
1.Lmexicana	1	Lmexicana	GSE42088_UNINF_VS_LEISHMANIA_INF_DC_4H_DN	GSE42088_UNINF_VS_LEISHMANIA_INF_DC_4H_DN	34/573	74/3773	2.05068e-10	1.68156e-07	1.59737e-07	270106/67465/27207/26961/56040/267019/20868/14694/20384/218490/68135/20044/20088/19303/20102/56445/20090/20055/14109/20085/19933/19989/20116/97165/66656/18521/19951/19946/67025/17938/20115/19942/20383/68052	34
1.Lmexicana	1	Lmexicana	GSE41978_ID2_KO_VS_ID2_KO_AND_BIM_KO_KLRG1_LOW_EFFECTOR_CD8_TCELL_DN	GSE41978_ID2_KO_VS_ID2_KO_AND_BIM_KO_KLRG1_LOW_EFFECTOR_CD8_TCELL_DN	45/573	122/3773	1.74837e-09	1.22885e-06	1.16733e-06	12858/270106/22154/11544/27207/56040/267019/20103/14694/20384/20658/16913/20044/27370/20091/20104/22608/19988/53421/20102/18746/67891/16785/22258/20090/234699/20055/14109/269261/22384/20116/100503670/67025/13681/27367/22070/15381/20115/319195/19942/15289/12237/11837/268373/68193	45
1.Lmexicana	1	Lmexicana	GSE3720_UNSTIM_VS_PMA_STIM_VD2_GAMMADELTA_TCELL_UP	GSE3720_UNSTIM_VS_PMA_STIM_VD2_GAMMADELTA_TCELL_UP	36/573	88/3773	3.13744e-09	1.92953e-06	1.83293e-06	228026/56040/80898/28185/16913/27370/55949/98221/13722/67427/67054/56792/56505/67865/233802/67891/16785/13627/19896/14109/269261/270685/24061/16898/23983/19951/54217/19946/27367/216869/17938/20042/19942/11837/276770/68193	36
1.Lmexicana	1	Lmexicana	SCHERER_PBMC_YF_VAX_AGE_18_40YO_4_TO_7DY_DN	SCHERER_PBMC_YF_VAX_AGE_18_40YO_4_TO_7DY_DN	45/573	126/3773	5.74627e-09	3.14129e-06	2.98403e-06	270106/68137/27207/320632/52551/267019/66480/20103/21974/72318/110809/14694/19184/20384/218490/18810/20044/55949/16403/20091/20104/19988/53421/20102/192176/16785/16332/216156/19896/66481/68028/16898/76808/66656/20469/54217/100503670/67025/27367/20115/20068/27176/20054/15289/68052	45
1.Lmexicana	1	Lmexicana	ZAK_PBMC_MRKAD5_HIV_1_GAG_POL_NEF_AGE_20_50YO_1DY_DN	ZAK_PBMC_MRKAD5_HIV_1_GAG_POL_NEF_AGE_20_50YO_1DY_DN	68/573	231/3773	8.89967e-09	4.37864e-06	4.15942e-06	270106/320632/26961/12505/228026/56040/267019/66480/20103/69719/11676/21974/15254/14694/192159/20384/13723/50934/68135/208650/20044/286940/16403/98221/12368/67427/67628/101739/20104/63958/231329/19988/20102/245688/13209/67891/20382/20090/11792/50708/69071/20055/13627/269261/66481/227541/11534/20085/223697/80838/73830/18148/19951/100503670/19946/56702/53605/229279/67025/27367/319195/20054/15289/11…	68
1.Lmexicana	1	Lmexicana	GSE22886_NAIVE_BCELL_VS_NEUTROPHIL_UP	GSE22886_NAIVE_BCELL_VS_NEUTROPHIL_UP	35/573	90/3773	2.52164e-08	1.12786e-05	1.0714e-05	17216/27207/26961/68278/56040/75617/66480/20103/14694/225027/20044/20088/13437/59029/67427/20104/56792/19988/110446/12282/20055/20085/19933/15382/22350/18148/19946/53605/67025/20115/20068/27176/19942/20054/68052	35
1.Lmexicana	1	Lmexicana	GSE3565_DUSP1_VS_WT_SPLENOCYTES_POST_LPS_INJECTION_UP	GSE3565_DUSP1_VS_WT_SPLENOCYTES_POST_LPS_INJECTION_UP	29/573	68/3773	3.70482e-08	1.51897e-05	1.44293e-05	70465/270106/13726/26961/20810/228026/56040/267019/20103/80898/170762/68135/27370/18813/55949/11758/67427/22185/19896/16898/18148/19951/54217/66128/319195/19942/20054/11837/68193	29
1.Lmexicana	1	Lmexicana	GAUCHER_PBMC_YF_VAX_STAMARIL_UNKNOWN_AGE_3DY_DN	GAUCHER_PBMC_YF_VAX_STAMARIL_UNKNOWN_AGE_3DY_DN	24/573	52/3773	9.19498e-08	3.47995e-05	3.30573e-05	75617/20103/20044/55949/63913/67427/20104/66073/20102/67891/20090/50708/13627/14109/227541/20116/100503670/19946/27367/22070/19942/223978/11837/68052	24
1.Lmexicana	1	Lmexicana	GSE19401_NAIVE_VS_IMMUNIZED_MOUSE_PLN_FOLLICULAR_DC_UP	GSE19401_NAIVE_VS_IMMUNIZED_MOUSE_PLN_FOLLICULAR_DC_UP	32/573	90/3773	1.11491e-06	0.00039181	0.000372194	20198/20405/114584/15388/17164/12539/110829/50493/15254/104318/55949/20725/54709/71514/13204/78781/23996/233908/20102/74840/20382/15894/19896/74145/22384/17357/22350/73830/229279/14251/11837/20383	32
1.Lmexicana	1	Lmexicana	GSE21927_SPLEEN_C57BL6_VS_4T1_TUMOR_BALBC_MONOCYTES_UP	GSE21927_SPLEEN_C57BL6_VS_4T1_TUMOR_BALBC_MONOCYTES_UP	34/573	102/3773	2.813e-06	0.000922663	0.000876471	270106/52551/267019/66480/20103/72318/15254/18949/218490/50934/68135/55949/14359/20091/63958/57320/13204/19988/67891/27425/107686/19933/19989/20116/66656/57778/100503670/27367/22070/17938/20115/20068/319195/27176	34
1.Lmexicana	1	Lmexicana	GSE26343_UNSTIM_VS_LPS_STIM_MACROPHAGE_UP	GSE26343_UNSTIM_VS_LPS_STIM_MACROPHAGE_UP	27/573	73/3773	3.28429e-06	0.00100992	0.000959358	67873/68278/15481/67332/50493/30955/56421/28114/218490/13449/20024/14450/14130/11758/19177/16418/56792/11792/19656/18102/27425/19664/56086/18148/229279/53607/15469	27
1.Lmexicana	1	Lmexicana	GSE22886_NEUTROPHIL_VS_MONOCYTE_DN	GSE22886_NEUTROPHIL_VS_MONOCYTE_DN	42/573	139/3773	3.5605e-06	0.00103045	0.000978862	12858/20174/13433/53379/12505/68278/75617/67332/14694/319939/19184/68045/20462/225027/23825/13669/20088/11947/98221/170718/13722/67427/22608/22275/71514/57320/13204/17713/17992/20901/19652/53610/107702/20194/53605/67025/13681/20115/20383/68052/239217/15469	42
1.Lmexicana	1	Lmexicana	GSE2770_TGFB_AND_IL4_ACT_VS_ACT_CD4_TCELL_2H_UP	GSE2770_TGFB_AND_IL4_ACT_VS_ACT_CD4_TCELL_2H_UP	28/573	78/3773	4.27225e-06	0.00116775	0.00110929	270106/320632/77134/17991/11566/21974/50493/192159/18949/13135/55949/20091/20104/63958/57320/19988/11857/70495/70757/320011/19933/19989/20116/27367/20068/319195/19942/66200	28
1.Lmexicana	1	Lmexicana	GSE22886_NAIVE_TCELL_VS_DC_UP	GSE22886_NAIVE_TCELL_VS_DC_UP	25/573	66/3773	4.63008e-06	0.00119895	0.00113892	267019/75617/11676/20044/67115/55949/21753/19988/20090/14109/19933/15382/73830/66656/54217/100503670/19946/67025/27367/17938/20115/20068/319195/27176/20054	25
1.Lmexicana	1	Lmexicana	GSE41867_DAY6_VS_DAY8_LCMV_ARMSTRONG_EFFECTOR_CD8_TCELL_DN	GSE41867_DAY6_VS_DAY8_LCMV_ARMSTRONG_EFFECTOR_CD8_TCELL_DN	33/573	100/3773	5.06959e-06	0.00124712	0.00118468	15115/17216/66420/68278/22196/15481/53817/26893/67332/217869/223696/72692/14104/209318/23997/16418/26394/51796/18221/17713/67054/231872/17992/74840/223921/19656/18102/17215/56495/76936/68479/66128/67923	33
1.Lmexicana	1	Lmexicana	GSE12845_NAIVE_VS_PRE_GC_TONSIL_BCELL_DN	GSE12845_NAIVE_VS_PRE_GC_TONSIL_BCELL_DN	36/573	114/3773	5.95034e-06	0.00139408	0.00132429	12858/67781/22385/320632/20810/69719/26914/67332/319939/71853/19179/110052/12934/223601/20658/16913/15452/109079/59029/67628/101739/26445/17992/56505/16202/245688/69305/71679/83701/12475/56459/68011/76936/66317/21969/70021	36
1.Lmexicana	1	Lmexicana	GSE1460_INTRATHYMIC_T_PROGENITOR_VS_NAIVE_CD4_TCELL_CORD_BLOOD_UP	GSE1460_INTRATHYMIC_T_PROGENITOR_VS_NAIVE_CD4_TCELL_CORD_BLOOD_UP	33/573	103/3773	1.03942e-05	0.00225423	0.00214137	22154/22385/77134/59013/67844/50493/15384/192159/30795/26443/225363/14156/18813/17219/59029/18538/22166/101739/16765/63958/67054/108014/12417/12785/56505/18194/14457/21399/13627/97165/13681/70351/12995	33
1.Lmexicana	1	Lmexicana	GSE34205_HEALTHY_VS_FLU_INF_INFANT_PBMC_UP	GSE34205_HEALTHY_VS_FLU_INF_INFANT_PBMC_UP	27/573	77/3773	1.0538e-05	0.00225423	0.00214137	270106/26961/12505/56040/66480/20103/14694/19027/20044/55949/20091/63958/53610/67891/19933/19989/66656/19951/100503670/53605/22070/17938/20042/27176/19942/14853/66200	27
1.Lmexicana	1	Lmexicana	GSE22432_PDC_VS_TGFB1_TREATEDCOMMON_DC_PROGENITOR_UP	GSE22432_PDC_VS_TGFB1_TREATEDCOMMON_DC_PROGENITOR_UP	33/573	104/3773	1.30841e-05	0.00268224	0.00254796	15115/22154/20926/66420/17218/226646/17991/66397/98238/28114/170762/20024/20462/58184/69482/18538/13684/20218/13204/67054/67865/67683/16785/110323/70699/56495/236539/18521/18148/68479/56351/20383/67923	33
1.Lmexicana	1	Lmexicana	GSE22432_CONVENTIONAL_CDC_VS_PLASMACYTOID_PDC_UP	GSE22432_CONVENTIONAL_CDC_VS_PLASMACYTOID_PDC_UP	30/573	91/3773	1.40386e-05	0.00276279	0.00262448	17218/22321/69719/21974/26572/53817/15254/16563/13723/17217/14104/23997/15452/51797/18221/56505/53421/11857/233908/74840/216156/320011/66399/17215/56305/11491/53605/66902/12237/56351	30
1.Lmexicana	1	Lmexicana	GSE14000_TRANSLATED_RNA_VS_MRNA_DC_DN	GSE14000_TRANSLATED_RNA_VS_MRNA_DC_DN	25/573	70/3773	1.55719e-05	0.00294667	0.00279915	27207/26961/56040/267019/75617/20103/14694/20044/55949/58184/20104/22608/67891/16785/269261/19933/66656/19951/54217/19946/67025/20042/319195/11837/68052	25
1.Lmexicana	1	Lmexicana	GSE24634_TREG_VS_TCONV_POST_DAY10_IL4_CONVERSION_UP	GSE24634_TREG_VS_TCONV_POST_DAY10_IL4_CONVERSION_UP	24/573	67/3773	2.17688e-05	0.00396676	0.00376817	22154/17216/19172/114584/19046/21917/15254/30795/69237/13361/18813/108037/12370/17219/63913/228410/230257/433759/72151/74122/69305/19664/23983/97165	24
1.Lmexicana	1	Lmexicana	GSE12366_GC_VS_MEMORY_BCELL_UP	GSE12366_GC_VS_MEMORY_BCELL_UP	23/573	64/3773	3.04222e-05	0.00534561	0.00507799	17216/13433/26914/30955/15387/17217/16906/13669/15452/13167/59029/13589/71514/13204/20901/70757/15568/22384/17215/15382/56459/97165/20383	23
1.Lmexicana	1	Lmexicana	GSE42724_NAIVE_VS_B1_BCELL_DN	GSE42724_NAIVE_VS_B1_BCELL_DN	30/573	96/3773	4.50442e-05	0.00764199	0.0072594	270106/26961/66480/20103/14694/64934/13194/55949/170718/20104/231329/192176/67891/16785/118451/11792/320011/27425/107686/19989/16898/73830/56086/100503670/27367/20115/20068/27176/223978/15469	30
1.Lmexicana	1	Lmexicana	GSE32164_ALTERNATIVELY_ACT_M2_VS_CMYC_INHIBITED_MACROPHAGE_DN	GSE32164_ALTERNATIVELY_ACT_M2_VS_CMYC_INHIBITED_MACROPHAGE_DN	24/573	71/3773	6.48837e-05	0.0106409	0.0101082	13121/12028/13361/13723/21881/13135/67832/14450/16906/107272/27370/13167/20619/22166/72151/67865/19652/50790/11792/23983/319554/68479/268373/15469	24
1.Lmexicana	1	Lmexicana	GSE3565_CTRL_VS_LPS_INJECTED_SPLENOCYTES_DN	GSE3565_CTRL_VS_LPS_INJECTED_SPLENOCYTES_DN	22/573	63/3773	7.49343e-05	0.0118928	0.0112974	270106/26961/228026/22321/56040/14694/14104/27370/55949/51797/22323/67865/53610/18102/18432/270685/24061/16898/23983/54217/13681/11837	22
1.Lmexicana	1	Lmexicana	GSE24671_CTRL_VS_BAKIMULC_INFECTED_MOUSE_SPLENOCYTES_DN	GSE24671_CTRL_VS_BAKIMULC_INFECTED_MOUSE_SPLENOCYTES_DN	16/573	39/3773	8.08735e-05	0.0124343	0.0118118	270106/56040/20103/11846/50934/18810/27370/11947/78781/270084/269261/19664/270110/19951/54217/239217	16
1.Lmexicana	1	Lmexicana	GSE25088_WT_VS_STAT6_KO_MACROPHAGE_IL4_STIM_DN	GSE25088_WT_VS_STAT6_KO_MACROPHAGE_IL4_STIM_DN	17/573	43/3773	8.47321e-05	0.0124651	0.011841	67951/13433/56040/26914/21917/26443/13361/17219/18538/22166/22608/67054/15161/75786/236539/97165/15289	17
1.Lmexicana	1	Lmexicana	GSE22886_UNSTIM_VS_IL15_STIM_NKCELL_DN	GSE22886_UNSTIM_VS_IL15_STIM_NKCELL_DN	33/573	113/3773	8.6141e-05	0.0124651	0.011841	19182/17216/13433/17218/19175/26572/15384/19184/13665/66413/19173/17217/14156/12566/18813/108037/17219/59029/18538/51797/17713/67054/72151/23996/30926/18194/74840/69071/18102/70699/15568/68011/269966	33
1.Lmexicana	1	Lmexicana	GSE2124_CTRL_VS_LYMPHOTOXIN_BETA_TREATED_MLN_UP	GSE2124_CTRL_VS_LYMPHOTOXIN_BETA_TREATED_MLN_UP	17/573	44/3773	0.000118966	0.0163347	0.0155169	12858/75617/105847/20044/20091/20104/19988/20102/14457/110323/20055/72567/19989/100503670/22070/20115/319195	17
1.Lmexicana	1	Lmexicana	GSE25123_WT_VS_PPARG_KO_MACROPHAGE_DN	GSE25123_WT_VS_PPARG_KO_MACROPHAGE_DN	32/573	110/3773	0.000119522	0.0163347	0.0155169	27207/26961/68278/19172/19175/67895/15254/19184/69237/223696/55949/22608/14105/26445/231329/11857/13032/321022/14225/20055/18102/19896/27425/269261/19989/16898/56086/319554/100503670/268373/16434/68193	32
1.Lmexicana	1	Lmexicana	GSE6259_33D1_POS_DC_VS_CD4_TCELL_UP	GSE6259_33D1_POS_DC_VS_CD4_TCELL_UP	21/573	61/3773	0.000137837	0.0179421	0.0170438	20198/17218/26914/64099/14229/16913/18813/17219/67628/51797/433759/233908/19652/245688/12367/67891/321022/13016/545030/57778/15289	21
1.Lmexicana	1	Lmexicana	GSE31082_DN_VS_CD4_SP_THYMOCYTE_UP	GSE31082_DN_VS_CD4_SP_THYMOCYTE_UP	26/573	83/3773	0.000138577	0.0179421	0.0170438	67781/22321/20103/11566/28106/67895/15254/237823/13361/20024/225027/13006/13669/68215/67337/433759/73078/108014/105245/75786/270685/76808/23983/73830/76936/68479	26
1.Lmexicana	1	Lmexicana	GSE3982_NKCELL_VS_TH2_DN	GSE3982_NKCELL_VS_TH2_DN	23/573	70/3773	0.000150568	0.0186348	0.0177019	17218/26914/19175/110809/26572/67332/319939/19184/15387/68045/19173/11947/22099/18538/192196/68219/74840/15894/66399/22350/18783/68011/12237	23
1.Lmexicana	1	Lmexicana	GSE14908_RESTING_VS_HDM_STIM_CD4_TCELL_ATOPIC_PATIENT_UP	GSE14908_RESTING_VS_HDM_STIM_CD4_TCELL_ATOPIC_PATIENT_UP	25/573	79/3773	0.000155053	0.0186348	0.0177019	11544/19172/15481/52653/110052/67199/16906/13194/12566/55949/20833/54709/433759/73078/233802/67683/245688/68219/14225/105245/16898/230249/13681/71835/27176	25
1.Lmexicana	1	Lmexicana	GSE13485_CTRL_VS_DAY7_YF17D_VACCINE_PBMC_UP	GSE13485_CTRL_VS_DAY7_YF17D_VACCINE_PBMC_UP	19/573	53/3773	0.00015529	0.0186348	0.0177019	77134/11846/218490/21881/68135/55949/14359/20104/63958/19988/67891/20055/19989/20116/18521/100503670/67025/27367/17938	19
1.Lmexicana	1	Lmexicana	GSE23398_WT_VS_IL2_KO_CD4_TCELL_SCURFY_MOUSE_DN	GSE23398_WT_VS_IL2_KO_CD4_TCELL_SCURFY_MOUSE_DN	24/573	75/3773	0.000172779	0.0202398	0.0192265	22230/20639/267019/17969/21974/67345/71853/13723/68045/68135/72512/98221/20619/14359/20091/67891/227541/232989/19989/73830/76936/19317/223255/11837	24
1.Lmexicana	1	Lmexicana	GSE22432_CDC_VS_COMMON_DC_PROGENITOR_DN	GSE22432_CDC_VS_COMMON_DC_PROGENITOR_DN	26/573	85/3773	0.000213863	0.0232354	0.0220722	21974/53817/15254/19027/13361/13723/225363/28000/14104/18813/15452/56456/51797/14105/18221/53421/11857/233908/245688/74840/105245/11491/56086/53605/12237/22630	26
1.Lmexicana	1	Lmexicana	GSE3720_UNSTIM_VS_LPS_STIM_VD2_GAMMADELTA_TCELL_UP	GSE3720_UNSTIM_VS_LPS_STIM_VD2_GAMMADELTA_TCELL_UP	24/573	76/3773	0.000217242	0.0232354	0.0220722	26961/228026/13665/16913/108037/67115/55949/67427/56505/67865/67891/16785/269261/20085/16898/20116/19951/54217/100503670/19946/27367/20042/19942/11837	24
1.Lmexicana	1	Lmexicana	GSE6269_HEALTHY_VS_FLU_INF_PBMC_UP	GSE6269_HEALTHY_VS_FLU_INF_PBMC_UP	24/573	76/3773	0.000217242	0.0232354	0.0220722	270106/77134/22196/20384/218490/68135/20044/55949/13437/20091/67891/101943/99982/19896/223697/76808/73830/56086/100503670/27367/20042/319195/12237/68193	24
1.Lmexicana	1	Lmexicana	GSE7460_CTRL_VS_TGFB_TREATED_ACT_TREG_UP	GSE7460_CTRL_VS_TGFB_TREATED_ACT_TREG_UP	24/573	76/3773	0.000217242	0.0232354	0.0220722	13121/68278/56207/21917/15384/66397/13665/19179/13361/13723/56532/107272/15452/76299/101739/71514/231872/66427/19656/11534/270685/17215/229279/239217	24
1.Lmexicana	1	Lmexicana	GSE45837_WT_VS_GFI1_KO_PDC_DN	GSE45837_WT_VS_GFI1_KO_PDC_DN	32/573	114/3773	0.000248917	0.0258224	0.0245296	12858/17218/17991/59022/19175/26893/19184/56421/66890/11564/108037/23997/13167/54709/53323/67151/19988/233908/192176/71679/110323/18102/107686/98758/223697/56459/73830/56086/20115/101706/69713/15469	32
1.Lmexicana	1	Lmexicana	GSE20727_CTRL_VS_DNFB_ALLERGEN_TREATED_DC_DN	GSE20727_CTRL_VS_DNFB_ALLERGEN_TREATED_DC_DN	20/573	59/3773	0.000251925	0.0258224	0.0245296	56040/75617/66480/19046/11676/68135/13437/20091/67427/56792/22258/269261/18148/100503670/67025/20115/319195/27176/19942/68193	20
1.Lmexicana	1	Lmexicana	GSE22886_NAIVE_TCELL_VS_NEUTROPHIL_UP	GSE22886_NAIVE_TCELL_VS_NEUTROPHIL_UP	35/573	129/3773	0.000266802	0.0267891	0.025448	68278/75617/19184/69237/68045/20462/225027/23825/19177/98221/12848/170718/13722/22608/433759/71514/17713/21753/20901/245688/110446/21399/20382/71679/107702/17215/223697/56459/53605/76936/67025/53607/12237/20383/15469	35
1.Lmexicana	1	Lmexicana	GSE9006_TYPE_1_DIABETES_AT_DX_VS_4MONTH_POST_DX_PBMC_DN	GSE9006_TYPE_1_DIABETES_AT_DX_VS_4MONTH_POST_DX_PBMC_DN	20/573	60/3773	0.00032538	0.0320174	0.0304144	267019/66480/54397/15254/55949/67865/20090/234594/20055/19896/269261/107686/19933/20194/73830/100503670/27176/19942/68052/68193	20
1.Lmexicana	1	Lmexicana	GSE32986_CURDLAN_LOWDOSE_VS_GMCSF_AND_CURDLAN_LOWDOSE_STIM_DC_DN	GSE32986_CURDLAN_LOWDOSE_VS_GMCSF_AND_CURDLAN_LOWDOSE_STIM_DC_DN	24/573	78/3773	0.000337448	0.0325538	0.030924	15481/67895/67332/217869/28114/225363/56529/14130/11758/16418/67890/109674/24088/51797/433759/78894/66427/321022/118451/19656/73158/15568/68479/66902	24
1.Lmexicana	1	Lmexicana	GSE13547_WT_VS_ZFX_KO_BCELL_ANTI_IGM_STIM_2H_UP	GSE13547_WT_VS_ZFX_KO_BCELL_ANTI_IGM_STIM_2H_UP	27/573	92/3773	0.000345556	0.0326949	0.031058	15115/98053/11566/56207/21917/19179/13723/17217/72117/14229/23825/18813/58184/13167/21346/22608/16765/26445/231329/14489/19652/17215/66882/56459/53607/15289/19082	27
1.Lmexicana	1	Lmexicana	GSE28237_FOLLICULAR_VS_EARLY_GC_BCELL_DN	GSE28237_FOLLICULAR_VS_EARLY_GC_BCELL_DN	26/573	88/3773	0.000394845	0.0366535	0.0348185	12505/54397/11566/21974/98238/94186/110052/107272/12370/58184/11800/14359/20091/74255/18221/66681/56505/67865/18194/12367/56445/19656/70699/270685/97165/276770	26
1.Lmexicana	1	Lmexicana	GSE15330_MEGAKARYOCYTE_ERYTHROID_PROGENITOR_VS_PRO_BCELL_DN	GSE15330_MEGAKARYOCYTE_ERYTHROID_PROGENITOR_VS_PRO_BCELL_DN	24/573	79/3773	0.000417038	0.0379968	0.0360945	20639/110809/71853/28185/67199/16906/18538/67337/109674/63958/18220/245688/14225/105245/108911/226432/276846/97165/15381/223978/15289/20383/22630/68193	24
1.Lmexicana	1	Lmexicana	GSE1460_INTRATHYMIC_T_PROGENITOR_VS_NAIVE_CD4_TCELL_ADULT_BLOOD_UP	GSE1460_INTRATHYMIC_T_PROGENITOR_VS_NAIVE_CD4_TCELL_ADULT_BLOOD_UP	23/573	75/3773	0.000471733	0.0421987	0.040086	15384/56274/17217/13194/14156/18813/17219/228410/11800/12417/18194/15161/11737/101943/69071/73158/11534/17357/13681/70351/12995/22630/15469	23
1.Lmexicana	1	Lmexicana	GSE3982_EOSINOPHIL_VS_BCELL_DN	GSE3982_EOSINOPHIL_VS_BCELL_DN	27/573	94/3773	0.000505325	0.0443964	0.0421738	22385/13433/20103/69719/80861/212627/237823/13665/13361/59054/108037/98221/56456/20104/20102/67891/74840/99982/20055/70699/66481/18432/17215/108645/19989/66317/27176	27
1.Lmexicana	1	Lmexicana	GSE12845_IGD_POS_BLOOD_VS_PRE_GC_TONSIL_BCELL_DN	GSE12845_IGD_POS_BLOOD_VS_PRE_GC_TONSIL_BCELL_DN	26/573	90/3773	0.000580413	0.0488481	0.0464026	13433/53379/15481/110809/319939/19141/13361/14156/23825/109079/67628/94181/71514/231872/56505/12367/74840/18102/66399/226432/236539/71835/15289/11837/70021/268373	26
1.Lmexicana	1	Lmexicana	GSE14415_TCONV_VS_FOXP3_KO_INDUCED_TREG_DN	GSE14415_TCONV_VS_FOXP3_KO_INDUCED_TREG_DN	23/573	76/3773	0.000582173	0.0488481	0.0464026	17216/67895/98238/19179/223601/72117/67199/12566/18813/11947/58184/17219/59029/11800/228359/16765/27784/17215/66882/56459/56702/53607/71835	23
1.Lmexicana	1	Lmexicana	GSE40274_CTRL_VS_FOXP3_AND_XBP1_TRANSDUCED_ACTIVATED_CD4_TCELL_UP	GSE40274_CTRL_VS_FOXP3_AND_XBP1_TRANSDUCED_ACTIVATED_CD4_TCELL_UP	19/573	58/3773	0.00058578	0.0488481	0.0464026	17216/67873/67332/56421/14104/13167/20833/16765/18221/67054/15161/12282/18102/70699/18432/67078/56258/80838/56702	19
2.Lmajor	2	Lmajor	ZAK_PBMC_MRKAD5_HIV_1_GAG_POL_NEF_AGE_20_50YO_1DY_DN	ZAK_PBMC_MRKAD5_HIV_1_GAG_POL_NEF_AGE_20_50YO_1DY_DN	24/137	231/3773	1.75281e-06	0.00725665	0.00725665	16170/26961/267019/20742/16341/72416/16403/18019/57815/12368/67427/27050/245688/223691/20055/329877/68298/269261/66475/73830/20740/67025/229663/68193	24
2.Lmajor	2	Lmajor	GSE2405_0H_VS_24H_A_PHAGOCYTOPHILUM_STIM_NEUTROPHIL_UP	GSE2405_0H_VS_24H_A_PHAGOCYTOPHILUM_STIM_NEUTROPHIL_UP	17/137	147/3773	1.64685e-05	0.0340897	0.0340897	19172/267019/75617/16341/22608/27050/245688/101314/20055/269261/67803/76808/66475/67025/114641/73112/68193	17
2.Lmajor	2	Lmajor	GSE14000_TRANSLATED_RNA_VS_MRNA_DC_DN	GSE14000_TRANSLATED_RNA_VS_MRNA_DC_DN	11/137	70/3773	3.34141e-05	0.0461115	0.0461115	26961/267019/75617/268490/58184/22608/68991/27050/223691/269261/67025	11
2.Lmexicana	2	Lmexicana	GSE24026_PD1_LIGATION_VS_CTRL_IN_ACT_TCELL_LINE_DN	GSE24026_PD1_LIGATION_VS_CTRL_IN_ACT_TCELL_LINE_DN	28/395	81/3773	3.37683e-09	1.63878e-05	1.63012e-05	68275/110750/26554/50492/13018/68015/13859/72198/18141/12465/19387/27374/107029/76303/15510/14660/229877/14211/107271/353172/245474/71805/12461/104721/230815/105148/243819/27979	28
2.Lmexicana	2	Lmexicana	GSE22886_UNSTIM_VS_IL2_STIM_NKCELL_DN	GSE22886_UNSTIM_VS_IL2_STIM_NKCELL_DN	33/395	116/3773	3.44542e-08	8.36032e-05	8.31617e-05	75751/110750/108156/27393/76737/52009/15526/20867/18453/12469/15510/57750/70247/27407/12466/27053/12468/245474/56403/71805/12461/105148/59025/212073/16907/23918/74838/20826/70052/233726/21454/20226/93765	33
2.Lmexicana	2	Lmexicana	GSE17721_CTRL_VS_GARDIQUIMOD_24H_BMDC_DN	GSE17721_CTRL_VS_GARDIQUIMOD_24H_BMDC_DN	24/395	95/3773	2.56088e-05	0.0397118	0.039502	235072/67838/70767/18141/104458/15525/20334/100037258/15163/225160/110355/66861/433702/14228/22224/213827/12461/67674/69608/19247/24015/11308/229663/67204	24
2.Lmexicana	2	Lmexicana	GSE4984_GALECTIN1_VS_LPS_STIM_DC_DN	GSE4984_GALECTIN1_VS_LPS_STIM_DC_DN	18/395	62/3773	3.68317e-05	0.0397118	0.039502	110750/12122/21762/27267/70231/104458/15525/217337/66244/108156/15547/15516/71745/18453/229363/19181/216443/68705	18
2.Lmexicana	2	Lmexicana	GSE22886_NAIVE_TCELL_VS_NEUTROPHIL_UP	GSE22886_NAIVE_TCELL_VS_NEUTROPHIL_UP	29/395	129/3773	4.09147e-05	0.0397118	0.039502	68275/99412/72198/54138/55944/140740/22027/73046/109801/72416/212307/107045/72199/12469/17975/14827/77038/229363/75062/70316/12461/104721/57376/19247/212073/56048/19941/20226/70248	29
2.Lmexicana	2	Lmexicana	GSE15930_NAIVE_VS_48H_IN_VITRO_STIM_IFNAB_CD8_TCELL_DN	GSE15930_NAIVE_VS_48H_IN_VITRO_STIM_IFNAB_CD8_TCELL_DN	27/395	118/3773	5.45717e-05	0.0412229	0.0410052	12462/18141/50912/13494/67684/16648/110960/71745/107045/27054/51886/14211/107271/353172/14381/71805/108155/104721/105148/216443/74551/230908/70361/11983/28035/75221/18000	27
2.Lmexicana	2	Lmexicana	GSE2770_UNTREATED_VS_ACT_CD4_TCELL_2H_DN	GSE2770_UNTREATED_VS_ACT_CD4_TCELL_2H_DN	20/395	76/3773	6.54075e-05	0.0412229	0.0410052	224897/12462/54138/22123/50912/13494/108156/21787/27393/57750/53872/245877/19181/245474/234734/104721/329877/66988/70361/28035	20
2.Lmexicana	2	Lmexicana	GSE22886_UNSTIM_VS_IL15_STIM_NKCELL_DN	GSE22886_UNSTIM_VS_IL15_STIM_NKCELL_DN	26/395	113/3773	6.79545e-05	0.0412229	0.0410052	110750/108156/12465/27393/76737/52009/20867/12469/15510/57750/12466/27053/56150/12468/22327/73699/12461/105148/59025/16907/75221/233726/21454/20226/93765/50497	26
7.Linfantum	7	Linfantum	GSE18281_CORTICAL_VS_MEDULLARY_THYMOCYTE_UP	GSE18281_CORTICAL_VS_MEDULLARY_THYMOCYTE_UP	21/221	90/3773	2.38909e-08	9.41836e-05	8.79603e-05	98053/93692/16365/76737/19106/16913/66141/80752/71586/76299/27056/66663/74840/19039/15894/21817/98999/17357/12475/12010/20335	21
7.Linfantum	7	Linfantum	GSE22886_CTRL_VS_LPS_24H_DC_DN	GSE22886_CTRL_VS_LPS_24H_DC_DN	17/221	63/3773	5.55209e-08	9.41836e-05	8.79603e-05	14936/108124/19696/19106/16913/18034/66141/71586/21985/22166/15502/76959/19039/15894/69550/17357/109032	17
7.Linfantum	7	Linfantum	ZAK_PBMC_MRKAD5_HIV_1_GAG_POL_NEF_AGE_20_50YO_1DY_UP	ZAK_PBMC_MRKAD5_HIV_1_GAG_POL_NEF_AGE_20_50YO_1DY_UP	52/221	423/3773	6.03483e-08	9.41836e-05	8.79603e-05	15277/15162/108124/114584/67680/18611/13058/24070/14081/93692/75805/18753/30940/19106/66905/16913/12978/65221/66141/20725/17970/71586/229003/15502/76959/52822/27056/19277/66824/270084/19039/547253/100121/227659/54445/15894/21817/98999/110854/17096/69550/72075/12475/232413/12018/74039/19889/223978/17118/109032/672511/17972	52
7.Linfantum	7	Linfantum	GSE34392_ST2_KO_VS_WT_DAY8_LCMV_EFFECTOR_CD8_TCELL_DN	GSE34392_ST2_KO_VS_WT_DAY8_LCMV_EFFECTOR_CD8_TCELL_DN	16/221	62/3773	2.74153e-07	0.000320897	0.000299693	14081/16648/50934/65221/18034/80752/18187/21346/56792/22323/547253/227659/21817/98999/17357/17972	16
7.Linfantum	7	Linfantum	GSE42021_TREG_PLN_VS_CD24LO_TREG_THYMUS_DN	GSE42021_TREG_PLN_VS_CD24LO_TREG_THYMUS_DN	15/221	59/3773	8.11144e-07	0.000759556	0.000709367	18451/76737/19106/16913/66141/20725/71586/320139/19039/100121/54445/69550/72075/12010/109032	15
7.Linfantum	7	Linfantum	GSE9601_NFKB_INHIBITOR_VS_PI3K_INHIBITOR_TREATED_HCMV_INF_MONOCYTE_DN	GSE9601_NFKB_INHIBITOR_VS_PI3K_INHIBITOR_TREATED_HCMV_INF_MONOCYTE_DN	13/221	46/3773	1.21728e-06	0.000886873	0.000828272	15277/15162/13058/16365/65221/63913/71586/19039/100121/98999/17357/72075/12475	13
7.Linfantum	7	Linfantum	GSE37533_PPARG1_FOXP3_VS_FOXP3_TRANSDUCED_CD4_TCELL_PIOGLITAZONE_TREATED_UP	GSE37533_PPARG1_FOXP3_VS_FOXP3_TRANSDUCED_CD4_TCELL_PIOGLITAZONE_TREATED_UP	16/221	69/3773	1.32595e-06	0.000886873	0.000828272	15277/108124/18648/30940/19106/16913/65221/66141/71586/100121/54445/69550/72075/56048/12010/109032	16
7.Linfantum	7	Linfantum	GSE22935_UNSTIM_VS_24H_MBOVIS_BCG_STIM_MACROPHAGE_DN	GSE22935_UNSTIM_VS_24H_MBOVIS_BCG_STIM_MACROPHAGE_DN	14/221	57/3773	2.99913e-06	0.00175524	0.00163926	15162/26433/59045/50934/14319/107260/226849/71586/71934/15502/27056/72075/12475/109032	14
7.Linfantum	7	Linfantum	GSE2770_TGFB_AND_IL4_ACT_VS_ACT_CD4_TCELL_2H_DN	GSE2770_TGFB_AND_IL4_ACT_VS_ACT_CD4_TCELL_2H_DN	16/221	74/3773	3.57993e-06	0.00186236	0.0017393	108124/114584/71361/30940/19106/66141/71586/229003/76959/56792/100121/54445/98999/69550/19889/109032	16
7.Linfantum	7	Linfantum	GSE26343_UNSTIM_VS_LPS_STIM_NFAT5_KO_MACROPHAGE_DN	GSE26343_UNSTIM_VS_LPS_STIM_NFAT5_KO_MACROPHAGE_DN	12/221	45/3773	6.21513e-06	0.00289458	0.00270332	15162/14081/16648/16365/18034/19277/22323/227659/15894/17210/17357/12475	12
7.Linfantum	7	Linfantum	GSE21546_WT_VS_SAP1A_KO_DP_THYMOCYTES_UP	GSE21546_WT_VS_SAP1A_KO_DP_THYMOCYTES_UP	15/221	69/3773	6.80059e-06	0.00289458	0.00270332	19106/16913/66141/71586/229003/15502/19039/547253/100121/98999/69550/72075/12010/109032/672511	15
7.Linfantum	7	Linfantum	GSE21546_UNSTIM_VS_ANTI_CD3_STIM_ELK1_KO_DP_THYMOCYTES_UP	GSE21546_UNSTIM_VS_ANTI_CD3_STIM_ELK1_KO_DP_THYMOCYTES_UP	12/221	47/3773	1.01674e-05	0.00396698	0.00370486	108124/19106/66141/229003/19039/547253/100121/98999/69550/72075/109032/672511	12
7.Linfantum	7	Linfantum	GAUCHER_PBMC_YF_VAX_STAMARIL_UNKNOWN_AGE_7DY_UP	GAUCHER_PBMC_YF_VAX_STAMARIL_UNKNOWN_AGE_7DY_UP	20/221	119/3773	1.31245e-05	0.00472493	0.00441273	108124/13058/28106/19106/12978/67689/66141/71586/229003/76959/19039/547253/100121/227659/54445/98999/69550/72075/17118/109032	20
7.Linfantum	7	Linfantum	GSE1432_CTRL_VS_IFNG_24H_MICROGLIA_DN	GSE1432_CTRL_VS_IFNG_24H_MICROGLIA_DN	15/221	73/3773	1.41284e-05	0.00472493	0.00441273	19166/93692/16913/66141/71586/56792/19039/100121/15894/21817/17210/17096/109032/56351/93765	15
7.Linfantum	7	Linfantum	GSE13547_WT_VS_ZFX_KO_BCELL_DN	GSE13547_WT_VS_ZFX_KO_BCELL_DN	16/221	83/3773	1.71127e-05	0.00534144	0.0049885	12858/12925/114584/66414/66397/93692/75805/66141/13167/63913/16765/76108/11983/66155/16828/93765	16
7.Linfantum	7	Linfantum	GSE36891_UNSTIM_VS_POLYIC_TLR3_STIM_PERITONEAL_MACROPHAGE_DN	GSE36891_UNSTIM_VS_POLYIC_TLR3_STIM_PERITONEAL_MACROPHAGE_DN	14/221	66/3773	1.87827e-05	0.0054963	0.00513312	15162/26433/50934/30940/76959/19039/100121/227659/17096/69550/72075/240832/76108/11898	14
7.Linfantum	7	Linfantum	GSE18281_SUBCAPSULAR_VS_CENTRAL_CORTICAL_REGION_OF_THYMUS_DN	GSE18281_SUBCAPSULAR_VS_CENTRAL_CORTICAL_REGION_OF_THYMUS_DN	16/221	85/3773	2.34324e-05	0.00581723	0.00543285	66143/15162/13058/16648/18753/17158/16913/14319/68991/19039/547253/98999/17357/72075/240832/11898	16
7.Linfantum	7	Linfantum	GSE21546_UNSTIM_VS_ANTI_CD3_STIM_SAP1A_KO_AND_ELK1_KO_DP_THYMOCYTES_UP	GSE21546_UNSTIM_VS_ANTI_CD3_STIM_SAP1A_KO_AND_ELK1_KO_DP_THYMOCYTES_UP	11/221	43/3773	2.36069e-05	0.00581723	0.00543285	108124/19106/66141/229003/19039/547253/100121/21402/69550/109032/672511	11
7.Linfantum	7	Linfantum	GSE36888_UNTREATED_VS_IL2_TREATED_TCELL_17H_DN	GSE36888_UNTREATED_VS_IL2_TREATED_TCELL_17H_DN	11/221	43/3773	2.36069e-05	0.00581723	0.00543285	15162/114584/67759/14081/93692/14319/18034/15894/17096/11690/16828	11
7.Linfantum	7	Linfantum	GSE37533_PPARG2_FOXP3_VS_FOXP3_TRANSDUCED_CD4_TCELL_DN	GSE37533_PPARG2_FOXP3_VS_FOXP3_TRANSDUCED_CD4_TCELL_DN	14/221	68/3773	2.69122e-05	0.00630015	0.00588386	66108/108124/30940/19106/16913/65221/71586/15502/100121/17210/72075/56048/12018/109032	14
7.Linfantum	7	Linfantum	GSE13484_UNSTIM_VS_YF17D_VACCINE_STIM_PBMC_DN	GSE13484_UNSTIM_VS_YF17D_VACCINE_STIM_PBMC_DN	13/221	60/3773	2.96043e-05	0.00660036	0.00616423	108124/19106/16913/66141/71586/15502/76959/56792/19039/100121/227659/69550/109032	13
7.Linfantum	7	Linfantum	GSE2706_UNSTIM_VS_8H_LPS_AND_R848_DC_DN	GSE2706_UNSTIM_VS_8H_LPS_AND_R848_DC_DN	11/221	45/3773	3.75294e-05	0.00771662	0.00720674	19696/19106/71586/22166/547253/100121/15894/98999/17096/109785/20335	11
7.Linfantum	7	Linfantum	GSE13485_DAY3_VS_DAY7_YF17D_VACCINE_PBMC_DN	GSE13485_DAY3_VS_DAY7_YF17D_VACCINE_PBMC_DN	12/221	53/3773	3.79074e-05	0.00771662	0.00720674	19106/66141/71586/229003/76959/19039/547253/100121/98999/17118/109032/672511	12
7.Linfantum	7	Linfantum	GSE8515_IL1_VS_IL6_4H_STIM_MAC_UP	GSE8515_IL1_VS_IL6_4H_STIM_MAC_UP	11/221	48/3773	7.14382e-05	0.0130778	0.0122137	14081/19696/18753/21881/18034/17970/227659/15894/17357/19889/20335	11
7.Linfantum	7	Linfantum	GSE26030_TH1_VS_TH17_DAY5_POST_POLARIZATION_UP	GSE26030_TH1_VS_TH17_DAY5_POST_POLARIZATION_UP	14/221	74/3773	7.26234e-05	0.0130778	0.0122137	15162/27393/19106/65221/66141/71586/71934/229003/19039/547253/100121/69550/240832/672511	14
7.Linfantum	7	Linfantum	GSE7509_DC_VS_MONOCYTE_DN	GSE7509_DC_VS_MONOCYTE_DN	14/221	74/3773	7.26234e-05	0.0130778	0.0122137	15162/13058/14081/23986/93692/16365/109672/71586/22166/17149/19039/98999/12475/63986	14
7.Linfantum	7	Linfantum	GAUCHER_PBMC_YF_VAX_STAMARIL_UNKNOWN_AGE_3DY_UP	GAUCHER_PBMC_YF_VAX_STAMARIL_UNKNOWN_AGE_3DY_UP	16/221	94/3773	8.50062e-05	0.014254	0.0133122	108124/13058/19106/12978/67689/66141/71586/229003/19039/547253/100121/227659/98999/69550/72075/109032	16
7.Linfantum	7	Linfantum	KAECH_DAY8_EFF_VS_DAY15_EFF_CD8_TCELL_UP	KAECH_DAY8_EFF_VS_DAY15_EFF_CD8_TCELL_UP	18/221	114/3773	8.5244e-05	0.014254	0.0133122	15277/19166/67282/107513/93692/66218/13167/21346/68375/22166/16765/18518/68219/19039/110854/11983/16828/16852	18
7.Linfantum	7	Linfantum	GSE17721_PAM3CSK4_VS_CPG_12H_BMDC_DN	GSE17721_PAM3CSK4_VS_CPG_12H_BMDC_DN	14/221	76/3773	9.85256e-05	0.0157108	0.0146727	15162/30940/23806/19070/15502/13852/18518/19039/547253/17210/69550/107242/72075/12010	14
7.Linfantum	7	Linfantum	GSE42021_TREG_PLN_VS_TREG_PRECURSORS_THYMUS_DN	GSE42021_TREG_PLN_VS_TREG_PRECURSORS_THYMUS_DN	13/221	67/3773	0.000100667	0.0157108	0.0146727	108124/19106/16913/65221/66141/71586/76959/19039/100121/69550/72075/12010/109032	13
7.Linfantum	7	Linfantum	GSE37534_UNTREATED_VS_ROSIGLITAZONE_TREATED_CD4_TCELL_PPARG1_AND_FOXP3_TRASDUCED_DN	GSE37534_UNTREATED_VS_ROSIGLITAZONE_TREATED_CD4_TCELL_PPARG1_AND_FOXP3_TRASDUCED_DN	12/221	59/3773	0.000116199	0.0170014	0.015878	15277/19106/16913/65221/100121/15894/17096/69550/72075/56048/12018/109032	12
7.Linfantum	7	Linfantum	GSE9960_GRAM_NEG_VS_GRAM_POS_SEPSIS_PBMC_UP	GSE9960_GRAM_NEG_VS_GRAM_POS_SEPSIS_PBMC_UP	12/221	59/3773	0.000116199	0.0170014	0.015878	15162/19166/18451/14319/66141/21346/229003/76959/67898/227659/15894/69550	12
7.Linfantum	7	Linfantum	GSE37533_PPARG1_FOXP3_VS_FOXP3_TRANSDUCED_CD4_TCELL_DN	GSE37533_PPARG1_FOXP3_VS_FOXP3_TRANSDUCED_CD4_TCELL_DN	14/221	78/3773	0.000132113	0.018744	0.0175055	66108/108124/30940/19106/16913/65221/71586/15502/100121/69550/72075/56048/12018/109032	14
7.Linfantum	7	Linfantum	GSE39382_IL3_VS_IL3_IL33_TREATED_MAST_CELL_DN	GSE39382_IL3_VS_IL3_IL33_TREATED_MAST_CELL_DN	12/221	60/3773	0.000137848	0.0189824	0.0177282	18034/21372/66141/21346/22166/100121/15894/17210/66399/109785/12018/109032	12
7.Linfantum	7	Linfantum	GSE9960_HEALTHY_VS_GRAM_POS_SEPSIS_PBMC_DN	GSE9960_HEALTHY_VS_GRAM_POS_SEPSIS_PBMC_DN	11/221	53/3773	0.000185718	0.023652	0.0220892	108124/18034/66141/18187/71586/21985/22166/52822/227659/56491/109032	11
7.Linfantum	7	Linfantum	GSE21546_ELK1_KO_VS_SAP1A_KO_AND_ELK1_KO_DP_THYMOCYTES_UP	GSE21546_ELK1_KO_VS_SAP1A_KO_AND_ELK1_KO_DP_THYMOCYTES_UP	13/221	71/3773	0.000186913	0.023652	0.0220892	18648/19106/66141/229003/76299/15502/19039/547253/100121/69550/12010/109032/672511	13
7.Linfantum	7	Linfantum	GSE23308_WT_VS_MINERALCORTICOID_REC_KO_MACROPHAGE_DN	GSE23308_WT_VS_MINERALCORTICOID_REC_KO_MACROPHAGE_DN	13/221	71/3773	0.000186913	0.023652	0.0220892	98053/15162/14081/27393/71586/71934/229003/15502/22323/98999/17096/109032/93765	13
7.Linfantum	7	Linfantum	GSE10325_LUPUS_CD4_TCELL_VS_LUPUS_MYELOID_DN	GSE10325_LUPUS_CD4_TCELL_VS_LUPUS_MYELOID_DN	17/221	111/3773	0.000198032	0.0242046	0.0226052	15162/18611/13058/14081/18753/66905/12978/65221/67689/17970/76299/227659/17096/14325/12475/14775/17118	17
7.Linfantum	7	Linfantum	GSE40666_UNTREATED_VS_IFNA_STIM_STAT1_KO_CD8_TCELL_90MIN_UP	GSE40666_UNTREATED_VS_IFNA_STIM_STAT1_KO_CD8_TCELL_90MIN_UP	10/221	45/3773	0.000201618	0.0242046	0.0226052	109672/18187/71586/229003/15502/547253/100121/12010/17118/672511	10
7.Linfantum	7	Linfantum	GSE360_T_GONDII_VS_M_TUBERCULOSIS_DC_DN	GSE360_T_GONDII_VS_M_TUBERCULOSIS_DC_DN	12/221	63/3773	0.000224708	0.0262215	0.0244889	66108/14081/93692/16913/67689/244373/74840/19039/17096/69550/12475/11690	12
7.Linfantum	7	Linfantum	GSE15330_HSC_VS_MEGAKARYOCYTE_ERYTHROID_PROGENITOR_IKAROS_KO_UP	GSE15330_HSC_VS_MEGAKARYOCYTE_ERYTHROID_PROGENITOR_IKAROS_KO_UP	14/221	82/3773	0.000229944	0.0262215	0.0244889	66420/18451/11844/66154/23986/93692/76299/22166/53598/74840/19039/15894/16828/20335	14
7.Linfantum	7	Linfantum	MATSUMIYA_PBMC_MODIFIED_VACCINIA_ANKARA_VACCINE_AGE_18_55YO_2DY_UP	MATSUMIYA_PBMC_MODIFIED_VACCINIA_ANKARA_VACCINE_AGE_18_55YO_2DY_UP	7/221	23/3773	0.00023522	0.0262215	0.0244889	19106/65221/66141/71586/66824/15894/69550	7
7.Linfantum	7	Linfantum	GSE34156_NOD2_LIGAND_VS_TLR1_TLR2_LIGAND_6H_TREATED_MONOCYTE_DN	GSE34156_NOD2_LIGAND_VS_TLR1_TLR2_LIGAND_6H_TREATED_MONOCYTE_DN	14/221	83/3773	0.000262442	0.0285757	0.0266875	15162/114584/13058/14081/80752/18187/17970/27056/17096/14325/12475/14775/17118/17972	14
7.Linfantum	7	Linfantum	GSE9960_GRAM_NEG_VS_GRAM_NEG_AND_POS_SEPSIS_PBMC_UP	GSE9960_GRAM_NEG_VS_GRAM_NEG_AND_POS_SEPSIS_PBMC_UP	8/221	31/3773	0.00029756	0.0315883	0.0295011	108124/66141/229003/22166/52822/547253/54445/109032	8
7.Linfantum	7	Linfantum	HARALAMBIEVA_PBMC_M_M_R_II_AGE_11_22YO_VACCINATED_VS_UNVACCINATED_7YR_UP	HARALAMBIEVA_PBMC_M_M_R_II_AGE_11_22YO_VACCINATED_VS_UNVACCINATED_7YR_UP	21/221	159/3773	0.000306569	0.0315883	0.0295011	15277/108124/14081/71361/19106/66141/71586/229003/12517/56792/19039/547253/100121/227659/15894/98999/17096/69550/12018/109032/672511	21
7.Linfantum	7	Linfantum	GSE3982_MAST_CELL_VS_NEUTROPHIL_DN	GSE3982_MAST_CELL_VS_NEUTROPHIL_DN	11/221	56/3773	0.000310351	0.0315883	0.0295011	14081/16985/93692/21881/65221/63913/71586/22323/56258/12475/17972	11
7.Linfantum	7	Linfantum	GSE36888_UNTREATED_VS_IL2_TREATED_STAT5_AB_KNOCKIN_TCELL_2H_UP	GSE36888_UNTREATED_VS_IL2_TREATED_STAT5_AB_KNOCKIN_TCELL_2H_UP	10/221	48/3773	0.000353898	0.0352543	0.0329248	15162/114584/14319/18034/17970/22166/15894/17096/17357/16828	10
7.Linfantum	7	Linfantum	GSE9988_LPS_VS_CTRL_TREATED_MONOCYTE_UP	GSE9988_LPS_VS_CTRL_TREATED_MONOCYTE_UP	8/221	32/3773	0.000377024	0.0361226	0.0337358	14081/19696/16365/20725/21985/22166/15894/17118	8
7.Linfantum	7	Linfantum	GSE36826_WT_VS_IL1R_KO_SKIN_STAPH_AUREUS_INF_DN	GSE36826_WT_VS_IL1R_KO_SKIN_STAPH_AUREUS_INF_DN	13/221	76/3773	0.000378045	0.0361226	0.0337358	67759/71586/56878/23980/100121/227659/15894/21817/17210/66399/16828/109032/664994	13
7.Linfantum	7	Linfantum	GAUCHER_PBMC_YF_VAX_STAMARIL_UNKNOWN_AGE_10DY_UP	GAUCHER_PBMC_YF_VAX_STAMARIL_UNKNOWN_AGE_10DY_UP	13/221	77/3773	0.000431628	0.0399364	0.0372976	108124/13058/19106/66141/71586/229003/76959/16765/19039/547253/100121/69550/109032	13
7.Linfantum	7	Linfantum	GSE34156_UNTREATED_VS_6H_TLR1_TLR2_LIGAND_TREATED_MONOCYTE_UP	GSE34156_UNTREATED_VS_6H_TLR1_TLR2_LIGAND_TREATED_MONOCYTE_UP	14/221	87/3773	0.000435019	0.0399364	0.0372976	15162/13058/12978/67689/80752/18187/17970/27056/14325/12475/19889/14775/16852/17972	14
7.Linfantum	7	Linfantum	GSE7348_UNSTIM_VS_LPS_STIM_MACROPHAGE_DN	GSE7348_UNSTIM_VS_LPS_STIM_MACROPHAGE_DN	9/221	41/3773	0.000464955	0.0418639	0.0390977	14081/19696/71586/56792/227659/15894/17357/17118/109032	9
7.Linfantum	7	Linfantum	GSE21927_SPLEEN_C57BL6_VS_4T1_TUMOR_BALBC_MONOCYTES_DN	GSE21927_SPLEEN_C57BL6_VS_4T1_TUMOR_BALBC_MONOCYTES_DN	13/221	78/3773	0.000491531	0.0432713	0.0404121	108124/30940/19106/16913/66141/71586/15502/76959/19039/100121/17210/69550/109032	13
7.Linfantum	7	Linfantum	GSE19888_ADENOSINE_A3R_INH_VS_ACT_WITH_INHIBITOR_PRETREATMENT_IN_MAST_CELL_UP	GSE19888_ADENOSINE_A3R_INH_VS_ACT_WITH_INHIBITOR_PRETREATMENT_IN_MAST_CELL_UP	11/221	59/3773	0.000499071	0.0432713	0.0404121	15162/19106/16913/66141/71586/229003/547253/98999/12010/109032/672511	11
7.Linfantum	7	Linfantum	GSE29618_MONOCYTE_VS_PDC_DAY7_FLU_VACCINE_UP	GSE29618_MONOCYTE_VS_PDC_DAY7_FLU_VACCINE_UP	15/221	99/3773	0.000531913	0.0452803	0.0422884	15277/15162/114584/14081/21881/12978/67689/21372/17970/19244/14325/12475/63986/223978/17118	15
7.Linfantum	7	Linfantum	GSE13738_RESTING_VS_TCR_ACTIVATED_CD4_TCELL_DN	GSE13738_RESTING_VS_TCR_ACTIVATED_CD4_TCELL_DN	13/221	79/3773	0.000558341	0.0458623	0.0428319	12858/18648/18777/13167/226849/68375/76299/76959/12517/12238/71835/223978/20335	13
7.Linfantum	7	Linfantum	GSE16522_ANTI_CD3CD28_STIM_VS_UNSTIM_MEMORY_CD8_TCELL_DN	GSE16522_ANTI_CD3CD28_STIM_VS_UNSTIM_MEMORY_CD8_TCELL_DN	13/221	79/3773	0.000558341	0.0458623	0.0428319	114584/67680/28080/13001/67006/76959/16976/66916/547253/12238/19889/17972/102294	13
7.Linfantum	7	Linfantum	GSE22935_UNSTIM_VS_12H_MBOVIS_BCG_STIM_MYD88_KO_MACROPHAGE_UP	GSE22935_UNSTIM_VS_12H_MBOVIS_BCG_STIM_MYD88_KO_MACROPHAGE_UP	8/221	34/3773	0.000587762	0.0474466	0.0443115	98053/71934/15502/12517/22323/107242/72075/12475	8
7.Linfantum	7	Linfantum	GSE34156_UNTREATED_VS_24H_NOD2_LIGAND_TREATED_MONOCYTE_DN	GSE34156_UNTREATED_VS_24H_NOD2_LIGAND_TREATED_MONOCYTE_DN	14/221	90/3773	0.000621061	0.0492849	0.0460283	15162/13058/12978/67689/80752/18187/17970/27056/14325/12475/19889/14775/16852/17972	14
7.Lmexicana	7	Lmexicana	GSE42021_TREG_PLN_VS_CD24LO_TREG_THYMUS_DN	GSE42021_TREG_PLN_VS_CD24LO_TREG_THYMUS_DN	1976-12-01	59/3773	9.6407e-10	3.35303e-06	3.07995e-06	13733/18451/19106/21356/66141/71586/16181/246727/21354/69550/22040/66609	12
7.Lmexicana	7	Lmexicana	GSE19888_ADENOSINE_A3R_INH_VS_ACT_WITH_INHIBITOR_PRETREATMENT_IN_MAST_CELL_UP	GSE19888_ADENOSINE_A3R_INH_VS_ACT_WITH_INHIBITOR_PRETREATMENT_IN_MAST_CELL_UP	1976-11-01	59/3773	1.36464e-08	2.37311e-05	2.17983e-05	81018/19106/66141/71586/14469/246727/15957/29876/21354/20847/672511	11
7.Lmexicana	7	Lmexicana	GSE42021_TREG_PLN_VS_TREG_PRECURSORS_THYMUS_DN	GSE42021_TREG_PLN_VS_TREG_PRECURSORS_THYMUS_DN	1976-11-01	67/3773	5.51004e-08	6.38797e-05	5.86771e-05	13733/81018/19106/21356/66141/71586/246727/21354/20847/69550/22040	11
7.Lmexicana	7	Lmexicana	GSE19888_ADENOSINE_A3R_INH_PRETREAT_AND_ACT_BY_A3R_VS_TCELL_MEMBRANES_ACT_MAST_CELL_UP	GSE19888_ADENOSINE_A3R_INH_PRETREAT_AND_ACT_BY_A3R_VS_TCELL_MEMBRANES_ACT_MAST_CELL_UP	1976-12-01	93/3773	2.08373e-07	0.00018118	0.000166424	18451/19106/21356/66141/71586/14469/246727/15957/21354/20847/69550/672511	12
7.Lmexicana	7	Lmexicana	ZAK_PBMC_MRKAD5_HIV_1_GAG_POL_NEF_AGE_20_50YO_1DY_UP	ZAK_PBMC_MRKAD5_HIV_1_GAG_POL_NEF_AGE_20_50YO_1DY_UP	25/76	423/3773	2.92871e-07	0.000203721	0.000187129	64143/81018/67680/14081/19324/19106/21356/80879/66141/14645/71586/16181/13010/14469/246727/21354/20847/69550/22040/19889/18655/672511/15951/100040462/14958	25
7.Lmexicana	7	Lmexicana	GSE42021_TREG_VS_TCONV_PLN_UP	GSE42021_TREG_VS_TCONV_PLN_UP	1976-10-01	65/3773	4.42351e-07	0.000256416	0.000235532	81018/19106/21356/66141/71586/14469/246727/21354/20847/69550	10
7.Lmexicana	7	Lmexicana	GSE34006_A2AR_KO_VS_A2AR_AGONIST_TREATED_TREG_UP	GSE34006_A2AR_KO_VS_A2AR_AGONIST_TREATED_TREG_UP	1976-11-01	84/3773	6.05807e-07	0.000301	0.000276485	81018/19106/21356/71586/14469/246727/15957/21354/20847/69550/22040	11
7.Lmexicana	7	Lmexicana	GSE21546_WT_VS_SAP1A_KO_DP_THYMOCYTES_UP	GSE21546_WT_VS_SAP1A_KO_DP_THYMOCYTES_UP	1976-10-01	69/3773	7.87634e-07	0.000342424	0.000314535	19106/66141/71586/14469/246727/21354/20847/69550/22040/672511	10
7.Lmexicana	7	Lmexicana	GSE1432_CTRL_VS_IFNG_24H_MICROGLIA_DN	GSE1432_CTRL_VS_IFNG_24H_MICROGLIA_DN	1976-10-01	73/3773	1.34908e-06	0.000434396	0.000399017	64143/81018/268470/66141/71586/14469/11637/246727/21354/17210	10
7.Lmexicana	7	Lmexicana	ERWIN_COHEN_BLOOD_TC_83_AGE_23_48YO_VACCINATED_VS_CONTROL_2DY_UP	ERWIN_COHEN_BLOOD_TC_83_AGE_23_48YO_VACCINATED_VS_CONTROL_2DY_UP	1976-08-01	43/3773	1.5345e-06	0.000434396	0.000399017	19106/71586/16181/246727/20847/69550/22040/672511	8
7.Lmexicana	7	Lmexicana	GSE26030_TH1_VS_TH17_DAY5_POST_POLARIZATION_UP	GSE26030_TH1_VS_TH17_DAY5_POST_POLARIZATION_UP	1976-10-01	74/3773	1.53485e-06	0.000434396	0.000399017	81018/19106/66141/71586/14469/246727/15957/20847/69550/672511	10
7.Lmexicana	7	Lmexicana	GSE2770_TGFB_AND_IL4_ACT_VS_ACT_CD4_TCELL_2H_DN	GSE2770_TGFB_AND_IL4_ACT_VS_ACT_CD4_TCELL_2H_DN	1976-10-01	74/3773	1.53485e-06	0.000434396	0.000399017	19106/66141/71586/246727/20847/69550/22040/19889/15951/100040462	10
7.Lmexicana	7	Lmexicana	GSE19888_ADENOSINE_A3R_INH_VS_TCELL_MEMBRANES_ACT_MAST_CELL_UP	GSE19888_ADENOSINE_A3R_INH_VS_TCELL_MEMBRANES_ACT_MAST_CELL_UP	1976-09-01	58/3773	1.62368e-06	0.000434396	0.000399017	81018/21356/71586/14469/15957/29876/21354/20847/672511	9
7.Lmexicana	7	Lmexicana	GSE13484_UNSTIM_VS_YF17D_VACCINE_STIM_PBMC_DN	GSE13484_UNSTIM_VS_YF17D_VACCINE_STIM_PBMC_DN	1976-09-01	60/3773	2.18218e-06	0.000517149	0.00047503	19106/66141/71586/16181/246727/21354/20847/69550/22040	9
7.Lmexicana	7	Lmexicana	HARALAMBIEVA_PBMC_M_M_R_II_AGE_11_22YO_VACCINATED_VS_UNVACCINATED_7YR_UP	HARALAMBIEVA_PBMC_M_M_R_II_AGE_11_22YO_VACCINATED_VS_UNVACCINATED_7YR_UP	14/76	159/3773	2.23037e-06	0.000517149	0.00047503	13733/268470/14081/19106/66141/71586/16181/14469/246727/21354/20847/69550/22040/672511	14
7.Lmexicana	7	Lmexicana	GSE37533_PPARG1_FOXP3_VS_FOXP3_TRANSDUCED_CD4_TCELL_DN	GSE37533_PPARG1_FOXP3_VS_FOXP3_TRANSDUCED_CD4_TCELL_DN	1976-10-01	78/3773	2.51992e-06	0.000547768	0.000503156	81018/19106/71586/66815/14469/246727/21354/20847/69550/22040	10
7.Lmexicana	7	Lmexicana	GSE21546_UNSTIM_VS_ANTI_CD3_STIM_ELK1_KO_DP_THYMOCYTES_UP	GSE21546_UNSTIM_VS_ANTI_CD3_STIM_ELK1_KO_DP_THYMOCYTES_UP	1976-08-01	47/3773	3.11888e-06	0.000638085	0.000586117	19106/66141/246727/21354/20847/69550/22040/672511	8
7.Lmexicana	7	Lmexicana	GSE40685_TREG_VS_FOXP3_KO_TREG_PRECURSOR_UP	GSE40685_TREG_VS_FOXP3_KO_TREG_PRECURSOR_UP	1976-09-01	63/3773	3.32789e-06	0.000643022	0.000590652	81018/53890/21356/14469/21354/20847/18655/15951/100040462	9
7.Lmexicana	7	Lmexicana	GARCIA_PINERES_PBMC_HPV_16_L1_VLP_AGE_18_25YO_STIMULATED_VS_UNSTIMULATED_0DY_VACCINATION_INDEPENDENT_UP	GARCIA_PINERES_PBMC_HPV_16_L1_VLP_AGE_18_25YO_STIMULATED_VS_UNSTIMULATED_0DY_VACCINATION_INDEPENDENT_UP	1976-08-01	48/3773	3.68252e-06	0.000674094	0.000619193	19106/66141/71586/246727/69550/15951/100040462/14958	8
7.Lmexicana	7	Lmexicana	GSE13485_CTRL_VS_DAY7_YF17D_VACCINE_PBMC_DN	GSE13485_CTRL_VS_DAY7_YF17D_VACCINE_PBMC_DN	1976-10-01	82/3773	4.01568e-06	0.000698326	0.000641452	19106/66141/71586/16181/14469/246727/21354/20847/69550/672511	10
7.Lmexicana	7	Lmexicana	HOWARD_PBMC_INACT_MONOV_INFLUENZA_A_INDONESIA_05_2005_H5N1_AGE_19_39YO_AS03_ADJUVANT_VS_BUFFER_1DY_UP	HOWARD_PBMC_INACT_MONOV_INFLUENZA_A_INDONESIA_05_2005_H5N1_AGE_19_39YO_AS03_ADJUVANT_VS_BUFFER_1DY_UP	1976-11-01	102/3773	4.34693e-06	0.000719935	0.0006613	14081/66141/14645/71586/16181/14469/246727/21354/20847/15951/100040462	11
7.Lmexicana	7	Lmexicana	GSE42021_TREG_PLN_VS_CD24INT_TREG_THYMUS_DN	GSE42021_TREG_PLN_VS_CD24INT_TREG_THYMUS_DN	1976-10-01	84/3773	5.01771e-06	0.000793254	0.000728648	13733/81018/268470/21356/71586/14469/246727/21354/17210/69550	10
7.Lmexicana	7	Lmexicana	GSE21360_NAIVE_VS_QUATERNARY_MEMORY_CD8_TCELL_DN	GSE21360_NAIVE_VS_QUATERNARY_MEMORY_CD8_TCELL_DN	1976-09-01	71/3773	9.19829e-06	0.00131246	0.00120557	19106/66141/71586/50926/246727/21354/20847/69550/22040	9
7.Lmexicana	7	Lmexicana	GSE36527_CD69_NEG_VS_POS_TREG_CD62L_LOS_KLRG1_NEG_UP	GSE36527_CD69_NEG_VS_POS_TREG_CD62L_LOS_KLRG1_NEG_UP	1976-09-01	71/3773	9.19829e-06	0.00131246	0.00120557	81018/19106/21356/71586/14469/15957/29876/21354/20847	9
7.Lmexicana	7	Lmexicana	GSE18281_CORTICAL_VS_MEDULLARY_THYMOCYTE_UP	GSE18281_CORTICAL_VS_MEDULLARY_THYMOCYTE_UP	1976-10-01	90/3773	9.43404e-06	0.00131246	0.00120557	16365/19106/66141/71586/16181/14469/15957/29876/21354/67710	10
7.Lmexicana	7	Lmexicana	ERWIN_COHEN_BLOOD_VACCINE_TC_83_AGE_23_48YO_VACCINATED_VS_CONTROL_7DY_UP	ERWIN_COHEN_BLOOD_VACCINE_TC_83_AGE_23_48YO_VACCINATED_VS_CONTROL_7DY_UP	1976-06-01	27/3773	1.15789e-05	0.0015489	0.00142275	19106/71586/16181/246727/20847/672511	6
7.Lmexicana	7	Lmexicana	GSE34006_WT_VS_A2AR_KO_TREG_DN	GSE34006_WT_VS_A2AR_KO_TREG_DN	1976-09-01	74/3773	1.30029e-05	0.00167496	0.00153855	81018/21356/71586/14469/246727/15957/21354/20847/69550	9
7.Lmexicana	7	Lmexicana	GSE22589_HEALTHY_VS_HIV_INFECTED_DC_DN	GSE22589_HEALTHY_VS_HIV_INFECTED_DC_DN	1976-08-01	57/3773	1.39382e-05	0.00173132	0.00159032	81018/21356/66141/14469/21354/17210/20847/69550	8
7.Lmexicana	7	Lmexicana	GSE18791_CTRL_VS_NEWCASTLE_VIRUS_DC_12H_DN	GSE18791_CTRL_VS_NEWCASTLE_VIRUS_DC_12H_DN	1976-07-01	42/3773	1.56037e-05	0.00180899	0.00166165	268470/71586/66815/246727/21354/20847/672511	7
7.Lmexicana	7	Lmexicana	HOWARD_NEUTROPHIL_INACT_MONOV_INFLUENZA_A_INDONESIA_05_2005_H5N1_AGE_18_49YO_3DY_UP	HOWARD_NEUTROPHIL_INACT_MONOV_INFLUENZA_A_INDONESIA_05_2005_H5N1_AGE_18_49YO_3DY_UP	1976-07-01	42/3773	1.56037e-05	0.00180899	0.00166165	19106/66141/71586/14469/246727/69550/22040	7
7.Lmexicana	7	Lmexicana	GAUCHER_PBMC_YF_VAX_STAMARIL_UNKNOWN_AGE_10DY_UP	GAUCHER_PBMC_YF_VAX_STAMARIL_UNKNOWN_AGE_10DY_UP	1976-09-01	77/3773	1.80781e-05	0.00199326	0.00183092	19106/66141/71586/16181/14469/246727/21354/20847/69550	9
7.Lmexicana	7	Lmexicana	GSE21546_UNSTIM_VS_ANTI_CD3_STIM_SAP1A_KO_AND_ELK1_KO_DP_THYMOCYTES_UP	GSE21546_UNSTIM_VS_ANTI_CD3_STIM_SAP1A_KO_AND_ELK1_KO_DP_THYMOCYTES_UP	1976-07-01	43/3773	1.83393e-05	0.00199326	0.00183092	19106/56350/66141/246727/20847/69550/672511	7
7.Lmexicana	7	Lmexicana	GSE33424_CD161_INT_VS_NEG_CD8_TCELL_UP	GSE33424_CD161_INT_VS_NEG_CD8_TCELL_UP	1976-09-01	79/3773	2.23277e-05	0.0023532	0.00216155	19106/21356/66141/71586/14469/246727/15957/20847/672511	9
7.Lmexicana	7	Lmexicana	GSE17721_LPS_VS_GARDIQUIMOD_24H_BMDC_UP	GSE17721_LPS_VS_GARDIQUIMOD_24H_BMDC_UP	1976-08-01	61/3773	2.32814e-05	0.00238155	0.00218759	81018/71586/16181/14469/17319/69550/22040/16828	8
7.Lmexicana	7	Lmexicana	GSE38681_WT_VS_LYL1_KO_LYMPHOID_PRIMED_MULTIPOTENT_PROGENITOR_DN	GSE38681_WT_VS_LYL1_KO_LYMPHOID_PRIMED_MULTIPOTENT_PROGENITOR_DN	1976-09-01	81/3773	2.73995e-05	0.00265241	0.00243638	81018/21356/71586/14469/15957/29876/21354/17210/20847	9
7.Lmexicana	7	Lmexicana	GSE42021_CD24HI_VS_CD24LOW_TREG_THYMUS_DN	GSE42021_CD24HI_VS_CD24LOW_TREG_THYMUS_DN	1976-07-01	46/3773	2.90224e-05	0.00265241	0.00243638	81018/19106/66141/71586/246727/69550/22040	7
7.Lmexicana	7	Lmexicana	GSE9601_NFKB_INHIBITOR_VS_PI3K_INHIBITOR_TREATED_HCMV_INF_MONOCYTE_DN	GSE9601_NFKB_INHIBITOR_VS_PI3K_INHIBITOR_TREATED_HCMV_INF_MONOCYTE_DN	1976-07-01	46/3773	2.90224e-05	0.00265241	0.00243638	16365/21356/71586/16181/14469/29876/22040	7
7.Lmexicana	7	Lmexicana	GSE9316_IL6_KO_VS_IFNG_KO_INVIVO_EXPANDED_CD4_TCELL_DN	GSE9316_IL6_KO_VS_IFNG_KO_INVIVO_EXPANDED_CD4_TCELL_DN	1976-08-01	63/3773	2.96426e-05	0.00265241	0.00243638	16365/21356/66141/16181/14469/29876/21354/69550	8
7.Lmexicana	7	Lmexicana	GSE42021_CD24HI_VS_CD24INT_TREG_THYMUS_DN	GSE42021_CD24HI_VS_CD24INT_TREG_THYMUS_DN	1976-09-01	82/3773	3.02825e-05	0.00265241	0.00243638	13733/81018/18451/21356/71586/246727/21354/17210/69550	9
7.Lmexicana	7	Lmexicana	GSE32423_CTRL_VS_IL7_IL4_MEMORY_CD8_TCELL_DN	GSE32423_CTRL_VS_IL7_IL4_MEMORY_CD8_TCELL_DN	1976-08-01	64/3773	3.33329e-05	0.00265241	0.00243638	81018/67680/14469/11637/15957/67184/14751/21354	8
7.Lmexicana	7	Lmexicana	GSE360_CTRL_VS_M_TUBERCULOSIS_DC_DN	GSE360_CTRL_VS_M_TUBERCULOSIS_DC_DN	1976-08-01	64/3773	3.33329e-05	0.00265241	0.00243638	14081/21356/14645/16181/14469/20847/69550/16828	8
7.Lmexicana	7	Lmexicana	GSE18791_CTRL_VS_NEWCASTLE_VIRUS_DC_10H_DN	GSE18791_CTRL_VS_NEWCASTLE_VIRUS_DC_10H_DN	1976-07-01	47/3773	3.35555e-05	0.00265241	0.00243638	268470/71586/66815/246727/21354/20847/672511	7
7.Lmexicana	7	Lmexicana	GSE34205_HEALTHY_VS_RSV_INF_INFANT_PBMC_DN	GSE34205_HEALTHY_VS_RSV_INF_INFANT_PBMC_DN	1976-07-01	47/3773	3.35555e-05	0.00265241	0.00243638	14081/19324/14151/66141/16181/16828/14958	7
7.Lmexicana	7	Lmexicana	HOWARD_MONOCYTE_INACT_MONOV_INFLUENZA_A_INDONESIA_05_2005_H5N1_AGE_18_49YO_1DY_UP	HOWARD_MONOCYTE_INACT_MONOV_INFLUENZA_A_INDONESIA_05_2005_H5N1_AGE_18_49YO_1DY_UP	1976-07-01	47/3773	3.35555e-05	0.00265241	0.00243638	14081/66141/14469/246727/21354/20847/672511	7
7.Lmexicana	7	Lmexicana	GSE41978_ID2_KO_VS_BIM_KO_KLRG1_LOW_EFFECTOR_CD8_TCELL_UP	GSE41978_ID2_KO_VS_BIM_KO_KLRG1_LOW_EFFECTOR_CD8_TCELL_UP	1976-08-01	65/3773	3.74005e-05	0.00289064	0.00265521	81018/21356/66141/71586/14469/246727/21354/69550	8
7.Lmexicana	7	Lmexicana	GSE42021_CD24INT_VS_CD24LOW_TREG_THYMUS_DN	GSE42021_CD24INT_VS_CD24LOW_TREG_THYMUS_DN	1976-07-01	48/3773	3.86557e-05	0.00291236	0.00267517	18451/66141/71586/246727/20847/69550/22040	7
7.Lmexicana	7	Lmexicana	GSE2706_R848_VS_R848_AND_LPS_2H_STIM_DC_DN	GSE2706_R848_VS_R848_AND_LPS_2H_STIM_DC_DN	1976-06-01	33/3773	3.93562e-05	0.00291236	0.00267517	16365/71586/14469/21354/17210/20847	6
7.Lmexicana	7	Lmexicana	GSE18791_UNSTIM_VS_NEWCATSLE_VIRUS_DC_10H_DN	GSE18791_UNSTIM_VS_NEWCATSLE_VIRUS_DC_10H_DN	1976-07-01	50/3773	5.0775e-05	0.00367907	0.00337943	13733/268470/71586/66815/246727/21354/20847	7
7.Lmexicana	7	Lmexicana	GSE37533_PPARG2_FOXP3_VS_FOXP3_TRANSDUCED_CD4_TCELL_DN	GSE37533_PPARG2_FOXP3_VS_FOXP3_TRANSDUCED_CD4_TCELL_DN	1976-08-01	68/3773	5.21759e-05	0.00370343	0.0034018	19106/71586/66815/246727/21354/17210/20847/22040	8
7.Lmexicana	7	Lmexicana	GSE42021_CD24HI_VS_CD24LOW_TCONV_THYMUS_DN	GSE42021_CD24HI_VS_CD24LOW_TCONV_THYMUS_DN	1976-08-01	69/3773	5.80704e-05	0.00403938	0.0037104	81018/71586/14469/11637/21354/17210/20847/69550	8
7.Lmexicana	7	Lmexicana	GSE13485_DAY3_VS_DAY7_YF17D_VACCINE_PBMC_DN	GSE13485_DAY3_VS_DAY7_YF17D_VACCINE_PBMC_DN	1976-07-01	53/3773	7.46554e-05	0.00489909	0.00450008	19106/66141/71586/16181/246727/21354/672511	7
7.Lmexicana	7	Lmexicana	GSE16755_CTRL_VS_IFNA_TREATED_MAC_DN	GSE16755_CTRL_VS_IFNA_TREATED_MAC_DN	1976-07-01	53/3773	7.46554e-05	0.00489909	0.00450008	81018/67972/19106/71586/14469/246727/20847	7
7.Lmexicana	7	Lmexicana	GSE21360_SECONDARY_VS_QUATERNARY_MEMORY_CD8_TCELL_DN	GSE21360_SECONDARY_VS_QUATERNARY_MEMORY_CD8_TCELL_DN	1976-07-01	53/3773	7.46554e-05	0.00489909	0.00450008	18451/21991/80879/17319/76238/18655/16828	7
7.Lmexicana	7	Lmexicana	FRANCO_BLOOD_SANOFI_PASTEUR_SA_INACTIVATED_INFLUENZA_VACCINE_CORRELATED_WITH_ANTIBODY_RESPONSE_AGE_18_40YO_1DY_POSITIVE	FRANCO_BLOOD_SANOFI_PASTEUR_SA_INACTIVATED_INFLUENZA_VACCINE_CORRELATED_WITH_ANTIBODY_RESPONSE_AGE_18_40YO_1DY_POSITIVE	1976-07-01	54/3773	8.44021e-05	0.00533728	0.00490259	19106/71586/16181/14469/246727/21354/20847	7
7.Lmexicana	7	Lmexicana	GSE24634_IL4_VS_CTRL_TREATED_NAIVE_CD4_TCELL_DAY5_DN	GSE24634_IL4_VS_CTRL_TREATED_NAIVE_CD4_TCELL_DAY5_DN	1976-07-01	54/3773	8.44021e-05	0.00533728	0.00490259	64143/81018/19106/14469/21354/69550/22040	7
7.Lmexicana	7	Lmexicana	GSE37533_PPARG1_FOXP3_VS_PPARG2_FOXP3_TRANSDUCED_CD4_TCELL_PIOGLITAZONE_TREATED_DN	GSE37533_PPARG1_FOXP3_VS_PPARG2_FOXP3_TRANSDUCED_CD4_TCELL_PIOGLITAZONE_TREATED_DN	1976-08-01	73/3773	8.74994e-05	0.00543434	0.00499174	81018/19106/71586/66815/14469/246727/21354/20847	8
7.Lmexicana	7	Lmexicana	GAUCHER_PBMC_YF_VAX_STAMARIL_UNKNOWN_AGE_3DY_UP	GAUCHER_PBMC_YF_VAX_STAMARIL_UNKNOWN_AGE_3DY_UP	1976-09-01	94/3773	9.04744e-05	0.00552052	0.00507091	19106/66141/71586/16181/13010/246727/21354/20847/69550	9
7.Lmexicana	7	Lmexicana	GSE14000_UNSTIM_VS_4H_LPS_DC_DN	GSE14000_UNSTIM_VS_4H_LPS_DC_DN	1976-07-01	55/3773	9.51637e-05	0.00569032	0.00522688	268470/14081/19106/71586/14469/246727/69550	7
7.Lmexicana	7	Lmexicana	GSE15930_STIM_VS_STIM_AND_IFNAB_48H_CD8_T_CELL_DN	GSE15930_STIM_VS_STIM_AND_IFNAB_48H_CD8_T_CELL_DN	1976-08-01	74/3773	9.65293e-05	0.00569032	0.00522688	14081/19106/21356/66141/71586/15957/29876/21354	8
7.Lmexicana	7	Lmexicana	GSE369_PRE_VS_POST_IL6_INJECTION_SOCS3_KO_LIVER_UP	GSE369_PRE_VS_POST_IL6_INJECTION_SOCS3_KO_LIVER_UP	1976-08-01	75/3773	0.000106319	0.00600341	0.00551447	64143/18451/67972/19324/17210/19889/18655/16828	8
7.Lmexicana	7	Lmexicana	GSE21360_NAIVE_VS_SECONDARY_MEMORY_CD8_TCELL_DN	GSE21360_NAIVE_VS_SECONDARY_MEMORY_CD8_TCELL_DN	1976-09-01	96/3773	0.000106761	0.00600341	0.00551447	67972/17916/21356/246727/29876/20847/22040/66395/672511	9
7.Lmexicana	7	Lmexicana	ZAK_PBMC_MRKAD5_HIV_1_GAG_POL_NEF_AGE_20_50YO_3DY_UP	ZAK_PBMC_MRKAD5_HIV_1_GAG_POL_NEF_AGE_20_50YO_3DY_UP	1976-07-01	56/3773	0.000107019	0.00600341	0.00551447	19106/66141/71586/16181/246727/21354/14958	7
7.Lmexicana	7	Lmexicana	GAUCHER_PBMC_YF_VAX_STAMARIL_UNKNOWN_AGE_7DY_UP	GAUCHER_PBMC_YF_VAX_STAMARIL_UNKNOWN_AGE_7DY_UP	1976-10-01	119/3773	0.00010966	0.00605395	0.00556089	19106/66141/71586/16181/13010/14469/246727/21354/20847/69550	10
7.Lmexicana	7	Lmexicana	GSE37534_UNTREATED_VS_PIOGLITAZONE_TREATED_CD4_TCELL_PPARG1_AND_FOXP3_TRASDUCED_DN	GSE37534_UNTREATED_VS_PIOGLITAZONE_TREATED_CD4_TCELL_PPARG1_AND_FOXP3_TRASDUCED_DN	1976-08-01	77/3773	0.000128378	0.00697655	0.00640835	81018/19106/66141/246727/21354/20847/69550/22040	8
7.Lmexicana	7	Lmexicana	GSE12963_UNINF_VS_ENV_AND_NEF_AND_VPR_DEFICIENT_HIV1_INF_CD4_TCELL_DN	GSE12963_UNINF_VS_ENV_AND_NEF_AND_VPR_DEFICIENT_HIV1_INF_CD4_TCELL_DN	1976-05-01	26/3773	0.000137271	0.00734506	0.00674685	16365/12215/17319/20416/22272	5
7.Lmexicana	7	Lmexicana	GSE21927_SPLEEN_C57BL6_VS_4T1_TUMOR_BALBC_MONOCYTES_DN	GSE21927_SPLEEN_C57BL6_VS_4T1_TUMOR_BALBC_MONOCYTES_DN	1976-08-01	78/3773	0.000140752	0.0074172	0.00681311	19106/66141/71586/246727/17210/20847/69550/22040	8
7.Lmexicana	7	Lmexicana	GSE34156_NOD2_LIGAND_VS_TLR1_TLR2_LIGAND_6H_TREATED_MONOCYTE_UP	GSE34156_NOD2_LIGAND_VS_TLR1_TLR2_LIGAND_6H_TREATED_MONOCYTE_UP	1976-08-01	79/3773	0.000154096	0.00799917	0.00734768	19106/21356/66141/71586/14469/15957/29876/21354	8
7.Lmexicana	7	Lmexicana	GSE14769_UNSTIM_VS_120MIN_LPS_BMDM_DN	GSE14769_UNSTIM_VS_120MIN_LPS_BMDM_DN	1976-07-01	61/3773	0.000185727	0.00949941	0.00872574	71586/16181/15957/29876/17210/66395/73112	7
7.Lmexicana	7	Lmexicana	GSE29618_PDC_VS_MDC_DAY7_FLU_VACCINE_DN	GSE29618_PDC_VS_MDC_DAY7_FLU_VACCINE_DN	1976-09-01	104/3773	0.000198695	0.0100154	0.00919966	67972/21991/66141/16181/13010/246727/16828/15951/100040462	9
7.Lmexicana	7	Lmexicana	GSE19888_ADENOSINE_A3R_INH_VS_ACT_IN_MAST_CELL_DN	GSE19888_ADENOSINE_A3R_INH_VS_ACT_IN_MAST_CELL_DN	1976-06-01	44/3773	0.000210378	0.0104528	0.00960146	66141/14469/69550/22040/19889/672511	6
7.Lmexicana	7	Lmexicana	GSE22886_CTRL_VS_LPS_24H_DC_DN	GSE22886_CTRL_VS_LPS_24H_DC_DN	1976-07-01	63/3773	0.000228065	0.0110784	0.0101762	268470/19106/66141/71586/246727/21354/69550	7
7.Lmexicana	7	Lmexicana	GSE43863_NAIVE_VS_MEMORY_TH1_CD4_TCELL_D150_LCMV_UP	GSE43863_NAIVE_VS_MEMORY_TH1_CD4_TCELL_D150_LCMV_UP	1976-05-01	29/3773	0.000236391	0.0110784	0.0101762	14469/21354/17210/20847/672511	5
7.Lmexicana	7	Lmexicana	GSE4590_PRE_BCELL_VS_LARGE_PRE_BCELL_UP	GSE4590_PRE_BCELL_VS_LARGE_PRE_BCELL_UP	1976-05-01	29/3773	0.000236391	0.0110784	0.0101762	16365/71586/14469/22040/67710	5
7.Lmexicana	7	Lmexicana	GSE13485_CTRL_VS_DAY3_YF17D_VACCINE_PBMC_DN	GSE13485_CTRL_VS_DAY3_YF17D_VACCINE_PBMC_DN	1976-08-01	84/3773	0.000237471	0.0110784	0.0101762	104799/19106/66141/71586/246727/21354/20847/69550	8
7.Lmexicana	7	Lmexicana	GSE26343_UNSTIM_VS_LPS_STIM_NFAT5_KO_MACROPHAGE_DN	GSE26343_UNSTIM_VS_LPS_STIM_NFAT5_KO_MACROPHAGE_DN	1976-06-01	45/3773	0.000238897	0.0110784	0.0101762	14081/16365/19708/16181/11637/17210	6
7.Lmexicana	7	Lmexicana	GSE34156_UNTREATED_VS_6H_NOD2_AND_TLR1_TLR2_LIGAND_TREATED_MONOCYTE_DN	GSE34156_UNTREATED_VS_6H_NOD2_AND_TLR1_TLR2_LIGAND_TREATED_MONOCYTE_DN	1976-07-01	65/3773	0.000277877	0.0127165	0.0116808	19106/71586/14469/246727/21354/20847/672511	7
7.Lmexicana	7	Lmexicana	GSE18791_UNSTIM_VS_NEWCATSLE_VIRUS_DC_6H_DN	GSE18791_UNSTIM_VS_NEWCATSLE_VIRUS_DC_6H_DN	1976-07-01	66/3773	0.000305877	0.0138161	0.0126909	268470/19106/71586/246727/21354/20847/672511	7
7.Lmexicana	7	Lmexicana	GSE22886_NAIVE_BCELL_VS_NEUTROPHIL_DN	GSE22886_NAIVE_BCELL_VS_NEUTROPHIL_DN	1976-08-01	89/3773	0.000354792	0.0158201	0.0145316	64143/14081/17916/80879/66141/17210/15951/100040462	8
7.Lmexicana	7	Lmexicana	GSE37416_CTRL_VS_6H_F_TULARENSIS_LVS_NEUTROPHIL_DN	GSE37416_CTRL_VS_6H_F_TULARENSIS_LVS_NEUTROPHIL_DN	1976-07-01	68/3773	0.000368686	0.0158307	0.0145414	68294/18451/21991/17319/14751/18655/16828	7
7.Lmexicana	7	Lmexicana	GSE44649_WT_VS_MIR155_KO_ACTIVATED_CD8_TCELL_UP	GSE44649_WT_VS_MIR155_KO_ACTIVATED_CD8_TCELL_UP	1976-07-01	68/3773	0.000368686	0.0158307	0.0145414	81018/21356/16181/29876/21354/20847/22040	7
7.Lmexicana	7	Lmexicana	GSE9960_HEALTHY_VS_GRAM_NEG_SEPSIS_PBMC_DN	GSE9960_HEALTHY_VS_GRAM_NEG_SEPSIS_PBMC_DN	1976-07-01	68/3773	0.000368686	0.0158307	0.0145414	13733/268470/14081/18451/66141/71586/29876	7
7.Lmexicana	7	Lmexicana	GSE35825_IFNA_VS_IFNG_STIM_MACROPHAGE_UP	GSE35825_IFNA_VS_IFNG_STIM_MACROPHAGE_UP	1976-06-01	49/3773	0.00038477	0.0163199	0.0149907	14081/16181/14469/21354/20847/22040	6
7.Lmexicana	7	Lmexicana	GSE19888_CTRL_VS_TCELL_MEMBRANES_ACT_MAST_CELL_PRETREAT_A3R_INH_DN	GSE19888_CTRL_VS_TCELL_MEMBRANES_ACT_MAST_CELL_PRETREAT_A3R_INH_DN	1976-07-01	69/3773	0.000403755	0.0169188	0.0155409	19106/21356/66141/71586/29876/20847/69550	7
7.Lmexicana	7	Lmexicana	GSE18791_CTRL_VS_NEWCASTLE_VIRUS_DC_8H_DN	GSE18791_CTRL_VS_NEWCASTLE_VIRUS_DC_8H_DN	1976-06-01	50/3773	0.000430315	0.0176075	0.0161734	66141/71586/246727/21354/20847/672511	6
7.Lmexicana	7	Lmexicana	GSE22432_MULTIPOTENT_PROGENITOR_VS_CDC_UP	GSE22432_MULTIPOTENT_PROGENITOR_VS_CDC_UP	1976-06-01	50/3773	0.000430315	0.0176075	0.0161734	268470/14081/19708/71586/21354/69550	6
7.Lmexicana	7	Lmexicana	GSE25088_IL4_VS_IL4_AND_ROSIGLITAZONE_STIM_STAT6_KO_MACROPHAGE_DAY10_DN	GSE25088_IL4_VS_IL4_AND_ROSIGLITAZONE_STIM_STAT6_KO_MACROPHAGE_DAY10_DN	1976-07-01	70/3773	0.000441449	0.0178071	0.0163568	268470/18451/19324/19106/71586/14469/246727	7
7.Lmexicana	7	Lmexicana	GSE41176_UNSTIM_VS_ANTI_IGM_STIM_BCELL_1H_DN	GSE41176_UNSTIM_VS_ANTI_IGM_STIM_BCELL_1H_DN	1976-08-01	92/3773	0.000445433	0.0178071	0.0163568	13358/21991/17916/14645/66815/21354/15951/100040462	8
7.Lmexicana	7	Lmexicana	GSE37416_CTRL_VS_3H_F_TULARENSIS_LVS_NEUTROPHIL_DN	GSE37416_CTRL_VS_3H_F_TULARENSIS_LVS_NEUTROPHIL_DN	1976-06-01	51/3773	0.000479968	0.0180884	0.0166152	18451/19324/21991/17319/18655/16828	6
7.Lmexicana	7	Lmexicana	GSE21546_ELK1_KO_VS_SAP1A_KO_AND_ELK1_KO_DP_THYMOCYTES_UP	GSE21546_ELK1_KO_VS_SAP1A_KO_AND_ELK1_KO_DP_THYMOCYTES_UP	1976-07-01	71/3773	0.000481909	0.0180884	0.0166152	19106/21356/66141/246727/20847/69550/672511	7
7.Lmexicana	7	Lmexicana	GSE37301_MULTIPOTENT_PROGENITOR_VS_GRAN_MONO_PROGENITOR_DN	GSE37301_MULTIPOTENT_PROGENITOR_VS_GRAN_MONO_PROGENITOR_DN	1976-07-01	71/3773	0.000481909	0.0180884	0.0166152	19106/21356/71586/14469/15957/29876/21354	7
7.Lmexicana	7	Lmexicana	GSE42724_NAIVE_BCELL_VS_PLASMABLAST_UP	GSE42724_NAIVE_BCELL_VS_PLASMABLAST_UP	1976-07-01	71/3773	0.000481909	0.0180884	0.0166152	19106/71586/246727/21354/20847/69550/22040	7
7.Lmexicana	7	Lmexicana	GSE5679_CTRL_VS_PPARG_LIGAND_ROSIGLITAZONE_AND_RARA_AGONIST_AM580_TREATED_DC_UP	GSE5679_CTRL_VS_PPARG_LIGAND_ROSIGLITAZONE_AND_RARA_AGONIST_AM580_TREATED_DC_UP	1976-07-01	71/3773	0.000481909	0.0180884	0.0166152	13733/14081/71586/15957/29876/21354/16828	7
7.Lmexicana	7	Lmexicana	HOWARD_NEUTROPHIL_INACT_MONOV_INFLUENZA_A_INDONESIA_05_2005_H5N1_AGE_18_49YO_1DY_UP	HOWARD_NEUTROPHIL_INACT_MONOV_INFLUENZA_A_INDONESIA_05_2005_H5N1_AGE_18_49YO_1DY_UP	1976-09-01	117/3773	0.000483676	0.0180884	0.0166152	19106/66141/71586/14469/246727/21354/20847/69550/672511	9
7.Lmexicana	7	Lmexicana	GSE10325_MYELOID_VS_LUPUS_MYELOID_DN	GSE10325_MYELOID_VS_LUPUS_MYELOID_DN	1976-08-01	94/3773	0.000515721	0.0190817	0.0175276	14081/19106/71586/16181/66815/21354/20416/66609	8
7.Lmexicana	7	Lmexicana	GSE24634_TEFF_VS_TCONV_DAY5_IN_CULTURE_DN	GSE24634_TEFF_VS_TCONV_DAY5_IN_CULTURE_DN	1976-06-01	52/3773	0.000533984	0.0195494	0.0179572	81018/21356/16181/14469/246727/22040	6
7.Lmexicana	7	Lmexicana	GSE13485_PRE_VS_POST_YF17D_VACCINATION_PBMC_DN	GSE13485_PRE_VS_POST_YF17D_VACCINATION_PBMC_DN	1976-08-01	95/3773	0.000554102	0.0200746	0.0184397	64143/19106/66141/71586/246727/21354/20847/69550	8
7.Lmexicana	7	Lmexicana	GSE7548_NAIVE_VS_DAY7_PCC_IMMUNIZATION_CD4_TCELL_DN	GSE7548_NAIVE_VS_DAY7_PCC_IMMUNIZATION_CD4_TCELL_DN	1976-07-01	73/3773	0.000571711	0.0204991	0.0188295	64143/66141/21354/69550/19889/15951/100040462	7
7.Lmexicana	7	Lmexicana	GSE9960_HEALTHY_VS_GRAM_POS_SEPSIS_PBMC_DN	GSE9960_HEALTHY_VS_GRAM_POS_SEPSIS_PBMC_DN	1976-06-01	53/3773	0.000592622	0.021032	0.0193191	13733/268470/66141/71586/246727/20847	6
7.Lmexicana	7	Lmexicana	GSE13485_DAY1_VS_DAY7_YF17D_VACCINE_PBMC_DN	GSE13485_DAY1_VS_DAY7_YF17D_VACCINE_PBMC_DN	1976-07-01	76/3773	0.000730928	0.0256785	0.0235871	19106/66141/71586/16181/14469/246727/21354	7
7.Lmexicana	7	Lmexicana	GSE18791_CTRL_VS_NEWCASTLE_VIRUS_DC_4H_DN	GSE18791_CTRL_VS_NEWCASTLE_VIRUS_DC_4H_DN	1976-05-01	37/3773	0.000765178	0.0266129	0.0244454	71586/246727/21354/20847/672511	5
7.Lmexicana	7	Lmexicana	GSE5589_LPS_VS_LPS_AND_IL10_STIM_IL10_KO_MACROPHAGE_45MIN_DN	GSE5589_LPS_VS_LPS_AND_IL10_STIM_IL10_KO_MACROPHAGE_45MIN_DN	1976-06-01	56/3773	0.00079898	0.0275134	0.0252726	14081/14469/15957/29876/22040/73112	6
7.Lmexicana	7	Lmexicana	GSE22886_NAIVE_CD8_TCELL_VS_NEUTROPHIL_DN	GSE22886_NAIVE_CD8_TCELL_VS_NEUTROPHIL_DN	1976-05-01	38/3773	0.000867394	0.0295764	0.0271676	14081/80879/14645/15951/100040462	5
7.Lmexicana	7	Lmexicana	GSE43863_TFH_VS_LY6C_INT_CXCR5POS_MEMORY_CD4_TCELL_UP	GSE43863_TFH_VS_LY6C_INT_CXCR5POS_MEMORY_CD4_TCELL_UP	1976-06-01	57/3773	0.000878854	0.0296763	0.0272593	66141/16181/15957/21354/69550/22040	6
7.Lmexicana	7	Lmexicana	GSE9650_NAIVE_VS_EXHAUSTED_CD8_TCELL_DN	GSE9650_NAIVE_VS_EXHAUSTED_CD8_TCELL_DN	1976-06-01	58/3773	0.000964759	0.0321375	0.0295201	14081/19106/17916/67184/29876/66395	6
7.Lmexicana	7	Lmexicana	GSE40274_FOXP3_VS_FOXP3_AND_GATA1_TRANSDUCED_ACTIVATED_CD4_TCELL_DN	GSE40274_FOXP3_VS_FOXP3_AND_GATA1_TRANSDUCED_ACTIVATED_CD4_TCELL_DN	1976-05-01	39/3773	0.000979463	0.0321375	0.0295201	80879/71586/66815/15957/672511	5
7.Lmexicana	7	Lmexicana	GSE40274_FOXP3_VS_FOXP3_AND_PBX1_TRANSDUCED_ACTIVATED_CD4_TCELL_DN	GSE40274_FOXP3_VS_FOXP3_AND_PBX1_TRANSDUCED_ACTIVATED_CD4_TCELL_DN	1976-05-01	39/3773	0.000979463	0.0321375	0.0295201	66141/71586/66815/15957/672511	5
7.Lmexicana	7	Lmexicana	GSE26890_CXCR1_NEG_VS_POS_EFFECTOR_CD8_TCELL_UP	GSE26890_CXCR1_NEG_VS_POS_EFFECTOR_CD8_TCELL_UP	1976-07-01	80/3773	0.000995883	0.0323709	0.0297344	19106/66141/71586/14469/246727/15957/672511	7
7.Lmexicana	7	Lmexicana	MATSUMIYA_PBMC_MODIFIED_VACCINIA_ANKARA_VACCINE_AGE_18_55YO_2DY_UP	MATSUMIYA_PBMC_MODIFIED_VACCINIA_ANKARA_VACCINE_AGE_18_55YO_2DY_UP	1976-04-01	23/3773	0.00100691	0.0324264	0.0297854	19106/66141/71586/69550	4
7.Lmexicana	7	Lmexicana	GSE26351_UNSTIM_VS_BMP_PATHWAY_STIM_HEMATOPOIETIC_PROGENITORS_DN	GSE26351_UNSTIM_VS_BMP_PATHWAY_STIM_HEMATOPOIETIC_PROGENITORS_DN	1976-06-01	59/3773	0.001057	0.0334203	0.0306984	14751/22272/22040/213350/66398/672511	6
7.Lmexicana	7	Lmexicana	GSE46606_IRF4HIGH_VS_WT_CD40L_IL2_IL5_DAY3_STIMULATED_BCELL_DN	GSE46606_IRF4HIGH_VS_WT_CD40L_IL2_IL5_DAY3_STIMULATED_BCELL_DN	1976-06-01	59/3773	0.001057	0.0334203	0.0306984	67680/28080/12215/14751/21354/69550	6
7.Lmexicana	7	Lmexicana	SCHERER_PBMC_APSV_WETVAX_AGE_18_40YO_JOINT_TO_VACCINIA_AND_YELLOW_FEVER_UP	SCHERER_PBMC_APSV_WETVAX_AGE_18_40YO_JOINT_TO_VACCINIA_AND_YELLOW_FEVER_UP	1976-04-01	24/3773	0.00118999	0.0369534	0.0339438	66141/16181/21354/100040462	4
7.Lmexicana	7	Lmexicana	SCHERER_PBMC_YF_VAX_AGE_18_40YO_JOINT_TO_VACCINIA_AND_YELLOW_FEVER_UP	SCHERER_PBMC_YF_VAX_AGE_18_40YO_JOINT_TO_VACCINIA_AND_YELLOW_FEVER_UP	1976-04-01	24/3773	0.00118999	0.0369534	0.0339438	66141/16181/21354/100040462	4
7.Lmexicana	7	Lmexicana	GSE360_CTRL_VS_L_MAJOR_DC_DN	GSE360_CTRL_VS_L_MAJOR_DC_DN	1976-05-01	41/3773	0.00123549	0.0380269	0.0349298	19708/66141/16181/17319/21354	5
7.Lmexicana	7	Lmexicana	GSE36527_CD62L_HIGH_VS_CD62L_LOW_TREG_CD69_NEG_KLRG1_NEG_UP	GSE36527_CD62L_HIGH_VS_CD62L_LOW_TREG_CD69_NEG_KLRG1_NEG_UP	1976-07-01	84/3773	0.00133144	0.0406206	0.0373123	81018/21356/15957/29876/21354/20847/22040	7
7.Lmexicana	7	Lmexicana	GSE18281_SUBCAPSULAR_VS_CENTRAL_CORTICAL_REGION_OF_THYMUS_DN	GSE18281_SUBCAPSULAR_VS_CENTRAL_CORTICAL_REGION_OF_THYMUS_DN	1976-07-01	85/3773	0.00142778	0.0428088	0.0393223	81018/21356/17319/15957/29876/21354/20847	7
7.Lmexicana	7	Lmexicana	GSE360_L_DONOVANI_VS_B_MALAYI_HIGH_DOSE_DC_DN	GSE360_L_DONOVANI_VS_B_MALAYI_HIGH_DOSE_DC_DN	1976-07-01	85/3773	0.00142778	0.0428088	0.0393223	11772/67972/76238/20416/22040/15951/100040462	7
7.Lmexicana	7	Lmexicana	GSE15330_WT_VS_IKAROS_KO_MEGAKARYOCYTE_ERYTHROID_PROGENITOR_DN	GSE15330_WT_VS_IKAROS_KO_MEGAKARYOCYTE_ERYTHROID_PROGENITOR_DN	1976-06-01	63/3773	0.00149553	0.0437097	0.0401498	11772/81018/268470/67130/14645/20416	6
7.Lmexicana	7	Lmexicana	GSE360_T_GONDII_VS_M_TUBERCULOSIS_DC_DN	GSE360_T_GONDII_VS_M_TUBERCULOSIS_DC_DN	1976-06-01	63/3773	0.00149553	0.0437097	0.0401498	14081/14645/21354/69550/15951/100040462	6
7.Lmexicana	7	Lmexicana	GSE7509_UNSTIM_VS_FCGRIIB_STIM_DC_DN	GSE7509_UNSTIM_VS_FCGRIIB_STIM_DC_DN	1976-06-01	63/3773	0.00149553	0.0437097	0.0401498	81018/13010/246727/29876/17210/66395	6
7.Lmexicana	7	Lmexicana	GSE1925_CTRL_VS_IFNG_PRIMED_MACROPHAGE_24H_IFNG_STIM_DN	GSE1925_CTRL_VS_IFNG_PRIMED_MACROPHAGE_24H_IFNG_STIM_DN	1976-07-01	86/3773	0.0015295	0.0438458	0.0402748	66141/71586/14469/11637/50926/15957/52120	7
7.Lmexicana	7	Lmexicana	GSE5589_LPS_AND_IL10_VS_LPS_AND_IL6_STIM_IL6_KO_MACROPHAGE_45MIN_UP	GSE5589_LPS_AND_IL10_VS_LPS_AND_IL6_STIM_IL6_KO_MACROPHAGE_45MIN_UP	1976-07-01	86/3773	0.0015295	0.0438458	0.0402748	18451/66141/246727/15957/21354/22040/18655	7
7.Lmexicana	7	Lmexicana	GSE14769_UNSTIM_VS_80MIN_LPS_BMDM_DN	GSE14769_UNSTIM_VS_80MIN_LPS_BMDM_DN	1976-05-01	43/3773	0.00153801	0.0438458	0.0402748	16365/16181/14469/17210/22040	5
7.Lmexicana	7	Lmexicana	GSE29618_PDC_VS_MDC_DN	GSE29618_PDC_VS_MDC_DN	1976-08-01	111/3773	0.00155364	0.0439313	0.0403534	67972/66141/16181/13010/14469/246727/15951/100040462	8
7.Lmexicana	7	Lmexicana	GSE14415_INDUCED_TREG_VS_FAILED_INDUCED_TREG_DN	GSE14415_INDUCED_TREG_VS_FAILED_INDUCED_TREG_DN	1976-06-01	64/3773	0.00162417	0.0455423	0.0418331	19324/17916/71586/14469/277360/66395	6
7.Lmexicana	7	Lmexicana	GSE15330_HSC_VS_LYMPHOID_PRIMED_MULTIPOTENT_PROGENITOR_DN	GSE15330_HSC_VS_LYMPHOID_PRIMED_MULTIPOTENT_PROGENITOR_DN	1976-07-01	87/3773	0.0016368	0.0455423	0.0418331	68294/66218/12215/21991/17916/66395/14958	7
7.Lmexicana	7	Lmexicana	GSE21360_NAIVE_VS_PRIMARY_MEMORY_CD8_TCELL_UP	GSE21360_NAIVE_VS_PRIMARY_MEMORY_CD8_TCELL_UP	1976-05-01	44/3773	0.00170822	0.0471522	0.0433119	18451/21991/80879/76238/18655	5
7.Lmexicana	7	Lmexicana	GSE23502_WT_VS_HDC_KO_MYELOID_DERIVED_SUPPRESSOR_CELL_COLON_TUMOR_UP	GSE23502_WT_VS_HDC_KO_MYELOID_DERIVED_SUPPRESSOR_CELL_COLON_TUMOR_UP	1976-06-01	65/3773	0.00176109	0.0479756	0.0440682	13733/66141/14645/71586/14469/16828	6
7.Lmexicana	7	Lmexicana	SCHERER_PBMC_APSV_WETVAX_AGE_18_32YO_5_TO_7DY_UP	SCHERER_PBMC_APSV_WETVAX_AGE_18_32YO_5_TO_7DY_UP	1976-09-01	140/3773	0.00176563	0.0479756	0.0440682	13733/66141/16181/14469/21354/17210/20847/15951/100040462	9
8.Linfantum	8	Linfantum	GSE19888_ADENOSINE_A3R_INH_VS_ACT_WITH_INHIBITOR_PRETREATMENT_IN_MAST_CELL_UP	GSE19888_ADENOSINE_A3R_INH_VS_ACT_WITH_INHIBITOR_PRETREATMENT_IN_MAST_CELL_UP	20/212	59/3773	1.62663e-11	7.58337e-08	7.09042e-08	80861/22169/19186/83490/20846/58203/56045/14469/236573/19171/246727/15957/100038882/18854/29876/230787/20847/230073/209086/54396	20
8.Linfantum	8	Linfantum	GSE19888_ADENOSINE_A3R_INH_VS_TCELL_MEMBRANES_ACT_MAST_CELL_UP	GSE19888_ADENOSINE_A3R_INH_VS_TCELL_MEMBRANES_ACT_MAST_CELL_UP	19/212	58/3773	1.06789e-10	1.73023e-07	1.61776e-07	80861/22169/19186/20846/58203/56045/14469/236573/78388/19171/15957/100038882/18854/29876/20847/230073/209086/56697/54396	19
8.Linfantum	8	Linfantum	GSE5589_LPS_AND_IL10_VS_LPS_AND_IL6_STIM_IL6_KO_MACROPHAGE_45MIN_UP	GSE5589_LPS_AND_IL10_VS_LPS_AND_IL6_STIM_IL6_KO_MACROPHAGE_45MIN_UP	23/212	86/3773	1.11341e-10	1.73023e-07	1.61776e-07	18636/13169/77579/11629/83490/12362/58203/56045/236573/71955/19171/246727/15957/100038882/14960/18854/230787/75608/230073/209086/22040/14964/56644	23
8.Linfantum	8	Linfantum	GSE19888_ADENOSINE_A3R_INH_PRETREAT_AND_ACT_BY_A3R_VS_TCELL_MEMBRANES_ACT_MAST_CELL_UP	GSE19888_ADENOSINE_A3R_INH_PRETREAT_AND_ACT_BY_A3R_VS_TCELL_MEMBRANES_ACT_MAST_CELL_UP	23/212	93/3773	6.19957e-10	7.22559e-07	6.75589e-07	80861/22169/19186/11629/83490/212032/12362/20846/20910/58203/56045/14469/236573/19171/246727/15957/100038882/18854/230787/20847/230073/209086/54396	23
8.Linfantum	8	Linfantum	GSE34006_A2AR_KO_VS_A2AR_AGONIST_TREATED_TREG_UP	GSE34006_A2AR_KO_VS_A2AR_AGONIST_TREATED_TREG_UP	21/212	84/3773	2.9376e-09	2.73902e-06	2.56097e-06	16859/80861/22169/19186/66307/20846/208263/58203/56045/14469/236573/19171/246727/15957/100038882/18854/75608/20847/22040/54396/14964	21
8.Linfantum	8	Linfantum	SCHERER_PBMC_APSV_WETVAX_AGE_18_32YO_5_TO_7DY_UP	SCHERER_PBMC_APSV_WETVAX_AGE_18_32YO_5_TO_7DY_UP	27/212	140/3773	7.13771e-09	5.546e-06	5.18548e-06	16859/13733/19186/21355/11629/16149/12362/20846/16181/14469/56378/326618/19171/80719/100038882/223739/12260/230787/20847/27984/12332/18733/26446/14964/14961/15951/56212	27
8.Linfantum	8	Linfantum	GSE34006_WT_VS_A2AR_KO_TREG_DN	GSE34006_WT_VS_A2AR_KO_TREG_DN	19/212	74/3773	1.07912e-08	7.18694e-06	6.71975e-06	16859/80861/22169/19186/20846/208263/58203/56045/14469/236573/19171/235567/246727/15957/100038882/18854/20847/54396/14964	19
8.Linfantum	8	Linfantum	HOWARD_NEUTROPHIL_INACT_MONOV_INFLUENZA_A_INDONESIA_05_2005_H5N1_AGE_18_49YO_1DY_UP	HOWARD_NEUTROPHIL_INACT_MONOV_INFLUENZA_A_INDONESIA_05_2005_H5N1_AGE_18_49YO_1DY_UP	24/212	117/3773	1.48084e-08	8.6296e-06	8.06864e-06	11853/80861/22169/19186/21355/16149/83490/93747/12362/20846/58203/56045/14469/236573/19171/246727/100038882/223739/18854/20847/230073/15199/209086/14961	24
8.Linfantum	8	Linfantum	GSE21546_WT_VS_SAP1A_KO_DP_THYMOCYTES_UP	GSE21546_WT_VS_SAP1A_KO_DP_THYMOCYTES_UP	18/212	69/3773	2.04627e-08	1.05997e-05	9.91064e-06	80861/22169/19186/21355/12362/20846/56045/14469/235567/246727/100038882/18854/230787/20847/230073/209086/22040/14964	18
8.Linfantum	8	Linfantum	GSE38681_WT_VS_LYL1_KO_LYMPHOID_PRIMED_MULTIPOTENT_PROGENITOR_DN	GSE38681_WT_VS_LYL1_KO_LYMPHOID_PRIMED_MULTIPOTENT_PROGENITOR_DN	19/212	81/3773	5.36232e-08	2.49991e-05	2.33741e-05	16859/67979/80861/22169/20846/208263/58203/56045/56426/14469/236573/235567/15957/100038882/18854/29876/20847/11845/54396	19
8.Linfantum	8	Linfantum	GSE6259_FLT3L_INDUCED_DEC205_POS_DC_VS_CD8_TCELL_DN	GSE6259_FLT3L_INDUCED_DEC205_POS_DC_VS_CD8_TCELL_DN	19/212	85/3773	1.23142e-07	5.21898e-05	4.87972e-05	16859/54153/13014/13057/22169/19186/20846/58203/56045/14469/11520/19171/100038882/18854/230787/230073/27984/67824/54396	19
8.Linfantum	8	Linfantum	GSE36527_CD69_NEG_VS_POS_TREG_CD62L_LOS_KLRG1_NEG_UP	GSE36527_CD69_NEG_VS_POS_TREG_CD62L_LOS_KLRG1_NEG_UP	17/212	71/3773	2.02958e-07	7.27839e-05	6.80526e-05	80861/22169/66307/20846/208263/58203/56045/14469/236573/19171/15957/100038882/18854/29876/75608/20847/54396	17
8.Linfantum	8	Linfantum	GSE42724_NAIVE_BCELL_VS_PLASMABLAST_UP	GSE42724_NAIVE_BCELL_VS_PLASMABLAST_UP	17/212	71/3773	2.02958e-07	7.27839e-05	6.80526e-05	17274/80861/22169/104001/19186/21355/12362/20846/58203/78388/246727/100038882/18854/20847/230073/209086/22040	17
8.Linfantum	8	Linfantum	GSE26030_TH1_VS_TH17_DAY5_POST_POLARIZATION_UP	GSE26030_TH1_VS_TH17_DAY5_POST_POLARIZATION_UP	17/212	74/3773	3.86481e-07	0.000128698	0.000120332	15369/80861/22169/20846/58203/56045/14469/236573/246727/15957/100038882/18854/75608/20847/209086/67824/54396	17
8.Linfantum	8	Linfantum	GSE37533_PPARG2_FOXP3_VS_FOXP3_TRANSDUCED_CD4_TCELL_DN	GSE37533_PPARG2_FOXP3_VS_FOXP3_TRANSDUCED_CD4_TCELL_DN	16/212	68/3773	6.0928e-07	0.000189364	0.000177055	16859/80861/19186/21355/12362/20846/56045/19171/246727/100038882/18854/230787/20847/230073/22040/14964	16
8.Linfantum	8	Linfantum	GSE37533_PPARG1_FOXP3_VS_FOXP3_TRANSDUCED_CD4_TCELL_DN	GSE37533_PPARG1_FOXP3_VS_FOXP3_TRANSDUCED_CD4_TCELL_DN	17/212	78/3773	8.63305e-07	0.000243795	0.000227947	16859/80861/19186/21355/12362/20846/56045/14469/19171/246727/100038882/18854/230787/20847/230073/22040/14964	17
8.Linfantum	8	Linfantum	FRANCO_BLOOD_SANOFI_PASTEUR_SA_INACTIVATED_INFLUENZA_VACCINE_CORRELATED_WITH_ANTIBODY_RESPONSE_AGE_18_40YO_1DY_POSITIVE	FRANCO_BLOOD_SANOFI_PASTEUR_SA_INACTIVATED_INFLUENZA_VACCINE_CORRELATED_WITH_ANTIBODY_RESPONSE_AGE_18_40YO_1DY_POSITIVE	14/212	54/3773	8.92579e-07	0.000243795	0.000227947	80861/22169/19186/16149/12362/20846/16181/58203/14469/246727/217303/100038882/20847/230073	14
8.Linfantum	8	Linfantum	GSE21546_UNSTIM_VS_ANTI_CD3_STIM_ELK1_KO_DP_THYMOCYTES_UP	GSE21546_UNSTIM_VS_ANTI_CD3_STIM_ELK1_KO_DP_THYMOCYTES_UP	13/212	47/3773	9.90824e-07	0.000243795	0.000227947	69769/22169/104001/20846/56045/246727/100038882/18854/230787/20847/230073/22040/18624	13
8.Linfantum	8	Linfantum	GSE33424_CD161_INT_VS_NEG_CD8_TCELL_UP	GSE33424_CD161_INT_VS_NEG_CD8_TCELL_UP	17/212	79/3773	1.04588e-06	0.000243795	0.000227947	80861/22169/20846/58203/56045/14469/236573/235567/246727/15957/100038882/18854/20847/230073/209086/67824/54396	17
8.Linfantum	8	Linfantum	GSE34156_NOD2_LIGAND_VS_TLR1_TLR2_LIGAND_6H_TREATED_MONOCYTE_UP	GSE34156_NOD2_LIGAND_VS_TLR1_TLR2_LIGAND_6H_TREATED_MONOCYTE_UP	17/212	79/3773	1.04588e-06	0.000243795	0.000227947	16859/18643/14674/19186/21355/66307/20846/20910/56045/14469/19171/15957/100038882/18854/29876/54396/14964	17
8.Linfantum	8	Linfantum	GSE18281_CORTICAL_VS_MEDULLARY_THYMOCYTE_UP	GSE18281_CORTICAL_VS_MEDULLARY_THYMOCYTE_UP	18/212	90/3773	1.56025e-06	0.000346375	0.000323859	17274/54153/13057/14674/22169/19186/21355/16149/20846/16181/56045/14469/19171/15957/100038882/29876/54396/14964	18
8.Linfantum	8	Linfantum	GAUCHER_PBMC_YF_VAX_STAMARIL_UNKNOWN_AGE_7DY_UP	GAUCHER_PBMC_YF_VAX_STAMARIL_UNKNOWN_AGE_7DY_UP	21/212	119/3773	1.78537e-06	0.000378336	0.000353742	16859/17274/80861/22169/19186/21355/16149/83490/212032/20846/16181/58203/14469/246727/100038882/12260/18854/20847/230073/209086/18733	21
8.Linfantum	8	Linfantum	GSE42021_TREG_PLN_VS_CD24INT_TREG_THYMUS_DN	GSE42021_TREG_PLN_VS_CD24INT_TREG_THYMUS_DN	17/212	84/3773	2.59767e-06	0.000526537	0.00049231	13733/19186/21355/16149/12362/20846/56045/14469/19171/246727/100038882/18854/230073/17035/19167/26446/14964	17
8.Linfantum	8	Linfantum	GSE43863_TFH_VS_LY6C_LOW_CXCR5NEG_EFFECTOR_CD4_TCELL_UP	GSE43863_TFH_VS_LY6C_LOW_CXCR5NEG_EFFECTOR_CD4_TCELL_UP	15/212	72/3773	7.09858e-06	0.0013789	0.00128926	16859/17274/80861/22169/21787/83490/20846/66659/13684/18033/236573/57874/18854/230073/54396	15
8.Linfantum	8	Linfantum	GSE22589_HEALTHY_VS_SIV_INFECTED_DC_DN	GSE22589_HEALTHY_VS_SIV_INFECTED_DC_DN	13/212	56/3773	8.46589e-06	0.001518	0.00141932	17274/54153/13169/68087/19186/21787/21355/67171/19171/18854/209086/56632/14964	13
8.Linfantum	8	Linfantum	ZAK_PBMC_MRKAD5_HIV_1_GAG_POL_NEF_AGE_20_50YO_3DY_UP	ZAK_PBMC_MRKAD5_HIV_1_GAG_POL_NEF_AGE_20_50YO_3DY_UP	13/212	56/3773	8.46589e-06	0.001518	0.00141932	16859/80861/22169/20846/16181/58203/246727/80719/12260/18854/230073/209086/56644	13
8.Linfantum	8	Linfantum	GSE18791_UNSTIM_VS_NEWCATSLE_VIRUS_DC_18H_DN	GSE18791_UNSTIM_VS_NEWCATSLE_VIRUS_DC_18H_DN	9/212	27/3773	9.10267e-06	0.00157173	0.00146956	80861/22169/21355/20846/58203/14469/246727/230073/209086	9
8.Linfantum	8	Linfantum	HOWARD_NEUTROPHIL_INACT_MONOV_INFLUENZA_A_INDONESIA_05_2005_H5N1_AGE_18_49YO_3DY_UP	HOWARD_NEUTROPHIL_INACT_MONOV_INFLUENZA_A_INDONESIA_05_2005_H5N1_AGE_18_49YO_3DY_UP	11/212	42/3773	1.24403e-05	0.00205176	0.00191838	11853/80861/22169/58203/56045/14469/236573/246727/100038882/209086/22040	11
8.Linfantum	8	Linfantum	GAUCHER_PBMC_YF_VAX_STAMARIL_UNKNOWN_AGE_3DY_UP	GAUCHER_PBMC_YF_VAX_STAMARIL_UNKNOWN_AGE_3DY_UP	17/212	94/3773	1.29243e-05	0.00205176	0.00191838	16859/17274/80861/19186/21355/212032/12362/20846/16181/58203/246727/100038882/12260/20847/230073/209086/18733	17
8.Linfantum	8	Linfantum	GSE18791_UNSTIM_VS_NEWCATSLE_VIRUS_DC_10H_DN	GSE18791_UNSTIM_VS_NEWCATSLE_VIRUS_DC_10H_DN	12/212	50/3773	1.32031e-05	0.00205176	0.00191838	13733/80861/22169/12362/20846/58203/246727/100038882/18854/20847/230073/209086	12
8.Linfantum	8	Linfantum	GSE42021_TREG_PLN_VS_TREG_PRECURSORS_THYMUS_DN	GSE42021_TREG_PLN_VS_TREG_PRECURSORS_THYMUS_DN	14/212	67/3773	1.39853e-05	0.00210321	0.00196649	13733/19186/21355/20846/56045/19171/246727/100038882/18854/230787/20847/230073/22040/14964	14
8.Linfantum	8	Linfantum	GSE13485_PRE_VS_POST_YF17D_VACCINATION_PBMC_DN	GSE13485_PRE_VS_POST_YF17D_VACCINATION_PBMC_DN	17/212	95/3773	1.49663e-05	0.0021804	0.00203867	16859/64143/80861/12412/22169/83490/20846/58203/56045/235567/246727/100038882/20847/230073/209086/26384/69713	17
8.Linfantum	8	Linfantum	GSE42021_TREG_PLN_VS_CD24LO_TREG_THYMUS_DN	GSE42021_TREG_PLN_VS_CD24LO_TREG_THYMUS_DN	13/212	59/3773	1.55931e-05	0.00218045	0.00203871	13733/19186/21787/21355/20846/16181/56045/246727/100038882/18854/230073/22040/14964	13
8.Linfantum	8	Linfantum	ERWIN_COHEN_BLOOD_TC_83_AGE_23_48YO_VACCINATED_VS_CONTROL_2DY_UP	ERWIN_COHEN_BLOOD_TC_83_AGE_23_48YO_VACCINATED_VS_CONTROL_2DY_UP	11/212	43/3773	1.5902e-05	0.00218045	0.00203871	16859/20846/16181/58203/246727/100038882/18854/20847/230073/209086/22040	11
8.Linfantum	8	Linfantum	GAUCHER_PBMC_YF_VAX_STAMARIL_UNKNOWN_AGE_10DY_UP	GAUCHER_PBMC_YF_VAX_STAMARIL_UNKNOWN_AGE_10DY_UP	15/212	77/3773	1.68455e-05	0.00224383	0.00209797	16859/17274/80861/21355/12362/20846/16181/58203/14469/246727/100038882/18854/20847/230073/209086	15
8.Linfantum	8	Linfantum	GSE13484_UNSTIM_VS_YF17D_VACCINE_STIM_PBMC_DN	GSE13484_UNSTIM_VS_YF17D_VACCINE_STIM_PBMC_DN	13/212	60/3773	1.89307e-05	0.00245153	0.00229217	80861/76820/21355/53381/20846/16181/58203/246727/100038882/18854/20847/230073/22040	13
8.Linfantum	8	Linfantum	GSE24634_TEFF_VS_TCONV_DAY5_IN_CULTURE_DN	GSE24634_TEFF_VS_TCONV_DAY5_IN_CULTURE_DN	12/212	52/3773	2.03045e-05	0.00251792	0.00235425	17085/13057/19186/16181/14469/246727/66290/15199/22040/18733/18624/66914	12
8.Linfantum	8	Linfantum	GSE18791_CTRL_VS_NEWCASTLE_VIRUS_DC_14H_DN	GSE18791_CTRL_VS_NEWCASTLE_VIRUS_DC_14H_DN	8/212	23/3773	2.05236e-05	0.00251792	0.00235425	80861/22169/58203/246727/100038882/18854/20847/18733	8
8.Linfantum	8	Linfantum	GSE15930_STIM_VS_STIM_AND_TRICHOSTATINA_48H_CD8_T_CELL_DN	GSE15930_STIM_VS_STIM_AND_TRICHOSTATINA_48H_CD8_T_CELL_DN	16/212	90/3773	2.93334e-05	0.00350647	0.00327853	16859/71472/67979/22169/19186/21355/20846/56045/18033/71914/56726/15957/100038882/18854/54396/14964	16
8.Linfantum	8	Linfantum	GSE13485_CTRL_VS_DAY7_YF17D_VACCINE_PBMC_DN	GSE13485_CTRL_VS_DAY7_YF17D_VACCINE_PBMC_DN	15/212	82/3773	3.6993e-05	0.00431153	0.00403126	16859/80861/22169/83490/20846/16181/58203/14469/246727/100038882/20847/230073/209086/18733/69713	15
8.Linfantum	8	Linfantum	GSE37533_PPARG1_FOXP3_VS_PPARG2_FOXP3_TRANSDUCED_CD4_TCELL_PIOGLITAZONE_TREATED_DN	GSE37533_PPARG1_FOXP3_VS_PPARG2_FOXP3_TRANSDUCED_CD4_TCELL_PIOGLITAZONE_TREATED_DN	14/212	73/3773	3.90671e-05	0.00444222	0.00415345	16859/19186/21355/12362/20846/56045/14469/19171/246727/100038882/18854/20847/230073/14964	14
8.Linfantum	8	Linfantum	GSE13485_CTRL_VS_DAY3_YF17D_VACCINE_PBMC_DN	GSE13485_CTRL_VS_DAY3_YF17D_VACCINE_PBMC_DN	15/212	84/3773	4.97003e-05	0.00526597	0.00492366	80861/22169/83490/20846/56045/235567/246727/100038882/12260/18854/20847/230073/209086/18733/69713	15
8.Linfantum	8	Linfantum	GSE36527_CD62L_HIGH_VS_CD62L_LOW_TREG_CD69_NEG_KLRG1_NEG_UP	GSE36527_CD62L_HIGH_VS_CD62L_LOW_TREG_CD69_NEG_KLRG1_NEG_UP	15/212	84/3773	4.97003e-05	0.00526597	0.00492366	80861/68087/66307/109168/20846/71955/15957/100038882/18854/29876/75608/20847/11840/22040/54396	15
8.Linfantum	8	Linfantum	GSE6259_DEC205_POS_DC_VS_BCELL_DN	GSE6259_DEC205_POS_DC_VS_BCELL_DN	15/212	84/3773	4.97003e-05	0.00526597	0.00492366	16859/54153/13057/19186/11629/83490/58203/14469/11520/19171/100038882/18854/75608/67824/54396	15
8.Linfantum	8	Linfantum	GSE21063_WT_VS_NFATC1_KO_3H_ANTI_IGM_STIM_BCELL_DN	GSE21063_WT_VS_NFATC1_KO_3H_ANTI_IGM_STIM_BCELL_DN	13/212	66/3773	5.54317e-05	0.00574272	0.00536942	54397/19186/21355/16149/54683/212032/12362/56045/236573/19171/230787/54396/56644	13
8.Linfantum	8	Linfantum	GSE35825_IFNA_VS_IFNG_STIM_MACROPHAGE_UP	GSE35825_IFNA_VS_IFNG_STIM_MACROPHAGE_UP	11/212	49/3773	5.97015e-05	0.00605062	0.0056573	22169/20846/16181/58203/18033/14469/236573/20847/230073/22040/54396	11
8.Linfantum	8	Linfantum	HOWARD_DENDRITIC_CELL_INACT_MONOV_INFLUENZA_A_INDONESIA_05_2005_H5N1_AGE_18_49YO_1DY_UP	HOWARD_DENDRITIC_CELL_INACT_MONOV_INFLUENZA_A_INDONESIA_05_2005_H5N1_AGE_18_49YO_1DY_UP	10/212	42/3773	7.63794e-05	0.00741942	0.00693712	22169/21355/20846/58203/14469/246727/100038882/12262/12260/209086	10
8.Linfantum	8	Linfantum	ERWIN_COHEN_BLOOD_VACCINE_TC_83_AGE_23_48YO_VACCINATED_VS_CONTROL_7DY_UP	ERWIN_COHEN_BLOOD_VACCINE_TC_83_AGE_23_48YO_VACCINATED_VS_CONTROL_7DY_UP	8/212	27/3773	7.63904e-05	0.00741942	0.00693712	22169/16181/58203/246727/100038882/20847/230073/209086	8
8.Linfantum	8	Linfantum	GSE44649_WT_VS_MIR155_KO_NAIVE_CD8_TCELL_DN	GSE44649_WT_VS_MIR155_KO_NAIVE_CD8_TCELL_DN	11/212	51/3773	8.8325e-05	0.0084035	0.00785723	54401/11744/21355/16181/14469/236573/71955/15957/100038882/29876/11845	11
8.Linfantum	8	Linfantum	HOEK_NEUTROPHIL_2011_2012_TIV_ADULT_7DY_DN	HOEK_NEUTROPHIL_2011_2012_TIV_ADULT_7DY_DN	6/212	15/3773	9.57224e-05	0.00892516	0.00834498	11768/22169/236573/246727/100038882/15199	6
8.Linfantum	8	Linfantum	NAKAYA_PBMC_FLUARIX_FLUVIRIN_AGE_18_50YO_CORRELATED_WITH_HAI_28DY_RESPONSE_AT_3DY_POSITIVE	NAKAYA_PBMC_FLUARIX_FLUVIRIN_AGE_18_50YO_CORRELATED_WITH_HAI_28DY_RESPONSE_AT_3DY_POSITIVE	25/212	200/3773	0.000100278	0.00916655	0.00857068	12336/17274/13014/18747/11972/22627/104001/78038/83490/212032/12362/74117/66447/73205/11867/12721/217303/223739/230073/27984/12332/18733/54353/18624/15951	25
8.Linfantum	8	Linfantum	GSE29617_DAY3_VS_DAY7_TIV_FLU_VACCINE_PBMC_2008_UP	GSE29617_DAY3_VS_DAY7_TIV_FLU_VACCINE_PBMC_2008_UP	13/212	70/3773	0.000105268	0.00939605	0.00878526	16859/12336/13733/13476/80861/11629/83490/56045/14469/56726/217303/11845/56212	13
8.Linfantum	8	Linfantum	BUCASAS_PBMC_FLUARIX_FLUVIRIN_CAUCASIAN_MALE_AGE_18_40YO_HIGH_RESPONDERS_1DY_TOP_FUNCTIONAL_NETWORK_POSITIVE	BUCASAS_PBMC_FLUARIX_FLUVIRIN_CAUCASIAN_MALE_AGE_18_40YO_HIGH_RESPONDERS_1DY_TOP_FUNCTIONAL_NETWORK_POSITIVE	5/212	3773-10-01	0.000106819	0.00939605	0.00878526	20846/12721/100038882/20847/18733	5
8.Linfantum	8	Linfantum	ZAK_PBMC_MRKAD5_HIV_1_GAG_POL_NEF_AGE_20_50YO_1DY_UP	ZAK_PBMC_MRKAD5_HIV_1_GAG_POL_NEF_AGE_20_50YO_1DY_UP	42/212	423/3773	0.000114049	0.00984626	0.00920621	16859/18636/17274/64143/13057/11972/69769/80861/76820/22169/19186/21355/83490/212032/12362/20846/16181/58203/14469/73205/78388/19171/235567/246727/217303/80719/100038882/223739/12262/12260/18854/230787/20847/230073/27984/209086/22040/12332/18733/54353/15951/56644	42
8.Linfantum	8	Linfantum	GSE29618_PDC_VS_MDC_DN	GSE29618_PDC_VS_MDC_DN	17/212	111/3773	0.00011863	0.0100555	0.00940186	16859/18636/13014/22629/104001/11629/12362/16181/14469/19359/18746/246727/27984/14961/15951/56212/56644	17
8.Linfantum	8	Linfantum	NAKAYA_PBMC_FLUMIST_AGE_18_50YO_3DY_UP	NAKAYA_PBMC_FLUMIST_AGE_18_50YO_3DY_UP	33/212	303/3773	0.000121491	0.0101141	0.00945662	18636/17274/13014/13476/71472/11972/54401/22627/104001/18570/11629/83490/53381/93747/212032/12362/20846/66447/56045/66046/74776/11867/20909/19171/246727/223739/67943/22195/20847/15199/209086/22040/18733	33
8.Linfantum	8	Linfantum	GSE34156_UNTREATED_VS_6H_NOD2_LIGAND_TREATED_MONOCYTE_DN	GSE34156_UNTREATED_VS_6H_NOD2_LIGAND_TREATED_MONOCYTE_DN	12/212	62/3773	0.000128823	0.0103961	0.0097203	16859/13169/22169/104001/66307/12362/20846/20910/14469/18854/209086/54396	12
8.Linfantum	8	Linfantum	GSE3337_CTRL_VS_16H_IFNG_IN_CD8POS_DC_DN	GSE3337_CTRL_VS_16H_IFNG_IN_CD8POS_DC_DN	15/212	91/3773	0.000129338	0.0103961	0.0097203	12336/19185/22169/19186/15163/21355/20910/56045/14469/19359/231887/19171/18854/52637/54396	15
8.Linfantum	8	Linfantum	GSE1740_MCSF_VS_MCSF_AND_IFNG_DAY2_DERIVED_MACROPHAGE_UP	GSE1740_MCSF_VS_MCSF_AND_IFNG_DAY2_DERIVED_MACROPHAGE_UP	8/212	29/3773	0.000133924	0.0104059	0.00972945	21355/192662/20846/14469/19171/20847/19167/14961	8
8.Linfantum	8	Linfantum	GSE43863_NAIVE_VS_MEMORY_TH1_CD4_TCELL_D150_LCMV_UP	GSE43863_NAIVE_VS_MEMORY_TH1_CD4_TCELL_D150_LCMV_UP	8/212	29/3773	0.000133924	0.0104059	0.00972945	22169/16149/14469/100038882/230787/20847/230073/209086	8
8.Linfantum	8	Linfantum	QUEREC_PBMC_YF_17D_VACCINE_AGE_18_45YO_3DY_UP	QUEREC_PBMC_YF_17D_VACCINE_AGE_18_45YO_3DY_UP	6/212	16/3773	0.000146031	0.0105974	0.00990849	80861/20846/246727/100038882/230073/209086	6
8.Linfantum	8	Linfantum	QUEREC_PBMC_YF_17D_VACCINE_AGE_18_45YO_7DY_UP	QUEREC_PBMC_YF_17D_VACCINE_AGE_18_45YO_7DY_UP	6/212	16/3773	0.000146031	0.0105974	0.00990849	80861/20846/246727/100038882/230073/209086	6
8.Linfantum	8	Linfantum	GSE18791_CTRL_VS_NEWCASTLE_VIRUS_DC_4H_DN	GSE18791_CTRL_VS_NEWCASTLE_VIRUS_DC_4H_DN	9/212	37/3773	0.000147457	0.0105974	0.00990849	80861/22169/58203/246727/100038882/18854/20847/230073/209086	9
8.Linfantum	8	Linfantum	GSE2770_IL12_AND_TGFB_VS_IL4_TREATED_ACT_CD4_TCELL_48H_DN	GSE2770_IL12_AND_TGFB_VS_IL4_TREATED_ACT_CD4_TCELL_48H_DN	9/212	37/3773	0.000147457	0.0105974	0.00990849	11853/21355/16149/20846/56045/14469/19167/14964/14961	9
8.Linfantum	8	Linfantum	GSE42021_CD24HI_VS_CD24INT_TREG_THYMUS_DN	GSE42021_CD24HI_VS_CD24INT_TREG_THYMUS_DN	14/212	82/3773	0.000147754	0.0105974	0.00990849	13733/19186/21787/21355/12362/20846/56045/19171/246727/100038882/18854/230073/26446/14964	14
8.Linfantum	8	Linfantum	NAKAYA_PBMC_FLUARIX_FLUVIRIN_AGE_18_50YO_3DY_UP	NAKAYA_PBMC_FLUARIX_FLUVIRIN_AGE_18_50YO_3DY_UP	33/212	308/3773	0.000167261	0.0118147	0.0110467	11853/17274/15369/13733/13014/19185/13476/69769/12412/20397/13169/76820/53612/11629/83490/12362/66447/66046/74776/12721/14225/217303/223739/67941/52538/67943/22195/11845/56697/26384/18733/66152/69713	33
8.Linfantum	8	Linfantum	GSE13485_DAY7_VS_DAY21_YF17D_VACCINE_PBMC_UP	GSE13485_DAY7_VS_DAY21_YF17D_VACCINE_PBMC_UP	13/212	74/3773	0.000189916	0.0130204	0.012174	80861/83490/20846/58203/59069/246727/55979/234407/100038882/18854/20847/209086/18733	13
8.Linfantum	8	Linfantum	GSE2770_TGFB_AND_IL4_ACT_VS_ACT_CD4_TCELL_2H_DN	GSE2770_TGFB_AND_IL4_ACT_VS_ACT_CD4_TCELL_2H_DN	13/212	74/3773	0.000189916	0.0130204	0.012174	16859/17274/80861/58203/19744/246727/100038882/54673/20847/230073/209086/22040/15951	13
8.Linfantum	8	Linfantum	GSE42021_TREG_VS_TCONV_PLN_UP	GSE42021_TREG_VS_TCONV_PLN_UP	12/212	65/3773	0.000206746	0.0135813	0.0126985	21355/20846/56045/14469/19171/246727/100038882/18854/230787/20847/230073/14964	12
8.Linfantum	8	Linfantum	GSE18791_CTRL_VS_NEWCASTLE_VIRUS_DC_10H_DN	GSE18791_CTRL_VS_NEWCASTLE_VIRUS_DC_10H_DN	10/212	47/3773	0.00020975	0.0135813	0.0126985	80861/14674/22169/58203/246727/100038882/18854/20847/230073/209086	10
8.Linfantum	8	Linfantum	GSE22935_24H_VS_48H_MBOVIS_BCG_STIM_MACROPHAGE_UP	GSE22935_24H_VS_48H_MBOVIS_BCG_STIM_MACROPHAGE_UP	10/212	47/3773	0.00020975	0.0135813	0.0126985	104001/16149/20846/58203/236573/14583/270151/230073/17035/54396	10
8.Linfantum	8	Linfantum	HOWARD_MONOCYTE_INACT_MONOV_INFLUENZA_A_INDONESIA_05_2005_H5N1_AGE_18_49YO_1DY_UP	HOWARD_MONOCYTE_INACT_MONOV_INFLUENZA_A_INDONESIA_05_2005_H5N1_AGE_18_49YO_1DY_UP	10/212	47/3773	0.00020975	0.0135813	0.0126985	22169/21355/20846/58203/14469/246727/100038882/18854/20847/209086	10
8.Linfantum	8	Linfantum	GSE5589_LPS_VS_LPS_AND_IL10_STIM_IL10_KO_MACROPHAGE_45MIN_DN	GSE5589_LPS_VS_LPS_AND_IL10_STIM_IL10_KO_MACROPHAGE_45MIN_DN	11/212	56/3773	0.000215252	0.0136506	0.0127633	80861/19186/58203/56045/14469/12721/15957/29876/209086/22040/54396	11
8.Linfantum	8	Linfantum	GSE3982_EOSINOPHIL_VS_NEUTROPHIL_DN	GSE3982_EOSINOPHIL_VS_NEUTROPHIL_DN	13/212	75/3773	0.000218504	0.0136506	0.0127633	18738/80861/19186/20846/16181/14469/114664/55979/18854/54673/15199/18733/14964	13
8.Linfantum	8	Linfantum	GSE18281_SUBCAPSULAR_VS_CENTRAL_CORTICAL_REGION_OF_THYMUS_DN	GSE18281_SUBCAPSULAR_VS_CENTRAL_CORTICAL_REGION_OF_THYMUS_DN	14/212	85/3773	0.000219604	0.0136506	0.0127633	16859/13014/80861/22169/21355/20846/58203/78388/19171/15957/29876/230787/20847/54396	14
8.Linfantum	8	Linfantum	GSE3039_NKT_CELL_VS_ALPHAALPHA_CD8_TCELL_DN	GSE3039_NKT_CELL_VS_ALPHAALPHA_CD8_TCELL_DN	11/212	57/3773	0.000253771	0.0155668	0.0145549	17085/76820/21355/20846/58203/14469/18854/20847/27984/66128/14964	11
8.Linfantum	8	Linfantum	NAKAYA_PBMC_FLUMIST_AGE_18_50YO_3DY_IFN_SUBSET_UP	NAKAYA_PBMC_FLUMIST_AGE_18_50YO_3DY_IFN_SUBSET_UP	5/212	3773-12-01	0.000305873	0.0185192	0.0173154	12362/20846/19171/246727/20847	5
8.Linfantum	8	Linfantum	GSE21360_PRIMARY_VS_QUATERNARY_MEMORY_CD8_TCELL_UP	GSE21360_PRIMARY_VS_QUATERNARY_MEMORY_CD8_TCELL_UP	14/212	88/3773	0.000319751	0.0191112	0.0178689	17085/54153/13014/56356/22169/16149/20846/16181/56045/18854/29876/230073/209086/56644	14
8.Linfantum	8	Linfantum	GSE29617_CTRL_VS_DAY3_TIV_FLU_VACCINE_PBMC_2008_DN	GSE29617_CTRL_VS_DAY3_TIV_FLU_VACCINE_PBMC_2008_DN	15/212	99/3773	0.00033957	0.0200389	0.0187363	19185/13476/69769/68194/109168/53381/66046/74776/66073/67941/52538/11845/26384/66152/26446	15
8.Linfantum	8	Linfantum	GSE19888_ADENOSINE_A3R_ACT_VS_A3R_ACT_WITH_A3R_INH_PRETREATMENT_IN_MAST_CELL_DN	GSE19888_ADENOSINE_A3R_ACT_VS_A3R_ACT_WITH_A3R_INH_PRETREATMENT_IN_MAST_CELL_DN	10/212	50/3773	0.000358651	0.0209004	0.0195417	16859/80861/22169/20846/236573/15957/100038882/20847/230073/54396	10
8.Linfantum	8	Linfantum	GSE37533_PPARG1_FOXP3_VS_FOXP3_TRANSDUCED_CD4_TCELL_PIOGLITAZONE_TREATED_UP	GSE37533_PPARG1_FOXP3_VS_FOXP3_TRANSDUCED_CD4_TCELL_PIOGLITAZONE_TREATED_UP	12/212	69/3773	0.000370514	0.0213251	0.0199389	16859/80861/12362/56045/246727/100038882/18854/230787/230073/72205/22040/14964	12
8.Linfantum	8	Linfantum	GSE26890_CXCR1_NEG_VS_POS_EFFECTOR_CD8_TCELL_UP	GSE26890_CXCR1_NEG_VS_POS_EFFECTOR_CD8_TCELL_UP	13/212	80/3773	0.000423377	0.0238483	0.0222981	22169/20846/58203/56045/14469/236573/235567/246727/15957/100038882/18854/230073/209086	13
8.Linfantum	8	Linfantum	GSE8835_CD4_VS_CD8_TCELL_CLL_PATIENT_UP	GSE8835_CD4_VS_CD8_TCELL_CLL_PATIENT_UP	10/212	51/3773	0.000424584	0.0238483	0.0222981	13476/22169/56045/14469/236573/246727/15957/100038882/209086/54396	10
8.Linfantum	8	Linfantum	HARALAMBIEVA_PBMC_M_M_R_II_AGE_11_22YO_VACCINATED_VS_UNVACCINATED_7YR_UP	HARALAMBIEVA_PBMC_M_M_R_II_AGE_11_22YO_VACCINATED_VS_UNVACCINATED_7YR_UP	20/212	159/3773	0.000474055	0.0263093	0.024599	16859/11853/13733/80861/22169/21355/12362/20846/16181/58203/14469/236573/246727/100038882/18854/20847/230073/209086/22040/18733	20
8.Linfantum	8	Linfantum	GSE17721_0.5H_VS_8H_CPG_BMDC_DN	GSE17721_0.5H_VS_8H_CPG_BMDC_DN	13/212	81/3773	0.000479684	0.0263093	0.024599	21787/12362/208263/20910/67171/14469/14489/14583/15957/29876/230787/75608/56430	13
8.Linfantum	8	Linfantum	GSE37301_MULTIPOTENT_PROGENITOR_VS_GRAN_MONO_PROGENITOR_DN	GSE37301_MULTIPOTENT_PROGENITOR_VS_GRAN_MONO_PROGENITOR_DN	12/212	71/3773	0.000486986	0.0263992	0.0246831	67979/13169/22169/20846/56045/14469/19171/15957/100038882/18854/29876/54396	12
8.Linfantum	8	Linfantum	GSE21546_UNSTIM_VS_ANTI_CD3_STIM_SAP1A_KO_AND_ELK1_KO_DP_THYMOCYTES_UP	GSE21546_UNSTIM_VS_ANTI_CD3_STIM_SAP1A_KO_AND_ELK1_KO_DP_THYMOCYTES_UP	9/212	43/3773	0.000497517	0.02666	0.024927	22169/19186/20846/246727/100038882/18854/230787/20847/230073	9
8.Linfantum	8	Linfantum	GSE3400_UNTREATED_VS_IFNB_TREATED_MEF_DN	GSE3400_UNTREATED_VS_IFNB_TREATED_MEF_DN	7/212	27/3773	0.000541431	0.0286835	0.026819	11853/16149/20846/14469/22040/14964/14961	7
8.Linfantum	8	Linfantum	GSE1740_UNSTIM_VS_IFNA_STIMULATED_MCSF_DERIVED_MACROPHAGE_DN	GSE1740_UNSTIM_VS_IFNA_STIMULATED_MCSF_DERIVED_MACROPHAGE_DN	10/212	53/3773	0.000586894	0.0305058	0.0285228	16149/12362/20846/67980/14960/20847/209086/19167/14964/14961	10
8.Linfantum	8	Linfantum	GSE1112_HY_CD8AB_VS_HY_CD8AA_THYMOCYTE_RTOC_CULTURE_UP	GSE1112_HY_CD8AB_VS_HY_CD8AA_THYMOCYTE_RTOC_CULTURE_UP	9/212	44/3773	0.000595459	0.0305058	0.0285228	21355/16149/12362/20846/14469/14960/20847/209086/14961	9
8.Linfantum	8	Linfantum	GSE9509_LPS_VS_LPS_AND_IL10_STIM_IL10_KO_MACROPHAGE_10MIN_UP	GSE9509_LPS_VS_LPS_AND_IL10_STIM_IL10_KO_MACROPHAGE_10MIN_UP	9/212	44/3773	0.000595459	0.0305058	0.0285228	54153/80861/22169/83490/208263/14960/18854/230787/75608	9
8.Linfantum	8	Linfantum	GSE25085_FETAL_BM_VS_ADULT_BM_SP4_THYMIC_IMPLANT_UP	GSE25085_FETAL_BM_VS_ADULT_BM_SP4_THYMIC_IMPLANT_UP	13/212	83/3773	0.000611531	0.0309886	0.0289742	15369/17085/22169/19186/58203/59069/78388/15957/100038882/75608/209086/56697/14964	13
8.Linfantum	8	Linfantum	GSE11961_FOLLICULAR_BCELL_VS_MEMORY_BCELL_DAY7_UP	GSE11961_FOLLICULAR_BCELL_VS_MEMORY_BCELL_DAY7_UP	12/212	73/3773	0.000632917	0.03139	0.0293495	69875/15369/80861/22169/83490/208263/270151/246727/18854/230073/209086/66914	12
8.Linfantum	8	Linfantum	GSE1432_CTRL_VS_IFNG_24H_MICROGLIA_DN	GSE1432_CTRL_VS_IFNG_24H_MICROGLIA_DN	12/212	73/3773	0.000632917	0.03139	0.0293495	64143/19186/21355/66307/20846/14469/78388/19171/246727/100038882/18854/14961	12
8.Linfantum	8	Linfantum	GSE2585_CTEC_VS_THYMIC_MACROPHAGE_UP	GSE2585_CTEC_VS_THYMIC_MACROPHAGE_UP	9/212	45/3773	0.000708651	0.0347046	0.0324486	18636/67458/109754/11629/20846/236573/100038882/12260/67878	9
8.Linfantum	8	Linfantum	GSE42724_MEMORY_BCELL_VS_PLASMABLAST_UP	GSE42724_MEMORY_BCELL_VS_PLASMABLAST_UP	11/212	64/3773	0.000722081	0.0347046	0.0324486	80861/22169/77579/21355/20846/16181/56426/18033/18854/29876/20847	11
8.Linfantum	8	Linfantum	GSE46606_DAY1_VS_DAY3_CD40L_IL2_IL5_STIMULATED_IRF4HIGH_BCELL_DN	GSE46606_DAY1_VS_DAY3_CD40L_IL2_IL5_STIMULATED_IRF4HIGH_BCELL_DN	11/212	64/3773	0.000722081	0.0347046	0.0324486	77579/66307/14469/78388/83436/18854/29876/230787/20847/230073/56212	11
8.Linfantum	8	Linfantum	GSE9037_CTRL_VS_LPS_1H_STIM_IRAK4_KO_BMDM_DN	GSE9037_CTRL_VS_LPS_1H_STIM_IRAK4_KO_BMDM_DN	10/212	55/3773	0.000797477	0.0379371	0.035471	76820/67530/66307/20846/208263/58203/14489/246727/230073/27984	10
8.Linfantum	8	Linfantum	GSE27786_LSK_VS_LIN_NEG_CELL_UP	GSE27786_LSK_VS_LIN_NEG_CELL_UP	11/212	65/3773	0.000827057	0.0387186	0.0362017	12336/54153/56356/13169/21355/83490/114664/71914/246727/15957/56430	11
8.Linfantum	8	Linfantum	GSE35825_UNTREATED_VS_IFNA_STIM_MACROPHAGE_DN	GSE35825_UNTREATED_VS_IFNA_STIM_MACROPHAGE_DN	9/212	46/3773	0.000838819	0.0387186	0.0362017	13169/14674/22169/20910/16181/56045/100038882/22040/54396	9
8.Linfantum	8	Linfantum	GSE42021_CD24INT_VS_CD24LOW_TCONV_THYMUS_DN	GSE42021_CD24INT_VS_CD24LOW_TCONV_THYMUS_DN	9/212	46/3773	0.000838819	0.0387186	0.0362017	16859/18176/246727/100038882/18854/230787/230073/72205/22040	9
8.Linfantum	8	Linfantum	GSE13485_DAY1_VS_DAY7_YF17D_VACCINE_PBMC_DN	GSE13485_DAY1_VS_DAY7_YF17D_VACCINE_PBMC_DN	12/212	76/3773	0.000919531	0.042028	0.0392959	80861/22169/83490/12362/20846/16181/58203/14469/246727/100038882/230073/209086	12
8.Linfantum	8	Linfantum	GSE17974_2.5H_VS_72H_IL4_AND_ANTI_IL12_ACT_CD4_TCELL_DN	GSE17974_2.5H_VS_72H_IL4_AND_ANTI_IL12_ACT_CD4_TCELL_DN	13/212	87/3773	0.000968449	0.0438341	0.0409846	11853/109552/19185/80861/66447/20910/67171/66659/19171/270151/18746/12332/14979	13
8.Linfantum	8	Linfantum	GSE37534_UNTREATED_VS_PIOGLITAZONE_TREATED_CD4_TCELL_PPARG1_AND_FOXP3_TRASDUCED_DN	GSE37534_UNTREATED_VS_PIOGLITAZONE_TREATED_CD4_TCELL_PPARG1_AND_FOXP3_TRASDUCED_DN	12/212	77/3773	0.00103633	0.0464122	0.0433952	109754/21355/12362/20846/19171/246727/100038882/18854/230787/20847/230073/22040	12
8.Linfantum	8	Linfantum	GSE43863_TFH_VS_LY6C_INT_CXCR5POS_MEMORY_CD4_TCELL_UP	GSE43863_TFH_VS_LY6C_INT_CXCR5POS_MEMORY_CD4_TCELL_UP	10/212	57/3773	0.00106666	0.0464122	0.0433952	16859/21787/16181/56426/236573/15957/100038882/18854/22040/54396	10
8.Linfantum	8	Linfantum	GSE16522_MEMORY_VS_NAIVE_ANTI_CD3CD28_STIM_CD8_TCELL_DN	GSE16522_MEMORY_VS_NAIVE_ANTI_CD3CD28_STIM_CD8_TCELL_DN	11/212	67/3773	0.00107519	0.0464122	0.0433952	16859/14674/16149/12362/20846/58203/56045/14469/236573/19171/54396	11
8.Linfantum	8	Linfantum	GSE18791_CTRL_VS_NEWCASTLE_VIRUS_DC_6H_DN	GSE18791_CTRL_VS_NEWCASTLE_VIRUS_DC_6H_DN	11/212	67/3773	0.00107519	0.0464122	0.0433952	80861/14674/22169/20846/58203/246727/100038882/18854/20847/230073/209086	11
8.Linfantum	8	Linfantum	GSE43955_TH0_VS_TGFB_IL6_IL23_TH17_ACT_CD4_TCELL_60H_UP	GSE43955_TH0_VS_TGFB_IL6_IL23_TH17_ACT_CD4_TCELL_60H_UP	11/212	67/3773	0.00107519	0.0464122	0.0433952	17085/22629/67332/22169/66307/66447/20910/66073/71914/71960/12260	11
8.Linfantum	8	Linfantum	GSE32164_RESTING_DIFFERENTIATED_VS_ALTERNATIVELY_ACT_M2_MACROPHAGE_DN	GSE32164_RESTING_DIFFERENTIATED_VS_ALTERNATIVELY_ACT_M2_MACROPHAGE_DN	12/212	78/3773	0.00116521	0.049837	0.0465973	13057/66713/14674/11758/14469/100434/11520/114664/71914/57874/14960/14964	12
8.Lmajor	8	Lmajor	GSE29618_BCELL_VS_MDC_DAY7_FLU_VACCINE_DN	GSE29618_BCELL_VS_MDC_DAY7_FLU_VACCINE_DN	15/131	109/3773	3.6333e-06	0.0156486	0.0152445	11853/72349/18611/109711/109689/68585/14682/13010/56045/80719/19261/27984/20908/20194/56644	15
8.Lmajor	8	Lmajor	GSE21360_NAIVE_VS_SECONDARY_MEMORY_CD8_TCELL_DN	GSE21360_NAIVE_VS_SECONDARY_MEMORY_CD8_TCELL_DN	13/131	96/3773	2.02297e-05	0.0327057	0.0318612	20200/18807/13026/171580/67972/13435/16004/17916/21356/65973/66098/217303/56644	13
8.Lmajor	8	Lmajor	GSE43863_DAY6_EFF_VS_DAY150_MEM_TH1_CD4_TCELL_UP	GSE43863_DAY6_EFF_VS_DAY150_MEM_TH1_CD4_TCELL_UP	10/131	58/3773	2.27809e-05	0.0327057	0.0318612	11768/13026/13057/17113/18611/17913/70564/16004/16149/227620	10
8.Lmajor	8	Lmajor	GSE29618_MONOCYTE_VS_PDC_UP	GSE29618_MONOCYTE_VS_PDC_UP	12/131	89/3773	4.48329e-05	0.0482738	0.0470273	16414/15277/59027/13039/16432/17916/19264/20195/19261/27984/20194/56644	12
8.Lmexicana	8	Lmexicana	GSE2770_IL12_AND_TGFB_VS_IL4_TREATED_ACT_CD4_TCELL_48H_DN	GSE2770_IL12_AND_TGFB_VS_IL4_TREATED_ACT_CD4_TCELL_48H_DN	1986-07-01	37/3773	1.47847e-05	0.0250269	0.0233226	16149/20846/56045/547253/12010/14964/14961	7
8.Lmexicana	8	Lmexicana	GSE21546_WT_VS_SAP1A_KO_DP_THYMOCYTES_UP	GSE21546_WT_VS_SAP1A_KO_DP_THYMOCYTES_UP	1986-09-01	69/3773	2.01812e-05	0.0250269	0.0233226	22169/20846/56045/547253/74735/230073/209086/12010/14964	9
8.Lmexicana	8	Lmexicana	GSE21546_ELK1_KO_VS_SAP1A_KO_AND_ELK1_KO_DP_THYMOCYTES_UP	GSE21546_ELK1_KO_VS_SAP1A_KO_AND_ELK1_KO_DP_THYMOCYTES_UP	1986-09-01	71/3773	2.55513e-05	0.0250269	0.0233226	22169/20846/11513/547253/74735/230073/209086/12010/14964	9
8.Lmexicana	8	Lmexicana	ZAK_PBMC_MRKAD5_HIV_1_GAG_POL_NEF_AGE_20_50YO_3DY_UP	ZAK_PBMC_MRKAD5_HIV_1_GAG_POL_NEF_AGE_20_50YO_3DY_UP	1986-08-01	56/3773	3.05557e-05	0.0250269	0.0233226	16859/22169/20846/80719/12260/230073/209086/56644	8
8.Lmexicana	8	Lmexicana	HOWARD_DENDRITIC_CELL_INACT_MONOV_INFLUENZA_A_INDONESIA_05_2005_H5N1_AGE_18_49YO_1DY_UP	HOWARD_DENDRITIC_CELL_INACT_MONOV_INFLUENZA_A_INDONESIA_05_2005_H5N1_AGE_18_49YO_1DY_UP	1986-07-01	42/3773	3.53231e-05	0.0250269	0.0233226	22169/20846/11639/547253/12262/12260/209086	7
8.Lmexicana	8	Lmexicana	GSE9037_WT_VS_IRAK4_KO_BMDM_DN	GSE9037_WT_VS_IRAK4_KO_BMDM_DN	1986-08-01	59/3773	4.51145e-05	0.0250269	0.0233226	16859/216344/65221/54683/20195/67678/68817/56644	8
8.Lmexicana	8	Lmexicana	GSE13485_PRE_VS_POST_YF17D_VACCINATION_PBMC_DN	GSE13485_PRE_VS_POST_YF17D_VACCINATION_PBMC_DN	1986-10-01	95/3773	4.62971e-05	0.0250269	0.0233226	16859/22169/20846/56045/547253/12259/101592/230073/209086/26384	10
8.Lmexicana	8	Lmexicana	SCHERER_PBMC_APSV_WETVAX_AGE_18_32YO_5_TO_7DY_UP	SCHERER_PBMC_APSV_WETVAX_AGE_18_32YO_5_TO_7DY_UP	1986-12-01	140/3773	6.13506e-05	0.0268777	0.0250473	16859/13058/109689/16432/16149/20846/80719/12259/12260/14784/14964/14961	12
8.Lmexicana	8	Lmexicana	GAUCHER_PBMC_YF_VAX_STAMARIL_UNKNOWN_AGE_7DY_UP	GAUCHER_PBMC_YF_VAX_STAMARIL_UNKNOWN_AGE_7DY_UP	1986-11-01	119/3773	6.39268e-05	0.0268777	0.0250473	16859/15368/13058/22169/16149/20846/547253/12259/12260/230073/209086	11
8.Lmexicana	8	Lmexicana	GSE42021_CD24HI_VS_CD24INT_TREG_THYMUS_DN	GSE42021_CD24HI_VS_CD24INT_TREG_THYMUS_DN	1986-09-01	82/3773	8.19248e-05	0.0309163	0.0288109	68267/16432/65221/20846/56045/74735/230073/12010/14964	9
8.Lmexicana	8	Lmexicana	GSE13485_CTRL_VS_DAY3_YF17D_VACCINE_PBMC_DN	GSE13485_CTRL_VS_DAY3_YF17D_VACCINE_PBMC_DN	1986-09-01	84/3773	9.91538e-05	0.0309163	0.0288109	22169/20846/56045/547253/12259/12260/74735/230073/209086	9
8.Lmexicana	8	Lmexicana	GSE42021_TREG_PLN_VS_CD24INT_TREG_THYMUS_DN	GSE42021_TREG_PLN_VS_CD24INT_TREG_THYMUS_DN	1986-09-01	84/3773	9.91538e-05	0.0309163	0.0288109	68267/16432/16149/20846/56045/74735/230073/12010/14964	9
8.Lmexicana	8	Lmexicana	GSE6259_FLT3L_INDUCED_DEC205_POS_DC_VS_CD8_TCELL_DN	GSE6259_FLT3L_INDUCED_DEC205_POS_DC_VS_CD8_TCELL_DN	1986-09-01	85/3773	0.00010885	0.0309163	0.0288109	16859/13057/68267/22169/20846/56045/547253/74735/230073	9
8.Lmexicana	8	Lmexicana	GSE18791_CTRL_VS_NEWCASTLE_VIRUS_DC_6H_DN	GSE18791_CTRL_VS_NEWCASTLE_VIRUS_DC_6H_DN	1986-08-01	67/3773	0.000114384	0.0309163	0.0288109	15277/22169/56444/20846/547253/74735/230073/209086	8
8.Lmexicana	8	Lmexicana	GSE22589_SIV_VS_HIV_AND_SIV_INFECTED_DC_UP	GSE22589_SIV_VS_HIV_AND_SIV_INFECTED_DC_UP	1986-06-01	36/3773	0.000132425	0.0314501	0.0293084	13058/68267/22169/20846/16497/230073	6
8.Lmexicana	8	Lmexicana	GSE37533_PPARG1_FOXP3_VS_FOXP3_TRANSDUCED_CD4_TCELL_PIOGLITAZONE_TREATED_UP	GSE37533_PPARG1_FOXP3_VS_FOXP3_TRANSDUCED_CD4_TCELL_PIOGLITAZONE_TREATED_UP	1986-08-01	69/3773	0.000141293	0.0314501	0.0293084	15277/16859/65221/56045/74735/230073/12010/14964	8
8.Lmexicana	8	Lmexicana	GSE42021_CD24HI_VS_CD24LOW_TCONV_THYMUS_DN	GSE42021_CD24HI_VS_CD24LOW_TCONV_THYMUS_DN	1986-08-01	69/3773	0.000141293	0.0314501	0.0293084	15277/68267/16432/16149/65221/56045/11639/230073	8
8.Lmexicana	8	Lmexicana	GSE21927_C26GM_VS_4T1_TUMOR_MONOCYTE_BALBC_UP	GSE21927_C26GM_VS_4T1_TUMOR_MONOCYTE_BALBC_UP	1986-07-01	55/3773	0.000209012	0.0439391	0.0409469	19047/110391/106504/56045/101592/26384/110265	7
8.Lmexicana	8	Lmexicana	GSE34006_WT_VS_A2AR_KO_TREG_DN	GSE34006_WT_VS_A2AR_KO_TREG_DN	1986-08-01	74/3773	0.000232114	0.0449971	0.0419329	16859/68267/22169/20846/56045/547253/12010/14964	8
8.Lmexicana	8	Lmexicana	GAUCHER_PBMC_YF_VAX_STAMARIL_UNKNOWN_AGE_3DY_UP	GAUCHER_PBMC_YF_VAX_STAMARIL_UNKNOWN_AGE_3DY_UP	1986-09-01	94/3773	0.000237828	0.0449971	0.0419329	16859/15368/13058/20846/547253/12259/12260/230073/209086	9
8.Lmexicana	8	Lmexicana	GSE29164_DAY3_VS_DAY7_CD8_TCELL_TREATED_MELANOMA_UP	GSE29164_DAY3_VS_DAY7_CD8_TCELL_TREATED_MELANOMA_UP	1986-07-01	58/3773	0.000293022	0.0489691	0.0456344	13057/109754/216344/66713/236899/74039/68817	7
8.Lmexicana	8	Lmexicana	ERWIN_COHEN_BLOOD_VACCINE_TC_83_AGE_23_48YO_VACCINATED_VS_CONTROL_7DY_UP	ERWIN_COHEN_BLOOD_VACCINE_TC_83_AGE_23_48YO_VACCINATED_VS_CONTROL_7DY_UP	1986-05-01	27/3773	0.000297645	0.0489691	0.0456344	22169/547253/74735/230073/209086	5
8.Lmexicana	8	Lmexicana	GSE18791_UNSTIM_VS_NEWCATSLE_VIRUS_DC_18H_DN	GSE18791_UNSTIM_VS_NEWCATSLE_VIRUS_DC_18H_DN	1986-05-01	27/3773	0.000297645	0.0489691	0.0456344	22169/20846/547253/230073/209086	5
8.Lmexicana	8	Lmexicana	GSE36078_UNTREATED_VS_AD5_INF_IL1R_KO_MOUSE_LUNG_DC_UP	GSE36078_UNTREATED_VS_AD5_INF_IL1R_KO_MOUSE_LUNG_DC_UP	1986-06-01	42/3773	0.000319635	0.0494031	0.0460388	109689/11307/20846/74131/230073/102294	6
8.Lmexicana	8	Lmexicana	GSE19888_ADENOSINE_A3R_INH_VS_ACT_WITH_INHIBITOR_PRETREATMENT_IN_MAST_CELL_UP	GSE19888_ADENOSINE_A3R_INH_VS_ACT_WITH_INHIBITOR_PRETREATMENT_IN_MAST_CELL_UP	1986-07-01	59/3773	0.000326395	0.0494031	0.0460388	22169/20846/56045/547253/230073/209086/12010	7
9.Linfantum	9	Linfantum	GSE32986_GMCSF_VS_GMCSF_AND_CURDLAN_HIGHDOSE_STIM_DC_UP	GSE32986_GMCSF_VS_GMCSF_AND_CURDLAN_HIGHDOSE_STIM_DC_UP	32/382	82/3773	2.23594e-12	1.0898e-08	9.88052e-09	109778/11966/12506/19025/27357/67963/218397/20972/106326/74760/12894/84095/110006/83768/98878/52187/54170/11745/16783/192654/76192/71602/216134/73822/68591/74735/218035/380686/12091/18105/52055/110911	32
9.Linfantum	9	Linfantum	GSE21360_NAIVE_VS_PRIMARY_MEMORY_CD8_TCELL_DN	GSE21360_NAIVE_VS_PRIMARY_MEMORY_CD8_TCELL_DN	32/382	93/3773	1.13497e-10	2.76592e-07	2.50768e-07	11966/11565/11801/22368/71279/67963/17084/15212/224014/106326/110006/18186/15926/13830/242341/54170/54486/16832/11605/72042/192654/76192/26949/245847/13040/219144/226101/17381/11964/20148/241062/54712	32
9.Linfantum	9	Linfantum	GSE24634_TREG_VS_TCONV_POST_DAY10_IL4_CONVERSION_DN	GSE24634_TREG_VS_TCONV_POST_DAY10_IL4_CONVERSION_DN	28/382	92/3773	3.89489e-08	6.3279e-05	5.7371e-05	74617/16956/64138/16784/19025/71279/67963/20963/13030/17161/18186/15926/68428/13830/12359/58810/13032/11605/14824/26949/100017/19261/16790/233016/433375/71653/226101/11770	28
9.Linfantum	9	Linfantum	GSE29618_BCELL_VS_MDC_DN	GSE29618_BCELL_VS_MDC_DN	33/382	122/3773	5.78838e-08	7.05314e-05	6.39464e-05	72349/22388/76709/67771/12343/68585/13030/18826/23880/13196/67841/74185/14682/12894/13830/12359/81910/11747/11461/72042/12306/13036/14678/14824/74012/66694/233489/71653/171504/226101/72461/68089/19349	33
9.Linfantum	9	Linfantum	FLETCHER_PBMC_BCG_10W_INFANT_BCG_STIMULATED_VS_UNSTIMULATED_10W_DN	FLETCHER_PBMC_BCG_10W_INFANT_BCG_STIMULATED_VS_UNSTIMULATED_10W_DN	35/382	136/3773	8.88596e-08	8.66204e-05	7.85332e-05	12491/23790/11303/16956/67963/15212/13030/16952/84095/67448/227737/320024/11747/20195/12492/11746/11605/17524/56857/12306/216134/73822/19261/12523/13040/54381/433375/71653/12257/226101/16854/102595/11964/11770/17105	35
9.Linfantum	9	Linfantum	GSE10325_CD4_TCELL_VS_BCELL_UP	GSE10325_CD4_TCELL_VS_BCELL_UP	20/382	55/3773	1.4072e-07	0.000114311	0.000103639	18749/22388/21672/22368/26941/104184/23880/65970/14682/16952/381290/18718/13830/107684/18438/16832/64933/100017/67016/107568	20
9.Linfantum	9	Linfantum	ZAK_PBMC_MRKAD5_HIV_1_GAG_POL_NEF_AGE_20_50YO_1DY_UP	ZAK_PBMC_MRKAD5_HIV_1_GAG_POL_NEF_AGE_20_50YO_1DY_UP	75/382	423/3773	2.33217e-07	0.000162386	0.000147225	74617/14667/28169/109778/11432/12491/72349/20911/11966/12799/18010/50917/11303/12343/64138/16784/27357/71701/19325/67963/13030/11883/67841/224014/19328/23789/108101/11757/15926/13007/14270/68724/67448/13830/98878/20612/11747/66841/20195/14466/74245/67460/54170/58810/12492/18438/14693/11746/70497/192654/56857/12306/80907/14824/56174/73822/26373/19261/74735/433375/71653/20908/215615/11881/171504/12…	75
9.Linfantum	9	Linfantum	GSE24634_TEFF_VS_TCONV_DAY10_IN_CULTURE_DN	GSE24634_TEFF_VS_TCONV_DAY10_IN_CULTURE_DN	28/382	101/3773	3.51838e-07	0.000214357	0.000194344	74617/18984/64138/16784/22368/67963/20963/67841/84095/15211/18186/15926/68428/98878/52187/17524/13036/14824/100017/12520/233016/433375/71653/12257/16854/14127/72461/17105	28
9.Linfantum	9	Linfantum	GSE3039_CD4_TCELL_VS_ALPHAALPHA_CD8_TCELL_UP	GSE3039_CD4_TCELL_VS_ALPHAALPHA_CD8_TCELL_UP	25/382	85/3773	4.46843e-07	0.000232829	0.000211092	66616/12491/50917/56431/64138/14026/69156/211286/211401/13196/242341/11746/72042/330260/17918/76448/73822/245847/16790/215615/17381/102595/105722/20148/241062	25
9.Linfantum	9	Linfantum	GSE24634_TEFF_VS_TCONV_DAY7_IN_CULTURE_DN	GSE24634_TEFF_VS_TCONV_DAY7_IN_CULTURE_DN	26/382	91/3773	4.91263e-07	0.000232829	0.000211092	74617/14667/11432/23790/50917/109711/11975/71279/67963/20963/13030/84095/18186/140483/70497/27965/108664/73822/26373/12520/19261/12523/13040/11881/102595/110911	26
9.Linfantum	9	Linfantum	FLETCHER_PBMC_BCG_10W_INFANT_PPD_STIMULATED_VS_UNSTIMULATED_10W_DN	FLETCHER_PBMC_BCG_10W_INFANT_PPD_STIMULATED_VS_UNSTIMULATED_10W_DN	27/382	97/3773	5.25466e-07	0.000232829	0.000211092	12491/23790/16956/15212/13030/16952/84095/67448/227737/320024/12492/71772/11746/11605/17524/56857/14824/73822/19261/13040/71653/12257/226101/16854/11964/11770/17105	27
9.Linfantum	9	Linfantum	GSE24634_IL4_VS_CTRL_TREATED_NAIVE_CD4_TCELL_DAY3_UP	GSE24634_IL4_VS_CTRL_TREATED_NAIVE_CD4_TCELL_DAY3_UP	22/382	70/3773	6.33812e-07	0.000257433	0.000233398	109778/52585/16784/11370/67963/13196/16952/17161/84095/110006/22273/12359/98878/11605/192654/216134/12523/103199/233016/102595/76614/110265	22
9.Linfantum	9	Linfantum	GSE6092_IFNG_VS_IFNG_AND_B_BURGDORFERI_INF_ENDOTHELIAL_CELL_UP	GSE6092_IFNG_VS_IFNG_AND_B_BURGDORFERI_INF_ENDOTHELIAL_CELL_UP	23/382	80/3773	2.03419e-06	0.000762666	0.000691461	27419/72349/18749/74202/11975/27357/20972/109857/74760/72017/18718/66881/26457/216134/74772/12520/12523/68591/107568/20908/219144/18105/16554	23
9.Linfantum	9	Linfantum	GSE7509_DC_VS_MONOCYTE_UP	GSE7509_DC_VS_MONOCYTE_UP	29/382	116/3773	2.28633e-06	0.00079597	0.000721656	14667/52585/18984/11565/19170/16956/11801/18830/27357/14026/17084/13030/16952/23789/84095/15211/16592/11747/58810/13036/216134/75007/231871/433375/12091/12495/17381/16854/66075	29
9.Linfantum	9	Linfantum	GSE36888_STAT5_AB_KNOCKIN_VS_WT_TCELL_IL2_TREATED_2H_DN	GSE36888_STAT5_AB_KNOCKIN_VS_WT_TCELL_IL2_TREATED_2H_DN	17/382	49/3773	2.67503e-06	0.000869206	0.000788054	74617/72349/109711/104184/20972/15211/56530/72017/67448/14263/13036/27965/19261/233016/20908/11964/17105	17
9.Linfantum	9	Linfantum	HARALAMBIEVA_PBMC_M_M_R_II_AGE_11_22YO_VACCINATED_VS_UNVACCINATED_7YR_DN	HARALAMBIEVA_PBMC_M_M_R_II_AGE_11_22YO_VACCINATED_VS_UNVACCINATED_7YR_DN	38/382	176/3773	3.08935e-06	0.000910419	0.000825419	11950/12491/16956/12946/19025/11370/11975/71279/68581/17084/20963/224014/14682/74760/64214/68428/67448/140483/12359/13821/320024/242341/19063/16498/66881/26457/72042/56857/19200/19087/26949/100017/75007/233016/12257/380686/16854/17105	38
9.Linfantum	9	Linfantum	GSE24634_TREG_VS_TCONV_POST_DAY7_IL4_CONVERSION_DN	GSE24634_TREG_VS_TCONV_POST_DAY7_IL4_CONVERSION_DN	23/382	82/3773	3.25603e-06	0.000910419	0.000825419	74617/14667/16956/64138/20963/15212/13030/18186/72017/140483/110173/52187/13032/192654/71732/13036/19261/13040/433375/71653/17381/16854/17105	23
9.Linfantum	9	Linfantum	GSE22886_NAIVE_CD4_TCELL_VS_MONOCYTE_DN	GSE22886_NAIVE_CD4_TCELL_VS_MONOCYTE_DN	28/382	112/3773	3.44063e-06	0.000910419	0.000825419	74617/12491/72349/23790/18010/19025/53331/67963/20963/15212/13030/20195/110173/58810/12306/13036/14824/56174/19261/13040/433375/12091/16854/11964/14127/17105/12340/54712	28
9.Linfantum	9	Linfantum	GSE24634_TREG_VS_TCONV_POST_DAY3_IL4_CONVERSION_DN	GSE24634_TREG_VS_TCONV_POST_DAY3_IL4_CONVERSION_DN	26/382	100/3773	3.54903e-06	0.000910419	0.000825419	12491/72349/11303/64138/73834/20963/15212/13030/15211/18186/72017/13830/12359/98878/110173/19063/18438/13032/11605/16783/71732/12306/56174/74012/433375/16854	26
9.Linfantum	9	Linfantum	GSE27670_CTRL_VS_LMP1_TRANSDUCED_GC_BCELL_DN	GSE27670_CTRL_VS_LMP1_TRANSDUCED_GC_BCELL_DN	21/382	72/3773	4.44373e-06	0.00108294	0.00098183	11432/66616/11801/18830/11430/13030/20972/22436/72416/74760/18186/18438/73658/17524/70984/74772/19261/20719/11770/20148/53602	21
9.Linfantum	9	Linfantum	GSE11057_CD4_EFF_MEM_VS_PBMC_DN	GSE11057_CD4_EFF_MEM_VS_PBMC_DN	22/382	79/3773	6.09209e-06	0.00141087	0.00127915	74617/23790/11966/67771/64138/11975/53331/20963/64214/67448/12359/56857/56174/233016/433375/11881/22628/11964/72461/93719/17105/54712	22
9.Linfantum	9	Linfantum	GSE45365_NK_CELL_VS_BCELL_MCMV_INFECTION_UP	GSE45365_NK_CELL_VS_BCELL_MCMV_INFECTION_UP	23/382	85/3773	6.36831e-06	0.00141087	0.00127915	12491/18749/67771/15212/106326/20655/94280/15211/22273/72017/12359/67460/52187/19063/70497/104444/19200/27965/216134/57257/74772/54381/233016	23
9.Linfantum	9	Linfantum	GSE6259_33D1_POS_DC_VS_CD4_TCELL_DN	GSE6259_33D1_POS_DC_VS_CD4_TCELL_DN	23/382	86/3773	7.8946e-06	0.00162296	0.00147144	11303/64138/19025/19345/14420/17084/224014/140483/320024/18438/54486/192654/69780/67016/12523/231871/233016/58194/107568/14127/246256/241062/56692	23
9.Linfantum	9	Linfantum	GSE23308_CTRL_VS_CORTICOSTERONE_TREATED_MACROPHAGE_MINERALCORTICOID_REC_KO_UP	GSE23308_CTRL_VS_CORTICOSTERONE_TREATED_MACROPHAGE_MINERALCORTICOID_REC_KO_UP	24/382	92/3773	7.99161e-06	0.00162296	0.00147144	12709/18749/18984/18010/50917/22368/68585/26941/55943/66375/28200/94280/66841/212647/70497/64933/56174/103199/53415/21968/19290/12091/110265/11364	24
9.Linfantum	9	Linfantum	GSE24634_TREG_VS_TCONV_POST_DAY5_IL4_CONVERSION_DN	GSE24634_TREG_VS_TCONV_POST_DAY5_IL4_CONVERSION_DN	20/382	69/3773	8.37483e-06	0.00163276	0.00148032	27419/11432/18010/12506/64138/19025/67963/13030/71732/14824/100017/12520/19261/12523/103199/13040/75007/433375/16854/14127	20
9.Linfantum	9	Linfantum	GSE10325_LUPUS_BCELL_VS_LUPUS_MYELOID_DN	GSE10325_LUPUS_BCELL_VS_LUPUS_MYELOID_DN	26/382	105/3773	9.38738e-06	0.00175977	0.00159547	109778/12491/11966/19025/68585/14420/15212/13030/14682/140483/20195/52187/11461/17524/16783/27965/74012/19261/16790/233016/433375/12257/171504/226101/16854/14127	26
9.Linfantum	9	Linfantum	GSE11057_NAIVE_VS_MEMORY_CD4_TCELL_DN	GSE11057_NAIVE_VS_MEMORY_CD4_TCELL_DN	24/382	94/3773	1.19279e-05	0.00215321	0.00195218	66411/19025/22333/26941/66375/16952/23789/381290/13830/98878/20195/18477/11461/11746/54208/72042/12306/14678/17918/12523/21968/12091/16854/54712	24
9.Linfantum	9	Linfantum	GSE26030_UNSTIM_VS_RESTIM_TH1_DAY5_POST_POLARIZATION_DN	GSE26030_UNSTIM_VS_RESTIM_TH1_DAY5_POST_POLARIZATION_DN	24/382	95/3773	1.44933e-05	0.00252286	0.00228732	66616/11966/50917/68581/16952/93730/15926/13830/26444/320024/11747/21982/13032/11739/12306/13036/17918/75007/68591/20908/12091/52055/67732/24014	24
9.Linfantum	9	Linfantum	GSE23321_CENTRAL_MEMORY_VS_NAIVE_CD8_TCELL_UP	GSE23321_CENTRAL_MEMORY_VS_NAIVE_CD8_TCELL_UP	17/382	55/3773	1.58074e-05	0.00265673	0.00240869	50917/11303/66375/68581/68263/232201/70497/12523/13040/68591/215210/433375/11881/12495/74915/110265/105722	17
9.Linfantum	9	Linfantum	GSE3982_DC_VS_TH1_UP	GSE3982_DC_VS_TH1_UP	20/382	72/3773	1.69377e-05	0.00267288	0.00242333	74617/109778/12491/12946/67963/14682/16952/17161/68428/13821/107684/58810/12492/26373/100017/13040/16790/218035/226101/53602	20
9.Linfantum	9	Linfantum	GSE25088_WT_VS_STAT6_KO_MACROPHAGE_ROSIGLITAZONE_AND_IL4_STIM_DN	GSE25088_WT_VS_STAT6_KO_MACROPHAGE_ROSIGLITAZONE_AND_IL4_STIM_DN	16/382	50/3773	1.72762e-05	0.00267288	0.00242333	74617/109778/16541/19025/13030/65970/12894/17161/68724/13830/19063/16498/17918/54381/12257/226101	16
9.Linfantum	9	Linfantum	GSE34156_TLR1_TLR2_LIGAND_VS_NOD2_AND_TLR1_TLR2_LIGAND_24H_TREATED_MONOCYTE_UP	GSE34156_TLR1_TLR2_LIGAND_VS_NOD2_AND_TLR1_TLR2_LIGAND_24H_TREATED_MONOCYTE_UP	24/382	96/3773	1.75486e-05	0.00267288	0.00242333	14667/72349/23790/11966/64138/271457/20963/108101/81910/11747/18438/11461/54486/17524/56857/14824/19261/16790/433375/59021/226101/16854/102595/19349	24
9.Linfantum	9	Linfantum	GSE26030_TH1_VS_TH17_RESTIMULATED_DAY5_POST_POLARIZATION_DN	GSE26030_TH1_VS_TH17_RESTIMULATED_DAY5_POST_POLARIZATION_DN	18/382	61/3773	1.81879e-05	0.0026863	0.0024355	229589/26941/71147/18477/12492/11409/76192/14678/57257/14824/320714/75007/58194/12091/52055/105722/20148/24014	18
9.Linfantum	9	Linfantum	GSE22886_NAIVE_TCELL_VS_MONOCYTE_DN	GSE22886_NAIVE_TCELL_VS_MONOCYTE_DN	26/382	109/3773	1.93222e-05	0.0027699	0.00251129	74617/12491/72349/23790/11966/18010/53331/67963/20963/15212/13030/20195/110173/58810/13036/14824/56174/19261/233489/433375/20908/171504/12091/16854/11964/54712	26
9.Linfantum	9	Linfantum	GSE24634_NAIVE_CD4_TCELL_VS_DAY10_IL4_CONV_TREG_DN	GSE24634_NAIVE_CD4_TCELL_VS_DAY10_IL4_CONV_TREG_DN	24/382	97/3773	2.11754e-05	0.00294883	0.00267352	14667/52585/53869/76709/12799/22335/16784/11430/73834/13030/11757/15926/14270/11747/66841/58810/54486/12306/57279/216134/12091/16854/76614/72461	24
9.Linfantum	9	Linfantum	GSE13306_RA_VS_UNTREATED_MEM_CD4_TCELL_UP	GSE13306_RA_VS_UNTREATED_MEM_CD4_TCELL_UP	17/382	57/3773	2.6708e-05	0.00349463	0.00316836	67771/14272/67963/13030/13196/22436/93730/18186/107684/330260/57257/67016/11980/11881/18105/20719/20148	17
9.Linfantum	9	Linfantum	GSE3982_DC_VS_EFF_MEMORY_CD4_TCELL_UP	GSE3982_DC_VS_EFF_MEMORY_CD4_TCELL_UP	22/382	86/3773	2.68545e-05	0.00349463	0.00316836	74617/216558/12491/66445/65970/11757/18186/68365/13427/12359/98878/66841/58810/13032/108664/26373/54381/16790/218035/226101/16854/72461	22
9.Linfantum	9	Linfantum	GSE29618_PDC_VS_MDC_DN	GSE29618_PDC_VS_MDC_DN	26/382	111/3773	2.72458e-05	0.00349463	0.00316836	109778/22333/14026/17084/13196/67841/16952/13830/11747/19063/72042/12306/19200/13036/27965/233489/233016/67803/433375/171504/12495/16854/20719/93719/54712/19349	26
9.Linfantum	9	Linfantum	GSE6269_FLU_VS_STAPH_AUREUS_INF_PBMC_DN	GSE6269_FLU_VS_STAPH_AUREUS_INF_PBMC_DN	20/382	75/3773	3.26753e-05	0.00401333	0.00363864	12491/72349/18010/16784/67963/13030/68428/52187/19063/18438/17524/14824/19261/16790/233016/433375/21968/16854/93719/17105	20
9.Linfantum	9	Linfantum	GSE24142_EARLY_THYMIC_PROGENITOR_VS_DN3_THYMOCYTE_DN	GSE24142_EARLY_THYMIC_PROGENITOR_VS_DN3_THYMOCYTE_DN	15/382	47/3773	3.29367e-05	0.00401333	0.00363864	28169/27369/109711/338320/23880/18186/19063/16832/17524/56857/12306/11980/216445/58194/53602	15
9.Linfantum	9	Linfantum	GSE22886_NAIVE_CD8_TCELL_VS_DC_DN	GSE22886_NAIVE_CD8_TCELL_VS_DC_DN	27/382	119/3773	3.51207e-05	0.00417508	0.00378528	72349/23790/11966/12343/16784/17449/22333/13382/20963/13030/84095/15926/12359/16592/11747/20195/19063/12306/13036/27965/13040/433375/218035/12495/11964/14127/56692	27
9.Linfantum	9	Linfantum	GSE3982_MAST_CELL_VS_DC_DN	GSE3982_MAST_CELL_VS_DC_DN	18/382	64/3773	3.74428e-05	0.00434515	0.00393947	74617/12491/53869/17449/11430/20963/20972/65970/11757/110006/13036/235442/16790/74735/11881/226101/110911/53602	18
9.Linfantum	9	Linfantum	GSE36888_UNTREATED_VS_IL2_TREATED_TCELL_17H_UP	GSE36888_UNTREATED_VS_IL2_TREATED_TCELL_17H_UP	20/382	76/3773	4.02828e-05	0.00446223	0.00404562	17084/218397/15211/110006/12359/16592/19063/58810/12492/17524/234309/192654/330260/14824/233016/380686/16854/72461/11770/11364	20
9.Linfantum	9	Linfantum	GSE3982_DC_VS_NKCELL_UP	GSE3982_DC_VS_NKCELL_UP	20/382	76/3773	4.02828e-05	0.00446223	0.00404562	74617/14667/53869/64138/17449/11430/109857/11757/17161/18186/13427/12359/58810/16783/13036/108664/16790/218035/16854/53602	20
9.Linfantum	9	Linfantum	GSE6269_E_COLI_VS_STAPH_AUREUS_INF_PBMC_DN	GSE6269_E_COLI_VS_STAPH_AUREUS_INF_PBMC_DN	23/382	95/3773	4.57959e-05	0.0049602	0.0044971	18984/18010/50917/12946/66375/12894/81910/14466/56443/16783/19200/16332/216134/17918/14824/19261/16790/20908/171504/16854/110911/93719/17105	23
9.Linfantum	9	Linfantum	GSE34156_NOD2_LIGAND_VS_TLR1_TLR2_LIGAND_6H_TREATED_MONOCYTE_DN	GSE34156_NOD2_LIGAND_VS_TLR1_TLR2_LIGAND_6H_TREATED_MONOCYTE_DN	21/382	83/3773	4.89738e-05	0.00518909	0.00470462	14667/23790/11966/11303/64138/108101/81910/11747/18438/11461/17524/14824/19261/16790/233016/433375/226101/16854/102595/105722/19349	21
9.Linfantum	9	Linfantum	GSE42021_CD24HI_VS_CD24LOW_TCONV_THYMUS_UP	GSE42021_CD24HI_VS_CD24LOW_TCONV_THYMUS_UP	17/382	60/3773	5.55793e-05	0.00576369	0.00522557	14667/67863/26941/108100/68117/27376/72017/18718/13821/56443/72042/19087/108664/239528/16796/74735/53602	17
9.Linfantum	9	Linfantum	GSE11057_EFF_MEM_VS_CENT_MEM_CD4_TCELL_UP	GSE11057_EFF_MEM_VS_CENT_MEM_CD4_TCELL_UP	14/382	44/3773	6.28163e-05	0.00637847	0.00578296	338320/94280/93730/64214/381290/13830/14263/13032/17524/12306/20908/16854/52055/72461	14
9.Linfantum	9	Linfantum	GSE22886_NAIVE_CD4_TCELL_VS_DC_DN	GSE22886_NAIVE_CD4_TCELL_VS_DC_DN	28/382	130/3773	6.84047e-05	0.00669229	0.00606747	72349/11966/16784/53331/22333/73834/20963/13030/67474/11757/84095/15926/13427/11747/20195/19063/18477/13032/11605/12306/13036/27965/14824/433375/218035/12091/19349/56692	28
9.Linfantum	9	Linfantum	GSE17721_CTRL_VS_PAM3CSK4_12H_BMDC_UP	GSE17721_CTRL_VS_PAM3CSK4_12H_BMDC_UP	17/382	61/3773	7.0026e-05	0.00669229	0.00606747	11565/71279/17449/22333/14420/67841/110006/14187/11739/192654/13036/57279/14824/100017/18105/12495/53602	17
9.Linfantum	9	Linfantum	GSE41867_MEMORY_VS_EXHAUSTED_CD8_TCELL_DAY30_LCMV_UP	GSE41867_MEMORY_VS_EXHAUSTED_CD8_TCELL_DAY30_LCMV_UP	17/382	61/3773	7.0026e-05	0.00669229	0.00606747	19345/70310/16952/320024/107684/68095/232201/64933/11980/12523/13040/74735/67803/20723/18105/20719/24014	17
9.Linfantum	9	Linfantum	GSE3982_MAC_VS_NKCELL_UP	GSE3982_MAC_VS_NKCELL_UP	21/382	85/3773	7.15544e-05	0.00670685	0.00608068	11432/53869/50917/11757/15926/13427/16592/11747/16832/11941/16783/192654/13036/216134/108664/17918/53415/72993/110265/11770/54712	21
9.Linfantum	9	Linfantum	GSE10325_LUPUS_CD4_TCELL_VS_LUPUS_MYELOID_DN	GSE10325_LUPUS_CD4_TCELL_VS_LUPUS_MYELOID_DN	25/382	111/3773	7.82754e-05	0.00713033	0.00646462	14667/12491/72349/23790/11966/19025/20963/15212/13030/140483/11605/17524/27965/14824/56174/19261/16790/233016/433375/215615/171504/226101/16854/14127/246256	25
9.Linfantum	9	Linfantum	GSE22886_NAIVE_BCELL_VS_MONOCYTE_DN	GSE22886_NAIVE_BCELL_VS_MONOCYTE_DN	28/382	131/3773	7.89983e-05	0.00713033	0.00646462	72349/20911/18010/27357/68585/15212/13030/67841/67474/23999/16952/22273/68365/20195/19063/58810/12306/14824/56174/233489/433375/16854/76614/11964/14127/20719/17105/53602	28
9.Linfantum	9	Linfantum	GSE17721_LPS_VS_PAM3CSK4_16H_BMDC_UP	GSE17721_LPS_VS_PAM3CSK4_16H_BMDC_UP	18/382	68/3773	9.02597e-05	0.00799865	0.00725187	18984/76709/109711/16784/52700/73834/14026/108100/27376/13007/12492/11746/56857/57257/16790/15361/16854/110911	18
9.Linfantum	9	Linfantum	GSE2585_AIRE_KO_VS_WT_CD80_HIGH_MTEC_DN	GSE2585_AIRE_KO_VS_WT_CD80_HIGH_MTEC_DN	22/382	93/3773	9.75395e-05	0.00834048	0.00756178	27419/16784/19025/71279/14420/20972/68653/67841/74760/66950/320024/76192/71602/27965/73822/245847/228961/215210/21767/380686/226101/19349	22
9.Linfantum	9	Linfantum	GSE36826_NORMAL_VS_STAPH_AUREUS_INF_SKIN_DN	GSE36826_NORMAL_VS_STAPH_AUREUS_INF_SKIN_DN	22/382	93/3773	9.75395e-05	0.00834048	0.00756178	74617/14667/216558/11303/12946/17449/20963/211401/110006/15926/20612/52187/58810/11746/232201/26949/26926/12520/233016/433375/20908/17381	22
9.Linfantum	9	Linfantum	GSE24142_DN2_VS_DN3_THYMOCYTE_DN	GSE24142_DN2_VS_DN3_THYMOCYTE_DN	14/382	46/3773	0.000108415	0.00901423	0.00817264	28169/109711/71279/338320/13030/211401/19063/16832/14782/56857/216445/58194/66075/53602	14
9.Linfantum	9	Linfantum	GSE9988_ANTI_TREM1_VS_LOW_LPS_MONOCYTE_UP	GSE9988_ANTI_TREM1_VS_LOW_LPS_MONOCYTE_UP	19/382	75/3773	0.000110175	0.00901423	0.00817264	66616/23790/11966/18010/16956/104184/73834/15212/84095/16592/52187/54170/12492/54208/56857/16796/20908/16854/102595	19
9.Linfantum	9	Linfantum	GSE5589_LPS_VS_LPS_AND_IL10_STIM_MACROPHAGE_180MIN_UP	GSE5589_LPS_VS_LPS_AND_IL10_STIM_MACROPHAGE_180MIN_UP	18/382	69/3773	0.000110967	0.00901423	0.00817264	27419/16784/13030/28200/22436/110006/64214/16498/71985/11745/12523/54381/16790/20908/380686/12091/17381/246256	18
9.Linfantum	9	Linfantum	GSE22886_NAIVE_TCELL_VS_DC_DN	GSE22886_NAIVE_TCELL_VS_DC_DN	25/382	114/3773	0.000124128	0.00991804	0.00899206	12491/23790/18010/67771/64138/16784/17449/22333/20963/13196/17161/84095/18186/98878/19063/18477/11605/27965/19261/16790/233016/433375/12091/12495/19349	25
9.Linfantum	9	Linfantum	GSE44732_UNSTIM_VS_IL27_STIM_IMATURE_DC_DN	GSE44732_UNSTIM_VS_IL27_STIM_IMATURE_DC_DN	17/382	64/3773	0.000135076	0.0105775	0.00958998	109778/18984/18010/12946/19025/15212/110006/15926/18718/67460/107684/16498/16783/233016/51798/20719/53602	17
9.Linfantum	9	Linfantum	GSE30971_CTRL_VS_LPS_STIM_MACROPHAGE_WBP7_HET_2H_DN	GSE30971_CTRL_VS_LPS_STIM_MACROPHAGE_WBP7_HET_2H_DN	22/382	95/3773	0.000136722	0.0105775	0.00958998	12491/14420/68581/218397/14661/12894/15108/18718/67448/19063/12492/17524/192654/56857/57279/330260/12523/74735/233016/72461/93719/11770	22
9.Linfantum	9	Linfantum	GSE24634_TEFF_VS_TCONV_DAY3_IN_CULTURE_DN	GSE24634_TEFF_VS_TCONV_DAY3_IN_CULTURE_DN	20/382	83/3773	0.000154361	0.0117556	0.010658	27419/11432/19025/14026/20963/15211/18186/15926/13830/140483/12359/110173/58810/17524/56174/12523/103199/12091/226101/14127	20
9.Linfantum	9	Linfantum	GSE45365_NK_CELL_VS_CD8_TCELL_MCMV_INFECTION_UP	GSE45365_NK_CELL_VS_CD8_TCELL_MCMV_INFECTION_UP	22/382	97/3773	0.000189267	0.0141921	0.0128671	12491/18749/67771/27357/67963/68581/14026/20963/106326/20655/94280/22273/19063/104444/19200/27965/54381/233489/233016/171504/11364/19349	22
9.Linfantum	9	Linfantum	GSE21546_SAP1A_KO_VS_SAP1A_KO_AND_ELK1_KO_ANTI_CD3_STIM_DP_THYMOCYTES_DN	GSE21546_SAP1A_KO_VS_SAP1A_KO_AND_ELK1_KO_ANTI_CD3_STIM_DP_THYMOCYTES_DN	18/382	72/3773	0.000200234	0.0143773	0.013035	14667/16541/246177/68581/17084/15211/18186/64214/107684/19063/232201/72042/19200/74735/72993/11881/110265/105722	18
9.Linfantum	9	Linfantum	GSE29618_PDC_VS_MDC_DAY7_FLU_VACCINE_DN	GSE29618_PDC_VS_MDC_DAY7_FLU_VACCINE_DN	23/382	104/3773	0.000202798	0.0143773	0.013035	109711/22333/14026/17084/13196/67841/16952/13007/11747/192176/72042/12306/19200/13036/19261/233489/171504/12495/16854/20719/72461/20148/54712	23
9.Linfantum	9	Linfantum	GSE19198_CTRL_VS_IL21_TREATED_TCELL_24H_DN	GSE19198_CTRL_VS_IL21_TREATED_TCELL_24H_DN	17/382	66/3773	0.000203536	0.0143773	0.013035	22619/72349/11303/50773/15212/211401/74760/18186/18718/14263/66881/80907/100017/12523/218035/171504/17381	17
9.Linfantum	9	Linfantum	GSE9988_LOW_LPS_VS_ANTI_TREM1_AND_LPS_MONOCYTE_DN	GSE9988_LOW_LPS_VS_ANTI_TREM1_AND_LPS_MONOCYTE_DN	17/382	66/3773	0.000203536	0.0143773	0.013035	66616/23790/11966/18010/16956/104184/73834/84095/66950/242341/52187/54170/12492/108664/12523/20908/16854	17
9.Linfantum	9	Linfantum	GSE29618_BCELL_VS_MONOCYTE_DN	GSE29618_BCELL_VS_MONOCYTE_DN	24/382	111/3773	0.000213648	0.014876	0.0134871	109778/20911/11966/76709/109711/12343/19025/68585/13030/23880/14682/94280/13830/11747/20195/17524/72042/74012/13040/233489/233016/433375/11964/93719	24
9.Linfantum	9	Linfantum	GSE41176_WT_VS_TAK1_KO_ANTI_IGM_STIM_BCELL_24H_UP	GSE41176_WT_VS_TAK1_KO_ANTI_IGM_STIM_BCELL_24H_UP	22/382	98/3773	0.000221686	0.0152183	0.0137975	19344/18984/22335/17084/22631/74185/20655/69597/81910/11605/14782/12306/239528/53415/233016/433375/12257/15361/102595/110911/72461/53602	22
9.Linfantum	9	Linfantum	GSE11057_CD4_CENT_MEM_VS_PBMC_DN	GSE11057_CD4_CENT_MEM_VS_PBMC_DN	18/382	73/3773	0.000241525	0.0159759	0.0144843	74617/72349/20911/64138/11975/20972/320024/11746/11605/56857/56174/233489/11881/171504/11964/72461/93719/54712	18
9.Linfantum	9	Linfantum	GSE6259_33D1_POS_VS_DEC205_POS_FLT3L_INDUCED_SPLENIC_DC_DN	GSE6259_33D1_POS_VS_DEC205_POS_FLT3L_INDUCED_SPLENIC_DC_DN	18/382	73/3773	0.000241525	0.0159759	0.0144843	71279/17449/14420/65970/110006/72017/66950/12492/18438/14187/66881/232201/76192/74772/216445/72461/24014/56382	18
9.Linfantum	9	Linfantum	GSE44649_WT_VS_MIR155_KO_NAIVE_CD8_TCELL_UP	GSE44649_WT_VS_MIR155_KO_NAIVE_CD8_TCELL_UP	15/382	55/3773	0.000243557	0.0159759	0.0144843	11432/74202/70153/13030/15211/72017/16592/320024/16783/74772/100017/67016/19261/433375/11770	15
9.Linfantum	9	Linfantum	GSE2826_WT_VS_BTK_KO_BCELL_DN	GSE2826_WT_VS_BTK_KO_BCELL_DN	17/382	67/3773	0.000247906	0.0159759	0.0144843	12709/216558/23790/109711/16956/71147/13030/74760/18477/58810/14187/54381/231871/215615/22628/11964/20719	17
9.Linfantum	9	Linfantum	GSE36888_UNTREATED_VS_IL2_TREATED_TCELL_2H_DN	GSE36888_UNTREATED_VS_IL2_TREATED_TCELL_2H_DN	16/382	61/3773	0.000249111	0.0159759	0.0144843	16956/71279/17449/14026/14661/84095/110006/16592/13821/67460/12492/12523/21767/15361/11770/11364	16
9.Linfantum	9	Linfantum	GSE22886_DAY0_VS_DAY7_MONOCYTE_IN_CULTURE_DN	GSE22886_DAY0_VS_DAY7_MONOCYTE_IN_CULTURE_DN	25/382	119/3773	0.000255121	0.0161488	0.0146411	14667/11432/23790/22368/71279/17449/73834/15212/13030/69597/84095/22273/68428/13007/16592/66841/24045/18477/58810/16783/12306/26949/12520/11881/53602	25
9.Linfantum	9	Linfantum	GSE32986_GMCSF_VS_GMCSF_AND_CURDLAN_LOWDOSE_STIM_DC_UP	GSE32986_GMCSF_VS_GMCSF_AND_CURDLAN_LOWDOSE_STIM_DC_UP	22/382	99/3773	0.000258905	0.0161783	0.0146678	23790/19025/11757/15926/14270/13830/11747/20195/14466/58810/16498/11746/13032/54208/11605/12306/26926/235442/12520/215210/12091/102595	22
9.Linfantum	9	Linfantum	GSE411_100MIN_VS_400MIN_IL6_STIM_MACROPHAGE_UP	GSE411_100MIN_VS_400MIN_IL6_STIM_MACROPHAGE_UP	17/382	68/3773	0.000300455	0.0183437	0.0166311	22619/20911/229589/27357/66375/67474/23999/12894/13427/20195/14263/11746/13032/12306/233489/24014/56692	17
9.Linfantum	9	Linfantum	GSE30962_PRIMARY_VS_SECONDARY_CHRONIC_LCMV_INF_CD8_TCELL_DN	GSE30962_PRIMARY_VS_SECONDARY_CHRONIC_LCMV_INF_CD8_TCELL_DN	12/382	39/3773	0.000301086	0.0183437	0.0166311	19328/16952/94280/68095/64933/233489/171504/19290/380686/12495/14127/14590	12
9.Linfantum	9	Linfantum	GSE2585_AIRE_KO_VS_WT_CD80_LOW_MTEC_DN	GSE2585_AIRE_KO_VS_WT_CD80_LOW_MTEC_DN	20/382	87/3773	0.000305433	0.0183788	0.0166629	53331/14420/20972/22273/15926/52187/21982/232201/73658/192654/76192/71732/27965/216134/73822/235442/228961/56043/246256/20148	20
9.Linfantum	9	Linfantum	GSE22886_NAIVE_CD8_TCELL_VS_MONOCYTE_DN	GSE22886_NAIVE_CD8_TCELL_VS_MONOCYTE_DN	23/382	107/3773	0.00031655	0.0188154	0.0170588	12491/72349/23790/67963/20963/15212/13030/20195/110173/58810/12306/13036/14824/56174/19261/13040/433375/16854/11964/14127/17105/12340/54712	23
9.Linfantum	9	Linfantum	GSE9037_CTRL_VS_LPS_4H_STIM_BMDM_UP	GSE9037_CTRL_VS_LPS_4H_STIM_BMDM_UP	19/382	81/3773	0.00032735	0.0192229	0.0174282	52585/12799/11801/71279/17449/50773/14661/19230/68365/56357/16592/57279/57257/17918/13040/75007/215210/216445/110265	19
9.Linfantum	9	Linfantum	NAKAYA_PBMC_FLUARIX_FLUVIRIN_AGE_18_50YO_CORRELATED_WITH_HAI_28DY_RESPONSE_AT_3DY_POSITIVE	NAKAYA_PBMC_FLUARIX_FLUVIRIN_AGE_18_50YO_CORRELATED_WITH_HAI_28DY_RESPONSE_AT_3DY_POSITIVE	36/382	200/3773	0.000332545	0.0192646	0.017466	12491/11966/67863/12946/16784/11975/19325/20963/224014/106326/23789/76308/11757/15926/20195/14466/52187/18477/58810/76448/14824/56174/19261/16790/231871/74735/216445/20908/171504/18105/12495/11964/19342/72461/54712/19349	36
9.Linfantum	9	Linfantum	NAKAYA_PBMC_FLUARIX_FLUVIRIN_AGE_18_50YO_3DY_UP	NAKAYA_PBMC_FLUARIX_FLUVIRIN_AGE_18_50YO_3DY_UP	50/382	308/3773	0.000335965	0.0192646	0.017466	109778/12491/23790/11966/67863/19025/53331/22333/19325/52700/55943/14420/217737/73834/17084/20963/68263/211286/28200/211401/224014/106326/76308/12333/15926/13007/381290/13830/140483/13427/12359/14466/67460/18477/11746/13032/57279/103199/53415/218035/19290/12091/51798/67511/14127/20719/72461/93719/68441/19349	50
9.Linfantum	9	Linfantum	GSE34156_UNTREATED_VS_24H_NOD2_AND_TLR1_TLR2_LIGAND_TREATED_MONOCYTE_UP	GSE34156_UNTREATED_VS_24H_NOD2_AND_TLR1_TLR2_LIGAND_TREATED_MONOCYTE_UP	13/382	45/3773	0.000340433	0.0192939	0.0174925	23790/22388/271457/18826/81910/20195/18438/11461/14824/19261/215615/102595/436522	13
9.Linfantum	9	Linfantum	GSE22886_DC_VS_MONOCYTE_UP	GSE22886_DC_VS_MONOCYTE_UP	20/382	88/3773	0.000359133	0.0199209	0.018061	12317/22368/17449/14026/13030/109857/69597/17161/84095/98878/16592/13032/64933/71602/330260/73822/26926/12520/12523/11770	20
9.Linfantum	9	Linfantum	GSE2405_HEAT_KILLED_LYSATE_VS_LIVE_A_PHAGOCYTOPHILUM_STIM_NEUTROPHIL_24H_UP	GSE2405_HEAT_KILLED_LYSATE_VS_LIVE_A_PHAGOCYTOPHILUM_STIM_NEUTROPHIL_24H_UP	17/382	69/3773	0.000362402	0.0199209	0.018061	16541/72349/18830/53331/17084/15212/16952/98878/16592/67460/18438/11746/12306/14824/20723/16854/14127	17
9.Linfantum	9	Linfantum	GSE10325_LUPUS_CD4_TCELL_VS_LUPUS_BCELL_UP	GSE10325_LUPUS_CD4_TCELL_VS_LUPUS_BCELL_UP	14/382	51/3773	0.000363759	0.0199209	0.018061	216558/109711/23880/20655/65970/14682/16952/381290/16832/64933/100017/67016/107568/20148	14
9.Linfantum	9	Linfantum	GSE5589_IL6_KO_VS_IL10_KO_LPS_AND_IL10_STIM_MACROPHAGE_45MIN_DN	GSE5589_IL6_KO_VS_IL10_KO_LPS_AND_IL10_STIM_MACROPHAGE_45MIN_DN	19/382	82/3773	0.00038718	0.0209679	0.0190103	66616/11966/229589/11975/106326/12894/242341/12492/14187/26457/76192/56857/12306/57279/57257/233489/51798/11770/264895	19
9.Linfantum	9	Linfantum	HOWARD_NK_CELL_INACT_MONOV_INFLUENZA_A_INDONESIA_05_2005_H5N1_AGE_18_49YO_28DY_DN	HOWARD_NK_CELL_INACT_MONOV_INFLUENZA_A_INDONESIA_05_2005_H5N1_AGE_18_49YO_28DY_DN	8/382	20/3773	0.000432104	0.0231437	0.0209829	11975/17084/227737/11747/56857/13036/14824/226101	8
9.Linfantum	9	Linfantum	GSE17721_LPS_VS_POLYIC_16H_BMDC_UP	GSE17721_LPS_VS_POLYIC_16H_BMDC_UP	21/382	96/3773	0.000447918	0.0234748	0.0212831	12506/11430/104184/70153/15212/18826/72416/94280/68038/110006/15926/66950/67448/19246/330260/17918/12091/59021/51798/11770/20148	21
9.Linfantum	9	Linfantum	GSE19401_PAM2CSK4_VS_RETINOIC_ACID_AND_PAM2CSK4_STIM_FOLLICULAR_DC_DN	GSE19401_PAM2CSK4_VS_RETINOIC_ACID_AND_PAM2CSK4_STIM_FOLLICULAR_DC_DN	21/382	96/3773	0.000447918	0.0234748	0.0212831	14667/27419/18749/64138/14420/17084/15211/18718/269338/14466/67460/17524/330260/14824/26949/107568/18105/12495/11770/11364/56382	21
9.Linfantum	9	Linfantum	GSE3920_UNTREATED_VS_IFNA_TREATED_ENDOTHELIAL_CELL_UP	GSE3920_UNTREATED_VS_IFNA_TREATED_ENDOTHELIAL_CELL_UP	20/382	90/3773	0.000491697	0.025495	0.0231147	12709/74202/16784/19025/71279/67963/110006/15926/14270/68365/13830/98878/320024/18438/11745/16783/234577/11980/102595/11770	20
9.Linfantum	9	Linfantum	GSE16522_MEMORY_VS_NAIVE_ANTI_CD3CD28_STIM_CD8_TCELL_UP	GSE16522_MEMORY_VS_NAIVE_ANTI_CD3CD28_STIM_CD8_TCELL_UP	17/382	71/3773	0.000520058	0.025994	0.0235671	11565/67126/22368/14661/15108/56357/74245/107684/12492/11745/232201/72042/56857/12306/11881/20723/24014	17
9.Linfantum	9	Linfantum	GSE37532_VISCERAL_ADIPOSE_TISSUE_VS_LN_DERIVED_PPARG_KO_TREG_CD4_TCELL_UP	GSE37532_VISCERAL_ADIPOSE_TISSUE_VS_LN_DERIVED_PPARG_KO_TREG_CD4_TCELL_UP	17/382	71/3773	0.000520058	0.025994	0.0235671	12317/22335/27357/22333/71147/14682/97212/13427/110173/54486/54208/11593/57279/69780/215615/12495/102595	17
9.Linfantum	9	Linfantum	GSE11057_NAIVE_VS_CENT_MEMORY_CD4_TCELL_DN	GSE11057_NAIVE_VS_CENT_MEMORY_CD4_TCELL_DN	19/382	84/3773	0.000535873	0.025994	0.0235671	66411/19025/22333/106326/16952/381290/13830/98878/11746/13032/72042/19200/17918/74012/12523/233489/21968/12495/16854	19
9.Linfantum	9	Linfantum	GSE24634_IL4_VS_CTRL_TREATED_NAIVE_CD4_TCELL_DAY5_UP	GSE24634_IL4_VS_CTRL_TREATED_NAIVE_CD4_TCELL_DAY5_UP	19/382	84/3773	0.000535873	0.025994	0.0235671	18984/18010/16784/19025/67963/13196/17161/68428/140483/98878/17918/26949/74012/12520/19261/103199/233016/433375/110265	19
9.Linfantum	9	Linfantum	GSE6259_CD4_TCELL_VS_CD8_TCELL_DN	GSE6259_CD4_TCELL_VS_CD8_TCELL_DN	19/382	84/3773	0.000535873	0.025994	0.0235671	27369/12506/53331/246177/73834/13830/98878/242341/14187/54486/70497/26457/234577/74735/237782/110911/72461/56382/56692	19
9.Linfantum	9	Linfantum	GSE19923_WT_VS_HEB_KO_DP_THYMOCYTE_UP	GSE19923_WT_VS_HEB_KO_DP_THYMOCYTE_UP	13/382	47/3773	0.000543252	0.025994	0.0235671	216558/16541/16956/11801/17084/14682/16952/27376/11941/19087/12520/110911/11770	13
9.Linfantum	9	Linfantum	GSE19198_CTRL_VS_IL21_TREATED_TCELL_6H_DN	GSE19198_CTRL_VS_IL21_TREATED_TCELL_6H_DN	16/382	65/3773	0.000543987	0.025994	0.0235671	19344/72349/18984/229589/53331/218397/74185/12333/68724/20612/17524/57257/245847/102595/246256/16554	16
9.Linfantum	9	Linfantum	GSE5589_WT_VS_IL6_KO_LPS_AND_IL6_STIM_MACROPHAGE_45MIN_DN	GSE5589_WT_VS_IL6_KO_LPS_AND_IL6_STIM_MACROPHAGE_45MIN_DN	16/382	65/3773	0.000543987	0.025994	0.0235671	28169/12491/12506/20963/65970/72416/17161/67448/11409/54208/70984/76192/56857/107568/51798/20719	16
9.Linfantum	9	Linfantum	GSE3982_EOSINOPHIL_VS_DC_DN	GSE3982_EOSINOPHIL_VS_DC_DN	19/382	86/3773	0.000731628	0.0346209	0.0313886	14667/216558/12491/53869/17449/11430/104184/66482/109857/23789/98878/13032/104444/12306/108664/66248/74735/218035/53602	19
9.Linfantum	9	Linfantum	GSE45739_UNSTIM_VS_ACD3_ACD28_STIM_WT_CD4_TCELL_UP	GSE45739_UNSTIM_VS_ACD3_ACD28_STIM_WT_CD4_TCELL_UP	11/382	37/3773	0.000744714	0.0349013	0.0316428	11303/67963/13030/211286/14682/23789/64933/26949/75007/110265/11770	11
9.Linfantum	9	Linfantum	GSE43955_TH0_VS_TGFB_IL6_IL23_TH17_ACT_CD4_TCELL_60H_UP	GSE43955_TH0_VS_TGFB_IL6_IL23_TH17_ACT_CD4_TCELL_60H_UP	16/382	67/3773	0.000779998	0.0358652	0.0325167	14667/18984/11565/12506/16956/11801/68585/14026/110006/11363/56357/20195/18477/14187/12520/11964	16
9.Linfantum	9	Linfantum	GSE4748_CTRL_VS_LPS_AND_CYANOBACTERIUM_LPSLIKE_STIM_DC_3H_DN	GSE4748_CTRL_VS_LPS_AND_CYANOBACTERIUM_LPSLIKE_STIM_DC_3H_DN	16/382	67/3773	0.000779998	0.0358652	0.0325167	12491/16956/11370/11975/11430/109857/110006/97212/11363/13032/76192/12306/11964/51798/11770/68441	16
9.Linfantum	9	Linfantum	GSE557_WT_VS_CIITA_KO_DC_DN	GSE557_WT_VS_CIITA_KO_DC_DN	14/382	55/3773	0.000839244	0.0379081	0.0343688	74617/72349/11303/246177/211401/13196/15926/98878/11605/192176/12306/239528/102595/241062	14
9.Linfantum	9	Linfantum	GSE40274_CTRL_VS_FOXP3_AND_XBP1_TRANSDUCED_ACTIVATED_CD4_TCELL_DN	GSE40274_CTRL_VS_FOXP3_AND_XBP1_TRANSDUCED_ACTIVATED_CD4_TCELL_DN	13/382	49/3773	0.000839982	0.0379081	0.0343688	109711/71279/67963/211401/108101/227737/13830/12359/14263/17524/16790/20908/53602	13
9.Linfantum	9	Linfantum	GSE21546_SAP1A_KO_VS_SAP1A_KO_AND_ELK1_KO_DP_THYMOCYTES_UP	GSE21546_SAP1A_KO_VS_SAP1A_KO_AND_ELK1_KO_DP_THYMOCYTES_UP	17/382	74/3773	0.000865725	0.0387114	0.0350972	22619/50917/22334/11883/22436/72017/227737/13830/81910/12896/70497/192654/80907/234577/19261/12257/14127	17
9.Linfantum	9	Linfantum	GSE23321_CD8_STEM_CELL_MEMORY_VS_EFFECTOR_MEMORY_CD8_TCELL_DN	GSE23321_CD8_STEM_CELL_MEMORY_VS_EFFECTOR_MEMORY_CD8_TCELL_DN	20/382	94/3773	0.000888428	0.0390108	0.0353686	20911/56431/14272/11740/18830/17449/13382/338320/22334/74185/20655/68365/13427/20195/57317/16498/381760/192176/216134/226101	20
9.Linfantum	9	Linfantum	GSE24292_WT_VS_PPARG_KO_MACROPHAGE_DN	GSE24292_WT_VS_PPARG_KO_MACROPHAGE_DN	20/382	94/3773	0.000888428	0.0390108	0.0353686	18984/11966/11565/11801/71701/217737/17084/14682/98878/70497/17524/216134/73822/231871/74735/72993/58194/107568/16854/20719	20
9.Linfantum	9	Linfantum	GSE30083_SP2_VS_SP3_THYMOCYTE_DN	GSE30083_SP2_VS_SP3_THYMOCYTE_DN	9/382	27/3773	0.000906474	0.0394478	0.0357648	74617/14667/271457/338320/18186/11363/107684/12306/100017	9
9.Linfantum	9	Linfantum	GSE37605_TREG_VS_TCONV_C57BL6_FOXP3_FUSION_GFP_DN	GSE37605_TREG_VS_TCONV_C57BL6_FOXP3_FUSION_GFP_DN	16/382	68/3773	0.000927549	0.0395936	0.035897	11651/52585/18749/67863/66375/15926/72017/140483/242341/11746/12520/215615/12091/12495/67511/14590	16
9.Linfantum	9	Linfantum	GSE3982_DC_VS_BCELL_UP	GSE3982_DC_VS_BCELL_UP	16/382	68/3773	0.000927549	0.0395936	0.035897	12491/53869/20972/16952/17161/18186/13427/17524/16783/108664/235442/218035/20908/11881/226101/110911	16
9.Linfantum	9	Linfantum	GSE3982_MAST_CELL_VS_MAC_DN	GSE3982_MAST_CELL_VS_MAC_DN	18/382	81/3773	0.000934195	0.0395936	0.035897	74617/11432/12491/56457/50917/12343/11430/15211/110006/19063/11941/192176/216134/26373/235442/13040/219189/11770	18
9.Linfantum	9	Linfantum	GSE24142_EARLY_THYMIC_PROGENITOR_VS_DN2_THYMOCYTE_DN	GSE24142_EARLY_THYMIC_PROGENITOR_VS_DN2_THYMOCYTE_DN	11/382	38/3773	0.000954824	0.0401191	0.0363734	23880/17161/67448/19063/17524/14782/104444/12306/11980/216445/53602	11
9.Linfantum	9	Linfantum	GSE23308_WT_VS_MINERALCORTICOID_REC_KO_MACROPHAGE_CORTICOSTERONE_TREATED_UP	GSE23308_WT_VS_MINERALCORTICOID_REC_KO_MACROPHAGE_CORTICOSTERONE_TREATED_UP	17/382	75/3773	0.00101781	0.0415357	0.0376578	22619/52585/67863/50917/67126/16784/22368/73834/66841/67460/71732/80907/56174/66248/67211/11964/11364	17
9.Linfantum	9	Linfantum	GSE27859_CD11C_INT_F480_HI_MACROPHAGE_VS_CD11C_ING_F480_INT_DC_UP	GSE27859_CD11C_INT_F480_HI_MACROPHAGE_VS_CD11C_ING_F480_INT_DC_UP	17/382	75/3773	0.00101781	0.0415357	0.0376578	52585/23790/74202/71279/217737/22436/108100/64214/68428/66950/67448/16783/83704/12523/219144/320534/246256	17
9.Linfantum	9	Linfantum	GSE24142_ADULT_VS_FETAL_DN2_THYMOCYTE_UP	GSE24142_ADULT_VS_FETAL_DN2_THYMOCYTE_UP	14/382	56/3773	0.00101815	0.0415357	0.0376578	66616/11303/73834/11363/12492/11746/17524/56857/14824/12523/13040/54381/52055/20148	14
9.Linfantum	9	Linfantum	GSE3982_DC_VS_CENT_MEMORY_CD4_TCELL_UP	GSE3982_DC_VS_CENT_MEMORY_CD4_TCELL_UP	20/382	95/3773	0.00102263	0.0415357	0.0376578	216558/109778/12491/64138/11430/73834/11757/17161/72017/16592/12896/13032/16783/13036/14824/16790/218035/20908/226101/72461	20
9.Linfantum	9	Linfantum	GSE29618_BCELL_VS_MDC_DAY7_FLU_VACCINE_DN	GSE29618_BCELL_VS_MDC_DAY7_FLU_VACCINE_DN	22/382	109/3773	0.00105613	0.0425421	0.0385702	72349/109711/11740/68585/15212/67841/14682/16952/12359/19063/11461/72042/330260/14824/19261/54381/433375/71653/20908/171504/14127/19349	22
9.Linfantum	9	Linfantum	GSE15735_CTRL_VS_HDAC_INHIBITOR_TREATED_CD4_TCELL_2H_UP	GSE15735_CTRL_VS_HDAC_INHIBITOR_TREATED_CD4_TCELL_2H_UP	18/382	82/3773	0.00108804	0.0431148	0.0390895	11565/229589/67474/14682/16952/64214/68724/83768/98878/13032/70497/76192/71602/16332/14824/74772/380686/72461	18
9.Linfantum	9	Linfantum	GSE37532_WT_VS_PPARG_KO_VISCERAL_ADIPOSE_TISSUE_TREG_DN	GSE37532_WT_VS_PPARG_KO_VISCERAL_ADIPOSE_TISSUE_TREG_DN	18/382	82/3773	0.00108804	0.0431148	0.0390895	74617/21762/11303/16784/19325/52700/67963/11750/211286/100037258/22631/11363/13007/16592/11746/14782/433375/20723	18
9.Linfantum	9	Linfantum	GSE20727_CTRL_VS_DNFB_ALLERGEN_TREATED_DC_UP	GSE20727_CTRL_VS_DNFB_ALLERGEN_TREATED_DC_UP	16/382	69/3773	0.00109816	0.0431648	0.0391348	13202/52585/66616/21672/22335/66375/13030/110006/12896/14782/76448/26926/66694/215210/11881/14127	16
9.Linfantum	9	Linfantum	GSE3691_IFN_PRODUCING_KILLER_DC_VS_CONVENTIONAL_DC_SPLEEN_UP	GSE3691_IFN_PRODUCING_KILLER_DC_VS_CONVENTIONAL_DC_SPLEEN_UP	15/382	63/3773	0.00117046	0.0450506	0.0408445	14667/21672/11430/66375/77041/11883/84095/66841/12492/17524/67211/12257/56043/226101/11364	15
9.Linfantum	9	Linfantum	GSE40274_CTRL_VS_SATB1_TRANSDUCED_ACTIVATED_CD4_TCELL_UP	GSE40274_CTRL_VS_SATB1_TRANSDUCED_ACTIVATED_CD4_TCELL_UP	15/382	63/3773	0.00117046	0.0450506	0.0408445	74202/22368/67963/77041/211401/22436/108101/15108/18718/56357/14263/13032/64933/12257/24014	15
9.Linfantum	9	Linfantum	GSE339_CD8POS_VS_CD4CD8DN_DC_IN_CULTURE_UP	GSE339_CD8POS_VS_CD4CD8DN_DC_IN_CULTURE_UP	20/382	96/3773	0.00117387	0.0450506	0.0408445	28169/52585/53869/14420/67963/100037258/109857/84095/81910/11747/16832/104444/57279/14824/26926/235442/12520/20908/53602/56692	20
9.Linfantum	9	Linfantum	GSE24726_WT_VS_E2_2_KO_PDC_DAY6_POST_DELETION_DN	GSE24726_WT_VS_E2_2_KO_PDC_DAY6_POST_DELETION_DN	17/382	76/3773	0.00119205	0.045391	0.0411531	12709/74202/12506/68585/66375/20972/224014/74760/108100/18186/64214/70497/17524/12091/52055/110911/16554	17
9.Linfantum	9	Linfantum	GSE3565_CTRL_VS_LPS_INJECTED_SPLENOCYTES_UP	GSE3565_CTRL_VS_LPS_INJECTED_SPLENOCYTES_UP	14/382	57/3773	0.00122808	0.0464006	0.0420685	72349/12506/22436/16952/18186/381290/242341/107684/19063/12306/19087/17918/12495/16854	14
9.Linfantum	9	Linfantum	GSE21033_CTRL_VS_POLYIC_STIM_DC_24H_UP	GSE21033_CTRL_VS_POLYIC_STIM_DC_24H_UP	13/382	51/3773	0.00126219	0.0469909	0.0426036	14667/246177/67963/14026/15212/18186/56357/232201/13032/69780/100017/54381/241062	13
9.Linfantum	9	Linfantum	GSE3337_4H_VS_16H_IFNG_IN_CD8POS_DC_DN	GSE3337_4H_VS_16H_IFNG_IN_CD8POS_DC_DN	18/382	83/3773	0.00126299	0.0469909	0.0426036	16541/16956/19025/11430/17084/20963/13030/108101/15211/18186/16498/54208/17524/14824/11980/216445/215615/14127	18
9.Linfantum	9	Linfantum	GSE21380_NON_TFH_VS_GERMINAL_CENTER_TFH_CD4_TCELL_UP	GSE21380_NON_TFH_VS_GERMINAL_CENTER_TFH_CD4_TCELL_UP	8/382	23/3773	0.00127985	0.0472576	0.0428455	66411/109711/16956/22436/140483/224904/20719/72461	8
9.Lmajor	9	Lmajor	FLETCHER_PBMC_BCG_10W_INFANT_BCG_STIMULATED_VS_UNSTIMULATED_10W_DN	FLETCHER_PBMC_BCG_10W_INFANT_BCG_STIMULATED_VS_UNSTIMULATED_10W_DN	50/458	136/3773	3.59028e-14	1.7639e-10	1.6024e-10	12491/11816/23790/13033/11303/16956/216991/67963/15212/11744/13030/11307/11629/16952/67689/84095/12512/212032/14645/22352/227737/320024/11747/100434/11520/12492/93695/11746/12527/11605/326618/56857/12306/216134/73822/223739/12523/13040/54381/12267/71653/15199/226101/12273/102595/11964/12332/11770/16852/17105	50
9.Lmajor	9	Lmajor	GSE32986_GMCSF_VS_GMCSF_AND_CURDLAN_HIGHDOSE_STIM_DC_UP	GSE32986_GMCSF_VS_GMCSF_AND_CURDLAN_HIGHDOSE_STIM_DC_UP	35/458	82/3773	1.98679e-12	4.88056e-09	4.43369e-09	109778/11966/53328/12506/110391/19025/27357/67963/68631/20972/11307/12894/84095/110006/83768/20322/98878/17064/52187/11745/11867/16783/192654/76192/216134/73822/223739/68591/104082/15199/380686/12091/18105/52055/76108	35
9.Lmajor	9	Lmajor	FLETCHER_PBMC_BCG_10W_INFANT_PPD_STIMULATED_VS_UNSTIMULATED_10W_DN	FLETCHER_PBMC_BCG_10W_INFANT_PPD_STIMULATED_VS_UNSTIMULATED_10W_DN	37/458	97/3773	2.64769e-11	4.33603e-08	3.93902e-08	12491/11816/23790/13033/16956/15212/11744/13030/11307/11629/16952/67689/84095/12512/212032/22352/227737/320024/100434/11520/12492/71772/93695/11746/12527/11605/11886/56857/73822/223739/13040/71653/226101/12273/11964/11770/17105	37
9.Lmajor	9	Lmajor	GSE7509_DC_VS_MONOCYTE_UP	GSE7509_DC_VS_MONOCYTE_UP	39/458	116/3773	6.35584e-10	7.80656e-07	7.09178e-07	14667/52585/11816/19156/13033/11565/16956/11801/12514/69537/27357/17084/13030/16952/84095/15211/12512/19262/16592/11747/11520/58810/114664/17304/20909/114863/13036/66904/216134/223739/50708/12262/67943/231871/12267/12091/66075/14862/16852	39
9.Lmajor	9	Lmajor	GSE21360_NAIVE_VS_PRIMARY_MEMORY_CD8_TCELL_DN	GSE21360_NAIVE_VS_PRIMARY_MEMORY_CD8_TCELL_DN	33/458	93/3773	2.96689e-09	2.91527e-06	2.64834e-06	11966/11565/11801/14129/22368/12514/217893/67963/17084/15212/11307/18145/110006/18186/15926/16410/19262/242341/114664/16832/20909/11605/72042/192654/76192/26949/13040/232975/14702/226101/76108/11964/241062	33
9.Lmajor	9	Lmajor	GSE22886_DAY0_VS_DAY7_MONOCYTE_IN_CULTURE_DN	GSE22886_DAY0_VS_DAY7_MONOCYTE_IN_CULTURE_DN	37/458	119/3773	2.02379e-08	1.65715e-05	1.50542e-05	14667/11433/27061/11432/11816/70186/15369/23790/13033/11671/22368/73834/15212/11744/13030/66335/84095/22273/68428/68375/16592/66841/24045/11428/18477/58810/93695/20909/18597/16783/12306/26949/11881/22272/231086/63985/53602	37
9.Lmajor	9	Lmajor	GSE24634_TREG_VS_TCONV_POST_DAY3_IL4_CONVERSION_DN	GSE24634_TREG_VS_TCONV_POST_DAY3_IL4_CONVERSION_DN	33/458	100/3773	2.39407e-08	1.6803e-05	1.52645e-05	11433/12491/19156/11303/64138/69537/76820/73834/20963/15212/13030/66335/17939/69150/15211/18186/72017/98878/76742/110173/19063/15356/114664/18438/11605/16783/11886/12306/23945/56174/74012/239027/16852	33
9.Lmajor	9	Lmajor	GSE19401_UNSTIM_VS_RETINOIC_ACID_AND_PAM2CSK4_STIM_FOLLICULAR_DC_UP	GSE19401_UNSTIM_VS_RETINOIC_ACID_AND_PAM2CSK4_STIM_FOLLICULAR_DC_UP	29/458	82/3773	3.05565e-08	1.87655e-05	1.70473e-05	11433/27061/13014/12925/67680/22629/66375/15473/84095/15211/93747/212032/24045/110173/58810/12568/16976/12752/11605/19703/16783/19354/26949/19108/74012/12332/246256/93719/16852	29
9.Lmajor	9	Lmajor	GSE24634_TREG_VS_TCONV_POST_DAY10_IL4_CONVERSION_DN	GSE24634_TREG_VS_TCONV_POST_DAY10_IL4_CONVERSION_DN	31/458	92/3773	3.7294e-08	2.03584e-05	1.84943e-05	74617/27061/19156/16956/64138/16784/19025/67963/20963/13030/17939/17161/12512/18186/212032/15926/68428/14645/71665/58810/12527/11605/26949/223739/16790/233016/71653/226101/12332/11770/239027	31
9.Lmajor	9	Lmajor	GSE22886_NAIVE_CD4_TCELL_VS_MONOCYTE_DN	GSE22886_NAIVE_CD4_TCELL_VS_MONOCYTE_DN	35/458	112/3773	4.31516e-08	2.12004e-05	1.92592e-05	74617/12491/19156/23790/18010/19025/53331/18559/76820/216991/67963/20963/15212/13030/212032/14645/17064/66868/110173/58810/12751/108012/11886/12306/20320/13036/56174/13040/12091/12273/11964/12332/13448/17105/12340	35
9.Lmajor	9	Lmajor	GSE3982_DC_VS_CENT_MEMORY_CD4_TCELL_UP	GSE3982_DC_VS_CENT_MEMORY_CD4_TCELL_UP	31/458	95/3773	8.69822e-08	3.88494e-05	3.52923e-05	216558/109778/12491/70186/13033/64138/11430/73834/11744/18145/11757/17161/212032/72017/16592/15107/12896/71665/67830/93695/12527/12751/16783/13036/16790/226101/12273/12332/72461/26413/16852	31
9.Lmajor	9	Lmajor	GSE24634_TEFF_VS_TCONV_DAY10_IN_CULTURE_DN	GSE24634_TEFF_VS_TCONV_DAY10_IN_CULTURE_DN	32/458	101/3773	1.17127e-07	4.79536e-05	4.35629e-05	74617/27061/19156/64138/16784/22368/11973/67963/20963/67841/84095/15211/12512/18186/212032/15926/68428/14645/20652/98878/52187/11669/93695/12527/20320/13036/223739/233016/71653/12332/72461/17105	32
9.Lmajor	9	Lmajor	GSE36826_NORMAL_VS_STAPH_AUREUS_INF_IL1R_KO_SKIN_UP	GSE36826_NORMAL_VS_STAPH_AUREUS_INF_IL1R_KO_SKIN_UP	25/458	72/3773	4.23804e-07	0.000160165	0.0001455	74617/11432/19156/18010/108083/11307/20288/56530/18186/20322/15107/52187/11428/16976/11886/108664/319468/26949/74012/68021/233016/104082/15199/22272/14979	25
9.Lmajor	9	Lmajor	GSE5589_LPS_VS_LPS_AND_IL10_STIM_MACROPHAGE_180MIN_UP	GSE5589_LPS_VS_LPS_AND_IL10_STIM_MACROPHAGE_180MIN_UP	24/458	69/3773	6.99938e-07	0.000245628	0.000223138	27419/50799/16784/18559/13030/15473/22436/110006/212032/64214/71985/11745/66948/72552/15442/12523/54381/16790/104082/380686/12091/12408/246256/106869	24
9.Lmajor	9	Lmajor	GSE36888_UNTREATED_VS_IL2_TREATED_TCELL_17H_UP	GSE36888_UNTREATED_VS_IL2_TREATED_TCELL_17H_UP	25/458	76/3773	1.35788e-06	0.000440032	0.000399742	11671/230721/17084/544963/15211/76987/110006/16592/15107/19063/58810/12492/93695/12527/234309/192654/330260/319625/233016/104082/380686/12408/72461/66569/11770	25
9.Lmajor	9	Lmajor	GSE19401_PAM2CSK4_VS_RETINOIC_ACID_AND_PAM2CSK4_STIM_FOLLICULAR_DC_DN	GSE19401_PAM2CSK4_VS_RETINOIC_ACID_AND_PAM2CSK4_STIM_FOLLICULAR_DC_DN	29/458	96/3773	1.43304e-06	0.000440032	0.000399742	14667/11433/27419/11816/12925/13033/11671/64138/14635/14420/17084/544963/15211/18718/269338/15107/14466/12972/67460/93695/12752/18220/19703/11886/330260/26949/27425/18105/11770	29
9.Lmajor	9	Lmajor	GSE27670_CTRL_VS_LMP1_TRANSDUCED_GC_BCELL_DN	GSE27670_CTRL_VS_LMP1_TRANSDUCED_GC_BCELL_DN	24/458	72/3773	1.69497e-06	0.000457465	0.000415578	11432/66616/11816/11801/11430/171210/13030/68631/20972/22436/93747/18186/15107/18438/70984/19354/210126/12262/13849/12408/109620/20719/11770/53602	24
9.Lmajor	9	Lmajor	GSE3982_DC_VS_TH1_UP	GSE3982_DC_VS_TH1_UP	24/458	72/3773	1.69497e-06	0.000457465	0.000415578	74617/109778/12491/19156/13014/69537/216991/67963/16952/17161/72265/68428/13821/58810/12492/93695/12751/19703/13040/16790/226101/12273/12332/53602	24
9.Lmajor	9	Lmajor	GSE24634_TREG_VS_TCONV_POST_DAY7_IL4_CONVERSION_DN	GSE24634_TREG_VS_TCONV_POST_DAY7_IL4_CONVERSION_DN	26/458	82/3773	1.84193e-06	0.000457465	0.000415578	74617/14667/11433/19156/16956/64138/12514/20308/20963/15212/13030/12512/18186/72017/110173/52187/11669/12527/20909/11886/192654/13036/23945/13040/71653/17105	26
9.Lmajor	9	Lmajor	GSE34156_UNTREATED_VS_6H_TLR1_TLR2_LIGAND_TREATED_MONOCYTE_UP	GSE34156_UNTREATED_VS_6H_TLR1_TLR2_LIGAND_TREATED_MONOCYTE_UP	27/458	87/3773	1.86226e-06	0.000457465	0.000415578	14667/19156/23790/11966/11303/64138/67963/66335/68194/239667/67689/20288/12512/14645/11747/66868/18438/269951/12751/11886/56857/15442/215113/16790/226101/16852/19349	27
9.Lmajor	9	Lmajor	GSE17721_4_VS_24H_GARDIQUIMOD_BMDC_UP	GSE17721_4_VS_24H_GARDIQUIMOD_BMDC_UP	24/458	73/3773	2.24457e-06	0.000525122	0.000477041	11950/14667/69875/11767/56040/20222/13169/11744/19186/68653/69150/72265/83768/17064/20535/11745/72042/17918/235442/21767/20085/11845/18674/93719	24
9.Lmajor	9	Lmajor	HARALAMBIEVA_PBMC_M_M_R_II_AGE_11_22YO_VACCINATED_VS_UNVACCINATED_7YR_DN	HARALAMBIEVA_PBMC_M_M_R_II_AGE_11_22YO_VACCINATED_VS_UNVACCINATED_7YR_DN	43/458	176/3773	2.82398e-06	0.000630645	0.000572902	11950/11433/12491/11816/11671/69769/16956/14129/19025/11370/11975/13169/104923/17084/20963/68631/13135/11629/64214/68428/17064/13821/320024/242341/11520/19063/71665/66469/11669/93695/66881/12527/108012/72042/56857/319468/26949/223739/12262/215114/233016/380686/17105	43
9.Lmajor	9	Lmajor	GSE7831_UNSTIM_VS_INFLUENZA_STIM_PDC_4H_UP	GSE7831_UNSTIM_VS_INFLUENZA_STIM_PDC_4H_UP	25/458	79/3773	3.03996e-06	0.000649361	0.000589905	11950/11816/59010/229589/109754/69537/18826/20655/13177/192662/12512/16410/11747/18477/14688/11745/12721/67003/14782/72042/223739/16796/216445/14784/83796	25
9.Lmajor	9	Lmajor	GSE24634_IL4_VS_CTRL_TREATED_NAIVE_CD4_TCELL_DAY3_UP	GSE24634_IL4_VS_CTRL_TREATED_NAIVE_CD4_TCELL_DAY3_UP	23/458	70/3773	3.70911e-06	0.000758567	0.000689112	109778/27061/52585/16784/11370/69537/67963/13196/17939/16952/17161/84095/110006/22273/98878/11605/192654/216134/12523/233016/102595/110265/16852	23
9.Lmajor	9	Lmajor	GSE9988_ANTI_TREM1_VS_LOW_LPS_MONOCYTE_UP	GSE9988_ANTI_TREM1_VS_LOW_LPS_MONOCYTE_UP	24/458	75/3773	3.86e-06	0.000758567	0.000689112	27061/66616/23790/11966/18010/16956/14674/73834/15212/18145/84095/12512/16592/52187/12492/93695/54208/20909/56857/16796/66290/170460/102595/68817	24
9.Lmajor	9	Lmajor	GSE3982_DC_VS_EFF_MEMORY_CD4_TCELL_UP	GSE3982_DC_VS_EFF_MEMORY_CD4_TCELL_UP	26/458	86/3773	5.00576e-06	0.000910862	0.000827462	74617/216558/12491/70186/19156/230721/109754/18559/216991/11744/11757/18186/68375/98878/66841/11428/71665/58810/12568/12751/19703/108664/54381/16790/226101/72461	26
9.Lmajor	9	Lmajor	GSE3982_EOSINOPHIL_VS_DC_DN	GSE3982_EOSINOPHIL_VS_DC_DN	26/458	86/3773	5.00576e-06	0.000910862	0.000827462	14667/216558/12491/70186/13014/110391/216991/11430/66482/54128/109857/28080/72265/98878/13722/11428/11669/12306/108664/66290/15199/12408/231086/17827/16852/53602	26
9.Lmajor	9	Lmajor	GSE5589_IL6_KO_VS_IL10_KO_LPS_AND_IL10_STIM_MACROPHAGE_45MIN_DN	GSE5589_IL6_KO_VS_IL10_KO_LPS_AND_IL10_STIM_MACROPHAGE_45MIN_DN	25/458	82/3773	6.46142e-06	0.00113375	0.00102994	11433/27061/66616/11966/229589/11975/11307/12894/14645/16410/242341/11520/12492/73341/76192/56857/12306/57279/57257/51798/231086/20917/11770/77219/264895	25
9.Lmajor	9	Lmajor	GSE22886_NAIVE_TCELL_VS_DC_DN	GSE22886_NAIVE_TCELL_VS_DC_DN	31/458	114/3773	7.32275e-06	0.0012311	0.00111838	12491/23790/13014/18010/64138/16784/11973/22333/216991/20963/11774/13196/17939/17161/84095/18186/22352/98878/66868/19063/18477/12568/11669/11605/326618/223739/16790/233016/12091/13448/19349	31
9.Lmajor	9	Lmajor	GSE36826_NORMAL_VS_STAPH_AUREUS_INF_SKIN_DN	GSE36826_NORMAL_VS_STAPH_AUREUS_INF_SKIN_DN	27/458	93/3773	7.70063e-06	0.0012311	0.00111838	74617/14667/11433/216558/11816/13033/11303/110391/12514/20963/110006/15926/20322/15107/52187/11428/58810/11746/232201/19703/26949/13849/233016/104082/22272/20917/14979	27
9.Lmajor	9	Lmajor	GSE3337_4H_VS_16H_IFNG_IN_CD8POS_DC_DN	GSE3337_4H_VS_16H_IFNG_IN_CD8POS_DC_DN	25/458	83/3773	8.21899e-06	0.0012311	0.00111838	19156/16956/14129/19025/11430/17084/20963/13030/56248/108101/15211/18186/20652/17064/11669/54208/12752/18220/67184/68021/216445/12018/14862/16852/14979	25
9.Lmajor	9	Lmajor	GSE3982_MAC_VS_TH2_UP	GSE3982_MAC_VS_TH2_UP	23/458	73/3773	8.26914e-06	0.0012311	0.00111838	27419/11432/11671/12343/14420/68631/11428/71665/12568/114664/19703/13036/66676/57257/12523/13849/16790/231086/72461/63985/11770/26413/239027	23
9.Lmajor	9	Lmajor	GSE5589_LPS_AND_IL10_VS_LPS_AND_IL6_STIM_IL10_KO_MACROPHAGE_45MIN_UP	GSE5589_LPS_AND_IL10_VS_LPS_AND_IL6_STIM_IL10_KO_MACROPHAGE_45MIN_UP	23/458	73/3773	8.26914e-06	0.0012311	0.00111838	27061/12491/15369/11975/216991/12894/17161/97212/14645/76742/11520/70984/76192/56857/12306/330260/23945/71653/15199/170460/109620/231086/20719	23
9.Lmajor	9	Lmajor	GSE3982_MAST_CELL_VS_DC_DN	GSE3982_MAST_CELL_VS_DC_DN	21/458	64/3773	1.01222e-05	0.00141636	0.00128668	74617/12491/11430/20963/11744/20972/18145/11757/110006/212032/19262/21985/76742/66885/13036/235442/16790/11881/226101/26413/53602	21
9.Lmajor	9	Lmajor	GSE10325_LUPUS_BCELL_VS_LUPUS_MYELOID_DN	GSE10325_LUPUS_BCELL_VS_LUPUS_MYELOID_DN	29/458	105/3773	1.04552e-05	0.00141636	0.00128668	109778/12491/19156/11966/13033/14129/19025/216991/14420/15212/13030/11629/67689/212032/14645/17064/52187/11669/16783/15442/223739/74012/16790/233016/12267/15199/226101/12273/56212	29
9.Lmajor	9	Lmajor	GSE11057_CD4_EFF_MEM_VS_PBMC_DN	GSE11057_CD4_EFF_MEM_VS_PBMC_DN	24/458	79/3773	1.06179e-05	0.00141636	0.00128668	74617/19156/23790/11966/64138/11975/53331/18559/20963/212032/64214/66868/12527/12751/11886/56857/56174/233016/11881/22628/11964/72461/93719/17105	24
9.Lmajor	9	Lmajor	GSE3337_CTRL_VS_16H_IFNG_IN_CD8POS_DC_UP	GSE3337_CTRL_VS_16H_IFNG_IN_CD8POS_DC_UP	23/458	74/3773	1.06667e-05	0.00141636	0.00128668	11433/11816/13033/11430/69156/13030/68631/13196/20972/18718/83768/17064/11747/100434/21982/68021/216445/12267/235043/15199/17035/12273/14862	23
9.Lmajor	9	Lmajor	GSE10325_LUPUS_CD4_TCELL_VS_LUPUS_MYELOID_DN	GSE10325_LUPUS_CD4_TCELL_VS_LUPUS_MYELOID_DN	30/458	111/3773	1.17912e-05	0.00148538	0.00134938	14667/12491/19156/23790/11966/13033/14129/19025/76820/216991/20963/15212/13030/17939/11629/67689/212032/17064/11669/12751/11605/108012/11886/56174/223739/16790/233016/226101/12273/246256	30
9.Lmajor	9	Lmajor	GSE29618_BCELL_VS_MONOCYTE_DN	GSE29618_BCELL_VS_MONOCYTE_DN	30/458	111/3773	1.17912e-05	0.00148538	0.00134938	109778/19156/59010/11966/20656/12343/19025/12514/13030/17939/11984/67689/94280/12512/22352/17064/11747/114664/14467/12751/108012/72042/15442/74012/13040/233016/12273/11964/93719/56212	30
9.Lmajor	9	Lmajor	ZAK_PBMC_MRKAD5_HIV_1_GAG_POL_NEF_AGE_20_50YO_AD5_NAB_TITERS_GT_200_VS_LTE_200_1DY_DN	ZAK_PBMC_MRKAD5_HIV_1_GAG_POL_NEF_AGE_20_50YO_AD5_NAB_TITERS_GT_200_VS_LTE_200_1DY_DN	12/458	26/3773	1.7268e-05	0.00212094	0.00192674	109778/67680/76820/212032/58810/11746/12262/12267/216820/12273/12408/16852	12
9.Lmajor	9	Lmajor	GSE24634_NAIVE_CD4_TCELL_VS_DAY10_IL4_CONV_TREG_DN	GSE24634_NAIVE_CD4_TCELL_VS_DAY10_IL4_CONV_TREG_DN	27/458	97/3773	1.81598e-05	0.00217607	0.00197683	14667/11433/52585/22335/16784/11430/73834/13030/66335/11757/15926/68375/11747/66841/15356/58810/269951/326618/12306/57279/216134/216820/12091/17035/76108/72461/83796	27
9.Lmajor	9	Lmajor	GSE22886_NAIVE_TCELL_VS_MONOCYTE_DN	GSE22886_NAIVE_TCELL_VS_MONOCYTE_DN	29/458	109/3773	2.29445e-05	0.00265301	0.0024101	74617/12491/19156/23790/11966/18010/53331/18559/76820/216991/67963/20963/15212/13030/212032/14645/17064/66868/110173/58810/12751/108012/11886/13036/56174/216820/12091/11964/12332	29
9.Lmajor	9	Lmajor	ZAK_PBMC_MRKAD5_HIV_1_GAG_POL_NEF_AGE_20_50YO_1DY_UP	ZAK_PBMC_MRKAD5_HIV_1_GAG_POL_NEF_AGE_20_50YO_1DY_UP	79/458	423/3773	2.32199e-05	0.00265301	0.0024101	74617/14667/109778/11432/12491/17274/59010/11966/18010/13033/67680/69769/50917/11303/12343/64138/16784/12514/69537/27357/18559/76820/19325/216991/67963/13030/19186/66335/17939/11883/67841/108101/11757/20288/12512/212032/15926/68724/14645/98878/11747/66841/14466/76742/67460/58810/12492/18439/18438/11746/18220/19703/192654/56857/12306/56174/73822/15442/100038882/223739/12262/215113/12267/71653/1188…	79
9.Lmajor	9	Lmajor	GSE2585_AIRE_KO_VS_WT_CD80_HIGH_MTEC_DN	GSE2585_AIRE_KO_VS_WT_CD80_HIGH_MTEC_DN	26/458	93/3773	2.39009e-05	0.00266876	0.0024244	27419/12925/16784/19025/20362/14420/217893/20972/68653/67841/66950/320024/15107/93695/66508/114863/76192/73822/228961/215210/215114/21767/380686/226101/16852/19349	26
9.Lmajor	9	Lmajor	GSE5679_CTRL_VS_PPARG_LIGAND_ROSIGLITAZONE_AND_RARA_AGONIST_AM580_TREATED_DC_DN	GSE5679_CTRL_VS_PPARG_LIGAND_ROSIGLITAZONE_AND_RARA_AGONIST_AM580_TREATED_DC_DN	25/458	88/3773	2.54228e-05	0.00277561	0.00252147	12709/11816/13033/11565/11801/14420/73834/20972/11984/16952/16592/11747/100434/17304/11739/12306/50708/13849/12267/12091/17035/11964/14862/20917/16852	25
9.Lmajor	9	Lmajor	GSE34156_NOD2_LIGAND_VS_TLR1_TLR2_LIGAND_6H_TREATED_MONOCYTE_DN	GSE34156_NOD2_LIGAND_VS_TLR1_TLR2_LIGAND_6H_TREATED_MONOCYTE_DN	24/458	83/3773	2.67742e-05	0.0028596	0.00259777	14667/23790/11966/13033/11303/64138/108101/20288/14645/17064/11747/18439/18438/11886/15442/215113/16790/233016/12267/226101/102595/12332/105722/19349	24
9.Lmajor	9	Lmajor	GSE41087_WT_VS_FOXP3_MUT_ANTI_CD3_CD28_STIM_CD4_TCELL_DN	GSE41087_WT_VS_FOXP3_MUT_ANTI_CD3_CD28_STIM_CD4_TCELL_DN	27/458	100/3773	3.31518e-05	0.00346542	0.00314812	14667/11433/11432/15369/110391/14129/27357/73834/53612/15473/20288/110006/18186/20322/15107/11428/18477/58810/19703/26949/14701/233016/104082/22272/20917/93719/53602	27
9.Lmajor	9	Lmajor	GARCIA_PINERES_PBMC_HPV_16_L1_VLP_AGE_18_25YO_2MO_DN	GARCIA_PINERES_PBMC_HPV_16_L1_VLP_AGE_18_25YO_2MO_DN	23/458	79/3773	3.49571e-05	0.003578	0.0032504	11433/27419/11816/13033/11671/230721/56356/11370/17084/11520/71665/16976/93695/66881/12527/11886/330260/26949/15442/233016/76108/11770/53602	23
9.Lmajor	9	Lmajor	GSE30971_CTRL_VS_LPS_STIM_MACROPHAGE_WBP7_HET_2H_DN	GSE30971_CTRL_VS_LPS_STIM_MACROPHAGE_WBP7_HET_2H_DN	26/458	95/3773	3.59414e-05	0.00360368	0.00327372	11433/12491/14674/216991/14420/11629/12894/15108/18718/20322/19299/11520/19063/71665/12492/12527/114863/192654/56857/57279/330260/12523/233016/72461/93719/11770	26
9.Lmajor	9	Lmajor	GSE3982_NKCELL_VS_TH2_UP	GSE3982_NKCELL_VS_TH2_UP	14/458	36/3773	3.71292e-05	0.00364832	0.00331427	108083/76820/66375/20963/16952/212032/72017/14645/110173/12751/19354/57257/12273/67247	14
9.Lmajor	9	Lmajor	GSE3039_CD4_TCELL_VS_ALPHAALPHA_CD8_TCELL_UP	GSE3039_CD4_TCELL_VS_ALPHAALPHA_CD8_TCELL_UP	24/458	85/3773	4.12809e-05	0.00397672	0.00361261	66616/12491/56356/50917/64138/69156/211286/13196/18145/192662/170760/22352/242341/11669/11746/72042/330260/17918/73822/16790/102595/12018/105722/241062	24
9.Lmajor	9	Lmajor	GSE34156_TLR1_TLR2_LIGAND_VS_NOD2_AND_TLR1_TLR2_LIGAND_24H_TREATED_MONOCYTE_UP	GSE34156_TLR1_TLR2_LIGAND_VS_NOD2_AND_TLR1_TLR2_LIGAND_24H_TREATED_MONOCYTE_UP	26/458	96/3773	4.38146e-05	0.00407567	0.00370249	14667/19156/23790/11966/13033/64138/271457/66713/20963/108101/20288/14645/17064/11747/18439/18438/11886/326618/56857/15442/16790/12267/226101/102595/12332/19349	26
9.Lmajor	9	Lmajor	GSE6269_FLU_VS_STAPH_AUREUS_INF_PBMC_DN	GSE6269_FLU_VS_STAPH_AUREUS_INF_PBMC_DN	22/458	75/3773	4.55615e-05	0.00407567	0.00370249	12491/20656/18010/13033/14129/16784/67963/13030/54473/12512/68428/14645/22352/17064/52187/19063/18438/15442/16790/233016/93719/17105	22
9.Lmajor	9	Lmajor	GSE2826_WT_VS_XID_BCELL_DN	GSE2826_WT_VS_XID_BCELL_DN	18/458	55/3773	4.56262e-05	0.00407567	0.00370249	11433/19156/12506/16784/19025/53331/30930/26941/11629/27376/18718/58810/67943/54381/15199/17035/56491/20719	18
9.Lmajor	9	Lmajor	GSE3720_VD1_VS_VD2_GAMMADELTA_TCELL_WITH_PMA_STIM_DN	GSE3720_VD1_VS_VD2_GAMMADELTA_TCELL_WITH_PMA_STIM_DN	18/458	55/3773	4.56262e-05	0.00407567	0.00370249	14667/76889/11671/30930/11883/84095/15108/15356/71665/17304/56174/67211/12408/76108/51798/26417/70381/56212	18
9.Lmajor	9	Lmajor	GSE24634_TEFF_VS_TCONV_DAY7_IN_CULTURE_DN	GSE24634_TEFF_VS_TCONV_DAY7_IN_CULTURE_DN	25/458	91/3773	4.74119e-05	0.00415955	0.00377869	74617/14667/11433/27061/11432/19156/23790/50917/11975/67963/20963/13030/11629/84095/12512/18186/16976/12527/108664/73822/12523/13040/11881/102595/239027	25
9.Lmajor	9	Lmajor	GSE17721_POLYIC_VS_GARDIQUIMOD_16H_BMDC_DN	GSE17721_POLYIC_VS_GARDIQUIMOD_16H_BMDC_DN	27/458	102/3773	4.8617e-05	0.00419044	0.00380676	53328/12506/11370/11430/20916/13135/68653/69150/28080/67894/94280/15108/76987/19246/11747/66469/18220/12036/108012/330260/67943/14702/170460/219189/26417/17827/12340	27
9.Lmajor	9	Lmajor	GSE6259_33D1_POS_DC_VS_CD4_TCELL_DN	GSE6259_33D1_POS_DC_VS_CD4_TCELL_DN	24/458	86/3773	5.09065e-05	0.00431213	0.00391731	11433/11816/11303/64138/19025/14420/17084/212032/16410/320024/76742/18439/18438/93695/12751/192654/12523/13849/231871/233016/15199/246256/66569/241062	24
9.Lmajor	9	Lmajor	GSE29618_MONOCYTE_VS_MDC_DAY7_FLU_VACCINE_UP	GSE29618_MONOCYTE_VS_MDC_DAY7_FLU_VACCINE_UP	25/458	92/3773	5.78746e-05	0.00481929	0.00437802	74617/109778/12491/19156/11966/20656/13033/19025/12514/67963/13030/11629/12512/14645/110173/52187/11520/71665/16783/11886/216134/13040/12267/12273/16554	25
9.Lmajor	9	Lmajor	GSE32986_CURDLAN_LOWDOSE_VS_GMCSF_AND_CURDLAN_LOWDOSE_STIM_DC_UP	GSE32986_CURDLAN_LOWDOSE_VS_GMCSF_AND_CURDLAN_LOWDOSE_STIM_DC_UP	22/458	77/3773	7.09859e-05	0.00581256	0.00528036	109778/27061/59010/13033/69769/64383/229589/18559/217893/171210/66945/12894/93747/19262/21982/11669/18439/216134/319468/68021/14784/16554	22
9.Lmajor	9	Lmajor	NAKAYA_PBMC_FLUARIX_FLUVIRIN_AGE_18_50YO_3DY_UP	NAKAYA_PBMC_FLUARIX_FLUVIRIN_AGE_18_50YO_3DY_UP	60/458	308/3773	7.40345e-05	0.00596281	0.00541685	109778/105446/12491/17274/15369/23790/13014/11966/11671/69769/19025/53331/22333/13169/76820/19325/216991/14420/73834/53612/17084/20963/11774/211286/66335/170719/17939/11629/67894/76987/15926/381290/68375/78830/15107/14466/19299/76742/67460/71665/18477/11637/11746/12721/108012/114863/57279/23945/223739/67943/12267/11845/12091/76108/51798/20719/72461/93719/26413/19349	60
9.Lmajor	9	Lmajor	SCHERER_PBMC_APSV_WETVAX_AGE_18_32YO_5_TO_7DY_UP	SCHERER_PBMC_APSV_WETVAX_AGE_18_32YO_5_TO_7DY_UP	33/458	140/3773	9.1678e-05	0.00726474	0.00659957	109778/11432/12491/19156/21672/11966/20656/14129/27357/216991/67963/13030/19186/11629/67689/12512/11747/12492/11746/108012/326618/12306/216134/100038882/223739/13040/12267/12091/108058/12332/246256/14784/56212	33
9.Lmajor	9	Lmajor	GSE22886_NAIVE_CD8_TCELL_VS_MONOCYTE_DN	GSE22886_NAIVE_CD8_TCELL_VS_MONOCYTE_DN	27/458	107/3773	0.000119298	0.00930331	0.00845149	12491/19156/23790/76820/216991/67963/20963/15212/13030/14645/17064/66868/110173/58810/108012/11886/12306/13036/319468/56174/13040/216820/12273/11964/12332/17105/12340	27
9.Lmajor	9	Lmajor	GSE3982_MAC_VS_NKCELL_UP	GSE3982_MAC_VS_NKCELL_UP	23/458	85/3773	0.000122889	0.00943363	0.00856987	11432/53328/50917/50799/11757/15926/16592/11747/16832/16783/192654/13036/216134/108664/17918/14701/72993/15199/12273/12408/110265/11770/239027	23
9.Lmajor	9	Lmajor	GSE21380_NON_TFH_VS_TFH_CD4_TCELL_UP	GSE21380_NON_TFH_VS_TFH_CD4_TCELL_UP	19/458	64/3773	0.000126017	0.00952497	0.00865285	76820/17084/544963/15211/18186/64214/21985/114664/11867/11746/232201/12721/108012/70984/12306/210126/56174/105722/53602	19
9.Lmajor	9	Lmajor	GSE22886_NAIVE_CD8_TCELL_VS_DC_DN	GSE22886_NAIVE_CD8_TCELL_VS_DC_DN	29/458	119/3773	0.000131249	0.00977011	0.00887554	23790/11966/12343/16784/11973/22333/13382/20963/11774/13030/17939/84095/12512/15926/14645/20652/22352/16592/11747/66868/19063/20535/12306/20320/13036/223739/13040/11964/14784	29
9.Lmajor	9	Lmajor	GSE3982_MAC_VS_CENT_MEMORY_CD4_TCELL_UP	GSE3982_MAC_VS_CENT_MEMORY_CD4_TCELL_UP	26/458	103/3773	0.000158346	0.0114468	0.0103987	11432/70186/59010/22368/22333/216991/14420/240028/11757/93747/15926/56357/11428/12896/19063/71665/67830/19703/192654/13036/216134/17918/16796/13040/13849/12267	26
9.Lmajor	9	Lmajor	GSE5589_WT_VS_IL6_KO_LPS_AND_IL6_STIM_MACROPHAGE_45MIN_DN	GSE5589_WT_VS_IL6_KO_LPS_AND_IL6_STIM_MACROPHAGE_45MIN_DN	19/458	65/3773	0.000158433	0.0114468	0.0103987	14679/12491/12506/20963/18145/17161/16410/11520/66469/11409/54208/70984/76192/56857/15199/170460/51798/231086/20719	19
9.Lmajor	9	Lmajor	GSE24142_ADULT_VS_FETAL_EARLY_THYMIC_PROGENITOR_UP	GSE24142_ADULT_VS_FETAL_EARLY_THYMIC_PROGENITOR_UP	13/458	36/3773	0.000172115	0.0121214	0.0110116	11432/11303/94280/22352/18718/100434/11746/210126/13040/54381/14862/14979/102294	13
9.Lmajor	9	Lmajor	GSE24726_WT_VS_E2_2_KO_PDC_DAY6_POST_DELETION_DN	GSE24726_WT_VS_E2_2_KO_PDC_DAY6_POST_DELETION_DN	21/458	76/3773	0.000175172	0.0121214	0.0110116	12709/11816/15369/12506/12514/14674/66375/20972/17939/11307/18186/64214/20322/21985/18439/12751/73341/12091/52055/16554/239027	21
9.Lmajor	9	Lmajor	GSE3982_DC_VS_NKCELL_UP	GSE3982_DC_VS_NKCELL_UP	21/458	76/3773	0.000175172	0.0121214	0.0110116	74617/14667/13014/230721/64138/109754/11430/109857/11757/17161/18186/58810/12527/19703/16783/13036/108664/319468/16790/239027/53602	21
9.Lmajor	9	Lmajor	GSE22886_IGM_MEMORY_BCELL_VS_BM_PLASMA_CELL_DN	GSE22886_IGM_MEMORY_BCELL_VS_BM_PLASMA_CELL_DN	23/458	87/3773	0.000180314	0.0121354	0.0110243	14667/20832/18010/11370/66375/15212/13135/11883/54128/11629/56530/72017/98878/71665/58810/12568/12527/269951/326618/216134/72461/246221/14979	23
9.Lmajor	9	Lmajor	GSE2585_AIRE_KO_VS_WT_CD80_LOW_MTEC_DN	GSE2585_AIRE_KO_VS_WT_CD80_LOW_MTEC_DN	23/458	87/3773	0.000180314	0.0121354	0.0110243	11816/15369/12925/53331/14420/20972/22273/15926/52187/21982/93695/232201/269951/66508/192654/76192/216134/73822/235442/228961/56491/246256/16852	23
9.Lmajor	9	Lmajor	GSE7764_IL15_TREATED_VS_CTRL_NK_CELL_24H_DN	GSE7764_IL15_TREATED_VS_CTRL_NK_CELL_24H_DN	14/458	41/3773	0.000193385	0.0128392	0.0116636	11433/11816/11303/11975/170719/11307/22436/67689/20288/14645/18438/380686/52055/108058	14
9.Lmajor	9	Lmajor	GSE22935_WT_VS_MYD88_KO_MACROPHAGE_48H_MBOVIS_BCG_STIM_DN	GSE22935_WT_VS_MYD88_KO_MACROPHAGE_48H_MBOVIS_BCG_STIM_DN	24/458	93/3773	0.000196315	0.01286	0.0116825	23790/12925/12506/67963/16952/67894/72265/20652/22352/18718/16410/11520/21982/12527/12306/108664/15442/235442/12523/71653/66500/106869/26417/16852	24
9.Lmajor	9	Lmajor	GSE17721_CTRL_VS_PAM3CSK4_12H_BMDC_UP	GSE17721_CTRL_VS_PAM3CSK4_12H_BMDC_UP	18/458	61/3773	0.000206327	0.0131647	0.0119593	20832/27061/11565/22333/14420/170719/67841/110006/14645/15107/11739/192654/13036/57279/15199/18105/231086/53602	18
9.Lmajor	9	Lmajor	GSE36888_UNTREATED_VS_IL2_TREATED_TCELL_2H_DN	GSE36888_UNTREATED_VS_IL2_TREATED_TCELL_2H_DN	18/458	61/3773	0.000206327	0.0131647	0.0119593	27061/11671/50799/16956/544963/13177/84095/110006/16592/13821/67460/12492/12527/23945/12523/21767/15361/11770	18
9.Lmajor	9	Lmajor	GSE21546_SAP1A_KO_VS_SAP1A_KO_AND_ELK1_KO_ANTI_CD3_STIM_DP_THYMOCYTES_DN	GSE21546_SAP1A_KO_VS_SAP1A_KO_AND_ELK1_KO_ANTI_CD3_STIM_DP_THYMOCYTES_DN	20/458	72/3773	0.000230696	0.0143022	0.0129927	14667/15369/237542/76820/17084/544963/15211/18186/64214/22352/19063/232201/12721/72042/19354/215114/72993/11881/110265/105722	20
9.Lmajor	9	Lmajor	GSE11057_NAIVE_VS_MEMORY_CD4_TCELL_DN	GSE11057_NAIVE_VS_MEMORY_CD4_TCELL_DN	24/458	94/3773	0.000234406	0.0143022	0.0129927	59010/12925/19025/22629/22333/26941/66375/544963/16952/67894/381290/98878/18477/11867/11746/54208/326618/72042/12306/210126/17918/12523/12091/16852	24
9.Lmajor	9	Lmajor	GSE360_HIGH_DOSE_B_MALAYI_VS_M_TUBERCULOSIS_MAC_UP	GSE360_HIGH_DOSE_B_MALAYI_VS_M_TUBERCULOSIS_MAC_UP	24/458	94/3773	0.000234406	0.0143022	0.0129927	11433/18010/11671/108083/11975/53331/84095/15211/93747/72017/66841/71665/58810/14688/17160/232201/12752/26949/223739/233016/12091/14862/20719/72461	24
9.Lmajor	9	Lmajor	GSE21670_STAT3_KO_VS_WT_CD4_TCELL_TGFB_IL6_TREATED_DN	GSE21670_STAT3_KO_VS_WT_CD4_TCELL_TGFB_IL6_TREATED_DN	22/458	83/3773	0.00023871	0.0143022	0.0129927	11433/19156/11744/13030/20288/320024/110173/100434/71665/93695/11746/12527/12751/11886/56857/223739/74012/13040/13849/216445/72461/17105	22
9.Lmajor	9	Lmajor	GSE24634_TEFF_VS_TCONV_DAY3_IN_CULTURE_DN	GSE24634_TEFF_VS_TCONV_DAY3_IN_CULTURE_DN	22/458	83/3773	0.00023871	0.0143022	0.0129927	27419/27061/11432/59010/19025/12514/216991/20963/68631/11307/18145/15211/18186/15926/66868/110173/58810/56174/50708/12523/12091/226101	22
9.Lmajor	9	Lmajor	GSE4748_CTRL_VS_LPS_AND_CYANOBACTERIUM_LPSLIKE_STIM_DC_3H_DN	GSE4748_CTRL_VS_LPS_AND_CYANOBACTERIUM_LPSLIKE_STIM_DC_3H_DN	19/458	67/3773	0.000245862	0.0145533	0.0132208	12491/16956/11370/11975/11430/109857/110006/97212/11363/170760/11520/76192/12306/17035/11964/51798/231086/11770/77219	19
9.Lmajor	9	Lmajor	GSE30971_WBP7_HET_VS_KO_MACROPHAGE_4H_LPS_STIM_DN	GSE30971_WBP7_HET_VS_KO_MACROPHAGE_4H_LPS_STIM_DN	18/458	62/3773	0.00025875	0.0150731	0.013693	11433/11975/18559/17084/15211/18718/269338/93695/12751/73341/11886/192654/13040/233016/212114/231086/66569/11770	18
9.Lmajor	9	Lmajor	GSE27859_MACROPHAGE_VS_CD11C_INT_F480_HI_MACROPHAGE_DN	GSE27859_MACROPHAGE_VS_CD11C_INT_F480_HI_MACROPHAGE_DN	21/458	78/3773	0.00026078	0.0150731	0.013693	52585/11767/23790/11975/171210/20972/18145/94280/68428/20652/20322/56357/17064/242341/56174/223739/215113/97130/51798/26417/53602	21
9.Lmajor	9	Lmajor	GSE360_L_DONOVANI_VS_T_GONDII_MAC_UP	GSE360_L_DONOVANI_VS_T_GONDII_MAC_UP	17/458	57/3773	0.000268103	0.0153161	0.0139138	11950/109778/11432/67680/11370/11430/17084/13135/67689/15926/11747/12527/319468/16796/52055/246256/72461	17
9.Lmajor	9	Lmajor	GSE6259_33D1_POS_VS_DEC205_POS_FLT3L_INDUCED_SPLENIC_DC_DN	GSE6259_33D1_POS_VS_DEC205_POS_FLT3L_INDUCED_SPLENIC_DC_DN	20/458	73/3773	0.000282691	0.0157021	0.0142644	76820/216991/14420/170719/110006/72017/66950/17064/15107/12492/18438/66881/232201/76192/66904/50708/215113/216445/15199/72461	20
9.Lmajor	9	Lmajor	GSE15767_MED_VS_SCS_MAC_LN_UP	GSE15767_MED_VS_SCS_MAC_LN_UP	22/458	84/3773	0.000287644	0.0157021	0.0142644	11433/27419/11303/12514/76820/67963/17084/544963/20288/68428/11747/66868/17160/11669/269951/11886/54381/170460/12273/52055/246256/20342	22
9.Lmajor	9	Lmajor	GSE24634_IL4_VS_CTRL_TREATED_NAIVE_CD4_TCELL_DAY5_UP	GSE24634_IL4_VS_CTRL_TREATED_NAIVE_CD4_TCELL_DAY5_UP	22/458	84/3773	0.000287644	0.0157021	0.0142644	18010/16784/19025/12514/22629/20308/67963/13196/17939/11984/17161/68428/98878/71665/23945/17918/26949/74012/233016/110265/12332/239027	22
9.Lmajor	9	Lmajor	GSE3982_MAC_VS_EFF_MEMORY_CD4_TCELL_UP	GSE3982_MAC_VS_EFF_MEMORY_CD4_TCELL_UP	22/458	84/3773	0.000287644	0.0157021	0.0142644	14679/74617/70186/67680/50917/50799/22368/53331/18559/216991/11757/68375/11747/11428/71665/67003/13036/216134/16790/72993/15199/264895	22
9.Lmajor	9	Lmajor	GSE3982_DC_VS_BCELL_UP	GSE3982_DC_VS_BCELL_UP	19/458	68/3773	0.000303609	0.0163915	0.0148907	12491/70186/20972/11629/18145/16952/17161/18186/212032/11428/71665/11669/12751/16783/108664/235442/11881/226101/76108	19
9.Lmajor	9	Lmajor	GSE27241_WT_CTRL_VS_DIGOXIN_TREATED_RORGT_KO_CD4_TCELL_IN_TH17_POLARIZING_CONDITIONS_DN	GSE27241_WT_CTRL_VS_DIGOXIN_TREATED_RORGT_KO_CD4_TCELL_IN_TH17_POLARIZING_CONDITIONS_DN	21/458	79/3773	0.000315964	0.0168732	0.0153282	109778/52585/12928/108083/69537/27357/71147/108101/94280/22352/78830/15107/12568/16832/55936/11886/11739/70984/13849/212114/53602	21
9.Lmajor	9	Lmajor	GSE5589_LPS_VS_LPS_AND_IL10_STIM_IL10_KO_MACROPHAGE_180MIN_UP	GSE5589_LPS_VS_LPS_AND_IL10_STIM_IL10_KO_MACROPHAGE_180MIN_UP	13/458	38/3773	0.000320498	0.0169313	0.015381	27061/216961/11307/12894/14645/20652/320024/11520/56857/330260/23945/66569/11770	13
9.Lmajor	9	Lmajor	GSE40274_FOXP3_VS_FOXP3_AND_IRF4_TRANSDUCED_ACTIVATED_CD4_TCELL_DN	GSE40274_FOXP3_VS_FOXP3_AND_IRF4_TRANSDUCED_ACTIVATED_CD4_TCELL_DN	17/458	58/3773	0.000337643	0.0176472	0.0160314	59010/12925/66375/53612/544963/71147/18826/13177/12894/15211/16410/18439/64933/57279/319625/11881/12091	17
9.Lmajor	9	Lmajor	GSE9037_WT_VS_IRAK4_KO_LPS_4H_STIM_BMDM_DN	GSE9037_WT_VS_IRAK4_KO_LPS_4H_STIM_BMDM_DN	19/458	69/3773	0.000372839	0.0192816	0.0175162	12709/109778/52585/17274/23790/16956/11629/18186/19299/232201/64933/319468/73822/56737/233016/12267/13448/264895/68817	19
9.Lmajor	9	Lmajor	GSE3982_DC_VS_BASOPHIL_UP	GSE3982_DC_VS_BASOPHIL_UP	21/458	80/3773	0.000381113	0.0195043	0.0177184	14667/12491/11966/110391/109754/20362/22368/73834/13196/109857/18145/17161/12492/93695/13036/210126/12091/226101/12408/17827/53602	21
9.Lmajor	9	Lmajor	GSE1925_CTRL_VS_3H_IFNG_STIM_MACROPHAGE_DN	GSE1925_CTRL_VS_3H_IFNG_STIM_MACROPHAGE_DN	12/458	34/3773	0.000391838	0.0198464	0.0180292	14129/20308/22334/19246/11428/58810/11745/23945/215114/50907/18105/18674	12
9.Lmajor	9	Lmajor	GSE16697_CD4_TCELL_VS_TFH_CD4_TCELL_UP	GSE16697_CD4_TCELL_VS_TFH_CD4_TCELL_UP	22/458	86/3773	0.000412555	0.0206825	0.0187888	14667/11816/12317/15369/16784/19025/16952/64214/98878/56357/11669/14489/11886/15442/14702/380686/108058/12332/14784/72461/106869/77219	22
9.Lmajor	9	Lmajor	GSE23308_WT_VS_MINERALCORTICOID_REC_KO_MACROPHAGE_CORTICOSTERONE_TREATED_UP	GSE23308_WT_VS_MINERALCORTICOID_REC_KO_MACROPHAGE_CORTICOSTERONE_TREATED_UP	20/458	75/3773	0.000418163	0.0207464	0.0188468	22619/52585/69875/270076/13033/50917/16784/22368/73834/17064/66841/67460/108012/56174/67211/216820/14702/97130/11964/14784	20
9.Lmajor	9	Lmajor	GSE8921_UNSTIM_0H_VS_TLR1_2_STIM_MONOCYTE_24H_DN	GSE8921_UNSTIM_0H_VS_TLR1_2_STIM_MONOCYTE_24H_DN	17/458	59/3773	0.000422275	0.0207464	0.0188468	14667/76889/22368/11430/67963/18145/19262/66841/52187/71665/12492/210126/12523/67211/110265/106869/26417	17
9.Lmajor	9	Lmajor	GSE40274_CTRL_VS_HELIOS_TRANSDUCED_ACTIVATED_CD4_TCELL_UP	GSE40274_CTRL_VS_HELIOS_TRANSDUCED_ACTIVATED_CD4_TCELL_UP	16/458	54/3773	0.000439709	0.021389	0.0194306	19156/14129/544963/22436/269951/11886/76192/319468/76238/217124/215114/51798/106869/105722/16852/67247	16
9.Lmajor	9	Lmajor	GSE3982_MAC_VS_TH1_UP	GSE3982_MAC_VS_TH1_UP	19/458	70/3773	0.000455401	0.0216219	0.0196422	74617/59010/12514/237542/14420/170760/16410/114664/11746/13036/66676/57257/26949/14701/12523/102595/246256/93719/26413	19
9.Lmajor	9	Lmajor	GSE17721_CTRL_VS_CPG_8H_BMDC_UP	GSE17721_CTRL_VS_CPG_8H_BMDC_UP	21/458	81/3773	0.0004577	0.0216219	0.0196422	14936/70186/18010/230721/50799/20362/14645/18718/56357/17064/15356/66881/12721/192654/56174/223739/18105/70381/67247/83796/19349	21
9.Lmajor	9	Lmajor	GSE9988_LPS_VS_VEHICLE_TREATED_MONOCYTE_DN	GSE9988_LPS_VS_VEHICLE_TREATED_MONOCYTE_DN	21/458	81/3773	0.0004577	0.0216219	0.0196422	11433/17274/19156/56356/69769/53331/66945/56350/14645/76742/11867/12721/72042/13036/74012/217124/231871/102595/239027/16852/56212	21
9.Lmajor	9	Lmajor	GSE9988_ANTI_TREM1_AND_LPS_VS_VEHICLE_TREATED_MONOCYTES_DN	GSE9988_ANTI_TREM1_AND_LPS_VS_VEHICLE_TREATED_MONOCYTES_DN	22/458	87/3773	0.00049116	0.0227804	0.0206946	11433/19156/69769/67963/66945/56350/71665/11867/12721/72042/13036/74012/215113/217124/231871/102595/22628/26413/239027/16852/12340/56212	22
9.Lmajor	9	Lmajor	GSE5589_IL6_KO_VS_IL10_KO_LPS_STIM_MACROPHAGE_180MIN_DN	GSE5589_IL6_KO_VS_IL10_KO_LPS_STIM_MACROPHAGE_180MIN_DN	18/458	65/3773	0.000491497	0.0227804	0.0206946	11433/66616/15369/19156/11430/20655/13177/11629/20322/11520/192654/70984/12273/97130/246256/66569/11993/20342	18
9.Lmajor	9	Lmajor	GSE29618_BCELL_VS_MDC_DN	GSE29618_BCELL_VS_MDC_DN	28/458	122/3773	0.000499983	0.0229572	0.0208552	13014/12343/13030/18826/13196/17939/67841/12894/12512/22352/17064/11747/11867/12721/12751/108012/72042/12306/13036/74012/71653/226101/12332/72461/16852/56212/68089/19349	28
9.Lmajor	9	Lmajor	GSE7831_UNSTIM_VS_CPG_STIM_PDC_4H_DN	GSE7831_UNSTIM_VS_CPG_STIM_PDC_4H_DN	20/458	76/3773	0.000504946	0.0229704	0.0208672	74617/19156/56356/22368/69537/53331/17939/15211/18718/15107/18477/114664/12492/16832/70984/13036/17918/100038882/56737/16852	20
9.Lmajor	9	Lmajor	GSE32986_GMCSF_VS_GMCSF_AND_CURDLAN_LOWDOSE_STIM_DC_UP	GSE32986_GMCSF_VS_GMCSF_AND_CURDLAN_LOWDOSE_STIM_DC_UP	24/458	99/3773	0.000540078	0.024274	0.0220515	23790/19025/20362/544963/18145/11757/12512/15926/11747/14466/11520/58810/18439/11746/54208/12751/11605/12306/235442/73836/215210/12091/102595/12018	24
9.Lmajor	9	Lmajor	GSE14415_INDUCED_TREG_VS_FOXP3_KO_INDUCED_TREG_IL2_CULTURE_DN	GSE14415_INDUCED_TREG_VS_FOXP3_KO_INDUCED_TREG_IL2_CULTURE_DN	10/458	26/3773	0.000547924	0.024274	0.0220515	19025/94280/319468/74012/12523/215114/11845/76108/70381/14979	10
9.Lmajor	9	Lmajor	GSE40274_FOXP3_VS_FOXP3_AND_LEF1_TRANSDUCED_ACTIVATED_CD4_TCELL_UP	GSE40274_FOXP3_VS_FOXP3_AND_LEF1_TRANSDUCED_ACTIVATED_CD4_TCELL_UP	16/458	55/3773	0.000552267	0.024274	0.0220515	14667/66616/12925/11973/66375/67963/11744/68631/13177/227737/52187/114664/11669/216820/51798/12332	16
9.Lmajor	9	Lmajor	GSE21360_TERTIARY_VS_QUATERNARY_MEMORY_CD8_TCELL_UP	GSE21360_TERTIARY_VS_QUATERNARY_MEMORY_CD8_TCELL_UP	19/458	71/3773	0.000553367	0.024274	0.0220515	14667/50917/50799/14129/22368/15212/12894/72017/320024/19063/72042/192654/56857/15442/215114/104082/11881/76108/106869	19
9.Lmajor	9	Lmajor	GSE43863_NAIVE_VS_LY6C_INT_CXCR5POS_CD4_EFF_TCELL_D6_LCMV_UP	GSE43863_NAIVE_VS_LY6C_INT_CXCR5POS_CD4_EFF_TCELL_D6_LCMV_UP	13/458	40/3773	0.000566151	0.0244361	0.0221987	11671/14420/66482/170719/69150/114664/16832/76192/66904/72552/11845/17035/53602	13
9.Lmajor	9	Lmajor	GSE22886_DAY1_VS_DAY7_MONOCYTE_IN_CULTURE_DN	GSE22886_DAY1_VS_DAY7_MONOCYTE_IN_CULTURE_DN	26/458	111/3773	0.000567009	0.0244361	0.0221987	11433/11816/70186/15369/110391/15212/93747/110006/15926/68375/19063/12568/11669/16832/269951/67003/66904/26949/223739/27425/22272/76108/51798/231086/20917/17827	26
9.Lmajor	9	Lmajor	GSE46468_LUNG_INNATE_LYMPHOID_CELL_VS_SPLEEN_CD4_TCELL_UP	GSE46468_LUNG_INNATE_LYMPHOID_CELL_VS_SPLEEN_CD4_TCELL_UP	18/458	66/3773	0.000601575	0.0254788	0.0231459	14936/22335/69537/104923/66945/11744/67894/15211/15926/114664/11746/269951/73341/11886/66904/57279/66290/66569	18
9.Lmajor	9	Lmajor	GSE9988_LOW_LPS_VS_ANTI_TREM1_AND_LPS_MONOCYTE_DN	GSE9988_LOW_LPS_VS_ANTI_TREM1_AND_LPS_MONOCYTE_DN	18/458	66/3773	0.000601575	0.0254788	0.0231459	66616/23790/13014/11966/18010/16956/14674/73834/18145/84095/66950/242341/52187/12492/20909/108664/12523/66290	18
9.Lmajor	9	Lmajor	GSE30971_CTRL_VS_LPS_STIM_MACROPHAGE_WBP7_KO_2H_DN	GSE30971_CTRL_VS_LPS_STIM_MACROPHAGE_WBP7_KO_2H_DN	23/458	94/3773	0.000610597	0.0256398	0.0232922	11433/12491/216991/14420/11629/15108/20322/320024/11520/19063/71665/12492/12527/114863/192654/56857/330260/57257/12523/233016/72461/93719/11770	23
9.Lmajor	9	Lmajor	GSE3982_MAST_CELL_VS_TH1_UP	GSE3982_MAST_CELL_VS_TH1_UP	17/458	61/3773	0.000647583	0.0264464	0.0240249	12491/18559/14420/211286/16952/15211/72265/14645/170760/11886/319468/26949/13040/12332/246256/17105/19349	17
9.Lmajor	9	Lmajor	GSE3039_B2_VS_B1_BCELL_UP	GSE3039_B2_VS_B1_BCELL_UP	11/458	31/3773	0.000650081	0.0264464	0.0240249	14667/12709/11432/11303/71147/64933/11886/15199/14702/50907/170460	11
9.Lmajor	9	Lmajor	GSE2128_CTRL_VS_MIMETOPE_NEGATIVE_SELECTION_DP_THYMOCYTE_NOD_UP	GSE2128_CTRL_VS_MIMETOPE_NEGATIVE_SELECTION_DP_THYMOCYTE_NOD_UP	21/458	83/3773	0.000651902	0.0264464	0.0240249	74617/11433/11816/23790/14129/14635/17084/20963/13030/17304/18220/55936/19354/210126/12262/13040/12267/12091/246256/11993/14590	21
9.Lmajor	9	Lmajor	GSE26343_WT_VS_NFAT5_KO_MACROPHAGE_LPS_STIM_DN	GSE26343_WT_VS_NFAT5_KO_MACROPHAGE_LPS_STIM_DN	21/458	83/3773	0.000651902	0.0264464	0.0240249	74617/20963/544963/17939/22436/93747/18718/242341/52187/66469/17304/23945/319468/223739/74012/235442/104082/71653/170460/231086/16554	21
9.Lmajor	9	Lmajor	GSE22886_NAIVE_CD4_TCELL_VS_DC_DN	GSE22886_NAIVE_CD4_TCELL_VS_DC_DN	29/458	130/3773	0.000656718	0.0264464	0.0240249	11433/13014/11966/11671/16784/11973/53331/22333/73834/20963/13030/11757/84095/12512/15926/22352/68375/11747/66868/19063/15356/18477/11605/12306/20320/13036/223739/12091/19349	29
9.Lmajor	9	Lmajor	GSE27859_MACROPHAGE_VS_DC_DN	GSE27859_MACROPHAGE_VS_DC_DN	12/458	36/3773	0.000711805	0.0279627	0.0254024	11433/13033/64383/66536/11370/12514/12894/76742/11520/16976/12527/12752	12
9.Lmajor	9	Lmajor	GSE26030_UNSTIM_VS_RESTIM_TH1_DAY5_POST_POLARIZATION_DN	GSE26030_UNSTIM_VS_RESTIM_TH1_DAY5_POST_POLARIZATION_DN	23/458	95/3773	0.00071656	0.0279627	0.0254024	66616/11966/12925/50917/64383/544963/16952/15926/22352/78830/320024/11747/21982/73341/11739/12306/13036/17918/68021/68591/235043/12091/52055	23
9.Lmajor	9	Lmajor	GSE17721_LPS_VS_POLYIC_24H_BMDC_DN	GSE17721_LPS_VS_POLYIC_24H_BMDC_DN	20/458	78/3773	0.000726316	0.0279627	0.0254024	11966/18010/16784/20362/12514/217893/19186/12894/98878/17064/11520/66508/54673/68591/12267/21767/20085/102595/12332/246256	20
9.Lmajor	9	Lmajor	GSE2770_IL4_ACT_VS_ACT_CD4_TCELL_6H_DN	GSE2770_IL4_ACT_VS_ACT_CD4_TCELL_6H_DN	20/458	78/3773	0.000726316	0.0279627	0.0254024	11966/18010/22335/11975/11430/66335/18145/12512/76577/227737/21985/67830/20909/14782/216134/23945/73836/215113/215114/18674	20
9.Lmajor	9	Lmajor	GSE29618_MONOCYTE_VS_MDC_UP	GSE29618_MONOCYTE_VS_MDC_UP	20/458	78/3773	0.000726316	0.0279627	0.0254024	74617/109778/12491/19156/20656/13033/11303/12514/67963/13030/11629/12512/14645/17064/16783/11886/216134/15442/13040/12273	20
9.Lmajor	9	Lmajor	GSE2826_WT_VS_BTK_KO_BCELL_DN	GSE2826_WT_VS_BTK_KO_BCELL_DN	18/458	67/3773	0.000732245	0.0279627	0.0254024	12709/216558/19156/23790/16956/11973/71147/13030/18477/58810/269951/14701/54381/66290/231871/22628/11964/20719	18
9.Lmajor	9	Lmajor	GSE25123_CTRL_VS_IL4_AND_ROSIGLITAZONE_STIM_PPARG_KO_MACROPHAGE_UP	GSE25123_CTRL_VS_IL4_AND_ROSIGLITAZONE_STIM_PPARG_KO_MACROPHAGE_UP	13/458	41/3773	0.00073922	0.0279627	0.0254024	13014/18010/14420/15473/15107/19299/114664/11605/14782/319468/15199/110265/26413	13
9.Lmajor	9	Lmajor	GSE7460_FOXP3_MUT_VS_WT_ACT_WITH_TGFB_TCONV_DN	GSE7460_FOXP3_MUT_VS_WT_ACT_WITH_TGFB_TCONV_DN	14/458	46/3773	0.000739905	0.0279627	0.0254024	59010/69769/66530/18186/227737/66606/100434/17304/223739/215113/12332/70381/53602/102294	14
9.Lmajor	9	Lmajor	GSE22886_NAIVE_BCELL_VS_MONOCYTE_DN	GSE22886_NAIVE_BCELL_VS_MONOCYTE_DN	29/458	131/3773	0.000749754	0.0281186	0.025544	19156/18010/13033/27357/15212/544963/13030/67841/11984/16952/22273/22352/17064/19063/58810/16976/12751/11886/12306/56174/12273/11964/12332/231086/20719/16852/17105/53602/56212	29
9.Lmajor	9	Lmajor	GSE17721_12H_VS_24H_PAM3CSK4_BMDC_DN	GSE17721_12H_VS_24H_PAM3CSK4_BMDC_DN	21/458	84/3773	0.000773321	0.0287828	0.0261474	11950/22619/21672/16784/11370/66945/27376/72017/16592/12568/66469/67003/56857/68021/68342/235043/14702/12273/11770/56212/264895	21
9.Lmajor	9	Lmajor	GSE1460_CD4_THYMOCYTE_VS_NAIVE_CD4_TCELL_ADULT_BLOOD_DN	GSE1460_CD4_THYMOCYTE_VS_NAIVE_CD4_TCELL_ADULT_BLOOD_DN	17/458	62/3773	0.000794476	0.0292756	0.0265951	74617/270076/12506/26941/66375/53612/67963/68631/19186/109857/13177/12512/71665/216134/54381/66290/228961	17
9.Lmajor	9	Lmajor	GSE5589_LPS_AND_IL10_VS_LPS_AND_IL6_STIM_MACROPHAGE_45MIN_UP	GSE5589_LPS_AND_IL10_VS_LPS_AND_IL6_STIM_MACROPHAGE_45MIN_UP	19/458	73/3773	0.00080498	0.0292756	0.0265951	21672/59010/18010/11973/217893/71147/13030/15473/239667/72265/18718/66606/71665/11409/21767/235043/97130/14862/241062	19
9.Lmajor	9	Lmajor	GSE3920_UNTREATED_VS_IFNA_TREATED_ENDOTHELIAL_CELL_UP	GSE3920_UNTREATED_VS_IFNA_TREATED_ENDOTHELIAL_CELL_UP	22/458	90/3773	0.000810397	0.0292756	0.0265951	12709/16784/19025/12514/11973/67963/110006/15926/16410/98878/320024/66401/71665/18438/11745/16783/215113/66290/70361/102595/76108/11770	22
9.Lmajor	9	Lmajor	GSE3982_DC_VS_NEUTROPHIL_UP	GSE3982_DC_VS_NEUTROPHIL_UP	22/458	90/3773	0.000810397	0.0292756	0.0265951	12491/13014/22368/68653/240028/71745/17161/18186/68375/66841/12972/12896/71665/12751/19703/12306/108664/104082/70361/16554/53602/264895	22
9.Lmajor	9	Lmajor	GSE10325_BCELL_VS_MYELOID_DN	GSE10325_BCELL_VS_MYELOID_DN	20/458	79/3773	0.000865418	0.031035	0.0281934	109778/19156/14129/16784/19025/14420/15212/13030/17939/11629/212032/17064/11747/76742/52187/11669/72042/233016/12267/12273	20
9.Lmajor	9	Lmajor	SCHERER_PBMC_APSV_WETVAX_AGE_18_32YO_50_TO_60DY_DN	SCHERER_PBMC_APSV_WETVAX_AGE_18_32YO_50_TO_60DY_DN	18/458	68/3773	0.000886554	0.0315626	0.0286727	27061/17274/11966/64138/11973/66335/15211/93747/14466/66401/15356/12721/12036/57279/223739/16796/12267/12091	18
9.Lmajor	9	Lmajor	GSE17721_LPS_VS_CPG_0.5H_BMDC_DN	GSE17721_LPS_VS_CPG_0.5H_BMDC_DN	15/458	52/3773	0.0009029	0.0316854	0.0287842	11433/76889/12925/16784/18570/544963/13030/22631/11629/21985/21982/54208/11886/246256/72461	15
9.Lmajor	9	Lmajor	PATEL_SKIN_OF_BODY_ZOSTAVAX_AGE_70_93YO_VZV_CHALLENGE_3DY_UP	PATEL_SKIN_OF_BODY_ZOSTAVAX_AGE_70_93YO_VZV_CHALLENGE_3DY_UP	15/458	52/3773	0.0009029	0.0316854	0.0287842	11433/64138/17084/13030/18826/17939/11629/18718/11867/108012/17918/12523/13040/12267/17105	15
9.Lmajor	9	Lmajor	GSE27670_CTRL_VS_BLIMP1_TRANSDUCED_GC_BCELL_UP	GSE27670_CTRL_VS_BLIMP1_TRANSDUCED_GC_BCELL_UP	12/458	37/3773	0.00093994	0.0325206	0.029543	11801/19025/13030/20916/110006/83768/66868/11745/12752/13036/67184/67211	12
9.Lmajor	9	Lmajor	GSE6259_FLT3L_INDUCED_DEC205_POS_DC_VS_BCELL_UP	GSE6259_FLT3L_INDUCED_DEC205_POS_DC_VS_BCELL_UP	12/458	37/3773	0.00093994	0.0325206	0.029543	27061/18010/13033/17084/239667/22436/11984/18186/18439/16783/12523/68021	12
9.Lmajor	9	Lmajor	GSE18893_TCONV_VS_TREG_24H_CULTURE_UP	GSE18893_TCONV_VS_TREG_24H_CULTURE_UP	19/458	74/3773	0.000963999	0.0328842	0.0298733	11433/12925/11565/64383/12506/12514/53331/16952/94280/22352/21985/11747/108012/66948/12306/19108/51798/12332/16852	19
9.Lmajor	9	Lmajor	GSE43955_10H_VS_30H_ACT_CD4_TCELL_WITH_TGFB_IL6_UP	GSE43955_10H_VS_30H_ACT_CD4_TCELL_WITH_TGFB_IL6_UP	17/458	63/3773	0.000968934	0.0328842	0.0298733	12709/11767/11565/12506/11975/30930/18826/20972/229211/19299/58810/108012/19703/223739/22628/14784/26413	17
9.Lmajor	9	Lmajor	NAKAYA_PBMC_FLUMIST_AGE_18_50YO_3DY_UP	NAKAYA_PBMC_FLUMIST_AGE_18_50YO_3DY_UP	55/458	303/3773	0.000974847	0.0328842	0.0298733	74617/109778/12491/17274/23790/13014/59010/11966/11671/14129/53331/75406/19325/216991/20963/18570/13030/211286/66335/17939/11629/93747/212032/17064/66868/76742/19063/71665/58810/11637/12492/11669/11867/269951/20909/108012/114863/216134/56174/15442/223739/12523/67943/13040/68342/72993/235043/71653/15199/226101/12408/11964/19342/26413/102294	55
9.Lmajor	9	Lmajor	GSE17721_PAM3CSK4_VS_GADIQUIMOD_1H_BMDC_DN	GSE17721_PAM3CSK4_VS_GADIQUIMOD_1H_BMDC_DN	23/458	97/3773	0.000977223	0.0328842	0.0298733	13033/56356/22629/27357/18559/14420/217893/69150/109857/64214/67460/12721/12752/12751/67043/11886/27425/14702/18105/22628/231086/63985/77219	23
9.Lmajor	9	Lmajor	GSE19772_CTRL_VS_HCMV_INF_MONOCYTES_UP	GSE19772_CTRL_VS_HCMV_INF_MONOCYTES_UP	20/458	80/3773	0.00102685	0.0343192	0.0311769	216558/27357/30930/11774/22436/16952/12894/15211/18186/11363/16410/17064/67460/67830/114664/12527/11886/12306/68021/102294	20
9.Lmajor	9	Lmajor	GSE43863_DAY6_EFF_VS_DAY150_MEM_LY6C_INT_CXCR5POS_CD4_TCELL_UP	GSE43863_DAY6_EFF_VS_DAY150_MEM_LY6C_INT_CXCR5POS_CD4_TCELL_UP	16/458	58/3773	0.00104897	0.0348217	0.0316334	22619/13014/19025/66482/13030/11307/94280/16410/19703/192654/74012/12523/16796/13849/70381/53602	16
9.Lmajor	9	Lmajor	GSE2405_HEAT_KILLED_LYSATE_VS_LIVE_A_PHAGOCYTOPHILUM_STIM_NEUTROPHIL_24H_UP	GSE2405_HEAT_KILLED_LYSATE_VS_LIVE_A_PHAGOCYTOPHILUM_STIM_NEUTROPHIL_24H_UP	18/458	69/3773	0.00106787	0.0349762	0.0317737	19156/13014/12514/53331/17084/15212/16952/98878/16592/67460/100434/11520/18438/11746/17304/12306/223739/13448	18
9.Lmajor	9	Lmajor	GSE37301_CD4_TCELL_VS_RAG2_KO_NK_CELL_DN	GSE37301_CD4_TCELL_VS_RAG2_KO_NK_CELL_DN	18/458	69/3773	0.00106787	0.0349762	0.0317737	14667/66616/59010/69537/11975/18570/84095/14645/20652/22352/100434/57279/54673/18105/74325/102595/76108/12332	18
9.Lmajor	9	Lmajor	GSE21670_TGFB_VS_IL6_TREATED_STAT3_KO_CD4_TCELL_UP	GSE21670_TGFB_VS_IL6_TREATED_STAT3_KO_CD4_TCELL_UP	10/458	28/3773	0.00108052	0.0351564	0.0319374	11433/20362/67963/66885/13040/13849/20085/212114/20342/68817	10
9.Lmajor	9	Lmajor	GSE5960_TH1_VS_ANERGIC_TH1_DN	GSE5960_TH1_VS_ANERGIC_TH1_DN	22/458	92/3773	0.00111167	0.0359319	0.0326419	66616/66043/18475/23790/13014/59010/11565/109754/12514/22629/11973/11774/18145/12894/56350/69051/16410/11747/100434/57279/51798/14784	22
9.Lmajor	9	Lmajor	GSE35685_CD34POS_CD10NEG_CD62LPOS_VS_CD34POS_CD10POS_BONE_MARROW_UP	GSE35685_CD34POS_CD10NEG_CD62LPOS_VS_CD34POS_CD10POS_BONE_MARROW_UP	24/458	104/3773	0.00114941	0.0369089	0.0335295	12709/12925/11565/16956/110391/22368/12514/22629/69537/18145/12894/18186/68375/19262/15107/100434/11669/12721/55936/330260/67211/56491/20719/20917	24
9.Lmajor	9	Lmajor	GSE3982_MAST_CELL_VS_TH2_UP	GSE3982_MAST_CELL_VS_TH2_UP	17/458	64/3773	0.00117498	0.0370045	0.0336163	109778/12491/14420/66375/16952/15211/18186/72017/14645/12751/14782/11886/108664/54673/104082/246256/17105	17
9.Lmajor	9	Lmajor	GSE44732_UNSTIM_VS_IL27_STIM_IMATURE_DC_DN	GSE44732_UNSTIM_VS_IL27_STIM_IMATURE_DC_DN	17/458	64/3773	0.00117498	0.0370045	0.0336163	109778/18010/13033/19025/12514/15212/544963/110006/15926/18718/67460/11520/16783/233016/51798/20719/53602	17
9.Lmajor	9	Lmajor	GSE9509_LPS_VS_LPS_AND_IL10_STIM_IL10_KO_MACROPHAGE_20MIN_DN	GSE9509_LPS_VS_LPS_AND_IL10_STIM_IL10_KO_MACROPHAGE_20MIN_DN	17/458	64/3773	0.00117498	0.0370045	0.0336163	74617/12925/66713/17084/13135/28080/54208/12751/108012/192654/12306/66676/16796/11881/14784/16852/14590	17
9.Lmajor	9	Lmajor	GSE6259_33D1_POS_DC_VS_CD8_TCELL_DN	GSE6259_33D1_POS_DC_VS_CD8_TCELL_DN	13/458	43/3773	0.00122046	0.0381917	0.0346948	13033/18559/17084/11984/67894/76742/12896/12492/77573/18438/16832/72552/12523	13
9.Lmajor	9	Lmajor	GSE37532_WT_VS_PPARG_KO_LN_TCONV_DN	GSE37532_WT_VS_PPARG_KO_LN_TCONV_DN	21/458	87/3773	0.00126175	0.0392341	0.0356418	11950/66616/12925/13033/22368/22629/11774/11984/18186/22352/16410/19063/67043/326618/70984/12306/57257/11881/12332/219189/16852	21
9.Lmajor	9	Lmajor	GSE9988_LPS_VS_LPS_AND_ANTI_TREM1_MONOCYTE_DN	GSE9988_LPS_VS_LPS_AND_ANTI_TREM1_MONOCYTE_DN	16/458	59/3773	0.00128217	0.0396181	0.0359906	66616/23790/13014/11966/18010/16956/12514/14674/73834/18145/52187/12492/20909/11605/108664/12523	16
9.Lmajor	9	Lmajor	GSE15330_LYMPHOID_MULTIPOTENT_VS_MEGAKARYOCYTE_ERYTHROID_PROGENITOR_IKAROS_KO_DN	GSE15330_LYMPHOID_MULTIPOTENT_VS_MEGAKARYOCYTE_ERYTHROID_PROGENITOR_IKAROS_KO_DN	19/458	76/3773	0.00136394	0.0418816	0.0380468	12925/12506/11629/16952/12512/18186/381290/11746/108012/20320/19108/11881/14702/11845/17035/76108/51798/16852/14590	19
9.Lmajor	9	Lmajor	GSE36888_STAT5_AB_KNOCKIN_VS_WT_TCELL_IL2_TREATED_2H_UP	GSE36888_STAT5_AB_KNOCKIN_VS_WT_TCELL_IL2_TREATED_2H_UP	17/458	65/3773	0.00141705	0.0432421	0.0392828	230721/14674/17084/544963/15211/16592/15107/19063/66881/12527/18220/192654/13849/104082/380686/66569/11770	17
9.Lmajor	9	Lmajor	HOWARD_NK_CELL_INACT_MONOV_INFLUENZA_A_INDONESIA_05_2005_H5N1_AGE_18_49YO_28DY_DN	HOWARD_NK_CELL_INACT_MONOV_INFLUENZA_A_INDONESIA_05_2005_H5N1_AGE_18_49YO_28DY_DN	8/458	20/3773	0.00147732	0.0445343	0.0404567	11975/17084/227737/11747/56857/13036/15442/226101	8
9.Lmajor	9	Lmajor	GSE11057_NAIVE_CD4_VS_PBMC_CD4_TCELL_DN	GSE11057_NAIVE_CD4_VS_PBMC_CD4_TCELL_DN	22/458	94/3773	0.00150472	0.0445343	0.0404567	17274/64138/19025/19325/14420/11774/17939/11629/14645/16592/11867/11746/12527/14782/56857/56174/12267/11881/22628/12332/14784/246221	22
9.Lmajor	9	Lmajor	GSE17186_CD21LOW_VS_CD21HIGH_TRANSITIONAL_BCELL_CORD_BLOOD_UP	GSE17186_CD21LOW_VS_CD21HIGH_TRANSITIONAL_BCELL_CORD_BLOOD_UP	22/458	94/3773	0.00150472	0.0445343	0.0404567	52585/12491/13014/19325/216991/73834/212032/18718/68375/16410/11428/16976/12492/71772/11867/18220/70984/57257/102595/76108/72461/102294	22
9.Lmajor	9	Lmajor	GSE22196_HEALTHY_VS_OBESE_MOUSE_SKIN_GAMMADELTA_TCELL_DN	GSE22196_HEALTHY_VS_OBESE_MOUSE_SKIN_GAMMADELTA_TCELL_DN	22/458	94/3773	0.00150472	0.0445343	0.0404567	20832/27061/12925/12928/22629/22631/28080/84095/94280/16592/11520/20535/11745/216134/16790/22272/15361/102595/56491/16852/53602/56212	22
9.Lmajor	9	Lmajor	GSE24634_NAIVE_CD4_TCELL_VS_DAY7_IL4_CONV_TREG_DN	GSE24634_NAIVE_CD4_TCELL_VS_DAY7_IL4_CONV_TREG_DN	22/458	94/3773	0.00150472	0.0445343	0.0404567	109778/11432/59010/11370/11747/15356/58810/12036/11605/55936/12306/13036/57279/19354/17918/235442/22272/50907/12332/26413/16852/83796	22
9.Lmajor	9	Lmajor	GSE9946_IMMATURE_VS_MATURE_STIMULATORY_DC_DN	GSE9946_IMMATURE_VS_MATURE_STIMULATORY_DC_DN	7/458	16/3773	0.00158699	0.0466878	0.042413	20288/21985/21982/16790/15199/226101/76108	7
9.Lmajor	9	Lmajor	GSE43955_1H_VS_42H_ACT_CD4_TCELL_WITH_TGFB_IL6_DN	GSE43955_1H_VS_42H_ACT_CD4_TCELL_WITH_TGFB_IL6_DN	15/458	55/3773	0.00169677	0.0493269	0.0448105	70186/16956/229589/11801/14129/22629/13169/17084/11629/18186/16410/11520/210126/13040/12267	15
9.Lmajor	9	Lmajor	GSE44649_WT_VS_MIR155_KO_NAIVE_CD8_TCELL_UP	GSE44649_WT_VS_MIR155_KO_NAIVE_CD8_TCELL_UP	15/458	55/3773	0.00169677	0.0493269	0.0448105	11432/70186/59010/13030/11307/54473/15211/72017/16592/320024/12751/19703/16783/12408/11770	15
9.Lmexicana	9	Lmexicana	GSE3982_DC_VS_TH1_UP	GSE3982_DC_VS_TH1_UP	28/373	72/3773	3.51475e-11	1.71766e-07	1.58127e-07	74617/109778/12491/13014/18611/22088/12946/69537/67963/13039/14682/16952/17161/26889/68428/13821/58810/18844/12751/19703/100017/13040/16790/218035/226101/12273/12332/53602	28
9.Lmexicana	9	Lmexicana	GSE21360_NAIVE_VS_PRIMARY_MEMORY_CD8_TCELL_DN	GSE21360_NAIVE_VS_PRIMARY_MEMORY_CD8_TCELL_DN	30/373	93/3773	1.48017e-09	3.23948e-06	2.98225e-06	11565/11801/71279/67963/15212/67776/18145/110006/18186/15926/13830/54170/114664/54486/18844/20909/11605/72042/192654/76192/26949/245847/13040/232975/226101/17381/11964/101240/20148/241062	30
9.Lmexicana	9	Lmexicana	GSE7509_DC_VS_MONOCYTE_UP	GSE7509_DC_VS_MONOCYTE_UP	34/373	116/3773	1.98863e-09	3.23948e-06	2.98225e-06	14667/52585/11816/13033/11565/11801/69537/27357/14026/13030/16952/84095/15211/12512/18557/14683/16592/11747/11520/58810/114664/67166/17304/20909/14276/216134/231871/12267/12091/12495/17381/14862/17060/11465	34
9.Lmexicana	9	Lmexicana	ZAK_PBMC_MRKAD5_HIV_1_GAG_POL_NEF_AGE_20_50YO_1DY_UP	ZAK_PBMC_MRKAD5_HIV_1_GAG_POL_NEF_AGE_20_50YO_1DY_UP	79/373	423/3773	2.75751e-09	3.36898e-06	3.10147e-06	74617/14667/27060/109778/11432/12491/17274/72349/12799/13033/18611/50917/11303/12343/64138/16784/69537/27357/22288/18559/59027/76820/19325/67963/13039/105675/13030/19186/17939/69146/67841/66054/11757/12512/212032/15926/68724/13830/20612/11747/66841/14466/74245/67460/54170/58810/74919/80291/18438/14693/107569/11746/70497/19703/192654/56857/12306/11933/14276/75612/56174/217203/15442/215113/12267/27…	79
9.Lmexicana	9	Lmexicana	FLETCHER_PBMC_BCG_10W_INFANT_BCG_STIMULATED_VS_UNSTIMULATED_10W_DN	FLETCHER_PBMC_BCG_10W_INFANT_BCG_STIMULATED_VS_UNSTIMULATED_10W_DN	36/373	136/3773	1.36068e-08	1.32992e-05	1.22432e-05	12491/11816/13033/11303/67963/15212/13030/67776/16952/84095/12512/212032/227737/320024/11747/53378/11520/21391/11746/12527/11605/56857/12306/216134/12523/13040/54381/12267/15199/226101/12273/102595/11964/12332/11770/17105	36
9.Lmexicana	9	Lmexicana	GSE24634_TREG_VS_TCONV_POST_DAY10_IL4_CONVERSION_DN	GSE24634_TREG_VS_TCONV_POST_DAY10_IL4_CONVERSION_DN	28/373	92/3773	2.29321e-08	1.86782e-05	1.71951e-05	74617/64138/16784/19025/71279/26399/67963/20963/13039/13030/17939/17161/12512/18186/212032/15926/68428/13830/65973/58810/12527/11605/26949/100017/16790/226101/12332/11770	28
9.Lmexicana	9	Lmexicana	GSE5589_LPS_VS_LPS_AND_IL10_STIM_MACROPHAGE_180MIN_UP	GSE5589_LPS_VS_LPS_AND_IL10_STIM_MACROPHAGE_180MIN_UP	23/373	69/3773	6.60144e-08	4.60875e-05	4.24279e-05	27419/16784/18559/13030/28200/22436/110006/212032/11745/66948/14276/72552/15442/12523/54381/16790/104082/20908/380686/12091/17381/12408/246256	23
9.Lmexicana	9	Lmexicana	GSE29618_MONOCYTE_VS_MDC_DAY7_FLU_VACCINE_UP	GSE29618_MONOCYTE_VS_MDC_DAY7_FLU_VACCINE_UP	26/373	92/3773	3.87025e-07	0.000217471	0.000200203	74617/109778/12491/20656/13033/12946/19025/22288/59027/67963/13039/13030/12512/140483/110173/53378/11520/21391/14276/216134/75612/13040/12267/21968/12273/16554	26
9.Lmexicana	9	Lmexicana	GSE29618_BCELL_VS_MDC_DN	GSE29618_BCELL_VS_MDC_DN	31/373	122/3773	4.00499e-07	0.000217471	0.000200203	72349/13014/76709/18611/12343/105675/13030/13196/17939/67841/14682/12512/13830/11747/11461/11867/12751/72042/12306/14678/74012/66694/27984/22146/226101/12332/72461/11465/56212/68089/19349	31
9.Lmexicana	9	Lmexicana	GSE36826_NORMAL_VS_STAPH_AUREUS_INF_SKIN_DN	GSE36826_NORMAL_VS_STAPH_AUREUS_INF_SKIN_DN	26/373	93/3773	4.89048e-07	0.000238998	0.00022002	74617/14667/216558/11816/13033/11303/12946/104776/20963/110006/15926/20612/11428/58810/11746/232201/19703/14276/75612/26949/13849/104082/20908/17381/17060/20917	26
9.Lmexicana	9	Lmexicana	GSE27670_CTRL_VS_LMP1_TRANSDUCED_GC_BCELL_DN	GSE27670_CTRL_VS_LMP1_TRANSDUCED_GC_BCELL_DN	22/373	72/3773	7.2074e-07	0.000320205	0.000294779	11432/66616/11816/11801/11430/171210/13039/13030/20972/22436/93747/18186/18438/21391/19354/74772/13849/12408/20719/11770/20148/53602	22
9.Lmexicana	9	Lmexicana	GSE3039_CD4_TCELL_VS_ALPHAALPHA_CD8_TCELL_UP	GSE3039_CD4_TCELL_VS_ALPHAALPHA_CD8_TCELL_UP	24/373	85/3773	1.1223e-06	0.000440931	0.000405919	66616/12491/53333/56356/50917/56431/64138/14026/69156/105675/13196/18145/11777/11746/18844/72042/17918/245847/16790/17381/102595/105722/20148/241062	24
9.Lmexicana	9	Lmexicana	GSE24634_TEFF_VS_TCONV_DAY7_IN_CULTURE_DN	GSE24634_TEFF_VS_TCONV_DAY7_IN_CULTURE_DN	25/373	91/3773	1.17293e-06	0.000440931	0.000405919	74617/14667/11432/50917/109711/11975/71279/67963/20963/13039/13030/84095/12512/18186/140483/12527/70497/27965/20751/75612/12523/13040/11881/102595/110911	25
9.Lmexicana	9	Lmexicana	GSE29618_BCELL_VS_MONOCYTE_DN	GSE29618_BCELL_VS_MONOCYTE_DN	28/373	111/3773	1.75554e-06	0.000591649	0.00054467	109778/76709/20656/18611/109711/12343/19025/13039/13030/17939/11984/14682/12512/13830/11747/53378/114664/14467/21391/12751/72042/75612/15442/74012/13040/12273/11964/56212	28
9.Lmexicana	9	Lmexicana	GSE24634_IL4_VS_CTRL_TREATED_NAIVE_CD4_TCELL_DAY3_UP	GSE24634_IL4_VS_CTRL_TREATED_NAIVE_CD4_TCELL_DAY3_UP	21/373	70/3773	1.81599e-06	0.000591649	0.00054467	109778/52585/16784/11370/69537/67963/13196/17939/16952/17161/84095/110006/11605/192654/216134/75612/12523/76438/22146/102595/70152	21
9.Lmexicana	9	Lmexicana	GSE32986_GMCSF_VS_GMCSF_AND_CURDLAN_HIGHDOSE_STIM_DC_UP	GSE32986_GMCSF_VS_GMCSF_AND_CURDLAN_HIGHDOSE_STIM_DC_UP	23/373	82/3773	2.1464e-06	0.000655592	0.000603535	109778/19025/27357/67963/20972/84095/110006/83768/54170/74919/22235/11745/11867/192654/76192/216134/68591/104082/218035/15199/380686/12091/110911	23
9.Lmexicana	9	Lmexicana	FLETCHER_PBMC_BCG_10W_INFANT_PPD_STIMULATED_VS_UNSTIMULATED_10W_DN	FLETCHER_PBMC_BCG_10W_INFANT_PPD_STIMULATED_VS_UNSTIMULATED_10W_DN	25/373	97/3773	4.22205e-06	0.00121371	0.00111734	12491/11816/13033/15212/13030/67776/16952/84095/12512/212032/227737/320024/53378/11520/71772/11746/12527/11605/56857/13040/226101/12273/11964/11770/17105	25
9.Lmexicana	9	Lmexicana	GSE2585_AIRE_KO_VS_WT_CD80_HIGH_MTEC_DN	GSE2585_AIRE_KO_VS_WT_CD80_HIGH_MTEC_DN	24/373	93/3773	6.44812e-06	0.00170353	0.00156826	27419/16784/19025/20362/71279/14420/20972/68653/67841/67776/66950/320024/66508/76192/27965/245847/228961/215210/21767/380686/226101/101240/330177/19349	24
9.Lmexicana	9	Lmexicana	GSE22886_NAIVE_CD4_TCELL_VS_MONOCYTE_DN	GSE22886_NAIVE_CD4_TCELL_VS_MONOCYTE_DN	27/373	112/3773	6.86995e-06	0.00170353	0.00156826	74617/12491/72349/27045/19025/18559/76820/67963/20963/15212/13030/212032/66868/110173/53378/58810/12751/12306/75612/56174/13040/12091/12273/11964/12332/17105/12340	27
9.Lmexicana	9	Lmexicana	GSE22886_NAIVE_CD8_TCELL_VS_DC_DN	GSE22886_NAIVE_CD8_TCELL_VS_DC_DN	28/373	119/3773	7.63933e-06	0.00170353	0.00156826	72349/66144/12343/16784/11973/22333/13382/20963/11774/13030/17939/84095/12512/15926/20652/16592/11747/66868/67166/12306/56440/27965/13040/218035/22146/12495/11964/56692	28
9.Lmexicana	9	Lmexicana	GSE11057_NAIVE_CD4_VS_PBMC_CD4_TCELL_DN	GSE11057_NAIVE_CD4_VS_PBMC_CD4_TCELL_DN	24/373	94/3773	7.88274e-06	0.00170353	0.00156826	17274/18611/64138/19025/59027/19325/14420/11774/17939/13830/16592/11461/11867/11746/12527/56857/14678/56174/12267/27984/11881/22628/12332/246221	24
9.Lmexicana	9	Lmexicana	GSE24634_TREG_VS_TCONV_POST_DAY7_IL4_CONVERSION_DN	GSE24634_TREG_VS_TCONV_POST_DAY7_IL4_CONVERSION_DN	22/373	82/3773	8.0003e-06	0.00170353	0.00156826	74617/14667/17085/27029/64138/20963/13039/15212/13030/12512/18186/140483/110173/12527/20909/192654/69710/23945/13040/17381/17060/17105	22
9.Lmexicana	9	Lmexicana	GSE5679_CTRL_VS_PPARG_LIGAND_ROSIGLITAZONE_AND_RARA_AGONIST_AM580_TREATED_DC_DN	GSE5679_CTRL_VS_PPARG_LIGAND_ROSIGLITAZONE_AND_RARA_AGONIST_AM580_TREATED_DC_DN	23/373	88/3773	8.01742e-06	0.00170353	0.00156826	12709/11816/13033/11565/11801/14420/73834/20972/11984/16952/18557/16592/11747/67166/17304/12306/13849/12267/12091/17381/11964/14862/20917	23
9.Lmexicana	9	Lmexicana	GSE3982_DC_VS_EFF_MEMORY_CD4_TCELL_UP	GSE3982_DC_VS_EFF_MEMORY_CD4_TCELL_UP	22/373	86/3773	1.83725e-05	0.00361574	0.00332864	74617/216558/12491/18611/22088/18559/66445/11757/18186/26889/68365/66841/11428/58810/12751/19703/20751/54381/16790/218035/226101/72461	22
9.Lmexicana	9	Lmexicana	GSE3337_CTRL_VS_16H_IFNG_IN_CD8POS_DC_UP	GSE3337_CTRL_VS_16H_IFNG_IN_CD8POS_DC_UP	20/373	74/3773	1.84967e-05	0.00361574	0.00332864	11816/13033/11430/13039/69156/13030/13196/20972/18718/83768/11747/21982/68021/216445/12267/235043/15199/12273/17381/14862	20
9.Lmexicana	9	Lmexicana	GSE2585_AIRE_KO_VS_WT_CD80_LOW_MTEC_DN	GSE2585_AIRE_KO_VS_WT_CD80_LOW_MTEC_DN	22/373	87/3773	2.23893e-05	0.00415722	0.00382712	11816/15369/17085/14420/20972/15926/21982/80291/21391/232201/66508/192654/76192/27965/14276/216134/235442/228961/56491/246256/17060/20148	22
9.Lmexicana	9	Lmexicana	GSE9988_ANTI_TREM1_VS_LOW_LPS_MONOCYTE_UP	GSE9988_ANTI_TREM1_VS_LOW_LPS_MONOCYTE_UP	20/373	75/3773	2.29681e-05	0.00415722	0.00382712	66616/17085/14674/73834/13039/15212/18145/84095/12512/26889/16592/65973/54170/20909/56857/16796/20908/170460/102595/101240	20
9.Lmexicana	9	Lmexicana	GSE24634_TREG_VS_TCONV_POST_DAY3_IL4_CONVERSION_DN	GSE24634_TREG_VS_TCONV_POST_DAY3_IL4_CONVERSION_DN	24/373	100/3773	2.44681e-05	0.00427056	0.00393146	27060/12491/72349/11303/64138/69537/76820/73834/20963/15212/13030/17939/15211/18186/13830/110173/114664/18438/11605/12306/23945/56174/74012/70152	24
9.Lmexicana	9	Lmexicana	GSE22886_NAIVE_TCELL_VS_DC_DN	GSE22886_NAIVE_TCELL_VS_DC_DN	26/373	114/3773	2.93988e-05	0.0049542	0.00456081	12491/66144/13014/18611/64138/16784/11973/22333/20963/11774/105675/13196/17939/17161/84095/18186/66868/53378/18477/11605/56440/27965/16790/12091/12495/19349	26
9.Lmexicana	9	Lmexicana	GSE22886_DAY0_VS_DAY1_MONOCYTE_IN_CULTURE_DN	GSE22886_DAY0_VS_DAY1_MONOCYTE_IN_CULTURE_DN	20/373	77/3773	3.49175e-05	0.00568807	0.00523641	14667/13014/20656/56044/59027/73834/13039/105675/13030/18145/84095/12512/26889/11520/54170/67166/20909/11933/23945/76438	20
9.Lmexicana	9	Lmexicana	GSE16450_IMMATURE_VS_MATURE_NEURON_CELL_LINE_12H_IFNA_STIM_UP	GSE16450_IMMATURE_VS_MATURE_NEURON_CELL_LINE_12H_IFNA_STIM_UP	16/373	54/3773	3.75623e-05	0.00592151	0.00545132	14667/22288/76820/26399/104776/15212/13196/69146/18186/12306/72552/19108/12523/216445/70381/241062	16
9.Lmexicana	9	Lmexicana	GSE3920_UNTREATED_VS_IFNA_TREATED_ENDOTHELIAL_CELL_UP	GSE3920_UNTREATED_VS_IFNA_TREATED_ENDOTHELIAL_CELL_UP	22/373	90/3773	3.96137e-05	0.00604975	0.00556937	12709/74202/16784/19025/11973/71279/67963/110006/15926/68365/13830/320024/53378/18438/11745/21391/18844/67166/215113/27984/102595/11770	22
9.Lmexicana	9	Lmexicana	GSE22886_NAIVE_CD4_TCELL_VS_DC_DN	GSE22886_NAIVE_CD4_TCELL_VS_DC_DN	28/373	130/3773	4.43216e-05	0.00640312	0.00589468	72349/13014/11671/22088/16784/11973/22333/73834/20963/13030/11757/84095/12512/15926/11747/66868/53378/18477/67166/11605/12306/56440/27965/218035/22146/12091/19349/56692	28
9.Lmexicana	9	Lmexicana	GSE24634_NAIVE_CD4_TCELL_VS_DAY10_IL4_CONV_TREG_DN	GSE24634_NAIVE_CD4_TCELL_VS_DAY10_IL4_CONV_TREG_DN	23/373	97/3773	4.4548e-05	0.00640312	0.00589468	14667/52585/76709/12799/22335/16784/11430/73834/13030/11757/15926/11747/66841/58810/54486/12306/57279/216134/216820/12091/70152/72461/330177	23
9.Lmexicana	9	Lmexicana	GSE44649_WT_VS_MIR155_KO_NAIVE_CD8_TCELL_UP	GSE44649_WT_VS_MIR155_KO_NAIVE_CD8_TCELL_UP	16/373	55/3773	4.8266e-05	0.00673931	0.00620417	11432/74202/70153/13030/54473/15211/16592/320024/236573/12751/19703/69710/74772/100017/12408/11770	16
9.Lmexicana	9	Lmexicana	GSE11057_CD4_EFF_MEM_VS_PBMC_DN	GSE11057_CD4_EFF_MEM_VS_PBMC_DN	20/373	79/3773	5.21418e-05	0.00702965	0.00647146	74617/18611/64138/11975/18559/20963/212032/66868/53378/56378/12527/12751/56857/56174/11881/22628/11964/72461/17060/17105	20
9.Lmexicana	9	Lmexicana	GSE3982_MAC_VS_TH2_UP	GSE3982_MAC_VS_TH2_UP	19/373	73/3773	5.32222e-05	0.00702965	0.00647146	27419/11432/11671/12343/14420/26889/11428/114664/231874/18844/19703/12523/13849/16790/231086/72461/11770/56382/56692	19
9.Lmexicana	9	Lmexicana	HARALAMBIEVA_PBMC_FLUARIX_AGE_50_74YO_CORR_WITH_28D_MEM_B_CELL_RESPONSE_AT_28DY_POSITIVE	HARALAMBIEVA_PBMC_FLUARIX_AGE_50_74YO_CORR_WITH_28D_MEM_B_CELL_RESPONSE_AT_28DY_POSITIVE	58/373	358/3773	5.61005e-05	0.00721482	0.00664192	74617/17274/66144/17925/20656/11565/22088/11303/64138/12928/271457/69537/30930/59027/76820/20963/11774/105675/13196/66445/11984/14682/16952/84095/110006/18186/68428/68724/20652/84092/53378/54170/80291/14467/77407/21391/67166/11605/72042/14678/14276/17918/76809/215113/16796/228961/212114/20723/11840/76551/12273/97130/102595/22628/246256/17827/17105/12340	58
9.Lmexicana	9	Lmexicana	GSE10325_LUPUS_BCELL_VS_LUPUS_MYELOID_DN	GSE10325_LUPUS_BCELL_VS_LUPUS_MYELOID_DN	24/373	105/3773	5.76694e-05	0.00722642	0.00665261	109778/12491/13033/19025/14420/15212/13030/14682/212032/140483/53378/11461/21391/27965/75612/15442/74012/16790/12267/27984/15199/226101/12273/56212	24
9.Lmexicana	9	Lmexicana	GSE6259_33D1_POS_DC_VS_CD4_TCELL_DN	GSE6259_33D1_POS_DC_VS_CD4_TCELL_DN	21/373	86/3773	6.04457e-05	0.00738496	0.00679855	11816/11303/64138/19025/14420/212032/140483/84092/320024/18438/54486/12751/192654/75612/12523/13849/231871/15199/246256/241062/56692	21
9.Lmexicana	9	Lmexicana	GSE22886_DAY0_VS_DAY7_MONOCYTE_IN_CULTURE_DN	GSE22886_DAY0_VS_DAY7_MONOCYTE_IN_CULTURE_DN	26/373	119/3773	6.4589e-05	0.00765806	0.00704997	14667/11432/11816/15369/13033/11671/71279/73834/15212/13030/69597/84095/68428/16592/66841/24045/11428/18477/58810/20909/12306/20751/26949/11881/231086/53602	26
9.Lmexicana	9	Lmexicana	GSE3982_DC_VS_BCELL_UP	GSE3982_DC_VS_BCELL_UP	18/373	68/3773	6.58151e-05	0.00765806	0.00704997	12491/18611/20972/18145/16952/17161/18186/212032/26889/11428/21391/12751/235442/218035/20908/11881/226101/110911	18
9.Lmexicana	9	Lmexicana	GSE30962_PRIMARY_VS_SECONDARY_ACUTE_LCMV_INF_CD8_TCELL_DN	GSE30962_PRIMARY_VS_SECONDARY_ACUTE_LCMV_INF_CD8_TCELL_DN	15/373	51/3773	7.2386e-05	0.00822675	0.00757351	18611/229589/56431/18559/76820/67963/67776/16579/232201/216134/100017/380686/70152/16554/14590	15
9.Lmexicana	9	Lmexicana	GSE21360_PRIMARY_VS_QUATERNARY_MEMORY_CD8_TCELL_UP	GSE21360_PRIMARY_VS_QUATERNARY_MEMORY_CD8_TCELL_UP	21/373	88/3773	8.67765e-05	0.00963811	0.00887279	74617/12491/17085/13014/56356/11975/11747/80291/18438/11746/12527/23945/75612/26949/15442/245847/16790/12495/226101/101240/11770	21
9.Lmexicana	9	Lmexicana	GSE19401_UNSTIM_VS_RETINOIC_ACID_AND_PAM2CSK4_STIM_FOLLICULAR_DC_UP	GSE19401_UNSTIM_VS_RETINOIC_ACID_AND_PAM2CSK4_STIM_FOLLICULAR_DC_UP	20/373	82/3773	9.22147e-05	0.00999273	0.00919926	13014/66375/84095/15211/93747/212032/24045/110173/58810/11605/19703/13191/19200/19354/75612/26949/19108/74012/12332/246256	20
9.Lmexicana	9	Lmexicana	GSE3982_DC_VS_CENT_MEMORY_CD4_TCELL_UP	GSE3982_DC_VS_CENT_MEMORY_CD4_TCELL_UP	22/373	95/3773	9.56295e-05	0.00999273	0.00919926	216558/109778/12491/13033/64138/11430/73834/18145/11757/17161/212032/16592/12527/12751/18117/16790/218035/20908/226101/12273/12332/72461	22
9.Lmexicana	9	Lmexicana	GSE3039_CD4_TCELL_VS_B1_BCELL_DN	GSE3039_CD4_TCELL_VS_B1_BCELL_DN	19/373	76/3773	9.66093e-05	0.00999273	0.00919926	11432/17085/27029/20656/13033/13039/13030/11984/11777/13830/11747/53378/11520/54486/12527/74772/74012/14862/246221	19
9.Lmexicana	9	Lmexicana	GSE43863_DAY6_EFF_VS_DAY150_MEM_LY6C_INT_CXCR5POS_CD4_TCELL_UP	GSE43863_DAY6_EFF_VS_DAY150_MEM_LY6C_INT_CXCR5POS_CD4_TCELL_UP	16/373	58/3773	9.81484e-05	0.00999273	0.00919926	27060/22619/27029/13014/18611/19025/13030/19703/192654/74012/100017/12523/16796/13849/70381/53602	16
9.Lmexicana	9	Lmexicana	GSE22886_NAIVE_TCELL_VS_MONOCYTE_DN	GSE22886_NAIVE_TCELL_VS_MONOCYTE_DN	24/373	109/3773	0.000108859	0.010602	0.00976018	74617/12491/72349/18611/18559/76820/67963/20963/15212/13030/212032/66868/110173/53378/58810/12751/69710/75612/56174/20908/216820/12091/11964/12332	24
9.Lmexicana	9	Lmexicana	GSE21670_STAT3_KO_VS_WT_CD4_TCELL_TGFB_IL6_TREATED_DN	GSE21670_STAT3_KO_VS_WT_CD4_TCELL_TGFB_IL6_TREATED_DN	20/373	83/3773	0.000110641	0.010602	0.00976018	109711/22288/13030/13367/20612/320024/110173/53378/11746/12527/12751/56857/75612/74012/13040/13849/216445/70152/72461/17105	20
9.Lmexicana	9	Lmexicana	GSE24634_TEFF_VS_TCONV_DAY3_IN_CULTURE_DN	GSE24634_TEFF_VS_TCONV_DAY3_IN_CULTURE_DN	20/373	83/3773	0.000110641	0.010602	0.00976018	27419/11432/19025/14026/20963/13039/18145/15211/18186/15926/13830/140483/66868/110173/58810/75612/56174/12523/12091/226101	20
9.Lmexicana	9	Lmexicana	GSE34156_TLR1_TLR2_LIGAND_VS_NOD2_AND_TLR1_TLR2_LIGAND_24H_TREATED_MONOCYTE_UP	GSE34156_TLR1_TLR2_LIGAND_VS_NOD2_AND_TLR1_TLR2_LIGAND_24H_TREATED_MONOCYTE_UP	22/373	96/3773	0.000112962	0.0106163	0.00977331	14667/72349/13033/64138/271457/20963/13039/11747/18438/11461/54486/56857/75612/15442/68480/16790/12267/59021/226101/102595/12332/19349	22
9.Lmexicana	9	Lmexicana	GSE29618_MONOCYTE_VS_MDC_UP	GSE29618_MONOCYTE_VS_MDC_UP	19/373	78/3773	0.000140668	0.0127304	0.0117196	74617/109778/12491/20656/13033/11303/12946/59027/67963/13039/13030/12512/140483/53378/216134/75612/15442/13040/12273	19
9.Lmexicana	9	Lmexicana	GSE3039_ALPHAALPHA_CD8_TCELL_VS_B1_BCELL_UP	GSE3039_ALPHAALPHA_CD8_TCELL_VS_B1_BCELL_UP	19/373	78/3773	0.000140668	0.0127304	0.0117196	103694/64383/19025/76820/11430/77041/20652/18718/68365/66868/74919/192654/75612/217203/76809/215113/13040/16790/27984	19
9.Lmexicana	9	Lmexicana	SCHERER_PBMC_APSV_WETVAX_AGE_18_32YO_5_TO_7DY_UP	SCHERER_PBMC_APSV_WETVAX_AGE_18_32YO_5_TO_7DY_UP	28/373	140/3773	0.000175526	0.0155557	0.0143205	109778/11432/12491/21672/20656/18611/27357/76884/67963/13039/13030/19186/69146/12512/13830/11747/56378/11746/12306/11933/216134/13040/12267/27984/12091/12332/246256/56212	28
9.Lmexicana	9	Lmexicana	GSE411_UNSTIM_VS_100MIN_IL6_STIM_SOCS3_KO_MACROPHAGE_DN	GSE411_UNSTIM_VS_100MIN_IL6_STIM_SOCS3_KO_MACROPHAGE_DN	18/373	73/3773	0.000178252	0.0155557	0.0143205	12709/56044/11973/14674/13196/84095/12908/65973/54170/12306/27965/26949/16796/66694/11964/11465/20148/56382	18
9.Lmexicana	9	Lmexicana	GSE2826_WT_VS_BTK_KO_BCELL_DN	GSE2826_WT_VS_BTK_KO_BCELL_DN	17/373	67/3773	0.000185202	0.0158507	0.0145921	12709/216558/18611/109711/11973/71147/13030/18477/58810/14187/11933/75608/54381/231871/22628/11964/20719	17
9.Lmexicana	9	Lmexicana	GSE3982_MAST_CELL_VS_TH1_UP	GSE3982_MAST_CELL_VS_TH1_UP	16/373	61/3773	0.000188382	0.0158507	0.0145921	12491/22088/18559/14420/14682/16952/15211/140483/14683/21391/26949/13040/12332/246256/17105/19349	16
9.Lmexicana	9	Lmexicana	GSE22935_WT_VS_MYD88_KO_MACROPHAGE_UP	GSE22935_WT_VS_MYD88_KO_MACROPHAGE_UP	23/373	106/3773	0.000191363	0.0158507	0.0145921	27060/22619/17274/13014/11303/11774/69146/67776/22436/16952/227737/66868/53378/18477/12751/56857/12306/56440/69710/15442/235442/215113/27984	23
9.Lmexicana	9	Lmexicana	GSE17301_CTRL_VS_48H_ACD3_ACD28_IFNA5_STIM_CD8_TCELL_UP	GSE17301_CTRL_VS_48H_ACD3_ACD28_IFNA5_STIM_CD8_TCELL_UP	16/373	62/3773	0.000231394	0.018847	0.0173505	12709/11816/27029/64383/19025/66375/17939/18718/21391/17304/12267/232975/19290/380686/110911/330177	16
9.Lmexicana	9	Lmexicana	GSE11057_NAIVE_VS_MEMORY_CD4_TCELL_DN	GSE11057_NAIVE_VS_MEMORY_CD4_TCELL_DN	21/373	94/3773	0.000236704	0.0189635	0.0174577	18611/19025/22333/26941/66375/16952/381290/13830/18477/80291/11461/11867/11746/72042/12306/14678/17918/12523/76438/21968/12091	21
9.Lmexicana	9	Lmexicana	GSE24634_TEFF_VS_TCONV_DAY10_IN_CULTURE_DN	GSE24634_TEFF_VS_TCONV_DAY10_IN_CULTURE_DN	22/373	101/3773	0.000248536	0.0195903	0.0180347	74617/64138/16784/11973/67963/20963/67841/84095/15211/12512/18186/212032/15926/68428/20652/53378/21391/12527/100017/12332/72461/17105	22
9.Lmexicana	9	Lmexicana	GSE12392_CD8A_POS_VS_NEG_SPLEEN_IFNB_KO_DC_UP	GSE12392_CD8A_POS_VS_NEG_SPLEEN_IFNB_KO_DC_UP	23/373	108/3773	0.000256776	0.0196416	0.0180819	74617/22619/17085/13014/27045/11430/67963/14026/13039/13030/19186/83493/93747/67171/14466/18477/14187/11746/66881/17918/218035/17381/12332	23
9.Lmexicana	9	Lmexicana	GSE6269_FLU_VS_STAPH_AUREUS_INF_PBMC_DN	GSE6269_FLU_VS_STAPH_AUREUS_INF_PBMC_DN	18/373	75/3773	0.000257225	0.0196416	0.0180819	12491/72349/20656/13033/16784/67963/105675/13030/54473/12512/68428/53378/18438/15442/16790/21968/11840/17105	18
9.Lmexicana	9	Lmexicana	GSE40666_NAIVE_VS_EFFECTOR_CD8_TCELL_WITH_IFNA_STIM_90MIN_UP	GSE40666_NAIVE_VS_EFFECTOR_CD8_TCELL_WITH_IFNA_STIM_90MIN_UP	16/373	63/3773	0.000282675	0.0206568	0.0190166	74617/14667/66143/12799/12343/11973/18559/19186/24045/80291/12527/72042/74012/21968/12332/19349	16
9.Lmexicana	9	Lmexicana	GSE41978_WT_VS_ID2_KO_KLRG1_LOW_EFFECTOR_CD8_TCELL_UP	GSE41978_WT_VS_ID2_KO_KLRG1_LOW_EFFECTOR_CD8_TCELL_UP	10/373	29/3773	0.00028274	0.0206568	0.0190166	109711/18559/11430/18557/11746/66881/14276/74012/20908/15199	10
9.Lmexicana	9	Lmexicana	GSE21033_CTRL_VS_POLYIC_STIM_DC_24H_UP	GSE21033_CTRL_VS_POLYIC_STIM_DC_24H_UP	14/373	51/3773	0.000283202	0.0206568	0.0190166	14667/17085/22288/67963/14026/15212/18186/56357/232201/100017/76809/54381/170460/241062	14
9.Lmexicana	9	Lmexicana	GSE3982_DC_VS_NKCELL_UP	GSE3982_DC_VS_NKCELL_UP	18/373	76/3773	0.000307072	0.0220685	0.0203162	74617/14667/13014/18611/64138/11430/109857/11757/17161/18186/26889/65973/58810/12527/19703/16790/218035/53602	18
9.Lmexicana	9	Lmexicana	GSE21360_NAIVE_VS_SECONDARY_MEMORY_CD8_TCELL_DN	GSE21360_NAIVE_VS_SECONDARY_MEMORY_CD8_TCELL_DN	21/373	96/3773	0.000322596	0.0228482	0.0210339	69537/110006/212032/20652/227737/13830/65973/54170/11746/18844/67166/12527/216134/75612/245847/16796/12495/226101/101240/110911/11770	21
9.Lmexicana	9	Lmexicana	GSE18281_SUBCAPSULAR_VS_PERIMEDULLARY_CORTICAL_REGION_OF_THYMUS_UP	GSE18281_SUBCAPSULAR_VS_PERIMEDULLARY_CORTICAL_REGION_OF_THYMUS_UP	17/373	70/3773	0.000327393	0.0228567	0.0210418	14667/67881/18611/69537/15926/18718/114664/76192/23945/100017/231871/218035/17381/14862/20719/26417/70381	17
9.Lmexicana	9	Lmexicana	GSE34156_NOD2_LIGAND_VS_TLR1_TLR2_LIGAND_6H_TREATED_MONOCYTE_DN	GSE34156_NOD2_LIGAND_VS_TLR1_TLR2_LIGAND_6H_TREATED_MONOCYTE_DN	19/373	83/3773	0.000335906	0.0229959	0.02117	14667/13033/11303/64138/13039/11747/18438/11461/75612/15442/68480/215113/16790/12267/226101/102595/12332/105722/19349	19
9.Lmexicana	9	Lmexicana	GSE3982_MAST_CELL_VS_DC_DN	GSE3982_MAST_CELL_VS_DC_DN	16/373	64/3773	0.000343504	0.0229959	0.02117	74617/27060/12491/11430/20963/20972/18145/11757/110006/212032/235442/16790/11881/226101/110911/53602	16
9.Lmexicana	9	Lmexicana	GSE3982_MAST_CELL_VS_TH2_UP	GSE3982_MAST_CELL_VS_TH2_UP	16/373	64/3773	0.000343504	0.0229959	0.02117	109778/12491/56431/14420/66375/16952/15211/18186/21391/12751/14276/75612/54673/104082/246256/17105	16
9.Lmexicana	9	Lmexicana	NAKAYA_PBMC_FLUARIX_FLUVIRIN_AGE_18_50YO_3DY_UP	NAKAYA_PBMC_FLUARIX_FLUVIRIN_AGE_18_50YO_3DY_UP	49/373	308/3773	0.000355807	0.0234977	0.0216319	20615/109778/12491/17274/15369/13014/56044/11671/67863/19025/22333/13169/76820/19325/55943/14420/217737/73834/53612/20963/13039/11774/28200/17939/15926/381290/13830/140483/20333/74776/14466/67460/18477/21391/11746/57279/23945/75612/53415/12267/218035/19290/11845/12091/70152/20719/72461/68441/19349	49
9.Lmexicana	9	Lmexicana	GSE32986_CURDLAN_LOWDOSE_VS_GMCSF_AND_CURDLAN_LOWDOSE_STIM_DC_UP	GSE32986_CURDLAN_LOWDOSE_VS_GMCSF_AND_CURDLAN_LOWDOSE_STIM_DC_UP	18/373	77/3773	0.000365115	0.0237909	0.0219018	27060/109778/13033/64383/229589/71279/76884/18559/171210/93747/21982/216134/217203/68021/53415/21968/16554/17060	18
9.Lmexicana	9	Lmexicana	GSE10325_LUPUS_CD4_TCELL_VS_LUPUS_MYELOID_DN	GSE10325_LUPUS_CD4_TCELL_VS_LUPUS_MYELOID_DN	23/373	111/3773	0.000391845	0.0250973	0.0231045	14667/12491/72349/13033/18611/19025/76820/20963/15212/13030/17939/212032/140483/53378/21391/12751/11605/27965/56174/16790/226101/12273/246256	23
9.Lmexicana	9	Lmexicana	GSE15767_MED_VS_SCS_MAC_LN_UP	GSE15767_MED_VS_SCS_MAC_LN_UP	19/373	84/3773	0.000395436	0.0250973	0.0231045	27419/11303/56431/76820/67963/26889/68428/140483/20612/11747/66868/65973/67299/217203/74772/54381/170460/12273/246256	19
9.Lmexicana	9	Lmexicana	GSE6269_HEALTHY_VS_STAPH_PNEUMO_INF_PBMC_DN	GSE6269_HEALTHY_VS_STAPH_PNEUMO_INF_PBMC_DN	16/373	65/3773	0.000415307	0.0260206	0.0239544	12491/72349/16784/105675/14682/12512/68428/74245/53378/74919/12751/75612/13040/13849/21968/12495	16
9.Lmexicana	9	Lmexicana	NAKAYA_PBMC_FLUARIX_FLUVIRIN_AGE_18_50YO_CORRELATED_WITH_HAI_28DY_RESPONSE_AT_3DY_POSITIVE	NAKAYA_PBMC_FLUARIX_FLUVIRIN_AGE_18_50YO_CORRELATED_WITH_HAI_28DY_RESPONSE_AT_3DY_POSITIVE	35/373	200/3773	0.000443139	0.0274129	0.0252362	27060/12491/17274/13014/13033/67863/12946/16784/11975/19325/20963/17939/11757/212032/15926/14466/18477/58810/11867/21391/56440/69710/75612/56174/16790/231871/216445/27984/20908/12495/11964/19342/12332/72461/19349	35
9.Lmexicana	9	Lmexicana	GSE45365_NK_CELL_VS_BCELL_MCMV_INFECTION_UP	GSE45365_NK_CELL_VS_BCELL_MCMV_INFECTION_UP	19/373	85/3773	0.00046393	0.0281885	0.0259502	12491/66144/104776/15212/17939/20655/11777/15211/67460/53378/70497/12751/19200/27965/216134/74772/54381/76551/17060	19
9.Lmexicana	9	Lmexicana	GSE3982_NKCELL_VS_TH2_UP	GSE3982_NKCELL_VS_TH2_UP	11/373	36/3773	0.000467213	0.0281885	0.0259502	76820/66375/20963/16952/212032/16579/13830/110173/12751/19354/12273	11
9.Lmexicana	9	Lmexicana	GSE23308_CTRL_VS_CORTICOSTERONE_TREATED_MACROPHAGE_MINERALCORTICOID_REC_KO_UP	GSE23308_CTRL_VS_CORTICOSTERONE_TREATED_MACROPHAGE_MINERALCORTICOID_REC_KO_UP	20/373	92/3773	0.000487039	0.0290264	0.0267215	20615/12709/103694/17925/50917/26941/55943/66375/28200/14683/66841/70497/13191/56174/53415/21968/19290/12091/330177/17827	20
9.Lmexicana	9	Lmexicana	GSE9988_LOW_LPS_VS_ANTI_TREM1_AND_LPS_MONOCYTE_DN	GSE9988_LOW_LPS_VS_ANTI_TREM1_AND_LPS_MONOCYTE_DN	16/373	66/3773	0.000499665	0.0292305	0.0269094	66616/17085/13014/14674/73834/13039/18145/84095/26889/66950/65973/54170/20909/12523/20908/101240	16
9.Lmexicana	9	Lmexicana	GSE32986_GMCSF_VS_GMCSF_AND_CURDLAN_LOWDOSE_STIM_DC_UP	GSE32986_GMCSF_VS_GMCSF_AND_CURDLAN_LOWDOSE_STIM_DC_UP	21/373	99/3773	0.000502427	0.0292305	0.0269094	19025/20362/105675/18145/11757/12512/15926/13830/11747/14466/11520/58810/80291/11746/12751/11605/12306/235442/215210/12091/102595	21
9.Lmexicana	9	Lmexicana	GSE41867_DAY15_EFFECTOR_VS_DAY30_MEMORY_CD8_TCELL_LCMV_ARMSTRONG_UP	GSE41867_DAY15_EFFECTOR_VS_DAY30_MEMORY_CD8_TCELL_LCMV_ARMSTRONG_UP	10/373	31/3773	0.0005224	0.0300349	0.02765	64383/30930/76884/69156/26889/54170/11605/20751/72461/56692	10
9.Lmexicana	9	Lmexicana	ZAK_PBMC_MRKAD5_HIV_1_GAG_POL_NEF_AGE_20_50YO_AD5_NAB_TITERS_GT_200_VS_LTE_200_1DY_DN	ZAK_PBMC_MRKAD5_HIV_1_GAG_POL_NEF_AGE_20_50YO_AD5_NAB_TITERS_GT_200_VS_LTE_200_1DY_DN	9/373	26/3773	0.000554788	0.0308693	0.0284181	109778/76820/212032/58810/11746/12267/216820/12273/12408	9
9.Lmexicana	9	Lmexicana	GSE6259_33D1_POS_VS_DEC205_POS_FLT3L_INDUCED_SPLENIC_DC_DN	GSE6259_33D1_POS_VS_DEC205_POS_FLT3L_INDUCED_SPLENIC_DC_DN	17/373	73/3773	0.000555862	0.0308693	0.0284181	71279/76820/14420/110006/23827/66950/18438/14187/66881/232201/76192/74772/215113/216445/15199/72461/56382	17
9.Lmexicana	9	Lmexicana	GSE6674_CPG_VS_PL2_3_STIM_BCELL_UP	GSE6674_CPG_VS_PL2_3_STIM_BCELL_UP	17/373	73/3773	0.000555862	0.0308693	0.0284181	52585/12799/20362/66437/76820/14026/13039/66841/67460/114664/80291/14187/12527/234309/57279/53415/70152	17
9.Lmexicana	9	Lmexicana	GSE41087_WT_VS_FOXP3_MUT_ANTI_CD3_CD28_STIM_CD4_TCELL_DN	GSE41087_WT_VS_FOXP3_MUT_ANTI_CD3_CD28_STIM_CD4_TCELL_DN	21/373	100/3773	0.000579234	0.0318032	0.0292779	14667/11432/15369/27357/73834/53612/13039/67776/110006/18186/11428/18477/58810/19703/14276/26949/104082/20908/17060/20917/53602	21
9.Lmexicana	9	Lmexicana	GSE22886_NAIVE_CD8_TCELL_VS_MONOCYTE_DN	GSE22886_NAIVE_CD8_TCELL_VS_MONOCYTE_DN	22/373	107/3773	0.000585695	0.0318032	0.0292779	12491/72349/76820/67963/20963/15212/13030/66868/110173/53378/58810/12306/69710/75612/56174/13040/216820/12273/11964/12332/17105/12340	22
9.Lmexicana	9	Lmexicana	GSE4748_CTRL_VS_LPS_AND_CYANOBACTERIUM_LPSLIKE_STIM_DC_3H_DN	GSE4748_CTRL_VS_LPS_AND_CYANOBACTERIUM_LPSLIKE_STIM_DC_3H_DN	16/373	67/3773	0.000598319	0.0321317	0.0295803	12491/11370/11975/11430/109857/110006/97212/11363/18557/11520/76192/12306/11964/231086/11770/68441	16
9.Lmexicana	9	Lmexicana	GSE17721_CTRL_VS_PAM3CSK4_12H_BMDC_UP	GSE17721_CTRL_VS_PAM3CSK4_12H_BMDC_UP	15/373	61/3773	0.00063436	0.0325583	0.029973	11565/71279/22333/14420/67841/110006/246703/14187/192654/57279/100017/15199/12495/231086/53602	15
9.Lmexicana	9	Lmexicana	GSE34156_UNTREATED_VS_6H_NOD2_LIGAND_TREATED_MONOCYTE_UP	GSE34156_UNTREATED_VS_6H_NOD2_LIGAND_TREATED_MONOCYTE_UP	15/373	61/3773	0.00063436	0.0325583	0.029973	54473/93747/11520/18477/11745/12527/17304/19200/56440/21968/17381/56491/17827/53602/56692	15
9.Lmexicana	9	Lmexicana	GSE36888_UNTREATED_VS_IL2_TREATED_TCELL_2H_DN	GSE36888_UNTREATED_VS_IL2_TREATED_TCELL_2H_DN	15/373	61/3773	0.00063436	0.0325583	0.029973	11671/71279/14026/84095/110006/16592/13821/65973/67460/12527/23945/12523/21767/100206/11770	15
9.Lmexicana	9	Lmexicana	GSE9878_CTRL_VS_EBF_TRANSDUCED_PAX5_KO_PRO_BCELL_UP	GSE9878_CTRL_VS_EBF_TRANSDUCED_PAX5_KO_PRO_BCELL_UP	15/373	61/3773	0.00063436	0.0325583	0.029973	11816/27029/13033/64383/11430/17939/15211/21391/12306/231871/21767/212114/12091/226101/97130	15
9.Lmexicana	9	Lmexicana	GSE23321_CENTRAL_MEMORY_VS_NAIVE_CD8_TCELL_UP	GSE23321_CENTRAL_MEMORY_VS_NAIVE_CD8_TCELL_UP	14/373	55/3773	0.000659561	0.0325583	0.029973	13002/50917/11303/66375/232201/70497/12523/13040/68591/215210/11881/12495/70152/105722	14
9.Lmexicana	9	Lmexicana	GSE2826_WT_VS_XID_BCELL_DN	GSE2826_WT_VS_XID_BCELL_DN	14/373	55/3773	0.000659561	0.0325583	0.029973	56431/16784/19025/30930/26941/27376/18557/18718/58810/75608/54381/15199/56491/20719	14
9.Lmexicana	9	Lmexicana	GSE3720_VD1_VS_VD2_GAMMADELTA_TCELL_WITH_PMA_STIM_DN	GSE3720_VD1_VS_VD2_GAMMADELTA_TCELL_WITH_PMA_STIM_DN	14/373	55/3773	0.000659561	0.0325583	0.029973	14667/103694/11671/27369/30930/84095/15108/17304/19200/56174/12408/26417/70381/56212	14
9.Lmexicana	9	Lmexicana	GSE557_WT_VS_CIITA_KO_DC_DN	GSE557_WT_VS_CIITA_KO_DC_DN	14/373	55/3773	0.000659561	0.0325583	0.029973	74617/72349/11303/11973/14674/13039/13196/15926/65973/11605/12306/76438/102595/241062	14
9.Lmexicana	9	Lmexicana	GSE24142_ADULT_VS_FETAL_DN2_THYMOCYTE_UP	GSE24142_ADULT_VS_FETAL_DN2_THYMOCYTE_UP	14/373	56/3773	0.000802041	0.0391957	0.0360834	66616/11303/69537/73834/11363/236573/11746/56857/12523/13040/54381/14862/17060/20148	14
9.Lmexicana	9	Lmexicana	GSE19401_PAM2CSK4_VS_RETINOIC_ACID_AND_PAM2CSK4_STIM_FOLLICULAR_DC_DN	GSE19401_PAM2CSK4_VS_RETINOIC_ACID_AND_PAM2CSK4_STIM_FOLLICULAR_DC_DN	20/373	96/3773	0.000868206	0.0420091	0.0386734	14667/27419/11816/13033/11671/64138/14420/13039/15211/18718/269338/14466/12972/67460/22235/19703/26949/12495/11770/56382	20
9.Lmexicana	9	Lmexicana	GSE17301_ACD3_ACD28_VS_ACD3_ACD28_AND_IFNA5_STIM_CD8_TCELL_DN	GSE17301_ACD3_ACD28_VS_ACD3_ACD28_AND_IFNA5_STIM_CD8_TCELL_DN	17/373	76/3773	0.000909841	0.0431689	0.039741	14667/18611/22288/59027/66375/67963/13030/18145/11746/70497/12751/17918/13040/12091/12332/17060/330177	17
9.Lmexicana	9	Lmexicana	GSE36826_WT_VS_IL1R_KO_SKIN_STAPH_AUREUS_INF_DN	GSE36826_WT_VS_IL1R_KO_SKIN_STAPH_AUREUS_INF_DN	17/373	76/3773	0.000909841	0.0431689	0.039741	12709/216558/109778/11432/20362/76820/17161/15211/68428/381290/16579/20612/14276/74772/245847/76438/664994	17
9.Lmexicana	9	Lmexicana	GSE360_L_DONOVANI_VS_T_GONDII_MAC_UP	GSE360_L_DONOVANI_VS_T_GONDII_MAC_UP	14/373	57/3773	0.000969675	0.0451314	0.0415478	109778/11432/67201/11370/11430/105675/15926/11747/56378/12527/16796/12495/246256/72461	14
9.Lmexicana	9	Lmexicana	GSE7548_DAY7_VS_DAY28_PCC_IMMUNIZATION_CD4_TCELL_UP	GSE7548_DAY7_VS_DAY28_PCC_IMMUNIZATION_CD4_TCELL_UP	14/373	57/3773	0.000969675	0.0451314	0.0415478	12491/27029/30930/19230/18145/83493/110006/140483/11520/232201/12527/219189/231086/11770	14
9.Lmexicana	9	Lmexicana	GSE29618_PDC_VS_MDC_DN	GSE29618_PDC_VS_MDC_DN	22/373	111/3773	0.000988279	0.0455634	0.0419454	109778/13014/11671/22333/59027/14026/105675/13196/67841/13367/16952/13830/11747/72042/12306/19200/27965/27984/12495/20719/56212/19349	22
9.Lmexicana	9	Lmexicana	GSE16451_IMMATURE_VS_MATURE_NEURON_CELL_LINE_WEST_EQUINE_ENC_VIRUS_UP	GSE16451_IMMATURE_VS_MATURE_NEURON_CELL_LINE_WEST_EQUINE_ENC_VIRUS_UP	16/373	70/3773	0.00100013	0.045679	0.0420519	14667/109778/12491/67201/69537/55943/109857/66054/16592/66868/67460/11520/58875/11746/12091/20719	16
9.Lmexicana	9	Lmexicana	GSE11961_FOLLICULAR_BCELL_VS_MEMORY_BCELL_DAY40_UP	GSE11961_FOLLICULAR_BCELL_VS_MEMORY_BCELL_DAY40_UP	15/373	64/3773	0.00108741	0.047671	0.0438857	66108/52585/66616/15369/56044/22088/14420/84095/16579/66868/12972/67299/231871/68591/226101	15
9.Lmexicana	9	Lmexicana	GSE21380_NON_TFH_VS_TFH_CD4_TCELL_UP	GSE21380_NON_TFH_VS_TFH_CD4_TCELL_UP	15/373	64/3773	0.00108741	0.047671	0.0438857	27060/76820/15211/18186/114664/11867/14187/11746/232201/12306/56174/217203/68480/105722/53602	15
9.Lmexicana	9	Lmexicana	GSE2826_XID_VS_BTK_KO_BCELL_DN	GSE2826_XID_VS_BTK_KO_BCELL_DN	15/373	64/3773	0.00108741	0.047671	0.0438857	109778/109711/18186/11428/58810/22235/11746/11933/15932/75608/54381/231871/22146/11964/20719	15
9.Lmexicana	9	Lmexicana	GSE6674_ANTI_IGM_VS_ANTI_IGM_AND_CPG_STIM_BCELL_UP	GSE6674_ANTI_IGM_VS_ANTI_IGM_AND_CPG_STIM_BCELL_UP	15/373	64/3773	0.00108741	0.047671	0.0438857	14679/109711/26399/14026/15212/13196/54128/18718/56357/58810/69834/12527/57279/12523/13849	15
9.Lmexicana	9	Lmexicana	GSE21380_NON_TFH_VS_GERMINAL_CENTER_TFH_CD4_TCELL_UP	GSE21380_NON_TFH_VS_GERMINAL_CENTER_TFH_CD4_TCELL_UP	8/373	23/3773	0.00109252	0.047671	0.0438857	109711/54128/22436/140483/19703/52637/20719/72461	8
9.Lmexicana	9	Lmexicana	GSE11057_NAIVE_VS_CENT_MEMORY_CD4_TCELL_DN	GSE11057_NAIVE_VS_CENT_MEMORY_CD4_TCELL_DN	18/373	84/3773	0.0011072	0.047884	0.0440817	18611/19025/22333/16952/12512/381290/13830/80291/11746/72042/19200/17918/74012/54673/12523/27984/21968/12495	18
