# Supplementary material for: Quantitative proteomics of infected macrophages reveals novel Leishmania virulence factors
Source: PLoS Pathog. 2026 Feb 10;22(2):e1013934. doi: 10.1371/journal.ppat.1013934 (PMC12931781; doi:10.1371/journal.ppat.1013934)
Supplement: S7 Table — (XLSX) [file ppat.1013934.s007.xlsx]

## Sheet: SuppTable7
	Supplementary Table 7. Leishmania protein clusters for the infectome experiments.
		Column 1. OrthoMCL identifier.
		Column 2. Cluster identifier.
		Column 3. Protein identifier.
		Column 4. Number of species included.

## Sheet: ProteinsPerCluster
Orthology.ID	Cluster	Protein.ID	Species
OG6_100101	1	LmxM.31.3870	L. mexicana = 1
OG6_100255	1	LINF_330021300	L. infantum = 1
OG6_100316	1	LmxM.15.1020	L. mexicana = 1
OG6_100422	1	LmjF.31.3090	L. major = 1
OG6_100448	1	LmjF.28.0890	L. major = 1
OG6_100487	1	LmxM.30.0190	L. mexicana = 1
OG6_100588	1	LINF_030005300	L. infantum = 1
OG6_100619	1	LmjF.35.4720	L. major = 1
OG6_100627	1	LmxM.27.1620	L. mexicana = 1
OG6_100634	1	LINF_040010800	L. infantum = 1
OG6_100635	1	LmjF.24.1210	L. major = 1
OG6_100712	1	LmjF.34.0110	L. major = 1
OG6_100820	1	LmjF.27.0290	L. major = 1
OG6_100821	1	LmjF.35.1730	L. major = 1
OG6_100850	1	LINF_060017600	L. infantum = 1
OG6_100937	1	LINF_210012000	L. infantum = 1
OG6_101114	1	LmjF.28.1530	L. major = 1
OG6_101117	1	LmjF.30.3550	L. major = 1
OG6_101198	1	LINF_080013300	L. infantum = 1
OG6_101219	1	LmxM.27.2300	L. mexicana = 1
OG6_101224	1	LINF_140020100	L. infantum = 1
OG6_101228	1	LmxM.33.3970	L. mexicana = 1
OG6_101239	1	LmjF.32.0520	L. major = 1
OG6_101265	1	LmjF.08.0550	L. major = 1
OG6_101358	1	LmjF.18.0890	L. major = 1
OG6_101410	1	LmjF.28.1730	L. major = 1
OG6_101427	1	LmjF.06.0860	L. major = 1
OG6_101449	1	LmjF.23.0340	L. major = 1
OG6_101477	1	LINF_130015900	L. infantum = 1
OG6_101479	1	LmxM.23.1750	L. mexicana = 1
OG6_101511	1	LmjF.21.0800	L. major = 1
OG6_101600	1	LmjF.34.4310	L. major = 1
OG6_101631	1	LINF_060006500	L. infantum = 1
OG6_101632	1	LINF_270005300	L. infantum = 1
OG6_101668	1	LINF_240027800	L. infantum = 1
OG6_101670	1	LmjF.36.1340	L. major = 1
OG6_101673	1	LmxM.16.0580	L. mexicana = 1
OG6_101835	1	LmjF.34.0650	L. major = 1
OG6_101892	1	LmjF.31.0140	L. major = 1
OG6_101896	1	LINF_020008700	L. infantum = 1
OG6_101970	1	LmjF.28.0110	L. major = 1
OG6_102008	1	LmjF.35.1480	L. major = 1
OG6_102021	1	LmxM.36.0340	L. mexicana = 1
OG6_102033	1	LmxM.33.0300	L. mexicana = 1
OG6_102145	1	LmxM.27.2480	L. mexicana = 1
OG6_102184	1	LmxM.36.4210	L. mexicana = 1
OG6_102236	1	LmjF.36.2420	L. major = 1
OG6_102250	1	LmxM.23.1300	L. mexicana = 1
OG6_102276	1	LINF_180015200	L. infantum = 1
OG6_102350	1	LmjF.17.0120	L. major = 1
OG6_102356	1	LmxM.16.0290	L. mexicana = 1
OG6_102462	1	LINF_340049100	L. infantum = 1
OG6_102595	1	LINF_260018800	L. infantum = 1
OG6_102605	1	LmxM.36.4400	L. mexicana = 1
OG6_102738	1	LmjF.29.0660	L. major = 1
OG6_103443	1	LmjF.32.2900	L. major = 1
OG6_103602	1	LINF_170014900	L. infantum = 1
OG6_103627	1	LmjF.35.2160	L. major = 1
OG6_103695	1	LmjF.27.2000	L. major = 1
OG6_103837	1	LmxM.30.0230	L. mexicana = 1
OG6_103886	1	LmxM.29.3240	L. mexicana = 1
OG6_103914	1	LmxM.19.1550	L. mexicana = 1
OG6_104310	1	LmjF.15.0540	L. major = 1
OG6_104573	1	LmxM.22.0410	L. mexicana = 1
OG6_105116	1	LmxM.31.3230	L. mexicana = 1
OG6_106020	1	LmxM.08_29.0940	L. mexicana = 1
OG6_106348	1	LmjF.15.0090	L. major = 1
OG6_106380	1	LmxM.07.0850	L. mexicana = 1
OG6_106816	1	LmxM.31.1840	L. mexicana = 1
OG6_107280	1	LmxM.14.1040	L. mexicana = 1
OG6_107301	1	LINF_080009200	L. infantum = 1
OG6_108485	1	LmjF.33.1590	L. major = 1
OG6_109072	1	LINF_300040000	L. infantum = 1
OG6_109652	1	LmjF.10.0890	L. major = 1
OG6_109932	1	LmjF.14.0800	L. major = 1
OG6_110235	1	LINF_020012000	L. infantum = 1
OG6_110249	1	LINF_150009800	L. infantum = 1
OG6_111055	1	LINF_170008300	L. infantum = 1
OG6_111538	1	LmxM.19.0490	L. mexicana = 1
OG6_111882	1	LmxM.11.0400	L. mexicana = 1
OG6_112474	1	LmjF.34.3470;LmxM.33.3470	L. major = 1;L. mexicana = 1
OG6_112572	1	LmjF.10.0180	L. major = 1
OG6_113504	1	LmxM.34.4060	L. mexicana = 1
OG6_118426	1	LINF_330039100	L. infantum = 1
OG6_122776	1	LmxM.08.0030	L. mexicana = 1
OG6_122840	1	LmjF.31.0090	L. major = 1
OG6_122860	1	LINF_310038400;LmjF.31.2960	L. infantum = 1;L. major = 1
OG6_124596	1	LmjF.03.0970	L. major = 1
OG6_125380	1	LINF_350052800	L. infantum = 1
OG6_125593	1	LINF_360068300	L. infantum = 1
OG6_127379	1	LmjF.27.0240	L. major = 1
OG6_127441	1	LmxM.28.1550	L. mexicana = 1
OG6_131021	1	LINF_210011100	L. infantum = 1
OG6_131028	1	LmxM.36.2400	L. mexicana = 1
OG6_132293	1	LmxM.03.0520	L. mexicana = 1
OG6_133179	1	LmxM.29.0580	L. mexicana = 1
OG6_134811	1	LINF_280032200	L. infantum = 1
OG6_134887	1	LmxM.19.0090	L. mexicana = 1
OG6_136348	1	LmxM.29.0830	L. mexicana = 1
OG6_136506	1	LINF_280026400	L. infantum = 1
OG6_136516	1	LmjF.09.0530	L. major = 1
OG6_137016	1	LmjF.13.0430	L. major = 1
OG6_137984	1	LmjF.36.5340	L. major = 1
OG6_138805	1	LmjF.20.1290	L. major = 1
OG6_139067	1	LmxM.16.0780	L. mexicana = 1
OG6_139687	1	LmjF.30.1450	L. major = 1
OG6_139691	1	LmxM.19.1590	L. mexicana = 1
OG6_139713	1	LmxM.33.2125	L. mexicana = 1
OG6_139757	1	LmjF.05.0040	L. major = 1
OG6_139800	1	LmjF.25.2020	L. major = 1
OG6_139861	1	LmjF.31.3160	L. major = 1
OG6_139863	1	LmjF.24.0520	L. major = 1
OG6_140430	1	LmxM.17.0870	L. mexicana = 1
OG6_143910	1	LmxM.25.0710	L. mexicana = 1
OG6_145829	1	LmjF.32.1910	L. major = 1
OG6_146576	1	LmxM.34.2270	L. mexicana = 1
OG6_146587	1	LmxM.36.3130	L. mexicana = 1
OG6_146656	1	LmxM.22.0990	L. mexicana = 1
OG6_146722	1	LmxM.34.3200	L. mexicana = 1
OG6_146741	1	LmxM.02.0290	L. mexicana = 1
OG6_146793	1	LmxM.29.0660	L. mexicana = 1
OG6_146811	1	LmxM.15.0810	L. mexicana = 1
OG6_146813	1	LmxM.24.1560	L. mexicana = 1
OG6_146938	1	LmxM.34.5070	L. mexicana = 1
OG6_146945	1	LmxM.34.5290	L. mexicana = 1
OG6_146992	1	LINF_260016000	L. infantum = 1
OG6_147104	1	LmjF.29.2340	L. major = 1
OG6_147112	1	LmjF.34.4010	L. major = 1
OG6_147117	1	LmxM.33.4120	L. mexicana = 1
OG6_147150	1	LINF_250022600	L. infantum = 1
OG6_147185	1	LmxM.31.1370	L. mexicana = 1
OG6_147206	1	LmxM.27.2090	L. mexicana = 1
OG6_147214	1	LmjF.10.1090	L. major = 1
OG6_147244	1	LINF_090020700	L. infantum = 1
OG6_147324	1	LmjF.28.0250	L. major = 1
OG6_147376	1	LINF_150015500	L. infantum = 1
OG6_147386	1	LmxM.08_29.1030	L. mexicana = 1
OG6_147390	1	LmjF.23.0760	L. major = 1
OG6_147405	1	LmxM.19.0240	L. mexicana = 1
OG6_147406	1	LmjF.19.0300	L. major = 1
OG6_147471	1	LmxM.14.0260	L. mexicana = 1
OG6_147547	1	LINF_240013400	L. infantum = 1
OG6_147609	1	LmxM.32.2060	L. mexicana = 1
OG6_154356	1	LmxM.21.0735	L. mexicana = 1
OG6_155901	1	LINF_200017000	L. infantum = 1
OG6_156892	1	LmjF.29.1000;LmxM.08_29.1000	L. major = 1;L. mexicana = 1
OG6_158236	1	LmxM.36.2160	L. mexicana = 1
OG6_158277	1	LmjF.31.1670	L. major = 1
OG6_158341	1	LmxM.33.1360	L. mexicana = 1
OG6_172751	1	LmxM.28.1940	L. mexicana = 1
OG6_173640	1	LmjF.01.0620	L. major = 1
OG6_173689	1	LmxM.23.1000	L. mexicana = 1
OG6_173769	1	LINF_250024200	L. infantum = 1
OG6_173791	1	LmxM.36.0620	L. mexicana = 1
OG6_173838	1	LmjF.36.3090	L. major = 1
OG6_177235	1	LmjF.35.4750	L. major = 1
OG6_196739	1	LmjF.34.4200	L. major = 1
OG6_199707	1	LmjF.10.1230	L. major = 1
OG6_199858	1	LINF_210014300	L. infantum = 1
OG6_199863	1	LmxM.21.1270	L. mexicana = 1
OG6_199899	1	LmxM.23.1010	L. mexicana = 1
OG6_199910	1	LINF_020009700	L. infantum = 1
OG6_199941	1	LINF_200017900	L. infantum = 1
OG6_200001	1	LmxM.31.2220	L. mexicana = 1
OG6_200070	1	LmxM.27.1820	L. mexicana = 1
OG6_200095	1	LmjF.25.1060	L. major = 1
OG6_200422	1	LmxM.33.0380	L. mexicana = 1
OG6_208747	1	LmjF.33.2460	L. major = 1
OG6_215193	1	LINF_340018500	L. infantum = 1
OG6_478587	1	LmxM.23.1020	L. mexicana = 1
OG6_478705	1	LINF_050017500	L. infantum = 1
OG6_478844	1	LmjF.25.1820;LmxM.25.1820	L. major = 1;L. mexicana = 1
OG6_478901	1	LmxM.08.0620	L. mexicana = 1
OG6_479048	1	LmxM.05.0850	L. mexicana = 1
OG6_100268	2	LmjF.10.0780	L. major = 1
OG6_100294	2	LINF_350019000	L. infantum = 1
OG6_100324	2	LINF_290013700	L. infantum = 1
OG6_100327	2	LINF_210027400	L. infantum = 1
OG6_100338	2	LmjF.35.1220	L. major = 1
OG6_100382	2	LINF_130022300	L. infantum = 1
OG6_100403	2	LINF_350029700	L. infantum = 1
OG6_100422	2	LINF_310039800	L. infantum = 1
OG6_100449	2	LINF_130006500	L. infantum = 1
OG6_100470	2	LINF_200011000;LmjF.20.0560	L. infantum = 1;L. major = 1
OG6_100482	2	LINF_180007700	L. infantum = 1
OG6_100504	2	LINF_280013700	L. infantum = 1
OG6_100541	2	LmxM.32.2550	L. mexicana = 1
OG6_100546	2	LINF_310016800	L. infantum = 1
OG6_100571	2	LINF_270030700;LmjF.27.2330	L. infantum = 1;L. major = 1
OG6_100591	2	LINF_040014600	L. infantum = 1
OG6_100592	2	LmxM.18.0090	L. mexicana = 1
OG6_100642	2	LINF_300012500	L. infantum = 1
OG6_100668	2	LINF_060009000	L. infantum = 1
OG6_100671	2	LINF_350017900	L. infantum = 1
OG6_100692	2	LmjF.05.0970	L. major = 1
OG6_100882	2	LINF_150022600	L. infantum = 1
OG6_100897	2	LINF_360022900	L. infantum = 1
OG6_100928	2	LINF_350017100	L. infantum = 1
OG6_100994	2	LINF_270024100	L. infantum = 1
OG6_101012	2	LINF_260006300;LmjF.26.0140;LmxM.26.0140	L. infantum = 1;L. major = 1;L. mexicana = 1
OG6_101032	2	LmjF.36.1160	L. major = 1
OG6_101072	2	LINF_150022500	L. infantum = 1
OG6_101120	2	LmjF.06.0880	L. major = 1
OG6_101198	2	LmjF.08.0890	L. major = 1
OG6_101234	2	LINF_320005800;LmjF.32.0080	L. infantum = 1;L. major = 1
OG6_101239	2	LINF_320010500	L. infantum = 1
OG6_101241	2	LmxM.32.2740	L. mexicana = 1
OG6_101261	2	LINF_130010600	L. infantum = 1
OG6_101295	2	LINF_260021100	L. infantum = 1
OG6_101314	2	LmjF.21.0710	L. major = 1
OG6_101316	2	LINF_280024500	L. infantum = 1
OG6_101344	2	LINF_130021300	L. infantum = 1
OG6_101348	2	LINF_280033500;LmjF.28.2620	L. infantum = 1;L. major = 1
OG6_101374	2	LmjF.36.5590	L. major = 1
OG6_101380	2	LmjF.29.2300	L. major = 1
OG6_101382	2	LINF_350043800	L. infantum = 1
OG6_101418	2	LmxM.03.0190	L. mexicana = 1
OG6_101440	2	LINF_200013000	L. infantum = 1
OG6_101502	2	LINF_360030700	L. infantum = 1
OG6_101513	2	LINF_360052900	L. infantum = 1
OG6_101550	2	LmjF.11.1170	L. major = 1
OG6_101633	2	LmjF.35.2020	L. major = 1
OG6_101634	2	LINF_360026300	L. infantum = 1
OG6_101635	2	LINF_340032100	L. infantum = 1
OG6_101792	2	LINF_340041900	L. infantum = 1
OG6_101800	2	LINF_210021600;LmjF.21.1340	L. infantum = 1;L. major = 1
OG6_101859	2	LINF_340008600	L. infantum = 1
OG6_101897	2	LmxM.25.0960	L. mexicana = 1
OG6_101913	2	LmxM.20.1670	L. mexicana = 1
OG6_101926	2	LINF_160022200	L. infantum = 1
OG6_101970	2	LINF_280006000	L. infantum = 1
OG6_101972	2	LmxM.30.0560	L. mexicana = 1
OG6_102018	2	LINF_360029600	L. infantum = 1
OG6_102054	2	LINF_320009000	L. infantum = 1
OG6_102061	2	LINF_360008400	L. infantum = 1
OG6_102076	2	LINF_180022300	L. infantum = 1
OG6_102079	2	LINF_320035300	L. infantum = 1
OG6_102146	2	LINF_340050700	L. infantum = 1
OG6_102164	2	LmjF.32.1200	L. major = 1
OG6_102170	2	LINF_350032600	L. infantum = 1
OG6_102185	2	LINF_300018100	L. infantum = 1
OG6_102219	2	LmxM.19.0790	L. mexicana = 1
OG6_102232	2	LINF_090014600	L. infantum = 1
OG6_102239	2	LINF_190006700	L. infantum = 1
OG6_102252	2	LINF_300036000	L. infantum = 1
OG6_102323	2	LmjF.33.3190	L. major = 1
OG6_102327	2	LmxM.18.0020	L. mexicana = 1
OG6_102350	2	LINF_170008100	L. infantum = 1
OG6_102423	2	LmxM.15.0270	L. mexicana = 1
OG6_102500	2	LINF_320023000	L. infantum = 1
OG6_102530	2	LINF_200020900	L. infantum = 1
OG6_102549	2	LINF_170021400	L. infantum = 1
OG6_102559	2	LINF_340044900	L. infantum = 1
OG6_102652	2	LINF_300032600	L. infantum = 1
OG6_102661	2	LINF_180007100	L. infantum = 1
OG6_102685	2	LmjF.27.1640	L. major = 1
OG6_102689	2	LINF_210009200	L. infantum = 1
OG6_102753	2	LINF_240009000	L. infantum = 1
OG6_102847	2	LmxM.06.0350	L. mexicana = 1
OG6_102882	2	LmxM.04.0550	L. mexicana = 1
OG6_103052	2	LINF_340028800	L. infantum = 1
OG6_103116	2	LINF_280024700	L. infantum = 1
OG6_103175	2	LINF_160010500	L. infantum = 1
OG6_103602	2	LmjF.17.0735	L. major = 1
OG6_103627	2	LINF_350026800	L. infantum = 1
OG6_103666	2	LmxM.08_29.0150	L. mexicana = 1
OG6_103695	2	LINF_270027100	L. infantum = 1
OG6_103798	2	LmjF.13.1620	L. major = 1
OG6_104102	2	LINF_210020600	L. infantum = 1
OG6_104236	2	LINF_200019300	L. infantum = 1
OG6_104302	2	LINF_280016800	L. infantum = 1
OG6_104312	2	LINF_190007400	L. infantum = 1
OG6_104991	2	LINF_290008200	L. infantum = 1
OG6_104993	2	LINF_080017500	L. infantum = 1
OG6_105018	2	LINF_250030600	L. infantum = 1
OG6_105603	2	LINF_330034900	L. infantum = 1
OG6_105684	2	LmxM.03.0690	L. mexicana = 1
OG6_106348	2	LINF_150005800	L. infantum = 1
OG6_106644	2	LINF_150022700	L. infantum = 1
OG6_107204	2	LmjF.36.3990	L. major = 1
OG6_107817	2	LINF_150005300	L. infantum = 1
OG6_108229	2	LmxM.36.4780	L. mexicana = 1
OG6_109652	2	LINF_100015600	L. infantum = 1
OG6_110246	2	LINF_300008500	L. infantum = 1
OG6_111836	2	LINF_280026000	L. infantum = 1
OG6_112726	2	LINF_060016300	L. infantum = 1
OG6_120108	2	LmxM.26.0830	L. mexicana = 1
OG6_120858	2	LmjF.01.0480	L. major = 1
OG6_121196	2	LmjF.28.1370	L. major = 1
OG6_122777	2	LmjF.21.1290	L. major = 1
OG6_124384	2	LmxM.08_29.2800	L. mexicana = 1
OG6_125096	2	LmjF.19.0080	L. major = 1
OG6_126911	2	LmjF.29.1100	L. major = 1
OG6_127240	2	LINF_340044100	L. infantum = 1
OG6_128066	2	LmjF.02.0360	L. major = 1
OG6_132953	2	LINF_070012000;LmjF.07.0640	L. infantum = 1;L. major = 1
OG6_133635	2	LmxM.36.3620	L. mexicana = 1
OG6_134840	2	LmjF.09.0010	L. major = 1
OG6_134893	2	LmjF.06.0270	L. major = 1
OG6_136927	2	LmxM.34.1330	L. mexicana = 1
OG6_136931	2	LINF_350023200	L. infantum = 1
OG6_137192	2	LINF_360022700	L. infantum = 1
OG6_137430	2	LINF_360061300	L. infantum = 1
OG6_137617	2	LINF_290030100	L. infantum = 1
OG6_139387	2	LINF_300042600	L. infantum = 1
OG6_139722	2	LmxM.08_29.1470	L. mexicana = 1
OG6_139795	2	LINF_210021800	L. infantum = 1
OG6_139800	2	LINF_250027100	L. infantum = 1
OG6_139863	2	LmxM.24.0520	L. mexicana = 1
OG6_140432	2	LINF_160020100	L. infantum = 1
OG6_142442	2	LINF_140015400	L. infantum = 1
OG6_143364	2	LINF_270023800;LmjF.27.1680	L. infantum = 1;L. major = 1
OG6_145520	2	LINF_110005600	L. infantum = 1
OG6_145869	2	LmxM.08.0510	L. mexicana = 1
OG6_145874	2	LINF_090017900	L. infantum = 1
OG6_146543	2	LmjF.13.1360	L. major = 1
OG6_146637	2	LINF_270017500	L. infantum = 1
OG6_146786	2	LmxM.22.0140	L. mexicana = 1
OG6_146816	2	LINF_100016500	L. infantum = 1
OG6_146910	2	LINF_360061000	L. infantum = 1
OG6_146911	2	LINF_360060800	L. infantum = 1
OG6_146996	2	LmjF.26.1300	L. major = 1
OG6_147041	2	LINF_340033000	L. infantum = 1
OG6_147045	2	LINF_090006100	L. infantum = 1
OG6_147065	2	LINF_090016900	L. infantum = 1
OG6_147078	2	LINF_270012500	L. infantum = 1
OG6_147102	2	LmjF.09.0740	L. major = 1
OG6_147112	2	LINF_340047900	L. infantum = 1
OG6_147127	2	LINF_360070500	L. infantum = 1
OG6_147210	2	LINF_100018900	L. infantum = 1
OG6_147290	2	LINF_360069100	L. infantum = 1
OG6_147299	2	LmxM.28.2170	L. mexicana = 1
OG6_147348	2	LINF_300033900	L. infantum = 1
OG6_147384	2	LmxM.21.1840	L. mexicana = 1
OG6_147390	2	LINF_230015400	L. infantum = 1
OG6_152423	2	LmjF.09.0560	L. major = 1
OG6_156823	2	LINF_360015500	L. infantum = 1
OG6_157026	2	LmxM.30.0740	L. mexicana = 1
OG6_157030	2	LmxM.32.0610	L. mexicana = 1
OG6_157144	2	LmxM.13.0460	L. mexicana = 1
OG6_158015	2	LINF_110013800	L. infantum = 1
OG6_158094	2	LmjF.06.1100	L. major = 1
OG6_158100	2	LINF_320008700	L. infantum = 1
OG6_158251	2	LmxM.29.0560	L. mexicana = 1
OG6_173615	2	LmjF.12.0070	L. major = 1
OG6_173640	2	LmxM.01.0620	L. mexicana = 1
OG6_173679	2	LmxM.18.0300	L. mexicana = 1
OG6_173691	2	LINF_020010800	L. infantum = 1
OG6_173715	2	LmjF.32.0270	L. major = 1
OG6_173777	2	LmxM.27.0070	L. mexicana = 1
OG6_173885	2	LmjF.32.3780	L. major = 1
OG6_199712	2	LINF_100020800	L. infantum = 1
OG6_199942	2	LINF_200018000	L. infantum = 1
OG6_200021	2	LINF_080011600	L. infantum = 1
OG6_200078	2	LINF_330039600	L. infantum = 1
OG6_200261	2	LINF_300036500	L. infantum = 1
OG6_200492	2	LINF_280028900	L. infantum = 1
OG6_478628	2	LINF_330031700;LmxM.32.2270	L. infantum = 1;L. mexicana = 1
OG6_100163	3	LINF_250017300	L. infantum = 1
OG6_100179	3	LmjF.13.1060	L. major = 1
OG6_100205	3	LmjF.24.0770	L. major = 1
OG6_100232	3	LmjF.29.2200	L. major = 1
OG6_100245	3	LINF_230009000	L. infantum = 1
OG6_100260	3	LINF_140018000;LmjF.14.1160	L. infantum = 1;L. major = 1
OG6_100275	3	LmjF.11.0100	L. major = 1
OG6_100294	3	LmjF.35.1410	L. major = 1
OG6_100304	3	LmjF.32.2950	L. major = 1
OG6_100319	3	LmjF.29.2510	L. major = 1
OG6_100327	3	LmjF.21.1760	L. major = 1
OG6_100329	3	LINF_240026800;LmjF.24.2060	L. infantum = 1;L. major = 1
OG6_100332	3	LmjF.12.0250	L. major = 1
OG6_100350	3	LmjF.27.1310	L. major = 1
OG6_100371	3	LmxM.23.0830	L. mexicana = 1
OG6_100388	3	LmxM.29.3500	L. mexicana = 1
OG6_100409	3	LINF_360037500	L. infantum = 1
OG6_100449	3	LmjF.13.0160	L. major = 1
OG6_100455	3	LINF_280037300	L. infantum = 1
OG6_100461	3	LINF_320009100;LmjF.32.0400	L. infantum = 1;L. major = 1
OG6_100523	3	LINF_320040600	L. infantum = 1
OG6_100525	3	LmjF.36.1370	L. major = 1
OG6_100527	3	LINF_360018400	L. infantum = 1
OG6_100544	3	LmjF.28.2430	L. major = 1
OG6_100546	3	LmjF.31.1070	L. major = 1
OG6_100584	3	LmjF.36.3750;LmxM.36.3750	L. major = 1;L. mexicana = 1
OG6_100591	3	LmjF.04.0960	L. major = 1
OG6_100657	3	LINF_240013700	L. infantum = 1
OG6_100659	3	LmjF.13.1190	L. major = 1
OG6_100666	3	LmjF.04.0460	L. major = 1
OG6_100669	3	LmjF.32.0870	L. major = 1
OG6_100671	3	LmjF.35.1300	L. major = 1
OG6_100673	3	LmjF.36.3840	L. major = 1
OG6_100680	3	LINF_180019100	L. infantum = 1
OG6_100696	3	LmjF.24.1840	L. major = 1
OG6_100715	3	LINF_360048000;LmjF.36.3910	L. infantum = 1;L. major = 1
OG6_100716	3	LmjF.12.0530	L. major = 1
OG6_100727	3	LINF_110016000	L. infantum = 1
OG6_100738	3	LmjF.16.0140	L. major = 1
OG6_100844	3	LmjF.06.0120	L. major = 1
OG6_100882	3	LmjF.15.1450	L. major = 1
OG6_100902	3	LmjF.34.3670	L. major = 1
OG6_100931	3	LINF_360005800	L. infantum = 1
OG6_100932	3	LmjF.35.0240	L. major = 1
OG6_100975	3	LINF_350038800	L. infantum = 1
OG6_101003	3	LmjF.36.5360	L. major = 1
OG6_101052	3	LmxM.30.2970	L. mexicana = 1
OG6_101064	3	LINF_240027300;LmjF.24.2110	L. infantum = 1;L. major = 1
OG6_101091	3	LmjF.36.3770	L. major = 1
OG6_101119	3	LmjF.21.0810	L. major = 1
OG6_101134	3	LmjF.27.0870	L. major = 1
OG6_101182	3	LmjF.28.2420	L. major = 1
OG6_101220	3	LmjF.03.0980	L. major = 1
OG6_101233	3	LmxM.19.1040	L. mexicana = 1
OG6_101237	3	LmjF.36.3100	L. major = 1
OG6_101261	3	LmjF.13.0570	L. major = 1
OG6_101270	3	LmxM.36.4930	L. mexicana = 1
OG6_101289	3	LmxM.32.1870	L. mexicana = 1
OG6_101309	3	LINF_250023800	L. infantum = 1
OG6_101316	3	LmjF.28.1820	L. major = 1
OG6_101329	3	LINF_230014600;LmjF.23.0690	L. infantum = 1;L. major = 1
OG6_101390	3	LmjF.12.0030	L. major = 1
OG6_101412	3	LmjF.30.2350	L. major = 1
OG6_101575	3	LmjF.15.1380	L. major = 1
OG6_101621	3	LmjF.21.1830	L. major = 1
OG6_101659	3	LINF_050008500	L. infantum = 1
OG6_101661	3	LmjF.22.1360	L. major = 1
OG6_101680	3	LmxM.27.1460	L. mexicana = 1
OG6_101716	3	LmjF.13.1660	L. major = 1
OG6_101723	3	LmjF.21.1430	L. major = 1
OG6_101728	3	LmjF.13.0670	L. major = 1
OG6_101749	3	LmjF.35.1540	L. major = 1
OG6_101757	3	LmjF.21.1090	L. major = 1
OG6_101776	3	LmjF.19.1120	L. major = 1
OG6_101782	3	LmjF.35.3860	L. major = 1
OG6_101799	3	LmjF.29.0120	L. major = 1
OG6_101804	3	LmjF.36.6750	L. major = 1
OG6_101890	3	LmjF.32.3270	L. major = 1
OG6_101915	3	LmjF.22.0620	L. major = 1
OG6_101932	3	LmjF.36.3880	L. major = 1
OG6_101968	3	LmjF.14.0310	L. major = 1
OG6_101972	3	LmjF.31.0560	L. major = 1
OG6_101999	3	LmjF.36.6980	L. major = 1
OG6_102008	3	LmxM.34.1480	L. mexicana = 1
OG6_102014	3	LINF_210013400;LmjF.21.0760	L. infantum = 1;L. major = 1
OG6_102026	3	LmxM.33.2790	L. mexicana = 1
OG6_102032	3	LmjF.07.0060	L. major = 1
OG6_102054	3	LmjF.32.0390	L. major = 1
OG6_102060	3	LmjF.28.2310	L. major = 1
OG6_102087	3	LmjF.36.6910	L. major = 1
OG6_102097	3	LmjF.32.0950	L. major = 1
OG6_102127	3	LINF_250024400	L. infantum = 1
OG6_102164	3	LINF_320017700	L. infantum = 1
OG6_102185	3	LmjF.30.1250	L. major = 1
OG6_102240	3	LmjF.35.4850	L. major = 1
OG6_102252	3	LmjF.30.3040	L. major = 1
OG6_102266	3	LINF_310034100	L. infantum = 1
OG6_102275	3	LmjF.03.0200	L. major = 1
OG6_102304	3	LINF_060011800;LmxM.06.0620	L. infantum = 1;L. mexicana = 1
OG6_102327	3	LmjF.18.0020	L. major = 1
OG6_102689	3	LmjF.21.0380	L. major = 1
OG6_103052	3	LmjF.34.2340	L. major = 1
OG6_103138	3	LmjF.31.0010;LmxM.30.0010	L. major = 1;L. mexicana = 1
OG6_103290	3	LmjF.05.0960	L. major = 1
OG6_103379	3	LmjF.30.3310	L. major = 1
OG6_103495	3	LINF_350027200	L. infantum = 1
OG6_103540	3	LmjF.36.6650	L. major = 1
OG6_103886	3	LmjF.30.3240	L. major = 1
OG6_104102	3	LmjF.21.1250;LmxM.21.1250	L. major = 1;L. mexicana = 1
OG6_104236	3	LmjF.20.1400	L. major = 1
OG6_104302	3	LmjF.28.1110	L. major = 1
OG6_105866	3	LmjF.11.0810	L. major = 1
OG6_106020	3	LmjF.29.0940	L. major = 1
OG6_106160	3	LmjF.15.1010	L. major = 1
OG6_107645	3	LINF_130009400	L. infantum = 1
OG6_108227	3	LmjF.25.2010	L. major = 1
OG6_110710	3	LmjF.36.4230	L. major = 1
OG6_111169	3	LmjF.27.1870	L. major = 1
OG6_112102	3	LmjF.32.3010	L. major = 1
OG6_112731	3	LmxM.08_29.1870	L. mexicana = 1
OG6_115523	3	LmjF.02.0590	L. major = 1
OG6_117020	3	LmjF.29.2830;LmxM.08_29.2830	L. major = 1;L. mexicana = 1
OG6_119433	3	LmjF.34.2820	L. major = 1
OG6_120108	3	LmjF.26.0830	L. major = 1
OG6_121235	3	LmjF.10.1110	L. major = 1
OG6_122485	3	LmjF.30.0380	L. major = 1
OG6_123258	3	LmjF.35.4130	L. major = 1
OG6_130836	3	LINF_050008800;LmjF.05.0380	L. infantum = 1;L. major = 1
OG6_131021	3	LmjF.21.0550	L. major = 1
OG6_132802	3	LmjF.35.0750	L. major = 1
OG6_133291	3	LmjF.19.0710	L. major = 1
OG6_133635	3	LmjF.36.3620	L. major = 1
OG6_134368	3	LmxM.06.0560	L. mexicana = 1
OG6_134843	3	LmjF.23.0370	L. major = 1
OG6_134873	3	LmjF.32.0750	L. major = 1
OG6_135390	3	LmjF.17.0890	L. major = 1
OG6_136388	3	LmxM.15.0170	L. mexicana = 1
OG6_137602	3	LINF_350018700;LmjF.35.1380	L. infantum = 1;L. major = 1
OG6_139371	3	LmjF.22.0730	L. major = 1
OG6_139723	3	LmjF.35.3720	L. major = 1
OG6_139852	3	LmjF.19.0150	L. major = 1
OG6_139901	3	LmjF.07.0870	L. major = 1
OG6_142442	3	LmjF.14.0930	L. major = 1
OG6_142542	3	LmjF.25.0750	L. major = 1
OG6_142606	3	LmjF.36.6760	L. major = 1
OG6_142869	3	LmjF.21.1710	L. major = 1
OG6_144050	3	LmjF.35.0100	L. major = 1
OG6_144758	3	LmxM.22.0080	L. mexicana = 1
OG6_144768	3	LmjF.24.1980;LmxM.24.1980	L. major = 1;L. mexicana = 1
OG6_144887	3	LmjF.27.1730	L. major = 1
OG6_145857	3	LmjF.28.3030	L. major = 1
OG6_145906	3	LmjF.36.4910	L. major = 1
OG6_146413	3	LmxM.34.0190	L. mexicana = 1
OG6_146585	3	LmxM.03.0600	L. mexicana = 1
OG6_146603	3	LINF_120011900;LmjF.12.0670	L. infantum = 1;L. major = 1
OG6_146725	3	LmjF.35.3100	L. major = 1
OG6_146739	3	LmjF.02.0310	L. major = 1
OG6_146785	3	LmjF.34.0910	L. major = 1
OG6_146813	3	LmjF.24.1560	L. major = 1
OG6_146845	3	LmjF.36.0480	L. major = 1
OG6_146892	3	LmjF.32.3610	L. major = 1
OG6_146910	3	LmjF.36.5150	L. major = 1
OG6_146937	3	LmjF.13.0870	L. major = 1
OG6_147041	3	LmjF.34.2700	L. major = 1
OG6_147078	3	LmjF.27.0650	L. major = 1
OG6_147101	3	LmjF.36.0740	L. major = 1
OG6_147127	3	LmjF.36.6060	L. major = 1
OG6_147143	3	LmjF.26.1710	L. major = 1
OG6_147150	3	LmjF.25.1610	L. major = 1
OG6_147165	3	LmjF.33.2440	L. major = 1
OG6_147198	3	LmjF.04.0630	L. major = 1
OG6_147227	3	LmjF.11.1030	L. major = 1
OG6_147244	3	LmjF.09.1320	L. major = 1
OG6_147258	3	LmjF.25.1130	L. major = 1
OG6_147294	3	LmjF.31.1570	L. major = 1
OG6_147323	3	LmjF.03.0960	L. major = 1
OG6_147326	3	LmxM.07.0570	L. mexicana = 1
OG6_147348	3	LmjF.30.2850;LmxM.29.2850	L. major = 1;L. mexicana = 1
OG6_147519	3	LmjF.23.0080	L. major = 1
OG6_148248	3	LmjF.14.0850	L. major = 1
OG6_148258	3	LINF_260024900	L. infantum = 1
OG6_148261	3	LmjF.20.1310	L. major = 1
OG6_148269	3	LmjF.32.0350	L. major = 1
OG6_148271	3	LmjF.29.1170	L. major = 1
OG6_148317	3	LINF_350042400;LmjF.35.3700	L. infantum = 1;L. major = 1
OG6_152172	3	LmjF.32.3150	L. major = 1
OG6_152392	3	LmxM.26.1040	L. mexicana = 1
OG6_152935	3	LmxM.31.1360	L. mexicana = 1
OG6_153152	3	LmxM.14.0670	L. mexicana = 1
OG6_154452	3	LmxM.13.1590	L. mexicana = 1
OG6_155541	3	LmjF.21.0340	L. major = 1
OG6_156148	3	LmjF.35.4380	L. major = 1
OG6_156819	3	LmjF.17.1280	L. major = 1
OG6_156932	3	LmjF.35.5340	L. major = 1
OG6_157029	3	LmjF.18.1640;LmxM.18.1640	L. major = 1;L. mexicana = 1
OG6_157030	3	LmjF.33.0610	L. major = 1
OG6_158015	3	LmjF.11.0820	L. major = 1
OG6_158223	3	LmjF.35.0140	L. major = 1
OG6_158319	3	LmjF.36.5850	L. major = 1
OG6_173691	3	LmjF.02.0550;LmxM.02.0550	L. major = 1;L. mexicana = 1
OG6_173807	3	LmjF.30.0870	L. major = 1
OG6_173817	3	LmjF.31.0080	L. major = 1
OG6_173838	3	LmxM.36.3090	L. mexicana = 1
OG6_173855	3	LmxM.26.1060	L. mexicana = 1
OG6_199823	3	LmjF.14.0660	L. major = 1
OG6_199942	3	LmjF.20.1280	L. major = 1
OG6_200108	3	LmjF.13.0880	L. major = 1
OG6_200181	3	LmjF.35.0970	L. major = 1
OG6_200261	3	LmjF.30.3090;LmxM.29.3090	L. major = 1;L. mexicana = 1
OG6_200504	3	LmxM.31.3410	L. mexicana = 1
OG6_478587	3	LmjF.23.1020	L. major = 1
OG6_478983	3	LmjF.31.1050	L. major = 1
OG6_479009	3	LmjF.18.0590	L. major = 1
OG6_479089	3	LmxM.06.0660	L. mexicana = 1
OG6_100101	4	LmjF.32.3870	L. major = 1
OG6_100138	4	LmjF.28.0480	L. major = 1
OG6_100342	4	LmjF.19.0550	L. major = 1
OG6_100383	4	LmjF.29.2810	L. major = 1
OG6_100385	4	LmjF.10.0510	L. major = 1
OG6_100556	4	LINF_300041600	L. infantum = 1
OG6_100629	4	LmjF.03.0030	L. major = 1
OG6_100670	4	LmjF.29.2500	L. major = 1
OG6_100745	4	LmjF.27.1060	L. major = 1
OG6_100777	4	LmxM.01.0650	L. mexicana = 1
OG6_100818	4	LmjF.36.0220	L. major = 1
OG6_100921	4	LINF_280018600;LmjF.28.1280	L. infantum = 1;L. major = 1
OG6_100934	4	LmjF.11.1210	L. major = 1
OG6_100995	4	LmxM.06.0610	L. mexicana = 1
OG6_101023	4	LmjF.29.0220	L. major = 1
OG6_101036	4	LmjF.29.0720	L. major = 1
OG6_101100	4	LmjF.20.0660	L. major = 1
OG6_101114	4	LmxM.28.1530	L. mexicana = 1
OG6_101138	4	LmjF.22.1630	L. major = 1
OG6_101139	4	LmjF.16.0680	L. major = 1
OG6_101218	4	LmjF.25.0190	L. major = 1
OG6_101250	4	LmjF.11.1160	L. major = 1
OG6_101255	4	LmjF.36.0890	L. major = 1
OG6_101295	4	LmjF.26.1610	L. major = 1
OG6_101362	4	LmjF.35.2330	L. major = 1
OG6_101495	4	LINF_280009700	L. infantum = 1
OG6_101531	4	LmjF.31.1610	L. major = 1
OG6_101567	4	LmxM.36.6490	L. mexicana = 1
OG6_101608	4	LmjF.17.0480	L. major = 1
OG6_101622	4	LINF_050015800	L. infantum = 1
OG6_101658	4	LmjF.07.1130	L. major = 1
OG6_101868	4	LmxM.27.1970	L. mexicana = 1
OG6_101891	4	LmjF.05.0180	L. major = 1
OG6_101913	4	LmjF.20.1670	L. major = 1
OG6_101975	4	LmjF.14.1460	L. major = 1
OG6_102026	4	LmjF.34.2790	L. major = 1
OG6_102034	4	LmjF.09.0670	L. major = 1
OG6_102075	4	LmxM.31.2320	L. mexicana = 1
OG6_102110	4	LmjF.36.4450	L. major = 1
OG6_102176	4	LmjF.18.0820	L. major = 1
OG6_102180	4	LmxM.19.0660	L. mexicana = 1
OG6_102220	4	LmjF.26.0010	L. major = 1
OG6_102267	4	LmjF.05.1210	L. major = 1
OG6_102286	4	LmjF.25.1410	L. major = 1
OG6_102304	4	LmjF.06.0620	L. major = 1
OG6_102374	4	LmjF.30.3110	L. major = 1
OG6_102410	4	LmjF.35.0360	L. major = 1
OG6_102526	4	LmjF.28.0450	L. major = 1
OG6_102629	4	LmjF.25.0410	L. major = 1
OG6_102681	4	LmjF.18.0350	L. major = 1
OG6_102723	4	LmjF.30.1810	L. major = 1
OG6_103170	4	LmjF.27.0300	L. major = 1
OG6_103397	4	LmjF.22.1620	L. major = 1
OG6_103741	4	LmjF.01.0310	L. major = 1
OG6_103826	4	LINF_260027800	L. infantum = 1
OG6_103843	4	LmjF.24.1030	L. major = 1
OG6_103887	4	LmjF.32.0720	L. major = 1
OG6_103914	4	LINF_190021900	L. infantum = 1
OG6_103950	4	LmjF.29.2760	L. major = 1
OG6_104093	4	LmjF.25.1430	L. major = 1
OG6_104110	4	LmjF.13.1350	L. major = 1
OG6_104125	4	LmjF.33.1620	L. major = 1
OG6_104217	4	LmjF.35.3870	L. major = 1
OG6_104291	4	LmjF.33.2630	L. major = 1
OG6_104369	4	LmjF.15.0970	L. major = 1
OG6_104391	4	LmjF.27.1630	L. major = 1
OG6_104628	4	LmjF.33.0620	L. major = 1
OG6_104687	4	LmjF.28.1970	L. major = 1
OG6_104770	4	LmjF.21.1566	L. major = 1
OG6_104900	4	LmjF.36.6590	L. major = 1
OG6_105116	4	LmjF.32.3230	L. major = 1
OG6_105684	4	LmjF.03.0690	L. major = 1
OG6_105931	4	LmjF.21.0530	L. major = 1
OG6_106030	4	LmjF.18.0470	L. major = 1
OG6_106272	4	LmjF.30.0450	L. major = 1
OG6_106374	4	LmjF.13.0550	L. major = 1
OG6_106380	4	LmjF.07.0850	L. major = 1
OG6_107124	4	LINF_290005800	L. infantum = 1
OG6_107301	4	LmjF.08.0410	L. major = 1
OG6_108484	4	LmjF.22.1320	L. major = 1
OG6_108909	4	LmjF.36.3460	L. major = 1
OG6_109926	4	LmjF.33.0680	L. major = 1
OG6_111216	4	LmjF.27.1090	L. major = 1
OG6_111836	4	LmjF.28.1950	L. major = 1
OG6_111882	4	LmjF.11.0400	L. major = 1
OG6_111983	4	LmxM.30.1210	L. mexicana = 1
OG6_113504	4	LmjF.35.4060	L. major = 1
OG6_114837	4	LmjF.34.2510	L. major = 1
OG6_115819	4	LmjF.18.0010	L. major = 1
OG6_124658	4	LmjF.31.0580	L. major = 1
OG6_125380	4	LmxM.34.4700	L. mexicana = 1
OG6_127035	4	LmjF.29.1830	L. major = 1
OG6_127800	4	LmjF.09.0600	L. major = 1
OG6_129469	4	LmjF.25.1460	L. major = 1
OG6_131016	4	LmjF.24.0130	L. major = 1
OG6_132857	4	LmjF.29.2320	L. major = 1
OG6_136436	4	LmjF.30.3360	L. major = 1
OG6_136454	4	LmjF.14.0150	L. major = 1
OG6_136776	4	LmjF.23.0547	L. major = 1
OG6_136927	4	LmjF.35.1330	L. major = 1
OG6_137231	4	LmjF.36.4150	L. major = 1
OG6_137649	4	LmjF.33.2810	L. major = 1
OG6_137984	4	LmxM.36.5340	L. mexicana = 1
OG6_138006	4	LmjF.36.4900	L. major = 1
OG6_138467	4	LmjF.16.1600	L. major = 1
OG6_138509	4	LmjF.35.0430	L. major = 1
OG6_139691	4	LmjF.19.1590	L. major = 1
OG6_139826	4	LmjF.29.2710	L. major = 1
OG6_139873	4	LmjF.14.0280	L. major = 1
OG6_142757	4	LmjF.29.1820	L. major = 1
OG6_142769	4	LmjF.34.4070	L. major = 1
OG6_143302	4	LmjF.36.0310	L. major = 1
OG6_144079	4	LmxM.27.0380	L. mexicana = 1
OG6_144726	4	LmjF.14.0640	L. major = 1
OG6_145874	4	LmjF.09.1050	L. major = 1
OG6_146120	4	LmjF.30.0700	L. major = 1
OG6_146420	4	LmjF.27.1850	L. major = 1
OG6_146442	4	LmjF.28.2350	L. major = 1
OG6_146454	4	LmjF.35.3890	L. major = 1
OG6_146515	4	LmjF.17.1110	L. major = 1
OG6_146545	4	LmjF.33.0110	L. major = 1
OG6_146553	4	LmjF.09.1510	L. major = 1
OG6_146558	4	LmjF.20.0240	L. major = 1
OG6_146570	4	LmjF.32.1150	L. major = 1
OG6_146599	4	LmjF.20.0080	L. major = 1
OG6_146656	4	LmjF.22.0990	L. major = 1
OG6_146659	4	LmjF.02.0650	L. major = 1
OG6_146707	4	LmjF.31.3040	L. major = 1
OG6_146722	4	LmjF.35.3200	L. major = 1
OG6_146727	4	LmjF.35.3040	L. major = 1
OG6_146737	4	LmjF.02.0090	L. major = 1
OG6_146744	4	LmjF.26.2410	L. major = 1
OG6_146779	4	LmjF.29.1110	L. major = 1
OG6_146828	4	LmjF.30.3410	L. major = 1
OG6_146829	4	LmjF.30.3420	L. major = 1
OG6_146936	4	LINF_140020400	L. infantum = 1
OG6_146988	4	LmjF.14.0890	L. major = 1
OG6_146995	4	LmjF.26.1220	L. major = 1
OG6_147004	4	LmjF.29.0110	L. major = 1
OG6_147079	4	LmjF.27.0700	L. major = 1
OG6_147106	4	LmjF.34.3710	L. major = 1
OG6_147132	4	LmjF.01.0460	L. major = 1
OG6_147151	4	LmxM.05.0580	L. mexicana = 1
OG6_147155	4	LINF_360070900	L. infantum = 1
OG6_147158	4	LmjF.26.1010	L. major = 1
OG6_147257	4	LmjF.25.1080	L. major = 1
OG6_147351	4	LmjF.30.2820	L. major = 1
OG6_147362	4	LmjF.11.0260	L. major = 1
OG6_147440	4	LmjF.30.1000	L. major = 1
OG6_147508	4	LmjF.17.0733	L. major = 1
OG6_147554	4	LmjF.24.0160	L. major = 1
OG6_147614	4	LmjF.22.1640	L. major = 1
OG6_148257	4	LmxM.26.1950	L. mexicana = 1
OG6_148296	4	LmjF.31.0980	L. major = 1
OG6_152935	4	LmjF.32.1360	L. major = 1
OG6_154442	4	LINF_330026900	L. infantum = 1
OG6_154452	4	LmjF.13.1590	L. major = 1
OG6_154502	4	LmjF.35.3440	L. major = 1
OG6_156861	4	LmjF.31.0390	L. major = 1
OG6_156899	4	LmjF.15.1330	L. major = 1
OG6_157112	4	LmjF.17.0130	L. major = 1
OG6_158025	4	LmjF.17.0340	L. major = 1
OG6_158026	4	LmjF.17.0410	L. major = 1
OG6_158114	4	LmxM.31.2100	L. mexicana = 1
OG6_158180	4	LmjF.13.1000	L. major = 1
OG6_158182	4	LmjF.13.1110	L. major = 1
OG6_158236	4	LmjF.36.2160	L. major = 1
OG6_158341	4	LmjF.34.1360	L. major = 1
OG6_158372	4	LmjF.28.2890	L. major = 1
OG6_158391	4	LINF_350048500	L. infantum = 1
OG6_173647	4	LmjF.15.0610	L. major = 1
OG6_173679	4	LmjF.18.0300	L. major = 1
OG6_173744	4	LmjF.24.0940	L. major = 1
OG6_173791	4	LmjF.36.0620	L. major = 1
OG6_173868	4	LmjF.34.4060	L. major = 1
OG6_173891	4	LmxM.34.3690	L. mexicana = 1
OG6_177213	4	LmjF.13.0730	L. major = 1
OG6_192279	4	LmxM.33.0150	L. mexicana = 1
OG6_199899	4	LmjF.23.1010	L. major = 1
OG6_199987	4	LmjF.32.0830	L. major = 1
OG6_200083	4	LmjF.25.0305	L. major = 1
OG6_200096	4	LmjF.25.1070	L. major = 1
OG6_200107	4	LmjF.13.0850	L. major = 1
OG6_200108	4	LINF_130013700	L. infantum = 1
OG6_200147	4	LmjF.27.0860	L. major = 1
OG6_200303	4	LmxM.30.2050	L. mexicana = 1
OG6_200329	4	LmjF.31.3110	L. major = 1
OG6_208749	4	LmxM.32.3250	L. mexicana = 1
OG6_478575	4	LmjF.23.1690	L. major = 1
OG6_478651	4	LmjF.07.0350	L. major = 1
OG6_478674	4	LmjF.32.3770	L. major = 1
OG6_478717	4	LmjF.30.0090	L. major = 1
OG6_478769	4	LmjF.35.4950	L. major = 1
OG6_478792	4	LmxM.24.1860	L. mexicana = 1
OG6_478937	4	LmjF.25.1000	L. major = 1
OG6_479048	4	LmjF.05.0850	L. major = 1
OG6_479058	4	LmjF.26.2320	L. major = 1
OG6_100109	5	LINF_180009500	L. infantum = 1
OG6_100268	5	LINF_100014500	L. infantum = 1
OG6_100338	5	LINF_350017000	L. infantum = 1
OG6_100458	5	LmjF.07.1140	L. major = 1
OG6_100550	5	LINF_240021900	L. infantum = 1
OG6_100611	5	LmjF.05.1100	L. major = 1
OG6_100624	5	LINF_030006400	L. infantum = 1
OG6_100669	5	LINF_320014300	L. infantum = 1
OG6_100682	5	LINF_230017800	L. infantum = 1
OG6_100752	5	LINF_330036500	L. infantum = 1
OG6_100800	5	LINF_270009300	L. infantum = 1
OG6_100862	5	LINF_220006100	L. infantum = 1
OG6_100937	5	LmjF.21.0640	L. major = 1
OG6_101003	5	LINF_360063100	L. infantum = 1
OG6_101040	5	LINF_140013600	L. infantum = 1
OG6_101049	5	LINF_180013000	L. infantum = 1
OG6_101052	5	LINF_310038500	L. infantum = 1
OG6_101100	5	LINF_200011900	L. infantum = 1
OG6_101114	5	LINF_280021300	L. infantum = 1
OG6_101228	5	LmjF.34.3970	L. major = 1
OG6_101233	5	LINF_190015700	L. infantum = 1
OG6_101241	5	LINF_330036700	L. infantum = 1
OG6_101245	5	LINF_060012100	L. infantum = 1
OG6_101289	5	LINF_330027200;LmjF.33.1870	L. infantum = 1;L. major = 1
OG6_101346	5	LINF_250025200	L. infantum = 1
OG6_101363	5	LINF_290006300	L. infantum = 1
OG6_101397	5	LINF_320027600	L. infantum = 1
OG6_101438	5	LINF_070007100	L. infantum = 1
OG6_101511	5	LINF_210013800	L. infantum = 1
OG6_101532	5	LINF_220012100	L. infantum = 1
OG6_101546	5	LINF_050016700	L. infantum = 1
OG6_101596	5	LmjF.14.0910	L. major = 1
OG6_101601	5	LINF_350005600	L. infantum = 1
OG6_101639	5	LINF_120008600	L. infantum = 1
OG6_101680	5	LINF_270021500	L. infantum = 1
OG6_101723	5	LINF_210022900	L. infantum = 1
OG6_101729	5	LINF_160017600	L. infantum = 1
OG6_101806	5	LINF_130016300	L. infantum = 1
OG6_101811	5	LmxM.34.4710	L. mexicana = 1
OG6_101941	5	LINF_320005500	L. infantum = 1
OG6_101975	5	LINF_140021100	L. infantum = 1
OG6_101992	5	LINF_180010600	L. infantum = 1
OG6_102105	5	LINF_270015600	L. infantum = 1
OG6_102146	5	LmjF.34.4290	L. major = 1
OG6_102167	5	LINF_320018500	L. infantum = 1
OG6_102176	5	LINF_180013400	L. infantum = 1
OG6_102181	5	LINF_320016600	L. infantum = 1
OG6_102188	5	LINF_330023500	L. infantum = 1
OG6_102271	5	LINF_340047600	L. infantum = 1
OG6_102381	5	LINF_330035400	L. infantum = 1
OG6_102500	5	LmjF.32.1730	L. major = 1
OG6_102559	5	LmjF.34.3740	L. major = 1
OG6_102718	5	LmxM.13.1560	L. mexicana = 1
OG6_102738	5	LINF_290011600	L. infantum = 1
OG6_102938	5	LmjF.25.2360	L. major = 1
OG6_102940	5	LINF_190012900	L. infantum = 1
OG6_103283	5	LmxM.25.0170	L. mexicana = 1
OG6_103293	5	LINF_190020200	L. infantum = 1
OG6_103378	5	LINF_050016100	L. infantum = 1
OG6_103425	5	LINF_340017600	L. infantum = 1
OG6_103439	5	LINF_190008200	L. infantum = 1
OG6_103562	5	LINF_150008600	L. infantum = 1
OG6_103642	5	LmxM.27.1130	L. mexicana = 1
OG6_103741	5	LINF_010008000	L. infantum = 1
OG6_103804	5	LINF_160005800	L. infantum = 1
OG6_103887	5	LINF_320012700	L. infantum = 1
OG6_103950	5	LINF_290035400	L. infantum = 1
OG6_104087	5	LINF_320016300	L. infantum = 1
OG6_104183	5	LINF_320008800	L. infantum = 1
OG6_104215	5	LINF_320008200	L. infantum = 1
OG6_104427	5	LINF_330008900	L. infantum = 1
OG6_104441	5	LINF_240007500	L. infantum = 1
OG6_104566	5	LINF_150014300	L. infantum = 1
OG6_104610	5	LINF_190008100	L. infantum = 1
OG6_105866	5	LINF_110013700	L. infantum = 1
OG6_106805	5	LINF_330027800	L. infantum = 1
OG6_106806	5	LINF_090007800	L. infantum = 1
OG6_107296	5	LINF_270013600	L. infantum = 1
OG6_108909	5	LINF_360043200	L. infantum = 1
OG6_109447	5	LINF_360078100	L. infantum = 1
OG6_110292	5	LINF_180007000	L. infantum = 1
OG6_110710	5	LINF_360051600	L. infantum = 1
OG6_111087	5	LINF_230008000	L. infantum = 1
OG6_111983	5	LINF_310018600	L. infantum = 1
OG6_112279	5	LINF_260025300	L. infantum = 1
OG6_113255	5	LINF_240023700	L. infantum = 1
OG6_113504	5	LINF_350046300	L. infantum = 1
OG6_114114	5	LmxM.36.2320	L. mexicana = 1
OG6_117020	5	LINF_290036100	L. infantum = 1
OG6_119658	5	LmxM.36.2790	L. mexicana = 1
OG6_122485	5	LINF_300008800	L. infantum = 1
OG6_122776	5	LINF_080005200	L. infantum = 1
OG6_124605	5	LINF_320028900	L. infantum = 1
OG6_126972	5	LINF_140018600	L. infantum = 1
OG6_128066	5	LINF_020008600	L. infantum = 1
OG6_131019	5	LINF_340019600;LmjF.34.1250;LmxM.33.1250	L. infantum = 1;L. major = 1;L. mexicana = 1
OG6_131025	5	LINF_210017000	L. infantum = 1
OG6_133179	5	LINF_300010900	L. infantum = 1
OG6_133635	5	LINF_360044800	L. infantum = 1
OG6_134860	5	LINF_360005400;LmjF.36.0050	L. infantum = 1;L. major = 1
OG6_137649	5	LINF_330037400	L. infantum = 1
OG6_137984	5	LINF_360062900	L. infantum = 1
OG6_138526	5	LINF_250012000	L. infantum = 1
OG6_138805	5	LINF_200018100	L. infantum = 1
OG6_139053	5	LINF_350015200	L. infantum = 1
OG6_139067	5	LINF_160013300	L. infantum = 1
OG6_139691	5	LINF_190022300	L. infantum = 1
OG6_139738	5	LINF_340013200	L. infantum = 1
OG6_139892	5	LmjF.10.1080	L. major = 1
OG6_142167	5	LINF_300030800	L. infantum = 1
OG6_142533	5	LINF_350035100	L. infantum = 1
OG6_143822	5	LINF_210014100	L. infantum = 1
OG6_144758	5	LINF_220005800	L. infantum = 1
OG6_144802	5	LINF_360032500	L. infantum = 1
OG6_145141	5	LINF_150020800	L. infantum = 1
OG6_145267	5	LINF_330041100	L. infantum = 1
OG6_145355	5	LmxM.21.1610	L. mexicana = 1
OG6_145906	5	LINF_360058600	L. infantum = 1
OG6_146453	5	LINF_350044400	L. infantum = 1
OG6_146478	5	LINF_350053700	L. infantum = 1
OG6_146483	5	LINF_350054900	L. infantum = 1
OG6_146543	5	LINF_130018800	L. infantum = 1
OG6_146616	5	LINF_180007800	L. infantum = 1
OG6_146739	5	LINF_020008100	L. infantum = 1
OG6_146811	5	LINF_150016000	L. infantum = 1
OG6_146813	5	LINF_240021100	L. infantum = 1
OG6_146845	5	LINF_360010100	L. infantum = 1
OG6_146908	5	LmjF.25.2090	L. major = 1
OG6_146950	5	LmjF.07.0220	L. major = 1
OG6_146956	5	LmxM.36.6995	L. mexicana = 1
OG6_147085	5	LINF_360073900	L. infantum = 1
OG6_147104	5	LmxM.08_29.2340	L. mexicana = 1
OG6_147111	5	LINF_330033900	L. infantum = 1
OG6_147132	5	LINF_010009700	L. infantum = 1
OG6_147133	5	LINF_110014600	L. infantum = 1
OG6_147155	5	LmjF.36.6100	L. major = 1
OG6_147163	5	LmxM.26.2640	L. mexicana = 1
OG6_147198	5	LINF_040011400	L. infantum = 1
OG6_147206	5	LINF_270028000	L. infantum = 1
OG6_147260	5	LINF_250011100	L. infantum = 1
OG6_147291	5	LmxM.18.1625	L. mexicana = 1
OG6_147294	5	LINF_310023000	L. infantum = 1
OG6_147351	5	LINF_300033500	L. infantum = 1
OG6_147404	5	LINF_190005900	L. infantum = 1
OG6_147455	5	LmxM.10.0200	L. mexicana = 1
OG6_147460	5	LINF_180010500	L. infantum = 1
OG6_147540	5	LINF_160010300	L. infantum = 1
OG6_147574	5	LINF_350020900	L. infantum = 1
OG6_148273	5	LINF_250012700	L. infantum = 1
OG6_148301	5	LINF_310034600	L. infantum = 1
OG6_148305	5	LINF_360054500	L. infantum = 1
OG6_151779	5	LINF_280027400	L. infantum = 1
OG6_151902	5	LINF_180010300	L. infantum = 1
OG6_152783	5	LmjF.29.1570	L. major = 1
OG6_152825	5	LmjF.16.0110	L. major = 1
OG6_154442	5	LmjF.33.1840	L. major = 1
OG6_155124	5	LINF_140018800	L. infantum = 1
OG6_156790	5	LINF_280034600	L. infantum = 1
OG6_157976	5	LINF_120008700	L. infantum = 1
OG6_158199	5	LINF_270017100	L. infantum = 1
OG6_158251	5	LmjF.30.0560	L. major = 1
OG6_158280	5	LINF_310029900	L. infantum = 1
OG6_158341	5	LINF_340020700	L. infantum = 1
OG6_158350	5	LmxM.33.2760	L. mexicana = 1
OG6_158354	5	LINF_340037700	L. infantum = 1
OG6_173647	5	LINF_150013500	L. infantum = 1
OG6_173728	5	LINF_080009700	L. infantum = 1
OG6_173744	5	LINF_240014600	L. infantum = 1
OG6_173796	5	LINF_360017500	L. infantum = 1
OG6_173838	5	LINF_360039000	L. infantum = 1
OG6_177213	5	LINF_130012200	L. infantum = 1
OG6_199717	5	LmjF.01.0540	L. major = 1
OG6_200001	5	LmjF.32.2220	L. major = 1
OG6_200044	5	LINF_290034100;LmjF.29.2630	L. infantum = 1;L. major = 1
OG6_200076	5	LINF_330038900	L. infantum = 1
OG6_200155	5	LmxM.06.1260	L. mexicana = 1
OG6_200218	5	LINF_240024500;LmjF.24.1850	L. infantum = 1;L. major = 1
OG6_200255	5	LINF_300028700	L. infantum = 1
OG6_200541	5	LmjF.35.4260	L. major = 1
OG6_478844	5	LINF_250025000	L. infantum = 1
OG6_478876	5	LmxM.12.0290	L. mexicana = 1
OG6_479048	5	LINF_050013700	L. infantum = 1
OG6_100101	6	LINF_320045900	L. infantum = 1
OG6_100127	6	LINF_040017600	L. infantum = 1
OG6_100179	6	LINF_130015600	L. infantum = 1
OG6_100232	6	LINF_290029700	L. infantum = 1
OG6_100255	6	LmjF.33.1330	L. major = 1
OG6_100275	6	LINF_110005900	L. infantum = 1
OG6_100292	6	LINF_300036900;LmjF.30.3130	L. infantum = 1;L. major = 1
OG6_100319	6	LINF_290032900	L. infantum = 1
OG6_100349	6	LINF_330011700	L. infantum = 1
OG6_100350	6	LINF_270019800	L. infantum = 1
OG6_100351	6	LmjF.30.0630	L. major = 1
OG6_100366	6	LINF_330007600	L. infantum = 1
OG6_100382	6	LmjF.13.1680	L. major = 1
OG6_100385	6	LINF_100011800	L. infantum = 1
OG6_100396	6	LINF_350014800	L. infantum = 1
OG6_100409	6	LmjF.36.2950	L. major = 1
OG6_100431	6	LINF_340005000;LmjF.34.0010	L. infantum = 1;L. major = 1
OG6_100442	6	LmjF.30.1120	L. major = 1
OG6_100447	6	LINF_240021800	L. infantum = 1
OG6_100448	6	LINF_280014500	L. infantum = 1
OG6_100449	6	LmxM.13.0160	L. mexicana = 1
OG6_100460	6	LINF_230006100	L. infantum = 1
OG6_100478	6	LINF_360081500;LmjF.36.6940	L. infantum = 1;L. major = 1
OG6_100482	6	LmjF.18.0270	L. major = 1
OG6_100500	6	LINF_290010100	L. infantum = 1
OG6_100504	6	LmjF.28.0825	L. major = 1
OG6_100506	6	LINF_330032000	L. infantum = 1
OG6_100517	6	LINF_260028200	L. infantum = 1
OG6_100519	6	LINF_160010700	L. infantum = 1
OG6_100523	6	LmjF.32.3310	L. major = 1
OG6_100524	6	LINF_120011500;LmjF.12.0630	L. infantum = 1;L. major = 1
OG6_100525	6	LINF_360019800	L. infantum = 1
OG6_100544	6	LINF_280031400	L. infantum = 1
OG6_100582	6	LINF_100015800	L. infantum = 1
OG6_100613	6	LmjF.35.3080	L. major = 1
OG6_100626	6	LmjF.07.0270	L. major = 1
OG6_100639	6	LINF_100008300	L. infantum = 1
OG6_100657	6	LmjF.24.0850	L. major = 1
OG6_100668	6	LmjF.06.0370	L. major = 1
OG6_100672	6	LINF_110016500;LmjF.11.1050	L. infantum = 1;L. major = 1
OG6_100673	6	LINF_360047300	L. infantum = 1
OG6_100696	6	LINF_240024400	L. infantum = 1
OG6_100712	6	LINF_340006100	L. infantum = 1
OG6_100716	6	LINF_120010600	L. infantum = 1
OG6_100726	6	LINF_340005700	L. infantum = 1
OG6_100754	6	LINF_180019200;LmjF.18.1380	L. infantum = 1;L. major = 1
OG6_100780	6	LINF_180012600	L. infantum = 1
OG6_100800	6	LmjF.27.0420	L. major = 1
OG6_100811	6	LINF_360066000	L. infantum = 1
OG6_100830	6	LINF_140020000	L. infantum = 1
OG6_100844	6	LINF_060006300	L. infantum = 1
OG6_100847	6	LINF_210027500;LmjF.21.1770	L. infantum = 1;L. major = 1
OG6_100897	6	LmjF.36.1650	L. major = 1
OG6_100932	6	LINF_350007500	L. infantum = 1
OG6_100960	6	LmjF.15.1480	L. major = 1
OG6_100967	6	LINF_290029300	L. infantum = 1
OG6_101014	6	LINF_130016000;LmjF.13.1100	L. infantum = 1;L. major = 1
OG6_101028	6	LINF_180010100;LmjF.18.0510	L. infantum = 1;L. major = 1
OG6_101050	6	LmjF.09.0970	L. major = 1
OG6_101066	6	LINF_280036800;LmjF.28.2860	L. infantum = 1;L. major = 1
OG6_101067	6	LINF_320011600;LmjF.32.0630	L. infantum = 1;L. major = 1
OG6_101083	6	LmjF.23.1480	L. major = 1
OG6_101088	6	LINF_160013000	L. infantum = 1
OG6_101090	6	LINF_280017100	L. infantum = 1
OG6_101091	6	LINF_360046600	L. infantum = 1
OG6_101108	6	LINF_040016700;LmjF.04.1160	L. infantum = 1;L. major = 1
OG6_101116	6	LINF_150022800	L. infantum = 1
OG6_101119	6	LINF_210013900	L. infantum = 1
OG6_101121	6	LINF_090018100	L. infantum = 1
OG6_101123	6	LINF_270013800;LmjF.27.0760	L. infantum = 1;L. major = 1
OG6_101144	6	LINF_360022600	L. infantum = 1
OG6_101150	6	LINF_210024300;LmjF.21.1552	L. infantum = 1;L. major = 1
OG6_101157	6	LINF_280007300	L. infantum = 1
OG6_101164	6	LINF_050005200	L. infantum = 1
OG6_101182	6	LINF_280031300	L. infantum = 1
OG6_101197	6	LINF_250006300	L. infantum = 1
OG6_101207	6	LINF_110007300	L. infantum = 1
OG6_101220	6	LINF_030014900	L. infantum = 1
OG6_101225	6	LINF_300041800;LmjF.30.3600	L. infantum = 1;L. major = 1
OG6_101233	6	LmjF.19.1040	L. major = 1
OG6_101237	6	LINF_360039100	L. infantum = 1
OG6_101241	6	LmjF.33.2740	L. major = 1
OG6_101257	6	LmjF.30.0750	L. major = 1
OG6_101258	6	LINF_360034400;LmjF.36.2660	L. infantum = 1;L. major = 1
OG6_101264	6	LmjF.32.0230	L. major = 1
OG6_101265	6	LINF_080010700	L. infantum = 1
OG6_101309	6	LmjF.25.1710	L. major = 1
OG6_101344	6	LmjF.13.1580	L. major = 1
OG6_101382	6	LmjF.35.3840	L. major = 1
OG6_101390	6	LINF_120005200	L. infantum = 1
OG6_101397	6	LmjF.32.2150	L. major = 1
OG6_101404	6	LINF_330042200	L. infantum = 1
OG6_101449	6	LINF_230008700	L. infantum = 1
OG6_101477	6	LmjF.13.1090	L. major = 1
OG6_101480	6	LINF_100007300	L. infantum = 1
OG6_101502	6	LmjF.36.2360;LmxM.36.2360	L. major = 1;L. mexicana = 1
OG6_101513	6	LmjF.36.4360	L. major = 1
OG6_101526	6	LINF_100015200	L. infantum = 1
OG6_101538	6	LINF_050007700	L. infantum = 1
OG6_101599	6	LINF_050013500;LmjF.05.0830;LmxM.05.0830	L. infantum = 1;L. major = 1;L. mexicana = 1
OG6_101631	6	LmjF.06.0140	L. major = 1
OG6_101634	6	LmjF.36.1960	L. major = 1
OG6_101635	6	LmjF.34.2610	L. major = 1
OG6_101661	6	LINF_220019700	L. infantum = 1
OG6_101675	6	LINF_120005600	L. infantum = 1
OG6_101680	6	LmjF.27.1460	L. major = 1
OG6_101716	6	LINF_130022100	L. infantum = 1
OG6_101721	6	LINF_270019000;LmjF.27.1260	L. infantum = 1;L. major = 1
OG6_101729	6	LmjF.16.1180	L. major = 1
OG6_101736	6	LmjF.13.1480	L. major = 1
OG6_101749	6	LINF_350020400	L. infantum = 1
OG6_101751	6	LmjF.03.0540	L. major = 1
OG6_101757	6	LINF_210018500	L. infantum = 1
OG6_101761	6	LINF_250020400	L. infantum = 1
OG6_101762	6	LINF_300037500;LmjF.30.3190	L. infantum = 1;L. major = 1
OG6_101763	6	LINF_350005800;LmjF.35.0070	L. infantum = 1;L. major = 1
OG6_101776	6	LINF_190016600	L. infantum = 1
OG6_101782	6	LINF_350044000	L. infantum = 1
OG6_101784	6	LmxM.13.0710	L. mexicana = 1
OG6_101792	6	LmjF.34.3500	L. major = 1
OG6_101799	6	LINF_290006100	L. infantum = 1
OG6_101804	6	LINF_360079300	L. infantum = 1
OG6_101835	6	LmxM.33.0650	L. mexicana = 1
OG6_101859	6	LmjF.34.0350	L. major = 1
OG6_101861	6	LINF_290014900	L. infantum = 1
OG6_101887	6	LINF_350008800;LmjF.35.0370	L. infantum = 1;L. major = 1
OG6_101890	6	LINF_320040200	L. infantum = 1
OG6_101895	6	LINF_190006400;LmjF.19.0160	L. infantum = 1;L. major = 1
OG6_101896	6	LmjF.02.0370	L. major = 1
OG6_101899	6	LmjF.22.0570	L. major = 1
OG6_101924	6	LINF_170020200;LmjF.17.1290	L. infantum = 1;L. major = 1
OG6_101932	6	LINF_360047700	L. infantum = 1
OG6_101937	6	LINF_340031800;LmjF.34.2580	L. infantum = 1;L. major = 1
OG6_101941	6	LmjF.32.0050	L. major = 1
OG6_101965	6	LINF_120007200;LmjF.12.0210	L. infantum = 1;L. major = 1
OG6_101968	6	LINF_140008100	L. infantum = 1
OG6_101969	6	LINF_210026800;LmjF.21.1700	L. infantum = 1;L. major = 1
OG6_101972	6	LINF_310011000	L. infantum = 1
OG6_101992	6	LmjF.18.0560	L. major = 1
OG6_101999	6	LINF_360081900	L. infantum = 1
OG6_102007	6	LINF_140009900	L. infantum = 1
OG6_102008	6	LINF_350019900	L. infantum = 1
OG6_102011	6	LINF_270006800	L. infantum = 1
OG6_102012	6	LINF_080016000	L. infantum = 1
OG6_102032	6	LINF_070005600	L. infantum = 1
OG6_102047	6	LINF_290031300;LmjF.29.2360	L. infantum = 1;L. major = 1
OG6_102049	6	LINF_310018700	L. infantum = 1
OG6_102060	6	LINF_280029900	L. infantum = 1
OG6_102064	6	LmjF.06.1070	L. major = 1
OG6_102079	6	LmjF.32.2820	L. major = 1
OG6_102087	6	LINF_360081100	L. infantum = 1
OG6_102105	6	LmjF.27.0930	L. major = 1
OG6_102139	6	LINF_320040100;LmjF.32.3260	L. infantum = 1;L. major = 1
OG6_102143	6	LINF_360022300;LmjF.36.1600	L. infantum = 1;L. major = 1
OG6_102178	6	LmjF.34.4550	L. major = 1
OG6_102231	6	LINF_340040800	L. infantum = 1
OG6_102239	6	LmjF.19.0190	L. major = 1
OG6_102240	6	LINF_350054100	L. infantum = 1
OG6_102275	6	LINF_030006800	L. infantum = 1
OG6_102276	6	LmjF.18.0990	L. major = 1
OG6_102295	6	LINF_350028800	L. infantum = 1
OG6_102327	6	LINF_180005200	L. infantum = 1
OG6_102359	6	LINF_360007700;LmjF.36.0250	L. infantum = 1;L. major = 1
OG6_102462	6	LmjF.34.4130	L. major = 1
OG6_102594	6	LINF_210011000	L. infantum = 1
OG6_102595	6	LmjF.26.1380	L. major = 1
OG6_102725	6	LmxM.07.0290	L. mexicana = 1
OG6_102753	6	LmjF.24.0420	L. major = 1
OG6_102881	6	LINF_250010600;LmjF.25.0540	L. infantum = 1;L. major = 1
OG6_102882	6	LmjF.04.0550	L. major = 1
OG6_102985	6	LINF_340028300	L. infantum = 1
OG6_103049	6	LINF_320028100;LmjF.32.2180	L. infantum = 1;L. major = 1
OG6_103175	6	LmjF.16.0540	L. major = 1
OG6_103201	6	LmjF.31.1130	L. major = 1
OG6_103290	6	LINF_050014800;LmxM.05.0960	L. infantum = 1;L. mexicana = 1
OG6_103310	6	LINF_300006300	L. infantum = 1
OG6_103348	6	LINF_330033000	L. infantum = 1
OG6_103369	6	LmjF.27.1250	L. major = 1
OG6_103379	6	LINF_300038800	L. infantum = 1
OG6_103398	6	LmxM.36.1610	L. mexicana = 1
OG6_103408	6	LINF_110017200;LmjF.11.1100	L. infantum = 1;L. major = 1
OG6_103495	6	LmjF.35.2200	L. major = 1
OG6_103540	6	LINF_360078300	L. infantum = 1
OG6_103625	6	LINF_350032700	L. infantum = 1
OG6_103798	6	LINF_130021700	L. infantum = 1
OG6_103831	6	LINF_350053300	L. infantum = 1
OG6_103889	6	LmjF.30.3080	L. major = 1
OG6_104087	6	LmjF.32.1060	L. major = 1
OG6_104236	6	LmxM.20.1400	L. mexicana = 1
OG6_104280	6	LINF_220019800	L. infantum = 1
OG6_104441	6	LmjF.24.0280	L. major = 1
OG6_104566	6	LmjF.15.0690	L. major = 1
OG6_104759	6	LINF_360069000;LmjF.36.5910	L. infantum = 1;L. major = 1
OG6_105603	6	LmjF.33.2570	L. major = 1
OG6_105908	6	LmxM.36.1400	L. mexicana = 1
OG6_106160	6	LINF_150018300	L. infantum = 1
OG6_106383	6	LINF_350025900	L. infantum = 1
OG6_106644	6	LmjF.15.1460	L. major = 1
OG6_108000	6	LINF_300034400;LmjF.30.2900	L. infantum = 1;L. major = 1
OG6_108093	6	LINF_350058900	L. infantum = 1
OG6_108227	6	LINF_250027000	L. infantum = 1
OG6_108229	6	LmjF.36.4780	L. major = 1
OG6_108485	6	LINF_330024300	L. infantum = 1
OG6_109072	6	LmjF.30.3430	L. major = 1
OG6_109186	6	LINF_230007100;LmjF.23.0200	L. infantum = 1;L. major = 1
OG6_109437	6	LmjF.24.0140	L. major = 1
OG6_109926	6	LINF_330013700	L. infantum = 1
OG6_110246	6	LmjF.30.0350	L. major = 1
OG6_110292	6	LmjF.18.0200	L. major = 1
OG6_110737	6	LINF_280032300	L. infantum = 1
OG6_111169	6	LINF_270025600	L. infantum = 1
OG6_112102	6	LINF_320037600	L. infantum = 1
OG6_112253	6	LINF_300030900;LmjF.30.2580	L. infantum = 1;L. major = 1
OG6_115833	6	LINF_290018300	L. infantum = 1
OG6_119433	6	LINF_340035100	L. infantum = 1
OG6_120655	6	LmjF.34.2530	L. major = 1
OG6_124264	6	LINF_290019000	L. infantum = 1
OG6_126972	6	LmjF.14.1220	L. major = 1
OG6_127612	6	LINF_300029100;LmjF.30.2370	L. infantum = 1;L. major = 1
OG6_130239	6	LINF_060005200	L. infantum = 1
OG6_132495	6	LINF_290033500	L. infantum = 1
OG6_132802	6	LINF_350012100	L. infantum = 1
OG6_132896	6	LINF_140006800;LmjF.14.0190	L. infantum = 1;L. major = 1
OG6_133179	6	LmjF.30.0580	L. major = 1
OG6_133291	6	LINF_190012000	L. infantum = 1
OG6_134873	6	LINF_320013000	L. infantum = 1
OG6_134885	6	LmjF.19.0520	L. major = 1
OG6_134896	6	LINF_250031400	L. infantum = 1
OG6_136664	6	LINF_350026700	L. infantum = 1
OG6_137617	6	LmjF.29.2240	L. major = 1
OG6_138193	6	LINF_290012900	L. infantum = 1
OG6_138467	6	LmxM.16.1600	L. mexicana = 1
OG6_139371	6	LINF_220013200	L. infantum = 1
OG6_139387	6	LmjF.30.3680	L. major = 1
OG6_139754	6	LINF_020009800	L. infantum = 1
OG6_139756	6	LmjF.15.0280	L. major = 1
OG6_139757	6	LmxM.05.0040	L. mexicana = 1
OG6_139830	6	LINF_280014900;LmjF.28.0930	L. infantum = 1;L. major = 1
OG6_139852	6	LINF_190006300	L. infantum = 1
OG6_139859	6	LmjF.27.1220	L. major = 1
OG6_139901	6	LINF_070014900	L. infantum = 1
OG6_140430	6	LINF_170015800;LmjF.17.0870	L. infantum = 1;L. major = 1
OG6_140432	6	LmjF.16.1420	L. major = 1
OG6_141852	6	LINF_270028100	L. infantum = 1
OG6_142094	6	LINF_170005000;LmjF.17.0010	L. infantum = 1;L. major = 1
OG6_142252	6	LINF_160015100	L. infantum = 1
OG6_142542	6	LINF_250013300	L. infantum = 1
OG6_142606	6	LINF_360079400	L. infantum = 1
OG6_142694	6	LINF_280029400;LmjF.28.2260	L. infantum = 1;L. major = 1
OG6_142930	6	LmjF.17.0980	L. major = 1
OG6_143001	6	LINF_040005600	L. infantum = 1
OG6_143343	6	LINF_150019300	L. infantum = 1
OG6_143822	6	LmjF.21.0820	L. major = 1
OG6_143858	6	LINF_310009700	L. infantum = 1
OG6_144050	6	LINF_350006100	L. infantum = 1
OG6_144143	6	LINF_300037100	L. infantum = 1
OG6_144404	6	LmjF.20.1440	L. major = 1
OG6_144434	6	LINF_320005100;LmxM.31.0020	L. infantum = 1;L. mexicana = 1
OG6_144887	6	LINF_270024200	L. infantum = 1
OG6_146120	6	LmxM.29.0700	L. mexicana = 1
OG6_146480	6	LINF_350054200;LmjF.35.4860	L. infantum = 1;L. major = 1
OG6_146509	6	LmjF.36.5870	L. major = 1
OG6_146558	6	LINF_200007400	L. infantum = 1
OG6_146637	6	LmjF.27.1110	L. major = 1
OG6_146720	6	LmjF.35.3370	L. major = 1
OG6_146725	6	LINF_350036300	L. infantum = 1
OG6_146753	6	LINF_350026000	L. infantum = 1
OG6_146785	6	LINF_340014900	L. infantum = 1
OG6_146793	6	LmjF.30.0660	L. major = 1
OG6_146808	6	LINF_190017000;LmjF.19.1160	L. infantum = 1;L. major = 1
OG6_146892	6	LINF_320043300	L. infantum = 1
OG6_146911	6	LmjF.36.5130	L. major = 1
OG6_146913	6	LINF_360060500;LmjF.36.5100	L. infantum = 1;L. major = 1
OG6_146937	6	LINF_130013600	L. infantum = 1
OG6_146956	6	LmjF.36.6995	L. major = 1
OG6_146964	6	LINF_330037300;LmjF.33.2800	L. infantum = 1;L. major = 1
OG6_146986	6	LINF_220008000	L. infantum = 1
OG6_146992	6	LmjF.26.1100	L. major = 1
OG6_147001	6	LINF_090018500;LmjF.09.1120	L. infantum = 1;L. major = 1
OG6_147009	6	LINF_270019700;LmjF.27.1300	L. infantum = 1;L. major = 1
OG6_147094	6	LmxM.25.1010	L. mexicana = 1
OG6_147101	6	LINF_360013000	L. infantum = 1
OG6_147143	6	LINF_260022200	L. infantum = 1
OG6_147149	6	LINF_250022700	L. infantum = 1
OG6_147165	6	LINF_330033600	L. infantum = 1
OG6_147210	6	LmjF.10.1160	L. major = 1
OG6_147227	6	LINF_110016300	L. infantum = 1
OG6_147228	6	LINF_080015800;LmjF.08.1100	L. infantum = 1;L. major = 1
OG6_147244	6	LmxM.09.1320	L. mexicana = 1
OG6_147257	6	LmxM.25.1080	L. mexicana = 1
OG6_147290	6	LmjF.36.5920	L. major = 1
OG6_147323	6	LINF_030014700	L. infantum = 1
OG6_147370	6	LmjF.07.0310	L. major = 1
OG6_147387	6	LINF_040007500	L. infantum = 1
OG6_147441	6	LINF_300016000	L. infantum = 1
OG6_147538	6	LINF_360053900	L. infantum = 1
OG6_147541	6	LINF_210024400;LmjF.21.1555	L. infantum = 1;L. major = 1
OG6_147579	6	LINF_140016000	L. infantum = 1
OG6_148257	6	LINF_260024800	L. infantum = 1
OG6_148258	6	LmjF.26.1960	L. major = 1
OG6_148261	6	LINF_200018300;LmxM.20.1310	L. infantum = 1;L. mexicana = 1
OG6_148281	6	LINF_220020700;LmjF.22.1460	L. infantum = 1;L. major = 1
OG6_152423	6	LINF_090011500	L. infantum = 1
OG6_153152	6	LINF_140012300;LmjF.14.0670	L. infantum = 1;L. major = 1
OG6_154877	6	LINF_320018300	L. infantum = 1
OG6_155541	6	LINF_210008800	L. infantum = 1
OG6_156284	6	LmjF.08.0960	L. major = 1
OG6_156861	6	LINF_310009200	L. infantum = 1
OG6_157029	6	LINF_180022100	L. infantum = 1
OG6_157030	6	LINF_330013000	L. infantum = 1
OG6_157126	6	LmjF.34.0410	L. major = 1
OG6_157985	6	LINF_040009200;LmjF.04.0420	L. infantum = 1;L. major = 1
OG6_158015	6	LmxM.11.0820	L. mexicana = 1
OG6_158035	6	LmjF.09.0520	L. major = 1
OG6_158045	6	LINF_140020900	L. infantum = 1
OG6_158072	6	LINF_230014100	L. infantum = 1
OG6_158100	6	LmjF.32.0360	L. major = 1
OG6_158223	6	LINF_350006500	L. infantum = 1
OG6_158319	6	LINF_360068400	L. infantum = 1
OG6_158332	6	LINF_340007000	L. infantum = 1
OG6_171513	6	LINF_220006800	L. infantum = 1
OG6_172387	6	LINF_200011200	L. infantum = 1
OG6_173700	6	LINF_190005100	L. infantum = 1
OG6_173740	6	LINF_240006200;LmjF.24.0150	L. infantum = 1;L. major = 1
OG6_173744	6	LmxM.24.0940	L. mexicana = 1
OG6_173807	6	LINF_300014300	L. infantum = 1
OG6_199708	6	LmjF.10.1240	L. major = 1
OG6_199777	6	LINF_070016300	L. infantum = 1
OG6_199822	6	LINF_140012100;LmjF.14.0650	L. infantum = 1;L. major = 1
OG6_199823	6	LINF_140012200	L. infantum = 1
OG6_199910	6	LmjF.02.0450	L. major = 1
OG6_199988	6	LINF_320013900;LmjF.32.0840	L. infantum = 1;L. major = 1
OG6_478900	6	LINF_330042600	L. infantum = 1
OG6_478983	6	LINF_310016600	L. infantum = 1
OG6_479029	6	LINF_210009700;LmjF.21.0430	L. infantum = 1;L. major = 1
OG6_100138	7	LmxM.28.0480	L. mexicana = 1
OG6_100158	7	LmjF.04.0010	L. major = 1
OG6_100183	7	LmxM.08_29.2450	L. mexicana = 1
OG6_100231	7	LmjF.31.1140;LmxM.30.1140	L. major = 1;L. mexicana = 1
OG6_100245	7	LmjF.23.0360	L. major = 1
OG6_100342	7	LmxM.19.0550	L. mexicana = 1
OG6_100366	7	LmjF.33.0240	L. major = 1
OG6_100377	7	LmjF.14.0240	L. major = 1
OG6_100403	7	LmxM.34.2440	L. mexicana = 1
OG6_100455	7	LmjF.28.2910;LmxM.28.2910	L. major = 1;L. mexicana = 1
OG6_100458	7	LmxM.07.1140	L. mexicana = 1
OG6_100469	7	LmjF.04.0940;LmxM.04.0940	L. major = 1;L. mexicana = 1
OG6_100474	7	LmxM.30.2460	L. mexicana = 1
OG6_100519	7	LmjF.16.0550	L. major = 1
OG6_100591	7	LmxM.04.0960	L. mexicana = 1
OG6_100634	7	LmjF.04.0580	L. major = 1
OG6_100642	7	LmjF.30.0730	L. major = 1
OG6_100700	7	LmxM.34.0320	L. mexicana = 1
OG6_100709	7	LINF_110012700	L. infantum = 1
OG6_100745	7	LmxM.27.1060	L. mexicana = 1
OG6_100780	7	LmjF.18.0740	L. major = 1
OG6_100783	7	LmxM.28.2660	L. mexicana = 1
OG6_100815	7	LmxM.21.0840	L. mexicana = 1
OG6_100821	7	LmxM.34.1730	L. mexicana = 1
OG6_100830	7	LmjF.14.1360	L. major = 1
OG6_100862	7	LmjF.22.0110	L. major = 1
OG6_100886	7	LmjF.28.1240	L. major = 1
OG6_101032	7	LmxM.36.1160	L. mexicana = 1
OG6_101151	7	LmjF.29.0820	L. major = 1
OG6_101157	7	LmjF.28.0240;LmxM.28.0240	L. major = 1;L. mexicana = 1
OG6_101207	7	LmjF.11.0240	L. major = 1
OG6_101250	7	LINF_110017600	L. infantum = 1
OG6_101253	7	LmjF.23.0490	L. major = 1
OG6_101263	7	LmxM.22.1140	L. mexicana = 1
OG6_101318	7	LmxM.36.5460	L. mexicana = 1
OG6_101346	7	LmjF.25.1840	L. major = 1
OG6_101359	7	LmxM.23.0260	L. mexicana = 1
OG6_101404	7	LmjF.33.3210	L. major = 1
OG6_101412	7	LmxM.29.2350	L. mexicana = 1
OG6_101534	7	LmjF.29.2310	L. major = 1
OG6_101569	7	LmxM.06.0960	L. mexicana = 1
OG6_101601	7	LmxM.34.0050	L. mexicana = 1
OG6_101608	7	LmxM.17.0480	L. mexicana = 1
OG6_101611	7	LmxM.34.1850	L. mexicana = 1
OG6_101668	7	LmjF.24.2160;LmxM.24.2160	L. major = 1;L. mexicana = 1
OG6_101719	7	LmjF.07.0600	L. major = 1
OG6_101751	7	LINF_030010200;LmxM.03.0540	L. infantum = 1;L. mexicana = 1
OG6_101774	7	LmxM.17.0280	L. mexicana = 1
OG6_101811	7	LINF_350052900	L. infantum = 1
OG6_101888	7	LINF_300039600;LmjF.30.3390;LmxM.29.3390	L. infantum = 1;L. major = 1;L. mexicana = 1
OG6_101899	7	LmxM.22.0570	L. mexicana = 1
OG6_101926	7	LmjF.16.1610	L. major = 1
OG6_101933	7	LINF_110011600;LmjF.11.0590	L. infantum = 1;L. major = 1
OG6_101934	7	LmjF.04.0680	L. major = 1
OG6_102059	7	LmxM.31.1580	L. mexicana = 1
OG6_102061	7	LmjF.36.0320	L. major = 1
OG6_102076	7	LmxM.18.1660	L. mexicana = 1
OG6_102146	7	LmxM.33.4290	L. mexicana = 1
OG6_102176	7	LmxM.18.0820	L. mexicana = 1
OG6_102257	7	LmjF.36.6540	L. major = 1
OG6_102381	7	LmjF.33.2610	L. major = 1
OG6_102410	7	LmxM.34.0360	L. mexicana = 1
OG6_102450	7	LmxM.27.1440	L. mexicana = 1
OG6_102462	7	LmxM.33.4130	L. mexicana = 1
OG6_102486	7	LmxM.33.1020	L. mexicana = 1
OG6_102530	7	LmjF.20.1640	L. major = 1
OG6_102762	7	LmxM.18.0580	L. mexicana = 1
OG6_102940	7	LmjF.19.0800	L. major = 1
OG6_102994	7	LmxM.36.0720	L. mexicana = 1
OG6_103243	7	LmxM.33.3820	L. mexicana = 1
OG6_103369	7	LINF_270018900	L. infantum = 1
OG6_103804	7	LmxM.16.0080	L. mexicana = 1
OG6_103816	7	LmxM.33.0610	L. mexicana = 1
OG6_103869	7	LmxM.12.0390	L. mexicana = 1
OG6_104215	7	LmjF.32.0310	L. major = 1
OG6_104280	7	LmjF.22.1370	L. major = 1
OG6_104427	7	LmxM.32.0310	L. mexicana = 1
OG6_104452	7	LmjF.34.3250	L. major = 1
OG6_104610	7	LmxM.19.0320	L. mexicana = 1
OG6_104775	7	LmjF.19.1400	L. major = 1
OG6_104991	7	LmjF.29.0320	L. major = 1
OG6_105796	7	LmjF.35.3925	L. major = 1
OG6_105801	7	LmjF.17.0640	L. major = 1
OG6_106298	7	LmxM.16.1360	L. mexicana = 1
OG6_107204	7	LmxM.36.3990	L. mexicana = 1
OG6_107336	7	LmjF.09.0760	L. major = 1
OG6_109447	7	LmjF.36.6640	L. major = 1
OG6_109524	7	LmxM.25.1540	L. mexicana = 1
OG6_110246	7	LmxM.29.0350	L. mexicana = 1
OG6_110519	7	LmjF.36.3540	L. major = 1
OG6_111055	7	LmjF.17.0140	L. major = 1
OG6_112279	7	LmjF.26.2000	L. major = 1
OG6_113255	7	LmjF.24.1770	L. major = 1
OG6_114837	7	LmxM.33.2510	L. mexicana = 1
OG6_114984	7	LmjF.36.6370	L. major = 1
OG6_118139	7	LmxM.25.1445	L. mexicana = 1
OG6_120655	7	LmxM.33.2530	L. mexicana = 1
OG6_124153	7	LmxM.11.0880	L. mexicana = 1
OG6_124605	7	LmjF.32.2260	L. major = 1
OG6_126358	7	LmxM.30.1380	L. mexicana = 1
OG6_129474	7	LmxM.19.0340	L. mexicana = 1
OG6_134245	7	LmxM.28.2445	L. mexicana = 1
OG6_134869	7	LmjF.32.1500	L. major = 1
OG6_136664	7	LmjF.35.2150;LmxM.34.2150	L. major = 1;L. mexicana = 1
OG6_136776	7	LmxM.23.0547	L. mexicana = 1
OG6_137192	7	LmjF.36.1635;LmxM.36.1635	L. major = 1;L. mexicana = 1
OG6_137617	7	LmxM.08_29.2240	L. mexicana = 1
OG6_138526	7	LmjF.25.0670	L. major = 1
OG6_139053	7	LmxM.34.1050	L. mexicana = 1
OG6_139676	7	LmjF.35.3770;LmxM.34.3770	L. major = 1;L. mexicana = 1
OG6_139752	7	LmxM.30.2350	L. mexicana = 1
OG6_139821	7	LmxM.08.1222	L. mexicana = 1
OG6_139861	7	LINF_310040700;LmxM.30.3160	L. infantum = 1;L. mexicana = 1
OG6_142167	7	LmjF.30.2570	L. major = 1
OG6_142487	7	LmxM.13.0110	L. mexicana = 1
OG6_143225	7	LmxM.24.0640	L. mexicana = 1
OG6_143343	7	LmjF.15.1190;LmxM.15.1190	L. major = 1;L. mexicana = 1
OG6_143545	7	LINF_190011200;LmjF.19.0630	L. infantum = 1;L. major = 1
OG6_143695	7	LmjF.18.0220	L. major = 1
OG6_143933	7	LmxM.36.5140	L. mexicana = 1
OG6_144143	7	LmjF.30.3150	L. major = 1
OG6_144327	7	LmxM.23.0020	L. mexicana = 1
OG6_144364	7	LmjF.35.4630	L. major = 1
OG6_145141	7	LmxM.15.1300	L. mexicana = 1
OG6_145267	7	LmxM.32.3090	L. mexicana = 1
OG6_145625	7	LmxM.33.2130	L. mexicana = 1
OG6_145857	7	LmxM.28.3030	L. mexicana = 1
OG6_146478	7	LmjF.35.4810;LmxM.34.4810	L. major = 1;L. mexicana = 1
OG6_146481	7	LmjF.35.4880	L. major = 1
OG6_146508	7	LmjF.31.0250	L. major = 1
OG6_146518	7	LmjF.17.1270	L. major = 1
OG6_146537	7	LmxM.29.0770	L. mexicana = 1
OG6_146547	7	LmjF.10.0130;LmxM.10.0130	L. major = 1;L. mexicana = 1
OG6_146558	7	LmxM.20.0240	L. mexicana = 1
OG6_146656	7	LINF_220015900	L. infantum = 1
OG6_146720	7	LmxM.34.3370	L. mexicana = 1
OG6_146753	7	LmjF.35.2090	L. major = 1
OG6_146760	7	LmjF.36.3780	L. major = 1
OG6_146950	7	LmxM.07.0220	L. mexicana = 1
OG6_146986	7	LmjF.22.0300	L. major = 1
OG6_147004	7	LmxM.08_29.0110	L. mexicana = 1
OG6_147081	7	LmxM.29.0080	L. mexicana = 1
OG6_147158	7	LmxM.26.1010	L. mexicana = 1
OG6_147210	7	LmxM.10.1160	L. mexicana = 1
OG6_147224	7	LmjF.05.1030	L. major = 1
OG6_147258	7	LINF_250017400	L. infantum = 1
OG6_147287	7	LINF_230013200	L. infantum = 1
OG6_147299	7	LmjF.28.2170	L. major = 1
OG6_147333	7	LmxM.19.0650	L. mexicana = 1
OG6_147338	7	LmxM.32.0570	L. mexicana = 1
OG6_147351	7	LmxM.29.2820	L. mexicana = 1
OG6_147376	7	LmxM.15.0770	L. mexicana = 1
OG6_147403	7	LmjF.19.0140	L. major = 1
OG6_147404	7	LmjF.19.0110	L. major = 1
OG6_147579	7	LmxM.14.0990	L. mexicana = 1
OG6_147614	7	LmxM.22.1640	L. mexicana = 1
OG6_148246	7	LmxM.08_29.0270	L. mexicana = 1
OG6_148269	7	LINF_320008600	L. infantum = 1
OG6_151950	7	LmxM.08.0200	L. mexicana = 1
OG6_154442	7	LmxM.32.1840	L. mexicana = 1
OG6_154502	7	LmxM.34.3440	L. mexicana = 1
OG6_156867	7	LmxM.13.0780	L. mexicana = 1
OG6_157010	7	LmxM.08_29.2190	L. mexicana = 1
OG6_157104	7	LmxM.21.0040	L. mexicana = 1
OG6_158025	7	LmxM.17.0340	L. mexicana = 1
OG6_158026	7	LINF_170010400;LmxM.17.0410	L. infantum = 1;L. mexicana = 1
OG6_158035	7	LmxM.09.0520	L. mexicana = 1
OG6_158097	7	LmxM.31.0130	L. mexicana = 1
OG6_158235	7	LmxM.36.2150	L. mexicana = 1
OG6_158280	7	LmjF.31.2170	L. major = 1
OG6_158283	7	LmxM.30.2640	L. mexicana = 1
OG6_158348	7	LINF_340031300;LmxM.33.2540	L. infantum = 1;L. mexicana = 1
OG6_165774	7	LmjF.34.4620;LmxM.33.4620	L. major = 1;L. mexicana = 1
OG6_171517	7	LmjF.34.1170;LmxM.33.1170	L. major = 1;L. mexicana = 1
OG6_173468	7	LmjF.13.0200;LmxM.13.0200	L. major = 1;L. mexicana = 1
OG6_173623	7	LmxM.05.0490	L. mexicana = 1
OG6_173689	7	LmjF.23.1000	L. major = 1
OG6_173695	7	LmxM.26.1940	L. mexicana = 1
OG6_173700	7	LmjF.19.0020	L. major = 1
OG6_173885	7	LmxM.31.3780	L. mexicana = 1
OG6_199708	7	LmxM.10.1240	L. mexicana = 1
OG6_199712	7	LmxM.10.1280	L. mexicana = 1
OG6_200021	7	LmxM.08.0640	L. mexicana = 1
OG6_200022	7	LmxM.08.0860	L. mexicana = 1
OG6_200044	7	LmxM.08_29.2630	L. mexicana = 1
OG6_200168	7	LmxM.22.1330	L. mexicana = 1
OG6_200224	7	LmxM.21.0030	L. mexicana = 1
OG6_200240	7	LmxM.29.0900	L. mexicana = 1
OG6_200332	7	LmjF.33.0210	L. major = 1
OG6_200493	7	LmjF.28.2250	L. major = 1
OG6_208747	7	LmxM.32.2460	L. mexicana = 1
OG6_478628	7	LmjF.33.2270	L. major = 1
OG6_100127	8	LmxM.04.1230	L. mexicana = 1
OG6_100158	8	LmxM.04.0010	L. mexicana = 1
OG6_100163	8	LmjF.25.1120;LmxM.25.1120	L. major = 1;L. mexicana = 1
OG6_100183	8	LmjF.29.2450	L. major = 1
OG6_100232	8	LmxM.08_29.2200	L. mexicana = 1
OG6_100245	8	LmxM.23.0360	L. mexicana = 1
OG6_100260	8	LmxM.14.1160	L. mexicana = 1
OG6_100324	8	LmxM.08_29.0850	L. mexicana = 1
OG6_100327	8	LmxM.21.1760	L. mexicana = 1
OG6_100329	8	LmxM.24.2060	L. mexicana = 1
OG6_100338	8	LmxM.34.1220	L. mexicana = 1
OG6_100366	8	LmxM.32.0240	L. mexicana = 1
OG6_100377	8	LmxM.14.0240	L. mexicana = 1
OG6_100378	8	LmxM.06.0730	L. mexicana = 1
OG6_100385	8	LmxM.10.0510	L. mexicana = 1
OG6_100396	8	LmxM.34.1010	L. mexicana = 1
OG6_100409	8	LmxM.36.2950	L. mexicana = 1
OG6_100422	8	LmxM.30.3090	L. mexicana = 1
OG6_100431	8	LmxM.33.0010	L. mexicana = 1
OG6_100442	8	LmxM.29.1120	L. mexicana = 1
OG6_100447	8	LmjF.24.1630;LmxM.24.1630	L. major = 1;L. mexicana = 1
OG6_100460	8	LmxM.23.0110	L. mexicana = 1
OG6_100470	8	LmxM.20.0560	L. mexicana = 1
OG6_100482	8	LmxM.18.0270	L. mexicana = 1
OG6_100504	8	LmxM.28.0825	L. mexicana = 1
OG6_100523	8	LmxM.31.3310	L. mexicana = 1
OG6_100524	8	LmxM.12.0630	L. mexicana = 1
OG6_100525	8	LmxM.36.1370	L. mexicana = 1
OG6_100527	8	LmxM.36.1260	L. mexicana = 1
OG6_100544	8	LmxM.28.2430	L. mexicana = 1
OG6_100546	8	LmxM.30.1070	L. mexicana = 1
OG6_100571	8	LmxM.27.2330	L. mexicana = 1
OG6_100582	8	LmxM.10.0910	L. mexicana = 1
OG6_100619	8	LmxM.34.4720	L. mexicana = 1
OG6_100639	8	LmxM.10.0290	L. mexicana = 1
OG6_100642	8	LmxM.29.0730	L. mexicana = 1
OG6_100650	8	LmxM.08_29.0867	L. mexicana = 1
OG6_100657	8	LmxM.24.0850	L. mexicana = 1
OG6_100659	8	LmxM.13.1190	L. mexicana = 1
OG6_100671	8	LmxM.34.1300	L. mexicana = 1
OG6_100672	8	LmxM.11.1050	L. mexicana = 1
OG6_100673	8	LmxM.36.3840	L. mexicana = 1
OG6_100680	8	LmjF.18.1370;LmxM.18.1370	L. major = 1;L. mexicana = 1
OG6_100709	8	LmxM.11.0700	L. mexicana = 1
OG6_100712	8	LmxM.33.0110	L. mexicana = 1
OG6_100716	8	LmxM.12.0530	L. mexicana = 1
OG6_100721	8	LmxM.33.3190	L. mexicana = 1
OG6_100726	8	LmjF.34.0080;LmxM.33.0080	L. major = 1;L. mexicana = 1
OG6_100727	8	LmxM.11.1000	L. mexicana = 1
OG6_100754	8	LmxM.18.1380	L. mexicana = 1
OG6_100780	8	LmxM.18.0740	L. mexicana = 1
OG6_100800	8	LmxM.27.0420	L. mexicana = 1
OG6_100820	8	LmxM.27.0290	L. mexicana = 1
OG6_100830	8	LmxM.14.1360	L. mexicana = 1
OG6_100844	8	LmxM.06.0120	L. mexicana = 1
OG6_100847	8	LmxM.21.1770	L. mexicana = 1
OG6_100882	8	LmxM.15.1450	L. mexicana = 1
OG6_100897	8	LmxM.36.1650	L. mexicana = 1
OG6_100902	8	LmxM.33.3670	L. mexicana = 1
OG6_100928	8	LmxM.34.1230	L. mexicana = 1
OG6_100931	8	LmxM.36.0080	L. mexicana = 1
OG6_100967	8	LmjF.29.2160;LmxM.08_29.2160	L. major = 1;L. mexicana = 1
OG6_100975	8	LmxM.34.3340	L. mexicana = 1
OG6_101022	8	LmxM.34.4430	L. mexicana = 1
OG6_101028	8	LmxM.18.0510	L. mexicana = 1
OG6_101042	8	LmxM.36.1140	L. mexicana = 1
OG6_101064	8	LmxM.24.2110	L. mexicana = 1
OG6_101066	8	LmxM.28.2860	L. mexicana = 1
OG6_101083	8	LmxM.23.1480	L. mexicana = 1
OG6_101088	8	LmjF.16.0760;LmxM.16.0760	L. major = 1;L. mexicana = 1
OG6_101090	8	LmxM.28.1140	L. mexicana = 1
OG6_101108	8	LmxM.04.1160	L. mexicana = 1
OG6_101116	8	LmxM.15.1470	L. mexicana = 1
OG6_101120	8	LmxM.06.0880	L. mexicana = 1
OG6_101121	8	LmxM.09.1070	L. mexicana = 1
OG6_101123	8	LmxM.27.0760	L. mexicana = 1
OG6_101139	8	LmxM.16.0680	L. mexicana = 1
OG6_101144	8	LmxM.36.1630	L. mexicana = 1
OG6_101150	8	LmxM.21.1552	L. mexicana = 1
OG6_101151	8	LmxM.08_29.0820	L. mexicana = 1
OG6_101182	8	LmxM.28.2420	L. mexicana = 1
OG6_101197	8	LmxM.25.0120	L. mexicana = 1
OG6_101207	8	LmxM.11.0240	L. mexicana = 1
OG6_101225	8	LmxM.29.3600	L. mexicana = 1
OG6_101234	8	LmxM.31.0080	L. mexicana = 1
OG6_101237	8	LmxM.36.3100	L. mexicana = 1
OG6_101239	8	LmxM.31.0520	L. mexicana = 1
OG6_101250	8	LmxM.11.1160	L. mexicana = 1
OG6_101257	8	LmxM.29.0750	L. mexicana = 1
OG6_101258	8	LmxM.36.2660	L. mexicana = 1
OG6_101264	8	LmxM.31.0230	L. mexicana = 1
OG6_101309	8	LmxM.25.1710	L. mexicana = 1
OG6_101316	8	LmxM.28.1820	L. mexicana = 1
OG6_101344	8	LmxM.13.1580	L. mexicana = 1
OG6_101358	8	LmxM.18.0890	L. mexicana = 1
OG6_101375	8	LmxM.34.0110	L. mexicana = 1
OG6_101382	8	LmxM.34.3840	L. mexicana = 1
OG6_101390	8	LmxM.12.0030	L. mexicana = 1
OG6_101410	8	LmxM.28.1730	L. mexicana = 1
OG6_101429	8	LmxM.26.2700	L. mexicana = 1
OG6_101438	8	LmxM.07.0190	L. mexicana = 1
OG6_101440	8	LmxM.20.0810	L. mexicana = 1
OG6_101449	8	LmxM.23.0340	L. mexicana = 1
OG6_101477	8	LmxM.13.1090	L. mexicana = 1
OG6_101480	8	LmjF.10.0210;LmxM.10.0210	L. major = 1;L. mexicana = 1
OG6_101495	8	LmxM.28.0380	L. mexicana = 1
OG6_101526	8	LmjF.10.0850	L. major = 1
OG6_101534	8	LmxM.08_29.2310	L. mexicana = 1
OG6_101546	8	LmxM.05.1140	L. mexicana = 1
OG6_101575	8	LmxM.15.1380	L. mexicana = 1
OG6_101600	8	LmxM.33.4310	L. mexicana = 1
OG6_101622	8	LmxM.05.1040	L. mexicana = 1
OG6_101631	8	LmxM.06.0140	L. mexicana = 1
OG6_101632	8	LmxM.27.0040	L. mexicana = 1
OG6_101635	8	LmxM.33.2610	L. mexicana = 1
OG6_101642	8	LmjF.34.0490;LmxM.33.0490	L. major = 1;L. mexicana = 1
OG6_101659	8	LmjF.05.0350;LmxM.05.0350	L. major = 1;L. mexicana = 1
OG6_101661	8	LmxM.22.1360	L. mexicana = 1
OG6_101670	8	LmxM.36.1340	L. mexicana = 1
OG6_101675	8	LmxM.12.0060	L. mexicana = 1
OG6_101718	8	LmxM.33.4340	L. mexicana = 1
OG6_101719	8	LmxM.07.0600	L. mexicana = 1
OG6_101723	8	LmxM.21.1430	L. mexicana = 1
OG6_101728	8	LmxM.13.0670	L. mexicana = 1
OG6_101749	8	LmxM.34.1540	L. mexicana = 1
OG6_101761	8	LmxM.25.1420	L. mexicana = 1
OG6_101762	8	LmxM.29.3190	L. mexicana = 1
OG6_101763	8	LmxM.34.0070	L. mexicana = 1
OG6_101776	8	LmxM.19.1120	L. mexicana = 1
OG6_101792	8	LmxM.33.3500	L. mexicana = 1
OG6_101797	8	LmxM.16.0530	L. mexicana = 1
OG6_101799	8	LmxM.08_29.0120	L. mexicana = 1
OG6_101800	8	LmxM.21.1340	L. mexicana = 1
OG6_101804	8	LmxM.36.6750	L. mexicana = 1
OG6_101839	8	LmxM.29.0180	L. mexicana = 1
OG6_101861	8	LmjF.29.0920;LmxM.08_29.0920	L. major = 1;L. mexicana = 1
OG6_101887	8	LmxM.34.0370	L. mexicana = 1
OG6_101892	8	LmxM.30.0140	L. mexicana = 1
OG6_101895	8	LmxM.19.0160	L. mexicana = 1
OG6_101896	8	LmxM.02.0370	L. mexicana = 1
OG6_101914	8	LmjF.07.1050	L. major = 1
OG6_101915	8	LmxM.22.0620	L. mexicana = 1
OG6_101926	8	LmxM.16.1610	L. mexicana = 1
OG6_101937	8	LmxM.33.2580	L. mexicana = 1
OG6_101941	8	LmxM.31.0050	L. mexicana = 1
OG6_101949	8	LmjF.34.0070;LmxM.33.0070	L. major = 1;L. mexicana = 1
OG6_101965	8	LmxM.12.0210	L. mexicana = 1
OG6_101968	8	LmxM.14.0310	L. mexicana = 1
OG6_101969	8	LmxM.21.1700	L. mexicana = 1
OG6_101970	8	LmxM.28.0110	L. mexicana = 1
OG6_101992	8	LmxM.18.0560	L. mexicana = 1
OG6_102003	8	LmxM.34.0330	L. mexicana = 1
OG6_102007	8	LmjF.14.0450;LmxM.14.0450	L. major = 1;L. mexicana = 1
OG6_102011	8	LmxM.27.0190	L. mexicana = 1
OG6_102012	8	LmjF.08.1110;LmxM.08.1110	L. major = 1;L. mexicana = 1
OG6_102014	8	LmxM.21.0760	L. mexicana = 1
OG6_102022	8	LmxM.05.0140	L. mexicana = 1
OG6_102032	8	LmxM.07.0060	L. mexicana = 1
OG6_102047	8	LmxM.08_29.2360	L. mexicana = 1
OG6_102049	8	LmxM.30.1220	L. mexicana = 1
OG6_102054	8	LmxM.31.0390	L. mexicana = 1
OG6_102064	8	LmxM.06.1070	L. mexicana = 1
OG6_102079	8	LmxM.31.2820	L. mexicana = 1
OG6_102105	8	LmxM.27.0930	L. mexicana = 1
OG6_102127	8	LmxM.25.1770	L. mexicana = 1
OG6_102143	8	LmxM.36.1600	L. mexicana = 1
OG6_102164	8	LmxM.31.1200	L. mexicana = 1
OG6_102170	8	LmxM.34.2730	L. mexicana = 1
OG6_102185	8	LmxM.29.1250	L. mexicana = 1
OG6_102224	8	LmxM.32.1350	L. mexicana = 1
OG6_102231	8	LmjF.34.3380;LmxM.33.3380	L. major = 1;L. mexicana = 1
OG6_102239	8	LmxM.19.0190	L. mexicana = 1
OG6_102240	8	LmxM.34.4850	L. mexicana = 1
OG6_102257	8	LmxM.36.6540	L. mexicana = 1
OG6_102266	8	LmxM.30.2600	L. mexicana = 1
OG6_102271	8	LmxM.33.3980	L. mexicana = 1
OG6_102275	8	LmxM.03.0200	L. mexicana = 1
OG6_102276	8	LmxM.18.0990	L. mexicana = 1
OG6_102295	8	LmxM.34.2350	L. mexicana = 1
OG6_102309	8	LmjF.29.0020;LmxM.08_29.0020	L. major = 1;L. mexicana = 1
OG6_102313	8	LmxM.27.0210	L. mexicana = 1
OG6_102323	8	LmxM.32.3190	L. mexicana = 1
OG6_102530	8	LmxM.20.1640	L. mexicana = 1
OG6_102549	8	LmxM.17.1400	L. mexicana = 1
OG6_102553	8	LmxM.33.1520	L. mexicana = 1
OG6_102594	8	LmxM.21.0540	L. mexicana = 1
OG6_102652	8	LmjF.30.2740;LmxM.29.2740	L. major = 1;L. mexicana = 1
OG6_102661	8	LmjF.18.0210;LmxM.18.0210	L. major = 1;L. mexicana = 1
OG6_102724	8	LmxM.34.1760	L. mexicana = 1
OG6_102753	8	LmxM.24.0420	L. mexicana = 1
OG6_102881	8	LmxM.25.0540	L. mexicana = 1
OG6_102935	8	LmxM.24.2030	L. mexicana = 1
OG6_103175	8	LmxM.16.0540	L. mexicana = 1
OG6_103249	8	LmxM.17.0070	L. mexicana = 1
OG6_103262	8	LmxM.22.0260	L. mexicana = 1
OG6_103310	8	LmjF.30.0120	L. major = 1
OG6_103348	8	LmjF.33.2390;LmxM.32.2390	L. major = 1;L. mexicana = 1
OG6_103379	8	LmxM.29.3310	L. mexicana = 1
OG6_103495	8	LmxM.34.2200	L. mexicana = 1
OG6_103602	8	LmxM.17.0735	L. mexicana = 1
OG6_103625	8	LmjF.35.2740	L. major = 1
OG6_103695	8	LmxM.27.2000	L. mexicana = 1
OG6_103831	8	LmjF.35.4770;LmxM.34.4770	L. major = 1;L. mexicana = 1
OG6_104087	8	LmxM.31.1060	L. mexicana = 1
OG6_104312	8	LmjF.19.0260;LmxM.19.0260	L. major = 1;L. mexicana = 1
OG6_104759	8	LmxM.36.5910	L. mexicana = 1
OG6_104991	8	LmxM.08_29.0320	L. mexicana = 1
OG6_104993	8	LmxM.08.1225	L. mexicana = 1
OG6_105018	8	LmxM.25.2340	L. mexicana = 1
OG6_105073	8	LmxM.29.0970	L. mexicana = 1
OG6_106160	8	LmxM.15.1010	L. mexicana = 1
OG6_106167	8	LmxM.08_29.2140	L. mexicana = 1
OG6_106348	8	LmxM.15.0090	L. mexicana = 1
OG6_106381	8	LmjF.14.0970	L. major = 1
OG6_107300	8	LmxM.06.0250	L. mexicana = 1
OG6_107301	8	LmxM.08.0410	L. mexicana = 1
OG6_107645	8	LmxM.13.0450	L. mexicana = 1
OG6_107817	8	LmxM.15.0040	L. mexicana = 1
OG6_108485	8	LmxM.32.1590	L. mexicana = 1
OG6_109072	8	LmxM.29.3430	L. mexicana = 1
OG6_109186	8	LmxM.23.0200	L. mexicana = 1
OG6_110235	8	LmjF.02.0670;LmxM.02.0670	L. major = 1;L. mexicana = 1
OG6_110737	8	LmxM.28.2510	L. mexicana = 1
OG6_111169	8	LmxM.27.1870	L. mexicana = 1
OG6_111216	8	LmxM.27.1090	L. mexicana = 1
OG6_112102	8	LmxM.31.3010	L. mexicana = 1
OG6_112253	8	LmxM.29.2580	L. mexicana = 1
OG6_112279	8	LmxM.26.2000	L. mexicana = 1
OG6_113255	8	LmxM.24.1770	L. mexicana = 1
OG6_115833	8	LmjF.29.1240;LmxM.08_29.1240	L. major = 1;L. mexicana = 1
OG6_119433	8	LmxM.33.2820	L. mexicana = 1
OG6_122485	8	LmxM.29.0380	L. mexicana = 1
OG6_124264	8	LmxM.08_29.1310	L. mexicana = 1
OG6_124605	8	LmxM.31.2260	L. mexicana = 1
OG6_130239	8	LmjF.06.0030;LmxM.06.0030	L. major = 1;L. mexicana = 1
OG6_130711	8	LmxM.31.2640	L. mexicana = 1
OG6_130836	8	LmxM.05.0380	L. mexicana = 1
OG6_131021	8	LmxM.21.0550	L. mexicana = 1
OG6_132495	8	LmjF.29.2570;LmxM.08_29.2570	L. major = 1;L. mexicana = 1
OG6_132802	8	LmxM.34.0750	L. mexicana = 1
OG6_133291	8	LmxM.19.0710	L. mexicana = 1
OG6_134876	8	LmxM.07.0990	L. mexicana = 1
OG6_134896	8	LmjF.25.2410;LmxM.25.2410	L. major = 1;L. mexicana = 1
OG6_136506	8	LmjF.28.1990;LmxM.28.1990	L. major = 1;L. mexicana = 1
OG6_137430	8	LmxM.36.5180	L. mexicana = 1
OG6_137602	8	LmxM.34.1380	L. mexicana = 1
OG6_138193	8	LmxM.08_29.0780	L. mexicana = 1
OG6_138526	8	LmxM.25.0670	L. mexicana = 1
OG6_138805	8	LmxM.20.1290	L. mexicana = 1
OG6_139053	8	LmjF.35.1050	L. major = 1
OG6_139114	8	LmxM.21.0180	L. mexicana = 1
OG6_139371	8	LmxM.22.0730	L. mexicana = 1
OG6_139387	8	LmxM.29.3680	L. mexicana = 1
OG6_139723	8	LINF_350042600;LmxM.34.3720	L. infantum = 1;L. mexicana = 1
OG6_139754	8	LmjF.02.0460;LmxM.02.0460	L. major = 1;L. mexicana = 1
OG6_139852	8	LmxM.19.0150	L. mexicana = 1
OG6_139859	8	LmxM.27.1220	L. mexicana = 1
OG6_139884	8	LmxM.32.1035	L. mexicana = 1
OG6_139901	8	LmxM.07.0870	L. mexicana = 1
OG6_141852	8	LmxM.27.2100	L. mexicana = 1
OG6_142252	8	LmjF.16.0950;LmxM.16.0950	L. major = 1;L. mexicana = 1
OG6_142533	8	LmjF.35.2980;LmxM.34.2980	L. major = 1;L. mexicana = 1
OG6_142542	8	LmxM.25.0750	L. mexicana = 1
OG6_142606	8	LmxM.36.6760	L. mexicana = 1
OG6_142694	8	LmxM.28.2260	L. mexicana = 1
OG6_142869	8	LmxM.21.1710	L. mexicana = 1
OG6_143001	8	LmjF.04.0050;LmxM.04.0050	L. major = 1;L. mexicana = 1
OG6_143545	8	LmxM.19.0630	L. mexicana = 1
OG6_143695	8	LmxM.18.0220	L. mexicana = 1
OG6_144143	8	LmxM.29.3150	L. mexicana = 1
OG6_144404	8	LmxM.20.1440	L. mexicana = 1
OG6_144446	8	LmxM.29.1110	L. mexicana = 1
OG6_145520	8	LmjF.11.0070;LmxM.11.0070	L. major = 1;L. mexicana = 1
OG6_145625	8	LmjF.34.2130	L. major = 1
OG6_145643	8	LmxM.04.1050	L. mexicana = 1
OG6_145874	8	LmxM.09.1050	L. mexicana = 1
OG6_146480	8	LmxM.34.4860	L. mexicana = 1
OG6_146483	8	LmjF.35.4940;LmxM.34.4940	L. major = 1;L. mexicana = 1
OG6_146603	8	LmxM.12.0670	L. mexicana = 1
OG6_146616	8	LmxM.18.0280	L. mexicana = 1
OG6_146637	8	LmxM.27.1110	L. mexicana = 1
OG6_146753	8	LmxM.34.2090	L. mexicana = 1
OG6_146785	8	LmxM.33.0910	L. mexicana = 1
OG6_146808	8	LmxM.19.1160	L. mexicana = 1
OG6_146892	8	LmxM.31.3610	L. mexicana = 1
OG6_146910	8	LmxM.36.5150	L. mexicana = 1
OG6_146911	8	LmxM.36.5130	L. mexicana = 1
OG6_146913	8	LmxM.36.5100	L. mexicana = 1
OG6_146937	8	LmxM.13.0870	L. mexicana = 1
OG6_146964	8	LmxM.32.2800	L. mexicana = 1
OG6_146986	8	LmxM.22.0300	L. mexicana = 1
OG6_146992	8	LmxM.26.1100	L. mexicana = 1
OG6_147001	8	LmxM.09.1120	L. mexicana = 1
OG6_147045	8	LmxM.09.0100	L. mexicana = 1
OG6_147065	8	LmxM.09.1010	L. mexicana = 1
OG6_147078	8	LmxM.27.0650	L. mexicana = 1
OG6_147132	8	LmxM.01.0460	L. mexicana = 1
OG6_147143	8	LmxM.26.1710	L. mexicana = 1
OG6_147149	8	LmxM.25.1620	L. mexicana = 1
OG6_147153	8	LmxM.36.4040	L. mexicana = 1
OG6_147165	8	LmxM.32.2440	L. mexicana = 1
OG6_147227	8	LmxM.11.1030	L. mexicana = 1
OG6_147228	8	LmxM.08.1100	L. mexicana = 1
OG6_147258	8	LmxM.25.1130	L. mexicana = 1
OG6_147260	8	LmxM.25.0590	L. mexicana = 1
OG6_147287	8	LmxM.23.0560	L. mexicana = 1
OG6_147290	8	LmxM.36.5920	L. mexicana = 1
OG6_147323	8	LmxM.03.0960	L. mexicana = 1
OG6_147376	8	LmjF.15.0770	L. major = 1
OG6_147387	8	LmxM.04.0240	L. mexicana = 1
OG6_147390	8	LmxM.23.0760	L. mexicana = 1
OG6_147424	8	LmxM.08_29.0870	L. mexicana = 1
OG6_147441	8	LmjF.30.1040;LmxM.29.1040	L. major = 1;L. mexicana = 1
OG6_147455	8	LmjF.10.0200	L. major = 1
OG6_147505	8	LmxM.30.0050	L. mexicana = 1
OG6_147519	8	LmxM.23.0080	L. mexicana = 1
OG6_147538	8	LmxM.36.4460	L. mexicana = 1
OG6_147540	8	LmxM.16.0520	L. mexicana = 1
OG6_147541	8	LmxM.21.1555	L. mexicana = 1
OG6_148236	8	LmxM.12.1120	L. mexicana = 1
OG6_148258	8	LmxM.26.1960	L. mexicana = 1
OG6_148273	8	LmxM.25.0715	L. mexicana = 1
OG6_148281	8	LmxM.22.1460	L. mexicana = 1
OG6_155541	8	LmxM.21.0340	L. mexicana = 1
OG6_156148	8	LmxM.34.4380	L. mexicana = 1
OG6_156823	8	LmxM.36.0970	L. mexicana = 1
OG6_158045	8	LmxM.14.1440	L. mexicana = 1
OG6_158072	8	LmjF.23.0640;LmxM.23.0640	L. major = 1;L. mexicana = 1
OG6_158094	8	LmxM.06.1100	L. mexicana = 1
OG6_158223	8	LmxM.34.0140	L. mexicana = 1
OG6_158319	8	LmxM.36.5850	L. mexicana = 1
OG6_158385	8	LmxM.34.3110	L. mexicana = 1
OG6_171513	8	LmjF.22.0180;LmxM.22.0180	L. major = 1;L. mexicana = 1
OG6_173726	8	LmxM.08.0320	L. mexicana = 1
OG6_173740	8	LmxM.24.0150	L. mexicana = 1
OG6_177213	8	LmxM.13.0730	L. mexicana = 1
OG6_199709	8	LmxM.10.1250	L. mexicana = 1
OG6_199777	8	LmjF.07.1000;LmxM.07.1000	L. major = 1;L. mexicana = 1
OG6_199823	8	LmxM.14.0660	L. mexicana = 1
OG6_199858	8	LmxM.21.0825	L. mexicana = 1
OG6_199910	8	LmxM.02.0450	L. mexicana = 1
OG6_199988	8	LmxM.31.0840	L. mexicana = 1
OG6_200022	8	LmjF.08.0860	L. major = 1
OG6_200095	8	LmxM.25.1060	L. mexicana = 1
OG6_200108	8	LmxM.13.0880	L. mexicana = 1
OG6_200255	8	LmjF.30.2330;LmxM.29.2330	L. major = 1;L. mexicana = 1
OG6_200492	8	LmjF.28.2210	L. major = 1
OG6_478717	8	LmxM.29.0090	L. mexicana = 1
OG6_479023	8	LmxM.32.1370	L. mexicana = 1
OG6_479089	8	LINF_060012200	L. infantum = 1
OG6_100109	9	LmxM.18.0450	L. mexicana = 1
OG6_100147	9	LmxM.33.1040	L. mexicana = 1
OG6_100179	9	LmxM.13.1060	L. mexicana = 1
OG6_100212	9	LmxM.36.0180	L. mexicana = 1
OG6_100255	9	LmxM.32.1330	L. mexicana = 1
OG6_100268	9	LmxM.10.0780	L. mexicana = 1
OG6_100275	9	LmxM.11.0100	L. mexicana = 1
OG6_100292	9	LmxM.29.3130	L. mexicana = 1
OG6_100294	9	LmxM.34.1410	L. mexicana = 1
OG6_100319	9	LmxM.08_29.2510	L. mexicana = 1
OG6_100332	9	LINF_120007600;LmxM.12.0250	L. infantum = 1;L. mexicana = 1
OG6_100350	9	LmxM.27.1310	L. mexicana = 1
OG6_100351	9	LmxM.29.0630	L. mexicana = 1
OG6_100382	9	LmxM.13.1680	L. mexicana = 1
OG6_100396	9	LmjF.35.1010	L. major = 1
OG6_100435	9	LmxM.16.0590	L. mexicana = 1
OG6_100448	9	LmxM.28.0890	L. mexicana = 1
OG6_100478	9	LmxM.36.6940	L. mexicana = 1
OG6_100500	9	LmxM.08_29.0510	L. mexicana = 1
OG6_100506	9	LmxM.32.2300	L. mexicana = 1
OG6_100517	9	LmxM.26.2280	L. mexicana = 1
OG6_100519	9	LmxM.16.0550	L. mexicana = 1
OG6_100527	9	LmjF.36.1260	L. major = 1
OG6_100535	9	LmxM.31.1960	L. mexicana = 1
OG6_100582	9	LmjF.10.0910	L. major = 1
OG6_100626	9	LmxM.07.0270	L. mexicana = 1
OG6_100629	9	LmxM.03.0030	L. mexicana = 1
OG6_100634	9	LmxM.04.0580	L. mexicana = 1
OG6_100668	9	LmxM.06.0370	L. mexicana = 1
OG6_100669	9	LmxM.31.0870	L. mexicana = 1
OG6_100692	9	LmxM.05.0970	L. mexicana = 1
OG6_100696	9	LmxM.24.1840	L. mexicana = 1
OG6_100715	9	LmxM.36.3910	L. mexicana = 1
OG6_100738	9	LmxM.16.0140	L. mexicana = 1
OG6_100811	9	LmxM.36.5620	L. mexicana = 1
OG6_100850	9	LmxM.06.1180	L. mexicana = 1
OG6_100862	9	LmxM.22.0110	L. mexicana = 1
OG6_100921	9	LmxM.28.1280	L. mexicana = 1
OG6_100928	9	LmjF.35.1230	L. major = 1
OG6_100932	9	LmxM.34.0240	L. mexicana = 1
OG6_100945	9	LmxM.31.0890	L. mexicana = 1
OG6_100976	9	LmxM.02.0260	L. mexicana = 1
OG6_100994	9	LmxM.27.1710	L. mexicana = 1
OG6_101014	9	LmxM.13.1100	L. mexicana = 1
OG6_101042	9	LmjF.36.1140	L. major = 1
OG6_101050	9	LmxM.09.0970	L. mexicana = 1
OG6_101067	9	LmxM.31.0630	L. mexicana = 1
OG6_101072	9	LmxM.15.1440	L. mexicana = 1
OG6_101091	9	LmxM.36.3770	L. mexicana = 1
OG6_101119	9	LmxM.21.0810	L. mexicana = 1
OG6_101121	9	LmjF.09.1070	L. major = 1
OG6_101127	9	LmxM.01.0410	L. mexicana = 1
OG6_101151	9	LINF_290013400	L. infantum = 1
OG6_101164	9	LmxM.05.0030	L. mexicana = 1
OG6_101168	9	LmxM.08_29.0060	L. mexicana = 1
OG6_101198	9	LmxM.08.0890	L. mexicana = 1
OG6_101220	9	LmxM.03.0980	L. mexicana = 1
OG6_101224	9	LmjF.14.1370;LmxM.14.1370	L. major = 1;L. mexicana = 1
OG6_101255	9	LmxM.36.0890	L. mexicana = 1
OG6_101261	9	LmxM.13.0570	L. mexicana = 1
OG6_101265	9	LmxM.08.0550	L. mexicana = 1
OG6_101294	9	LmxM.01.0770	L. mexicana = 1
OG6_101314	9	LmxM.21.0710	L. mexicana = 1
OG6_101329	9	LmxM.23.0690	L. mexicana = 1
OG6_101331	9	LmjF.29.1690	L. major = 1
OG6_101346	9	LmxM.25.1840	L. mexicana = 1
OG6_101348	9	LmxM.28.2620	L. mexicana = 1
OG6_101397	9	LmxM.31.2150	L. mexicana = 1
OG6_101404	9	LmxM.32.3210	L. mexicana = 1
OG6_101511	9	LmxM.21.0800	L. mexicana = 1
OG6_101513	9	LmxM.36.4360	L. mexicana = 1
OG6_101526	9	LmxM.10.0850	L. mexicana = 1
OG6_101532	9	LmxM.22.0670	L. mexicana = 1
OG6_101538	9	LmxM.05.0280	L. mexicana = 1
OG6_101550	9	LmxM.11.1170	L. mexicana = 1
OG6_101600	9	LINF_340050900	L. infantum = 1
OG6_101621	9	LINF_210028100;LmxM.21.1830	L. infantum = 1;L. mexicana = 1
OG6_101634	9	LmxM.36.1960	L. mexicana = 1
OG6_101675	9	LmjF.12.0060	L. major = 1
OG6_101716	9	LmxM.13.1660	L. mexicana = 1
OG6_101721	9	LmxM.27.1260	L. mexicana = 1
OG6_101729	9	LmxM.16.1180	L. mexicana = 1
OG6_101736	9	LmxM.13.1480	L. mexicana = 1
OG6_101757	9	LmxM.21.1090	L. mexicana = 1
OG6_101773	9	LmxM.16.1350	L. mexicana = 1
OG6_101774	9	LmjF.17.0280	L. major = 1
OG6_101782	9	LmxM.34.3860	L. mexicana = 1
OG6_101811	9	LmjF.35.4710	L. major = 1
OG6_101859	9	LmxM.33.0350	L. mexicana = 1
OG6_101890	9	LmxM.31.3270	L. mexicana = 1
OG6_101914	9	LmxM.07.1050	L. mexicana = 1
OG6_101915	9	LINF_220011600	L. infantum = 1
OG6_101924	9	LmxM.17.1290	L. mexicana = 1
OG6_101932	9	LmxM.36.3880	L. mexicana = 1
OG6_101934	9	LINF_040011900	L. infantum = 1
OG6_101984	9	LmxM.06.1270	L. mexicana = 1
OG6_101999	9	LmxM.36.6980	L. mexicana = 1
OG6_102011	9	LmjF.27.0190	L. major = 1
OG6_102018	9	LmjF.36.2250;LmxM.36.2250	L. major = 1;L. mexicana = 1
OG6_102060	9	LmxM.28.2310	L. mexicana = 1
OG6_102061	9	LmxM.36.0320	L. mexicana = 1
OG6_102087	9	LmxM.36.6910	L. mexicana = 1
OG6_102097	9	LmxM.31.0950	L. mexicana = 1
OG6_102110	9	LmxM.36.4450	L. mexicana = 1
OG6_102139	9	LmxM.31.3260	L. mexicana = 1
OG6_102178	9	LmxM.33.4550	L. mexicana = 1
OG6_102252	9	LmxM.29.3040	L. mexicana = 1
OG6_102266	9	LmjF.31.2600	L. major = 1
OG6_102350	9	LmxM.17.0120	L. mexicana = 1
OG6_102359	9	LmxM.36.0250	L. mexicana = 1
OG6_102500	9	LmxM.31.1730	L. mexicana = 1
OG6_102552	9	LmxM.22.0010	L. mexicana = 1
OG6_102559	9	LmxM.33.3740	L. mexicana = 1
OG6_102594	9	LmjF.21.0540	L. major = 1
OG6_102595	9	LmxM.26.1380	L. mexicana = 1
OG6_102598	9	LmxM.18.0150	L. mexicana = 1
OG6_102683	9	LmxM.30.2580	L. mexicana = 1
OG6_102685	9	LmxM.27.1640	L. mexicana = 1
OG6_102689	9	LmxM.21.0380	L. mexicana = 1
OG6_102908	9	LmxM.25.0820	L. mexicana = 1
OG6_102940	9	LmxM.19.0800	L. mexicana = 1
OG6_103049	9	LmxM.31.2180	L. mexicana = 1
OG6_103052	9	LmxM.33.2340	L. mexicana = 1
OG6_103116	9	LmxM.28.1840	L. mexicana = 1
OG6_103310	9	LmxM.29.0120	L. mexicana = 1
OG6_103369	9	LmxM.27.1250	L. mexicana = 1
OG6_103408	9	LmxM.11.1100	L. mexicana = 1
OG6_103540	9	LmxM.36.6650	L. mexicana = 1
OG6_103625	9	LmxM.34.2740	L. mexicana = 1
OG6_103889	9	LmxM.29.3080	L. mexicana = 1
OG6_104302	9	LmxM.28.1110	L. mexicana = 1
OG6_104775	9	LmxM.19.1400	L. mexicana = 1
OG6_105018	9	LmjF.25.2340	L. major = 1
OG6_106272	9	LmxM.29.0450	L. mexicana = 1
OG6_106381	9	LmxM.14.0970	L. mexicana = 1
OG6_106383	9	LmjF.35.2080;LmxM.34.2080	L. major = 1;L. mexicana = 1
OG6_107296	9	LmxM.27.0745	L. mexicana = 1
OG6_108000	9	LmxM.29.2900	L. mexicana = 1
OG6_108093	9	LmjF.35.5330;LmxM.34.5330	L. major = 1;L. mexicana = 1
OG6_108227	9	LmxM.25.2010	L. mexicana = 1
OG6_109437	9	LmxM.24.0140	L. mexicana = 1
OG6_109652	9	LmxM.10.0890	L. mexicana = 1
OG6_110710	9	LmxM.36.4230	L. mexicana = 1
OG6_111055	9	LmxM.17.0140	L. mexicana = 1
OG6_112726	9	LmxM.06.1050	L. mexicana = 1
OG6_118579	9	LmxM.23.1580	L. mexicana = 1
OG6_120858	9	LmxM.01.0480	L. mexicana = 1
OG6_121235	9	LmxM.10.1110	L. mexicana = 1
OG6_123258	9	LmxM.34.4130	L. mexicana = 1
OG6_124967	9	LmxM.29.3690	L. mexicana = 1
OG6_125593	9	LmxM.36.5845	L. mexicana = 1
OG6_126911	9	LmxM.08_29.1100	L. mexicana = 1
OG6_127612	9	LmxM.29.2370	L. mexicana = 1
OG6_128066	9	LmxM.02.0360	L. mexicana = 1
OG6_132896	9	LmxM.14.0190	L. mexicana = 1
OG6_132953	9	LmxM.07.0640	L. mexicana = 1
OG6_134811	9	LmxM.28.2500	L. mexicana = 1
OG6_134840	9	LmxM.09.0010	L. mexicana = 1
OG6_134843	9	LmxM.23.0370	L. mexicana = 1
OG6_134873	9	LmxM.31.0750	L. mexicana = 1
OG6_136931	9	LmxM.34.1830	L. mexicana = 1
OG6_138193	9	LmjF.29.0780	L. major = 1
OG6_139800	9	LmxM.25.2020	L. mexicana = 1
OG6_139830	9	LmxM.28.0930	L. mexicana = 1
OG6_139857	9	LmxM.36.1750	L. mexicana = 1
OG6_140432	9	LmxM.16.1420	L. mexicana = 1
OG6_141899	9	LmxM.30.2270	L. mexicana = 1
OG6_142094	9	LmxM.17.0010	L. mexicana = 1
OG6_142442	9	LmxM.14.0930	L. mexicana = 1
OG6_143082	9	LmjF.35.3310;LmxM.34.3310	L. major = 1;L. mexicana = 1
OG6_143364	9	LmxM.27.1680	L. mexicana = 1
[truncated: 42 more rows]
