# Supplementary material for: Quantitative proteomics of infected macrophages reveals novel Leishmania virulence factors
Source: PLoS Pathog. 2026 Feb 10;22(2):e1013934. doi: 10.1371/journal.ppat.1013934 (PMC12931781; doi:10.1371/journal.ppat.1013934)
Supplement: S8 Table — (XLSX) [file ppat.1013934.s008.xlsx]

## Sheet: SuppTable8
	Supplementary Table 8. GO BP terms overrepresented in the Leishmania cluster analysis.
		Column 1. Enrichment Cluster dentifier.
		Column 2. SOM cluster identiffier.
		Column 3. GO term identiffier.
		Column 4. GO term description.
		Columns 5. GO term gene ratio. Obtained from dividing the number of enriched IDs in a particular term with the number of enriched IDs.
		Column 6. GO term background ratio. Obtained from dividing the number of quantified IDs in a particular term with the number of quantified IDs.
		Columns 7-9. GO term statistical values.
		Column 10. Enriched IDs included in the GO term (SYMBOL IDs).
		Column 11. Number of enriched IDs included in the GO term.

## Sheet: Linfantum
Cluster	Cluster.1	ID	Description	GeneRatio	BgRatio	pvalue	p.adjust	qvalue	geneID	Count
3	3	GO:0006090	pyruvate metabolic process	5/31	12/881	2.58222e-05	0.00521609	0.00432182	LINF_110016000/LINF_140018000/LINF_240013700/LINF_250023800/LINF_360018400	5
3	3	GO:0006163	purine nucleotide metabolic process	6/31	29/881	0.00030884	0.0249817	0.0206988	LINF_140018000/LINF_240013700/LINF_240026800/LINF_250023800/LINF_350038800/LINF_360018400	6
3	3	GO:0032787	monocarboxylic acid metabolic process	5/31	21/881	0.000529274	0.0249817	0.0206988	LINF_110016000/LINF_140018000/LINF_240013700/LINF_250023800/LINF_360018400	5
3	3	GO:0006091	generation of precursor metabolites and energy	6/31	32/881	0.000546509	0.0249817	0.0206988	LINF_140018000/LINF_240013700/LINF_240026800/LINF_350038800/LINF_360018400/LINF_360037500	6
3	3	GO:0006753	nucleoside phosphate metabolic process	6/31	34/881	0.000771409	0.0249817	0.0206988	LINF_140018000/LINF_240013700/LINF_240026800/LINF_250023800/LINF_350038800/LINF_360018400	6
3	3	GO:0009117	nucleotide metabolic process	6/31	34/881	0.000771409	0.0249817	0.0206988	LINF_140018000/LINF_240013700/LINF_240026800/LINF_250023800/LINF_350038800/LINF_360018400	6
3	3	GO:0005777	peroxisome	6/31	37/881	0.00123672	0.0249817	0.0206988	LINF_110016000/LINF_240013700/LINF_240026800/LINF_250024400/LINF_350042400/LINF_360018400	6
3	3	GO:0020015	glycosome	6/31	37/881	0.00123672	0.0249817	0.0206988	LINF_110016000/LINF_240013700/LINF_240026800/LINF_250024400/LINF_350042400/LINF_360018400	6
3	3	GO:0042579	microbody	6/31	37/881	0.00123672	0.0249817	0.0206988	LINF_110016000/LINF_240013700/LINF_240026800/LINF_250024400/LINF_350042400/LINF_360018400	6
3	3	GO:0072521	purine-containing compound metabolic process	6/31	37/881	0.00123672	0.0249817	0.0206988	LINF_140018000/LINF_240013700/LINF_240026800/LINF_250023800/LINF_350038800/LINF_360018400	6
3	3	GO:0044281	small molecule metabolic process	11/31	124/881	0.00194463	0.0357106	0.0295882	LINF_110016000/LINF_140018000/LINF_240013700/LINF_240026800/LINF_240027300/LINF_250017300/LINF_250023800/LINF_250024400/LINF_280037300/LINF_350038800/LINF_360018400	11
3	3	GO:0019637	organophosphate metabolic process	6/31	44/881	0.00314911	0.0385762	0.0319626	LINF_140018000/LINF_240013700/LINF_240026800/LINF_250023800/LINF_350038800/LINF_360018400	6
3	3	GO:0006096	glycolytic process	3/31	10/881	0.0040104	0.0385762	0.0319626	LINF_140018000/LINF_240013700/LINF_360018400	3
3	3	GO:0006165	nucleoside diphosphate phosphorylation	3/31	10/881	0.0040104	0.0385762	0.0319626	LINF_140018000/LINF_240013700/LINF_360018400	3
3	3	GO:0006757	ATP generation from ADP	3/31	10/881	0.0040104	0.0385762	0.0319626	LINF_140018000/LINF_240013700/LINF_360018400	3
3	3	GO:0009132	nucleoside diphosphate metabolic process	3/31	10/881	0.0040104	0.0385762	0.0319626	LINF_140018000/LINF_240013700/LINF_360018400	3
3	3	GO:0009135	purine nucleoside diphosphate metabolic process	3/31	10/881	0.0040104	0.0385762	0.0319626	LINF_140018000/LINF_240013700/LINF_360018400	3
3	3	GO:0009179	purine ribonucleoside diphosphate metabolic process	3/31	10/881	0.0040104	0.0385762	0.0319626	LINF_140018000/LINF_240013700/LINF_360018400	3
3	3	GO:0009185	ribonucleoside diphosphate metabolic process	3/31	10/881	0.0040104	0.0385762	0.0319626	LINF_140018000/LINF_240013700/LINF_360018400	3
3	3	GO:0046031	ADP metabolic process	3/31	10/881	0.0040104	0.0385762	0.0319626	LINF_140018000/LINF_240013700/LINF_360018400	3
3	3	GO:0046939	nucleotide phosphorylation	3/31	10/881	0.0040104	0.0385762	0.0319626	LINF_140018000/LINF_240013700/LINF_360018400	3
3	3	GO:0009150	purine ribonucleotide metabolic process	4/31	21/881	0.00494623	0.0416598	0.0345175	LINF_140018000/LINF_240013700/LINF_250023800/LINF_360018400	4
3	3	GO:0055086	nucleobase-containing small molecule metabolic process	6/31	48/881	0.00494968	0.0416598	0.0345175	LINF_140018000/LINF_240013700/LINF_240026800/LINF_250023800/LINF_350038800/LINF_360018400	6
3	3	GO:1901135	carbohydrate derivative metabolic process	6/31	48/881	0.00494968	0.0416598	0.0345175	LINF_140018000/LINF_240013700/LINF_240026800/LINF_250023800/LINF_350038800/LINF_360018400	6
3	3	GO:0016052	carbohydrate catabolic process	3/31	11/881	0.00538312	0.0434956	0.0360386	LINF_140018000/LINF_240013700/LINF_360018400	3
3	3	GO:0009259	ribonucleotide metabolic process	4/31	22/881	0.00589696	0.044118	0.0365542	LINF_140018000/LINF_240013700/LINF_250023800/LINF_360018400	4
3	3	GO:0019693	ribose phosphate metabolic process	4/31	22/881	0.00589696	0.044118	0.0365542	LINF_140018000/LINF_240013700/LINF_250023800/LINF_360018400	4

## Sheet: Lmajor
Cluster	Cluster.1	ID	Description	GeneRatio	BgRatio	pvalue	p.adjust	qvalue	geneID	Count
3	3	GO:0044281	small molecule metabolic process	33/155	146/1218	0.000279629	0.0194056	0.0158229	LmjF.03.0200/LmjF.04.0460/LmjF.04.0960/LmjF.11.0100/LmjF.12.0250/LmjF.12.0530/LmjF.13.1190/LmjF.14.0660/LmjF.14.1160/LmjF.15.1010/LmjF.18.0020/LmjF.19.0710/LmjF.21.0810/LmjF.21.1430/LmjF.22.1360/LmjF.24.2060/LmjF.24.2110/LmjF.26.0830/LmjF.27.1310/LmjF.28.2430/LmjF.29.2510/LmjF.30.1250/LmjF.30.2350/LmjF.30.3240/LmjF.31.0010/LmjF.32.0870/LmjF.32.2950/LmjF.34.2340/LmjF.34.3670/LmjF.35.1410/LmjF.36.3…	33
3	3	GO:0043603	amide metabolic process	21/155	77/1218	0.000296148	0.0194056	0.0158229	LmjF.03.0200/LmjF.03.0980/LmjF.10.1110/LmjF.11.0100/LmjF.12.0250/LmjF.13.0570/LmjF.15.1010/LmjF.16.0140/LmjF.18.0020/LmjF.21.0810/LmjF.27.1310/LmjF.28.2310/LmjF.30.3240/LmjF.32.0870/LmjF.34.2340/LmjF.35.1410/LmjF.36.3750/LmjF.36.3840/LmjF.36.3880/LmjF.36.6060/LmjF.36.6980	21
3	3	GO:0009144	purine nucleoside triphosphate metabolic process	8/155	17/1218	0.000511068	0.0194056	0.0158229	LmjF.12.0530/LmjF.14.1160/LmjF.28.2430/LmjF.29.2510/LmjF.32.2950/LmjF.34.3670/LmjF.36.6650/LmjF.36.6760	8
3	3	GO:0009205	purine ribonucleoside triphosphate metabolic process	8/155	17/1218	0.000511068	0.0194056	0.0158229	LmjF.12.0530/LmjF.14.1160/LmjF.28.2430/LmjF.29.2510/LmjF.32.2950/LmjF.34.3670/LmjF.36.6650/LmjF.36.6760	8
3	3	GO:0004812	aminoacyl-tRNA ligase activity	9/155	21/1218	0.00052834	0.0194056	0.0158229	LmjF.11.0100/LmjF.12.0250/LmjF.21.0810/LmjF.27.1310/LmjF.30.3240/LmjF.32.0870/LmjF.34.2340/LmjF.35.1410/LmjF.36.3840	9
3	3	GO:0006399	tRNA metabolic process	9/155	21/1218	0.00052834	0.0194056	0.0158229	LmjF.11.0100/LmjF.12.0250/LmjF.21.0810/LmjF.27.1310/LmjF.30.3240/LmjF.32.0870/LmjF.34.2340/LmjF.35.1410/LmjF.36.3840	9
3	3	GO:0006418	tRNA aminoacylation for protein translation	9/155	21/1218	0.00052834	0.0194056	0.0158229	LmjF.11.0100/LmjF.12.0250/LmjF.21.0810/LmjF.27.1310/LmjF.30.3240/LmjF.32.0870/LmjF.34.2340/LmjF.35.1410/LmjF.36.3840	9
3	3	GO:0016875	ligase activity, forming carbon-oxygen bonds	9/155	21/1218	0.00052834	0.0194056	0.0158229	LmjF.11.0100/LmjF.12.0250/LmjF.21.0810/LmjF.27.1310/LmjF.30.3240/LmjF.32.0870/LmjF.34.2340/LmjF.35.1410/LmjF.36.3840	9
3	3	GO:0043038	amino acid activation	9/155	21/1218	0.00052834	0.0194056	0.0158229	LmjF.11.0100/LmjF.12.0250/LmjF.21.0810/LmjF.27.1310/LmjF.30.3240/LmjF.32.0870/LmjF.34.2340/LmjF.35.1410/LmjF.36.3840	9
3	3	GO:0043039	tRNA aminoacylation	9/155	21/1218	0.00052834	0.0194056	0.0158229	LmjF.11.0100/LmjF.12.0250/LmjF.21.0810/LmjF.27.1310/LmjF.30.3240/LmjF.32.0870/LmjF.34.2340/LmjF.35.1410/LmjF.36.3840	9
3	3	GO:0006412	translation	18/155	64/1218	0.000553009	0.0194056	0.0158229	LmjF.03.0980/LmjF.10.1110/LmjF.11.0100/LmjF.12.0250/LmjF.13.0570/LmjF.16.0140/LmjF.21.0810/LmjF.27.1310/LmjF.28.2310/LmjF.30.3240/LmjF.32.0870/LmjF.34.2340/LmjF.35.1410/LmjF.36.3750/LmjF.36.3840/LmjF.36.3880/LmjF.36.6060/LmjF.36.6980	18
3	3	GO:0140101	catalytic activity, acting on a tRNA	9/155	22/1218	0.000797691	0.0207005	0.0168788	LmjF.11.0100/LmjF.12.0250/LmjF.21.0810/LmjF.27.1310/LmjF.30.3240/LmjF.32.0870/LmjF.34.2340/LmjF.35.1410/LmjF.36.3840	9
3	3	GO:0009141	nucleoside triphosphate metabolic process	8/155	18/1218	0.000821408	0.0207005	0.0168788	LmjF.12.0530/LmjF.14.1160/LmjF.28.2430/LmjF.29.2510/LmjF.32.2950/LmjF.34.3670/LmjF.36.6650/LmjF.36.6760	8
3	3	GO:0009199	ribonucleoside triphosphate metabolic process	8/155	18/1218	0.000821408	0.0207005	0.0168788	LmjF.12.0530/LmjF.14.1160/LmjF.28.2430/LmjF.29.2510/LmjF.32.2950/LmjF.34.3670/LmjF.36.6650/LmjF.36.6760	8
3	3	GO:0043043	peptide biosynthetic process	18/155	66/1218	0.000833423	0.0207005	0.0168788	LmjF.03.0980/LmjF.10.1110/LmjF.11.0100/LmjF.12.0250/LmjF.13.0570/LmjF.16.0140/LmjF.21.0810/LmjF.27.1310/LmjF.28.2310/LmjF.30.3240/LmjF.32.0870/LmjF.34.2340/LmjF.35.1410/LmjF.36.3750/LmjF.36.3840/LmjF.36.3880/LmjF.36.6060/LmjF.36.6980	18
3	3	GO:1901564	organonitrogen compound metabolic process	53/155	287/1218	0.000858053	0.0207005	0.0168788	LmjF.03.0200/LmjF.03.0980/LmjF.04.0460/LmjF.05.0960/LmjF.06.0120/LmjF.10.1110/LmjF.11.0100/LmjF.12.0030/LmjF.12.0250/LmjF.12.0530/LmjF.13.0570/LmjF.13.1190/LmjF.14.0310/LmjF.14.1160/LmjF.15.1010/LmjF.16.0140/LmjF.18.0020/LmjF.19.0150/LmjF.19.1120/LmjF.21.0760/LmjF.21.0810/LmjF.21.1430/LmjF.21.1830/LmjF.22.0620/LmjF.24.2060/LmjF.26.0830/LmjF.27.1310/LmjF.28.2310/LmjF.28.2430/LmjF.29.0120/LmjF.29.0…	53
3	3	GO:0006163	purine nucleotide metabolic process	12/155	36/1218	0.000956205	0.0210152	0.0171354	LmjF.04.0460/LmjF.12.0530/LmjF.13.1190/LmjF.14.1160/LmjF.18.0020/LmjF.24.2060/LmjF.28.2430/LmjF.29.2510/LmjF.32.2950/LmjF.34.3670/LmjF.36.6650/LmjF.36.6760	12
3	3	GO:0009150	purine ribonucleotide metabolic process	10/155	27/1218	0.00102335	0.0210152	0.0171354	LmjF.04.0460/LmjF.12.0530/LmjF.14.1160/LmjF.18.0020/LmjF.28.2430/LmjF.29.2510/LmjF.32.2950/LmjF.34.3670/LmjF.36.6650/LmjF.36.6760	10
3	3	GO:0005852	eukaryotic translation initiation factor 3 complex	6/155	11/1218	0.00103443	0.0210152	0.0171354	LmjF.25.1610/LmjF.28.2310/LmjF.30.3040/LmjF.34.2700/LmjF.36.3880/LmjF.36.6980	6
3	3	GO:0006518	peptide metabolic process	18/155	68/1218	0.00122821	0.0210744	0.0171836	LmjF.03.0980/LmjF.10.1110/LmjF.11.0100/LmjF.12.0250/LmjF.13.0570/LmjF.16.0140/LmjF.21.0810/LmjF.27.1310/LmjF.28.2310/LmjF.30.3240/LmjF.32.0870/LmjF.34.2340/LmjF.35.1410/LmjF.36.3750/LmjF.36.3840/LmjF.36.3880/LmjF.36.6060/LmjF.36.6980	18
3	3	GO:0046034	ATP metabolic process	7/155	15/1218	0.00125335	0.0210744	0.0171836	LmjF.12.0530/LmjF.14.1160/LmjF.28.2430/LmjF.29.2510/LmjF.34.3670/LmjF.36.6650/LmjF.36.6760	7
3	3	GO:0019752	carboxylic acid metabolic process	21/155	85/1218	0.00127166	0.0210744	0.0171836	LmjF.03.0200/LmjF.11.0100/LmjF.12.0250/LmjF.12.0530/LmjF.14.0660/LmjF.14.1160/LmjF.15.1010/LmjF.19.0710/LmjF.21.0810/LmjF.21.1430/LmjF.26.0830/LmjF.27.1310/LmjF.29.2510/LmjF.30.2350/LmjF.30.3240/LmjF.31.0010/LmjF.32.0870/LmjF.34.2340/LmjF.35.1410/LmjF.36.3840/LmjF.36.6650	21
3	3	GO:0016874	ligase activity	13/155	42/1218	0.00129084	0.0210744	0.0171836	LmjF.11.0100/LmjF.12.0250/LmjF.13.1190/LmjF.21.0810/LmjF.26.0830/LmjF.27.1310/LmjF.30.3240/LmjF.31.1070/LmjF.32.0870/LmjF.34.2340/LmjF.35.1410/LmjF.36.3840/LmjF.36.6760	13
3	3	GO:0009259	ribonucleotide metabolic process	10/155	28/1218	0.00141952	0.0210744	0.0171836	LmjF.04.0460/LmjF.12.0530/LmjF.14.1160/LmjF.18.0020/LmjF.28.2430/LmjF.29.2510/LmjF.32.2950/LmjF.34.3670/LmjF.36.6650/LmjF.36.6760	10
3	3	GO:0019693	ribose phosphate metabolic process	10/155	28/1218	0.00141952	0.0210744	0.0171836	LmjF.04.0460/LmjF.12.0530/LmjF.14.1160/LmjF.18.0020/LmjF.28.2430/LmjF.29.2510/LmjF.32.2950/LmjF.34.3670/LmjF.36.6650/LmjF.36.6760	10
3	3	GO:0034660	ncRNA metabolic process	10/155	28/1218	0.00141952	0.0210744	0.0171836	LmjF.11.0100/LmjF.12.0250/LmjF.21.0810/LmjF.21.1760/LmjF.27.1310/LmjF.30.3240/LmjF.32.0870/LmjF.34.2340/LmjF.35.1410/LmjF.36.3840	10
3	3	GO:0043436	oxoacid metabolic process	21/155	87/1218	0.00175765	0.0251279	0.0204888	LmjF.03.0200/LmjF.11.0100/LmjF.12.0250/LmjF.12.0530/LmjF.14.0660/LmjF.14.1160/LmjF.15.1010/LmjF.19.0710/LmjF.21.0810/LmjF.21.1430/LmjF.26.0830/LmjF.27.1310/LmjF.29.2510/LmjF.30.2350/LmjF.30.3240/LmjF.31.0010/LmjF.32.0870/LmjF.34.2340/LmjF.35.1410/LmjF.36.3840/LmjF.36.6650	21
3	3	GO:0006082	organic acid metabolic process	21/155	88/1218	0.00205506	0.0281362	0.0229417	LmjF.03.0200/LmjF.11.0100/LmjF.12.0250/LmjF.12.0530/LmjF.14.0660/LmjF.14.1160/LmjF.15.1010/LmjF.19.0710/LmjF.21.0810/LmjF.21.1430/LmjF.26.0830/LmjF.27.1310/LmjF.29.2510/LmjF.30.2350/LmjF.30.3240/LmjF.31.0010/LmjF.32.0870/LmjF.34.2340/LmjF.35.1410/LmjF.36.3840/LmjF.36.6650	21
3	3	GO:0043604	amide biosynthetic process	18/155	71/1218	0.00211386	0.0281362	0.0229417	LmjF.03.0980/LmjF.10.1110/LmjF.11.0100/LmjF.12.0250/LmjF.13.0570/LmjF.16.0140/LmjF.21.0810/LmjF.27.1310/LmjF.28.2310/LmjF.30.3240/LmjF.32.0870/LmjF.34.2340/LmjF.35.1410/LmjF.36.3750/LmjF.36.3840/LmjF.36.3880/LmjF.36.6060/LmjF.36.6980	18
3	3	GO:0019637	organophosphate metabolic process	14/155	50/1218	0.00247935	0.0302641	0.0246768	LmjF.04.0460/LmjF.12.0530/LmjF.13.1190/LmjF.14.1160/LmjF.18.0020/LmjF.22.1360/LmjF.24.2060/LmjF.28.2430/LmjF.29.2510/LmjF.30.1250/LmjF.32.2950/LmjF.34.3670/LmjF.36.6650/LmjF.36.6760	14
3	3	GO:1901565	organonitrogen compound catabolic process	14/155	50/1218	0.00247935	0.0302641	0.0246768	LmjF.03.0200/LmjF.12.0030/LmjF.14.0310/LmjF.15.1010/LmjF.19.1120/LmjF.21.0760/LmjF.21.1430/LmjF.21.1830/LmjF.22.0620/LmjF.29.0120/LmjF.32.0390/LmjF.35.0750/LmjF.35.4850/LmjF.36.1370	14
3	3	GO:0034645	cellular macromolecule biosynthetic process	18/155	72/1218	0.00250894	0.0302641	0.0246768	LmjF.03.0980/LmjF.10.1110/LmjF.11.0100/LmjF.12.0250/LmjF.13.0570/LmjF.16.0140/LmjF.21.0810/LmjF.27.1310/LmjF.28.2310/LmjF.30.3240/LmjF.32.0870/LmjF.34.2340/LmjF.35.1410/LmjF.36.3750/LmjF.36.3840/LmjF.36.3880/LmjF.36.6060/LmjF.36.6980	18
3	3	GO:0003743	translation initiation factor activity	7/155	17/1218	0.00302943	0.0354352	0.0288932	LmjF.03.0980/LmjF.16.0140/LmjF.28.2310/LmjF.30.3040/LmjF.34.2700/LmjF.36.3880/LmjF.36.6980	7
3	3	GO:0044260	cellular macromolecule metabolic process	27/155	128/1218	0.00336691	0.0363371	0.0296285	LmjF.03.0980/LmjF.10.1110/LmjF.11.0100/LmjF.12.0030/LmjF.12.0250/LmjF.13.0570/LmjF.14.0310/LmjF.15.1450/LmjF.16.0140/LmjF.19.1120/LmjF.21.0760/LmjF.21.0810/LmjF.21.1830/LmjF.27.1310/LmjF.28.1820/LmjF.28.2310/LmjF.30.3240/LmjF.32.0390/LmjF.32.0870/LmjF.34.2340/LmjF.35.1410/LmjF.35.4850/LmjF.36.3750/LmjF.36.3840/LmjF.36.3880/LmjF.36.6060/LmjF.36.6980	27
3	3	GO:0006753	nucleoside phosphate metabolic process	12/155	41/1218	0.00338895	0.0363371	0.0296285	LmjF.04.0460/LmjF.12.0530/LmjF.13.1190/LmjF.14.1160/LmjF.18.0020/LmjF.24.2060/LmjF.28.2430/LmjF.29.2510/LmjF.32.2950/LmjF.34.3670/LmjF.36.6650/LmjF.36.6760	12
3	3	GO:0009117	nucleotide metabolic process	12/155	41/1218	0.00338895	0.0363371	0.0296285	LmjF.04.0460/LmjF.12.0530/LmjF.13.1190/LmjF.14.1160/LmjF.18.0020/LmjF.24.2060/LmjF.28.2430/LmjF.29.2510/LmjF.32.2950/LmjF.34.3670/LmjF.36.6650/LmjF.36.6760	12
3	3	GO:0016469	proton-transporting two-sector ATPase complex	8/155	22/1218	0.00382102	0.0398625	0.0325031	LmjF.03.0960/LmjF.11.1030/LmjF.27.0650/LmjF.28.2430/LmjF.34.0910/LmjF.34.3670/LmjF.36.3100/LmjF.36.6760	8
3	3	GO:0006520	amino acid metabolic process	14/155	53/1218	0.00448976	0.043559	0.0355171	LmjF.03.0200/LmjF.11.0100/LmjF.12.0250/LmjF.15.1010/LmjF.21.0810/LmjF.21.1430/LmjF.26.0830/LmjF.27.1310/LmjF.30.3240/LmjF.31.0010/LmjF.32.0870/LmjF.34.2340/LmjF.35.1410/LmjF.36.3840	14
3	3	GO:0006165	nucleoside diphosphate phosphorylation	5/155	10/1218	0.00462673	0.043559	0.0355171	LmjF.12.0530/LmjF.14.1160/LmjF.29.2510/LmjF.32.2950/LmjF.36.6650	5
3	3	GO:0009132	nucleoside diphosphate metabolic process	5/155	10/1218	0.00462673	0.043559	0.0355171	LmjF.12.0530/LmjF.14.1160/LmjF.29.2510/LmjF.32.2950/LmjF.36.6650	5
3	3	GO:0046939	nucleotide phosphorylation	5/155	10/1218	0.00462673	0.043559	0.0355171	LmjF.12.0530/LmjF.14.1160/LmjF.29.2510/LmjF.32.2950/LmjF.36.6650	5
3	3	GO:1901566	organonitrogen compound biosynthetic process	26/155	125/1218	0.00495846	0.0455706	0.0371574	LmjF.03.0980/LmjF.04.0460/LmjF.10.1110/LmjF.11.0100/LmjF.12.0250/LmjF.13.0570/LmjF.13.1190/LmjF.16.0140/LmjF.21.0810/LmjF.26.0830/LmjF.27.1310/LmjF.28.2310/LmjF.30.1250/LmjF.30.2350/LmjF.30.3240/LmjF.31.0010/LmjF.32.0870/LmjF.32.2950/LmjF.34.2340/LmjF.35.1410/LmjF.36.3750/LmjF.36.3840/LmjF.36.3880/LmjF.36.6060/LmjF.36.6760/LmjF.36.6980	26
6	6	GO:0140535	intracellular protein-containing complex	16/144	47/1218	3.78713e-05	0.0151107	0.0141121	LmjF.03.0540/LmjF.06.0140/LmjF.12.0210/LmjF.13.1090/LmjF.17.0980/LmjF.21.1700/LmjF.27.1260/LmjF.27.1460/LmjF.32.2820/LmjF.34.2610/LmjF.34.3500/LmjF.34.4550/LmjF.35.3840/LmjF.36.1600/LmjF.36.1650/LmjF.36.4360	16
6	6	GO:0000502	proteasome complex	11/144	29/1218	0.000227472	0.0218355	0.0203924	LmjF.03.0540/LmjF.06.0140/LmjF.12.0210/LmjF.13.1090/LmjF.21.1700/LmjF.27.1460/LmjF.32.2820/LmjF.35.3840/LmjF.36.1600/LmjF.36.1650/LmjF.36.4360	11
6	6	GO:1905368	peptidase complex	11/144	29/1218	0.000227472	0.0218355	0.0203924	LmjF.03.0540/LmjF.06.0140/LmjF.12.0210/LmjF.13.1090/LmjF.21.1700/LmjF.27.1460/LmjF.32.2820/LmjF.35.3840/LmjF.36.1600/LmjF.36.1650/LmjF.36.4360	11
6	6	GO:1905369	endopeptidase complex	11/144	29/1218	0.000227472	0.0218355	0.0203924	LmjF.03.0540/LmjF.06.0140/LmjF.12.0210/LmjF.13.1090/LmjF.21.1700/LmjF.27.1460/LmjF.32.2820/LmjF.35.3840/LmjF.36.1600/LmjF.36.1650/LmjF.36.4360	11
6	6	GO:0030163	protein catabolic process	13/144	39/1218	0.000273627	0.0218355	0.0203924	LmjF.03.0540/LmjF.06.0140/LmjF.12.0210/LmjF.13.1090/LmjF.21.1700/LmjF.22.0570/LmjF.24.0420/LmjF.27.1460/LmjF.32.2820/LmjF.35.3840/LmjF.36.1600/LmjF.36.1650/LmjF.36.4360	13
6	6	GO:1901565	organonitrogen compound catabolic process	15/144	50/1218	0.000342596	0.0227827	0.021277	LmjF.03.0540/LmjF.06.0140/LmjF.12.0210/LmjF.12.0630/LmjF.13.1090/LmjF.21.1700/LmjF.22.0570/LmjF.24.0420/LmjF.27.1460/LmjF.32.2820/LmjF.35.3840/LmjF.36.1600/LmjF.36.1650/LmjF.36.2360/LmjF.36.4360	15
6	6	GO:0005838	proteasome regulatory particle	6/144	11/1218	0.000689001	0.039273	0.0366776	LmjF.03.0540/LmjF.12.0210/LmjF.13.1090/LmjF.27.1460/LmjF.32.2820/LmjF.36.4360	6

## Sheet: Lmexicana
Cluster	Cluster.1	ID	Description	GeneRatio	BgRatio	pvalue	p.adjust	qvalue	geneID	Count
8	8	GO:1902494	catalytic complex	58/318	97/1364	1.01874e-15	4.63528e-13	3.91412e-13	LmxM.02.0370/LmxM.03.0960/LmxM.05.1140/LmxM.06.0140/LmxM.08_29.0120/LmxM.10.0510/LmxM.11.0240/LmxM.11.1030/LmxM.12.0030/LmxM.12.0210/LmxM.12.0670/LmxM.13.1090/LmxM.14.0310/LmxM.14.1160/LmxM.15.0090/LmxM.18.0560/LmxM.19.1120/LmxM.20.1640/LmxM.21.0760/LmxM.21.1340/LmxM.21.1700/LmxM.21.1710/LmxM.21.1770/LmxM.22.0620/LmxM.23.0340/LmxM.24.1630/LmxM.25.0590/LmxM.25.1620/LmxM.26.1100/LmxM.27.0190/LmxM.2…	58
8	8	GO:1904949	ATPase complex	21/318	25/1364	1.52754e-10	3.47516e-08	2.93449e-08	LmxM.03.0960/LmxM.05.1140/LmxM.11.1030/LmxM.18.0560/LmxM.21.1340/LmxM.21.1770/LmxM.23.0340/LmxM.25.0590/LmxM.25.1620/LmxM.26.1100/LmxM.27.0650/LmxM.28.2430/LmxM.29.3600/LmxM.32.2800/LmxM.33.0910/LmxM.33.2610/LmxM.33.3500/LmxM.33.3670/LmxM.36.3100/LmxM.36.4460/LmxM.36.6760	21
8	8	GO:0000502	proteasome complex	25/318	34/1364	4.58055e-10	4.1683e-08	3.51979e-08	LmxM.02.0370/LmxM.06.0140/LmxM.08_29.0120/LmxM.11.0240/LmxM.12.0030/LmxM.12.0210/LmxM.13.1090/LmxM.14.0310/LmxM.15.0090/LmxM.19.1120/LmxM.21.0760/LmxM.21.1700/LmxM.22.0620/LmxM.27.0190/LmxM.28.0110/LmxM.28.1730/LmxM.31.0390/LmxM.31.1200/LmxM.31.2820/LmxM.33.4340/LmxM.34.0750/LmxM.34.3840/LmxM.34.4850/LmxM.36.1600/LmxM.36.1650	25
8	8	GO:1905368	peptidase complex	25/318	34/1364	4.58055e-10	4.1683e-08	3.51979e-08	LmxM.02.0370/LmxM.06.0140/LmxM.08_29.0120/LmxM.11.0240/LmxM.12.0030/LmxM.12.0210/LmxM.13.1090/LmxM.14.0310/LmxM.15.0090/LmxM.19.1120/LmxM.21.0760/LmxM.21.1700/LmxM.22.0620/LmxM.27.0190/LmxM.28.0110/LmxM.28.1730/LmxM.31.0390/LmxM.31.1200/LmxM.31.2820/LmxM.33.4340/LmxM.34.0750/LmxM.34.3840/LmxM.34.4850/LmxM.36.1600/LmxM.36.1650	25
8	8	GO:1905369	endopeptidase complex	25/318	34/1364	4.58055e-10	4.1683e-08	3.51979e-08	LmxM.02.0370/LmxM.06.0140/LmxM.08_29.0120/LmxM.11.0240/LmxM.12.0030/LmxM.12.0210/LmxM.13.1090/LmxM.14.0310/LmxM.15.0090/LmxM.19.1120/LmxM.21.0760/LmxM.21.1700/LmxM.22.0620/LmxM.27.0190/LmxM.28.0110/LmxM.28.1730/LmxM.31.0390/LmxM.31.1200/LmxM.31.2820/LmxM.33.4340/LmxM.34.0750/LmxM.34.3840/LmxM.34.4850/LmxM.36.1600/LmxM.36.1650	25
8	8	GO:1901565	organonitrogen compound catabolic process	31/318	49/1364	1.30371e-09	9.88648e-08	8.34833e-08	LmxM.03.0200/LmxM.06.0140/LmxM.08_29.0120/LmxM.08_29.0867/LmxM.11.0240/LmxM.12.0030/LmxM.12.0210/LmxM.12.0630/LmxM.13.1090/LmxM.14.0310/LmxM.15.1010/LmxM.19.1120/LmxM.21.0760/LmxM.21.1430/LmxM.21.1700/LmxM.22.0620/LmxM.24.0420/LmxM.27.0190/LmxM.28.0110/LmxM.28.1730/LmxM.30.0140/LmxM.31.0390/LmxM.31.2820/LmxM.33.4340/LmxM.34.0750/LmxM.34.3840/LmxM.34.4720/LmxM.34.4850/LmxM.36.1370/LmxM.36.1600/Lmx…	31
8	8	GO:0016469	proton-transporting two-sector ATPase complex	19/318	23/1364	2.16872e-09	1.40967e-07	1.19035e-07	LmxM.03.0960/LmxM.05.1140/LmxM.11.1030/LmxM.18.0560/LmxM.21.1340/LmxM.21.1770/LmxM.23.0340/LmxM.25.0590/LmxM.25.1620/LmxM.26.1100/LmxM.27.0650/LmxM.28.2430/LmxM.29.3600/LmxM.32.2800/LmxM.33.0910/LmxM.33.3670/LmxM.36.3100/LmxM.36.4460/LmxM.36.6760	19
8	8	GO:0030163	protein catabolic process	25/318	39/1364	4.02704e-08	2.29038e-06	1.93404e-06	LmxM.06.0140/LmxM.08_29.0120/LmxM.11.0240/LmxM.12.0030/LmxM.12.0210/LmxM.13.1090/LmxM.14.0310/LmxM.19.1120/LmxM.21.0760/LmxM.21.1700/LmxM.22.0620/LmxM.24.0420/LmxM.27.0190/LmxM.28.0110/LmxM.28.1730/LmxM.30.0140/LmxM.31.0390/LmxM.31.2820/LmxM.33.4340/LmxM.34.0750/LmxM.34.3840/LmxM.34.4850/LmxM.36.1370/LmxM.36.1600/LmxM.36.1650	25
8	8	GO:1901575	organic substance catabolic process	40/318	84/1364	3.87752e-07	1.62952e-05	1.376e-05	LmxM.03.0200/LmxM.06.0140/LmxM.06.1070/LmxM.08_29.0120/LmxM.08_29.0867/LmxM.10.0510/LmxM.11.0240/LmxM.12.0030/LmxM.12.0210/LmxM.12.0530/LmxM.12.0630/LmxM.13.1090/LmxM.14.0310/LmxM.14.1160/LmxM.15.1010/LmxM.19.1120/LmxM.21.0760/LmxM.21.1430/LmxM.21.1700/LmxM.22.0620/LmxM.23.0760/LmxM.24.0420/LmxM.24.0850/LmxM.27.0190/LmxM.27.0420/LmxM.28.0110/LmxM.28.1730/LmxM.30.0140/LmxM.31.0390/LmxM.31.2820/Lmx…	40
8	8	GO:0005743	mitochondrial inner membrane	20/318	30/1364	3.93951e-07	1.62952e-05	1.376e-05	LmxM.03.0960/LmxM.11.1030/LmxM.12.0670/LmxM.16.1610/LmxM.21.1770/LmxM.24.1630/LmxM.25.0590/LmxM.25.1620/LmxM.26.1100/LmxM.27.0290/LmxM.27.0650/LmxM.29.1040/LmxM.29.3600/LmxM.32.2800/LmxM.33.0910/LmxM.34.0070/LmxM.34.1540/LmxM.36.2660/LmxM.36.4460/LmxM.36.6760	20
8	8	GO:0019866	organelle inner membrane	20/318	30/1364	3.93951e-07	1.62952e-05	1.376e-05	LmxM.03.0960/LmxM.11.1030/LmxM.12.0670/LmxM.16.1610/LmxM.21.1770/LmxM.24.1630/LmxM.25.0590/LmxM.25.1620/LmxM.26.1100/LmxM.27.0290/LmxM.27.0650/LmxM.29.1040/LmxM.29.3600/LmxM.32.2800/LmxM.33.0910/LmxM.34.0070/LmxM.34.1540/LmxM.36.2660/LmxM.36.4460/LmxM.36.6760	20
8	8	GO:0009056	catabolic process	40/318	85/1364	5.78898e-07	2.19499e-05	1.85349e-05	LmxM.03.0200/LmxM.06.0140/LmxM.06.1070/LmxM.08_29.0120/LmxM.08_29.0867/LmxM.10.0510/LmxM.11.0240/LmxM.12.0030/LmxM.12.0210/LmxM.12.0530/LmxM.12.0630/LmxM.13.1090/LmxM.14.0310/LmxM.14.1160/LmxM.15.1010/LmxM.19.1120/LmxM.21.0760/LmxM.21.1430/LmxM.21.1700/LmxM.22.0620/LmxM.23.0760/LmxM.24.0420/LmxM.24.0850/LmxM.27.0190/LmxM.27.0420/LmxM.28.0110/LmxM.28.1730/LmxM.30.0140/LmxM.31.0390/LmxM.31.2820/Lmx…	40
8	8	GO:0098796	membrane protein complex	31/318	60/1364	9.58879e-07	3.32396e-05	2.80681e-05	LmxM.02.0460/LmxM.03.0960/LmxM.05.1140/LmxM.06.1100/LmxM.11.1030/LmxM.12.0670/LmxM.18.0560/LmxM.21.1340/LmxM.21.1710/LmxM.21.1770/LmxM.23.0340/LmxM.24.1630/LmxM.25.0590/LmxM.25.1620/LmxM.26.1100/LmxM.27.0290/LmxM.27.0650/LmxM.28.2430/LmxM.29.1040/LmxM.29.3600/LmxM.32.2800/LmxM.33.0910/LmxM.33.3670/LmxM.33.4310/LmxM.34.0110/LmxM.34.1540/LmxM.34.4860/LmxM.36.1630/LmxM.36.3100/LmxM.36.4460/LmxM.36.6…	31
8	8	GO:0098800	inner mitochondrial membrane protein complex	16/318	22/1364	1.02276e-06	3.32396e-05	2.80681e-05	LmxM.03.0960/LmxM.11.1030/LmxM.12.0670/LmxM.21.1770/LmxM.24.1630/LmxM.25.0590/LmxM.25.1620/LmxM.26.1100/LmxM.27.0290/LmxM.27.0650/LmxM.29.1040/LmxM.29.3600/LmxM.32.2800/LmxM.33.0910/LmxM.36.4460/LmxM.36.6760	16
8	8	GO:0140535	intracellular protein-containing complex	28/318	52/1364	1.12126e-06	3.40116e-05	2.87201e-05	LmxM.02.0370/LmxM.06.0140/LmxM.08_29.0120/LmxM.11.0240/LmxM.12.0030/LmxM.12.0210/LmxM.13.1090/LmxM.14.0310/LmxM.15.0090/LmxM.19.1120/LmxM.20.1640/LmxM.21.0760/LmxM.21.1700/LmxM.22.0620/LmxM.27.0190/LmxM.28.0110/LmxM.28.1730/LmxM.31.0390/LmxM.31.1200/LmxM.31.2820/LmxM.33.2610/LmxM.33.3500/LmxM.33.4340/LmxM.34.0750/LmxM.34.3840/LmxM.34.4850/LmxM.36.1600/LmxM.36.1650	28
8	8	GO:0051603	proteolysis involved in protein catabolic process	21/318	34/1364	1.32401e-06	3.76514e-05	3.17936e-05	LmxM.06.0140/LmxM.11.0240/LmxM.12.0030/LmxM.13.1090/LmxM.14.0310/LmxM.19.1120/LmxM.21.0760/LmxM.21.1700/LmxM.24.0420/LmxM.27.0190/LmxM.28.0110/LmxM.30.0140/LmxM.31.0390/LmxM.31.2820/LmxM.33.4340/LmxM.34.0750/LmxM.34.3840/LmxM.34.4850/LmxM.36.1370/LmxM.36.1600/LmxM.36.1650	21
8	8	GO:0016020	membrane	56/318	140/1364	2.29296e-06	6.13704e-05	5.18223e-05	LmxM.02.0450/LmxM.02.0460/LmxM.03.0960/LmxM.05.1040/LmxM.05.1140/LmxM.06.1100/LmxM.08.1100/LmxM.09.1010/LmxM.09.1050/LmxM.11.1030/LmxM.11.1050/LmxM.12.0670/LmxM.13.0670/LmxM.14.1160/LmxM.16.1610/LmxM.18.0560/LmxM.21.1340/LmxM.21.1710/LmxM.21.1770/LmxM.22.0260/LmxM.23.0340/LmxM.24.1630/LmxM.25.0590/LmxM.25.0670/LmxM.25.1620/LmxM.25.1770/LmxM.26.1100/LmxM.26.2000/LmxM.27.0040/LmxM.27.0290/LmxM.27.0…	56
8	8	GO:0005753	mitochondrial proton-transporting ATP synthase complex	12/318	15/1364	4.94504e-06	0.000111085	9.38025e-05	LmxM.03.0960/LmxM.11.1030/LmxM.21.1770/LmxM.25.0590/LmxM.25.1620/LmxM.26.1100/LmxM.27.0650/LmxM.29.3600/LmxM.32.2800/LmxM.33.0910/LmxM.36.4460/LmxM.36.6760	12
8	8	GO:0005839	proteasome core complex	12/318	15/1364	4.94504e-06	0.000111085	9.38025e-05	LmxM.06.0140/LmxM.11.0240/LmxM.12.0030/LmxM.14.0310/LmxM.21.1700/LmxM.27.0190/LmxM.28.0110/LmxM.33.4340/LmxM.34.3840/LmxM.34.4850/LmxM.36.1600/LmxM.36.1650	12
8	8	GO:0045259	proton-transporting ATP synthase complex	12/318	15/1364	4.94504e-06	0.000111085	9.38025e-05	LmxM.03.0960/LmxM.11.1030/LmxM.21.1770/LmxM.25.0590/LmxM.25.1620/LmxM.26.1100/LmxM.27.0650/LmxM.29.3600/LmxM.32.2800/LmxM.33.0910/LmxM.36.4460/LmxM.36.6760	12
8	8	GO:0031090	organelle membrane	46/318	110/1364	5.12701e-06	0.000111085	9.38025e-05	LmxM.02.0450/LmxM.02.0460/LmxM.03.0960/LmxM.06.1100/LmxM.08.1100/LmxM.09.1010/LmxM.09.1050/LmxM.11.1030/LmxM.12.0670/LmxM.16.1610/LmxM.21.1340/LmxM.21.1770/LmxM.22.0260/LmxM.23.0340/LmxM.24.1630/LmxM.25.0590/LmxM.25.0670/LmxM.25.1620/LmxM.25.1770/LmxM.26.1100/LmxM.26.2000/LmxM.27.0040/LmxM.27.0290/LmxM.27.0650/LmxM.28.2260/LmxM.29.1040/LmxM.29.2580/LmxM.29.3190/LmxM.29.3600/LmxM.30.1220/LmxM.32.2…	46
8	8	GO:0005739	mitochondrion	66/318	179/1364	7.63627e-06	0.000157932	0.000133361	LmxM.02.0450/LmxM.02.0460/LmxM.02.0670/LmxM.03.0200/LmxM.03.0960/LmxM.05.1040/LmxM.06.1100/LmxM.07.0060/LmxM.08.1100/LmxM.08_29.0920/LmxM.09.1010/LmxM.09.1120/LmxM.10.0290/LmxM.11.1030/LmxM.12.0670/LmxM.13.0870/LmxM.15.0090/LmxM.15.1010/LmxM.16.1610/LmxM.18.0510/LmxM.18.0740/LmxM.18.1380/LmxM.21.0550/LmxM.21.1555/LmxM.21.1710/LmxM.21.1770/LmxM.23.0340/LmxM.23.0760/LmxM.24.1630/LmxM.25.0120/LmxM.2…	66
8	8	GO:0015075	monoatomic ion transmembrane transporter activity	15/318	22/1364	8.24415e-06	0.000163091	0.000137717	LmxM.02.0450/LmxM.02.0460/LmxM.04.0010/LmxM.05.1140/LmxM.07.0060/LmxM.18.0560/LmxM.21.1340/LmxM.21.1770/LmxM.27.0210/LmxM.29.3600/LmxM.30.1220/LmxM.33.3670/LmxM.34.1540/LmxM.36.3100/LmxM.36.6760	15
8	8	GO:0009057	macromolecule catabolic process	26/318	51/1364	1.06902e-05	0.000202668	0.000171137	LmxM.06.0140/LmxM.08_29.0120/LmxM.11.0240/LmxM.12.0030/LmxM.12.0210/LmxM.13.1090/LmxM.14.0310/LmxM.19.1120/LmxM.21.0760/LmxM.21.1700/LmxM.22.0620/LmxM.23.0760/LmxM.24.0420/LmxM.27.0190/LmxM.28.0110/LmxM.28.1730/LmxM.30.0140/LmxM.31.0390/LmxM.31.2820/LmxM.33.4340/LmxM.34.0750/LmxM.34.3840/LmxM.34.4850/LmxM.36.1370/LmxM.36.1600/LmxM.36.1650	26
8	8	GO:0005740	mitochondrial envelope	31/318	66/1364	1.29425e-05	0.000221533	0.000187067	LmxM.02.0450/LmxM.02.0460/LmxM.03.0960/LmxM.06.1100/LmxM.08.1100/LmxM.09.1010/LmxM.11.1030/LmxM.12.0670/LmxM.16.1610/LmxM.21.1770/LmxM.24.1630/LmxM.25.0590/LmxM.25.1620/LmxM.25.1770/LmxM.26.1100/LmxM.26.2000/LmxM.27.0290/LmxM.27.0650/LmxM.29.1040/LmxM.29.3600/LmxM.32.2800/LmxM.33.0910/LmxM.33.3190/LmxM.34.0070/LmxM.34.1540/LmxM.34.3110/LmxM.34.4860/LmxM.36.2660/LmxM.36.4460/LmxM.36.5130/LmxM.36.6…	31
8	8	GO:0031966	mitochondrial membrane	31/318	66/1364	1.29425e-05	0.000221533	0.000187067	LmxM.02.0450/LmxM.02.0460/LmxM.03.0960/LmxM.06.1100/LmxM.08.1100/LmxM.09.1010/LmxM.11.1030/LmxM.12.0670/LmxM.16.1610/LmxM.21.1770/LmxM.24.1630/LmxM.25.0590/LmxM.25.1620/LmxM.25.1770/LmxM.26.1100/LmxM.26.2000/LmxM.27.0290/LmxM.27.0650/LmxM.29.1040/LmxM.29.3600/LmxM.32.2800/LmxM.33.0910/LmxM.33.3190/LmxM.34.0070/LmxM.34.1540/LmxM.34.3110/LmxM.34.4860/LmxM.36.2660/LmxM.36.4460/LmxM.36.5130/LmxM.36.6…	31
8	8	GO:0022890	inorganic cation transmembrane transporter activity	13/318	18/1364	1.31459e-05	0.000221533	0.000187067	LmxM.04.0010/LmxM.05.1140/LmxM.07.0060/LmxM.18.0560/LmxM.21.1340/LmxM.21.1770/LmxM.27.0210/LmxM.29.3600/LmxM.30.1220/LmxM.33.3670/LmxM.34.1540/LmxM.36.3100/LmxM.36.6760	13
8	8	GO:0008324	monoatomic cation transmembrane transporter activity	13/318	19/1364	3.2936e-05	0.000516755	0.000436357	LmxM.04.0010/LmxM.05.1140/LmxM.07.0060/LmxM.18.0560/LmxM.21.1340/LmxM.21.1770/LmxM.27.0210/LmxM.29.3600/LmxM.30.1220/LmxM.33.3670/LmxM.34.1540/LmxM.36.3100/LmxM.36.6760	13
8	8	GO:0015318	inorganic molecular entity transmembrane transporter activity	13/318	19/1364	3.2936e-05	0.000516755	0.000436357	LmxM.04.0010/LmxM.05.1140/LmxM.07.0060/LmxM.18.0560/LmxM.21.1340/LmxM.21.1770/LmxM.27.0210/LmxM.29.3600/LmxM.30.1220/LmxM.33.3670/LmxM.34.1540/LmxM.36.3100/LmxM.36.6760	13
8	8	GO:0015078	proton transmembrane transporter activity	11/318	15/1364	5.20259e-05	0.00078906	0.000666297	LmxM.05.1140/LmxM.07.0060/LmxM.18.0560/LmxM.21.1340/LmxM.21.1770/LmxM.29.3600/LmxM.30.1220/LmxM.33.3670/LmxM.34.1540/LmxM.36.3100/LmxM.36.6760	11
8	8	GO:0034220	monoatomic ion transmembrane transport	10/318	13/1364	6.07375e-05	0.00089147	0.000752774	LmxM.02.0450/LmxM.02.0460/LmxM.05.1140/LmxM.18.0560/LmxM.21.1340/LmxM.23.0340/LmxM.28.2430/LmxM.30.1220/LmxM.33.3670/LmxM.36.3100	10
8	8	GO:0031967	organelle envelope	37/318	91/1364	0.000100707	0.00138853	0.0011725	LmxM.02.0450/LmxM.02.0460/LmxM.03.0960/LmxM.06.1100/LmxM.08.1100/LmxM.09.1010/LmxM.11.1030/LmxM.12.0670/LmxM.16.1610/LmxM.21.1770/LmxM.22.0260/LmxM.24.1630/LmxM.25.0590/LmxM.25.1420/LmxM.25.1620/LmxM.25.1770/LmxM.26.1100/LmxM.26.2000/LmxM.27.0290/LmxM.27.0650/LmxM.29.1040/LmxM.29.3600/LmxM.31.0050/LmxM.32.2800/LmxM.33.0490/LmxM.33.0910/LmxM.33.3190/LmxM.34.0070/LmxM.34.0330/LmxM.34.1540/LmxM.34.3…	37
8	8	GO:0031975	envelope	37/318	91/1364	0.000100707	0.00138853	0.0011725	LmxM.02.0450/LmxM.02.0460/LmxM.03.0960/LmxM.06.1100/LmxM.08.1100/LmxM.09.1010/LmxM.11.1030/LmxM.12.0670/LmxM.16.1610/LmxM.21.1770/LmxM.22.0260/LmxM.24.1630/LmxM.25.0590/LmxM.25.1420/LmxM.25.1620/LmxM.25.1770/LmxM.26.1100/LmxM.26.2000/LmxM.27.0290/LmxM.27.0650/LmxM.29.1040/LmxM.29.3600/LmxM.31.0050/LmxM.32.2800/LmxM.33.0490/LmxM.33.0910/LmxM.33.3190/LmxM.34.0070/LmxM.34.0330/LmxM.34.1540/LmxM.34.3…	37
8	8	GO:0006511	ubiquitin-dependent protein catabolic process	15/318	26/1364	0.000145704	0.00184153	0.00155503	LmxM.11.0240/LmxM.12.0030/LmxM.13.1090/LmxM.14.0310/LmxM.19.1120/LmxM.21.0760/LmxM.21.1700/LmxM.24.0420/LmxM.27.0190/LmxM.28.0110/LmxM.30.0140/LmxM.31.0390/LmxM.31.2820/LmxM.34.4850/LmxM.36.1600	15
8	8	GO:0019941	modification-dependent protein catabolic process	15/318	26/1364	0.000145704	0.00184153	0.00155503	LmxM.11.0240/LmxM.12.0030/LmxM.13.1090/LmxM.14.0310/LmxM.19.1120/LmxM.21.0760/LmxM.21.1700/LmxM.24.0420/LmxM.27.0190/LmxM.28.0110/LmxM.30.0140/LmxM.31.0390/LmxM.31.2820/LmxM.34.4850/LmxM.36.1600	15
8	8	GO:0043632	modification-dependent macromolecule catabolic process	15/318	26/1364	0.000145704	0.00184153	0.00155503	LmxM.11.0240/LmxM.12.0030/LmxM.13.1090/LmxM.14.0310/LmxM.19.1120/LmxM.21.0760/LmxM.21.1700/LmxM.24.0420/LmxM.27.0190/LmxM.28.0110/LmxM.30.0140/LmxM.31.0390/LmxM.31.2820/LmxM.34.4850/LmxM.36.1600	15
8	8	GO:1902600	proton transmembrane transport	8/318	10/1364	0.000233061	0.00286602	0.00242012	LmxM.05.1140/LmxM.18.0560/LmxM.21.1340/LmxM.23.0340/LmxM.28.2430/LmxM.30.1220/LmxM.33.3670/LmxM.36.3100	8
8	8	GO:0032991	protein-containing complex	78/318	242/1364	0.000287909	0.00344733	0.00291099	LmxM.02.0370/LmxM.02.0460/LmxM.03.0960/LmxM.05.1140/LmxM.06.0140/LmxM.06.1100/LmxM.08_29.0020/LmxM.08_29.0120/LmxM.10.0210/LmxM.10.0510/LmxM.11.0240/LmxM.11.1030/LmxM.12.0030/LmxM.12.0210/LmxM.12.0670/LmxM.13.1090/LmxM.14.0310/LmxM.14.1160/LmxM.15.0090/LmxM.15.1470/LmxM.18.0560/LmxM.19.0260/LmxM.19.0630/LmxM.19.1120/LmxM.20.1640/LmxM.21.0540/LmxM.21.0760/LmxM.21.1340/LmxM.21.1700/LmxM.21.1710/Lmx…	78
8	8	GO:0044248	cellular catabolic process	24/318	54/1364	0.000381126	0.00444647	0.00375468	LmxM.03.0200/LmxM.06.1070/LmxM.08_29.0867/LmxM.11.0240/LmxM.12.0030/LmxM.12.0630/LmxM.13.1090/LmxM.14.0310/LmxM.15.1010/LmxM.19.1120/LmxM.21.0760/LmxM.21.1430/LmxM.21.1700/LmxM.23.0760/LmxM.24.0420/LmxM.27.0190/LmxM.28.0110/LmxM.30.0140/LmxM.31.0390/LmxM.31.2820/LmxM.33.0070/LmxM.34.4720/LmxM.34.4850/LmxM.36.1600	24
8	8	GO:0006508	proteolysis	28/318	67/1364	0.00043748	0.00497633	0.00420211	LmxM.06.0140/LmxM.08_29.0820/LmxM.08_29.2360/LmxM.11.0240/LmxM.12.0030/LmxM.13.1090/LmxM.14.0310/LmxM.19.1120/LmxM.21.0760/LmxM.21.1700/LmxM.24.0420/LmxM.24.1770/LmxM.27.0040/LmxM.27.0190/LmxM.28.0110/LmxM.30.0140/LmxM.30.3090/LmxM.31.0390/LmxM.31.1200/LmxM.31.2820/LmxM.33.4340/LmxM.34.0750/LmxM.34.3840/LmxM.34.4850/LmxM.36.1370/LmxM.36.1600/LmxM.36.1650/LmxM.36.6750	28
8	8	GO:0022624	proteasome accessory complex	9/318	13/1364	0.000533342	0.0059188	0.00499794	LmxM.12.0210/LmxM.13.1090/LmxM.19.1120/LmxM.21.0760/LmxM.28.1730/LmxM.31.0390/LmxM.31.1200/LmxM.31.2820/LmxM.34.0750	9
8	8	GO:0098655	monoatomic cation transmembrane transport	8/318	11/1364	0.000681808	0.00705051	0.00595359	LmxM.05.1140/LmxM.18.0560/LmxM.21.1340/LmxM.23.0340/LmxM.28.2430/LmxM.30.1220/LmxM.33.3670/LmxM.36.3100	8
8	8	GO:0098660	inorganic ion transmembrane transport	8/318	11/1364	0.000681808	0.00705051	0.00595359	LmxM.05.1140/LmxM.18.0560/LmxM.21.1340/LmxM.23.0340/LmxM.28.2430/LmxM.30.1220/LmxM.33.3670/LmxM.36.3100	8
8	8	GO:0098662	inorganic cation transmembrane transport	8/318	11/1364	0.000681808	0.00705051	0.00595359	LmxM.05.1140/LmxM.18.0560/LmxM.21.1340/LmxM.23.0340/LmxM.28.2430/LmxM.30.1220/LmxM.33.3670/LmxM.36.3100	8
8	8	GO:0098798	mitochondrial protein-containing complex	18/318	38/1364	0.000837847	0.00847157	0.00715355	LmxM.03.0960/LmxM.06.1100/LmxM.11.1030/LmxM.12.0670/LmxM.21.1770/LmxM.24.1630/LmxM.25.0590/LmxM.25.1620/LmxM.26.1100/LmxM.27.0290/LmxM.27.0650/LmxM.29.1040/LmxM.29.3600/LmxM.32.2800/LmxM.33.0910/LmxM.34.4860/LmxM.36.4460/LmxM.36.6760	18
8	8	GO:0006811	monoatomic ion transport	11/318	19/1364	0.00114229	0.0112988	0.0095409	LmxM.02.0450/LmxM.02.0460/LmxM.04.0010/LmxM.05.1140/LmxM.18.0560/LmxM.21.1340/LmxM.23.0340/LmxM.28.2430/LmxM.30.1220/LmxM.33.3670/LmxM.36.3100	11
8	8	GO:0005838	proteasome regulatory particle	8/318	12/1364	0.00163312	0.0158099	0.0133502	LmxM.12.0210/LmxM.13.1090/LmxM.19.1120/LmxM.21.0760/LmxM.28.1730/LmxM.31.0390/LmxM.31.1200/LmxM.31.2820	8
8	8	GO:0005215	transporter activity	16/318	34/1364	0.00178969	0.0166185	0.014033	LmxM.02.0450/LmxM.02.0460/LmxM.04.0010/LmxM.05.1140/LmxM.07.0060/LmxM.18.0560/LmxM.21.1340/LmxM.21.1770/LmxM.23.0340/LmxM.27.0210/LmxM.29.3600/LmxM.30.1220/LmxM.33.3670/LmxM.34.1540/LmxM.36.3100/LmxM.36.6760	16
8	8	GO:0022857	transmembrane transporter activity	16/318	34/1364	0.00178969	0.0166185	0.014033	LmxM.02.0450/LmxM.02.0460/LmxM.04.0010/LmxM.05.1140/LmxM.07.0060/LmxM.18.0560/LmxM.21.1340/LmxM.21.1770/LmxM.23.0340/LmxM.27.0210/LmxM.29.3600/LmxM.30.1220/LmxM.33.3670/LmxM.34.1540/LmxM.36.3100/LmxM.36.6760	16
8	8	GO:0005777	peroxisome	26/318	67/1364	0.00260708	0.022812	0.0192629	LmxM.04.1160/LmxM.05.0350/LmxM.06.0120/LmxM.06.1070/LmxM.08_29.2140/LmxM.10.0510/LmxM.11.1000/LmxM.12.0530/LmxM.13.1190/LmxM.16.0540/LmxM.16.0760/LmxM.18.0990/LmxM.19.0710/LmxM.23.0110/LmxM.24.0850/LmxM.24.2060/LmxM.25.0750/LmxM.25.1770/LmxM.27.0420/LmxM.28.2260/LmxM.29.0380/LmxM.33.0080/LmxM.33.3380/LmxM.34.3340/LmxM.36.1260/LmxM.36.3100	26
8	8	GO:0020015	glycosome	26/318	67/1364	0.00260708	0.022812	0.0192629	LmxM.04.1160/LmxM.05.0350/LmxM.06.0120/LmxM.06.1070/LmxM.08_29.2140/LmxM.10.0510/LmxM.11.1000/LmxM.12.0530/LmxM.13.1190/LmxM.16.0540/LmxM.16.0760/LmxM.18.0990/LmxM.19.0710/LmxM.23.0110/LmxM.24.0850/LmxM.24.2060/LmxM.25.0750/LmxM.25.1770/LmxM.27.0420/LmxM.28.2260/LmxM.29.0380/LmxM.33.0080/LmxM.33.3380/LmxM.34.3340/LmxM.36.1260/LmxM.36.3100	26
8	8	GO:0042579	microbody	26/318	67/1364	0.00260708	0.022812	0.0192629	LmxM.04.1160/LmxM.05.0350/LmxM.06.0120/LmxM.06.1070/LmxM.08_29.2140/LmxM.10.0510/LmxM.11.1000/LmxM.12.0530/LmxM.13.1190/LmxM.16.0540/LmxM.16.0760/LmxM.18.0990/LmxM.19.0710/LmxM.23.0110/LmxM.24.0850/LmxM.24.2060/LmxM.25.0750/LmxM.25.1770/LmxM.27.0420/LmxM.28.2260/LmxM.29.0380/LmxM.33.0080/LmxM.33.3380/LmxM.34.3340/LmxM.36.1260/LmxM.36.3100	26
8	8	GO:0006091	generation of precursor metabolites and energy	17/318	39/1364	0.00359267	0.0308427	0.0260442	LmxM.07.0600/LmxM.10.0290/LmxM.12.0530/LmxM.14.1160/LmxM.16.0760/LmxM.18.0510/LmxM.18.0740/LmxM.19.0710/LmxM.24.0850/LmxM.24.1630/LmxM.26.2700/LmxM.28.2860/LmxM.33.0080/LmxM.34.1540/LmxM.34.3340/LmxM.36.1260/LmxM.36.2950	17
8	8	GO:0006753	nucleoside phosphate metabolic process	20/318	49/1364	0.00412941	0.0341615	0.0288466	LmxM.06.1070/LmxM.12.0530/LmxM.13.1190/LmxM.14.1160/LmxM.16.0530/LmxM.16.0540/LmxM.16.0760/LmxM.20.0560/LmxM.21.1770/LmxM.24.0850/LmxM.25.1710/LmxM.26.2700/LmxM.28.2430/LmxM.29.3190/LmxM.29.3600/LmxM.33.0080/LmxM.33.3670/LmxM.34.3340/LmxM.36.1260/LmxM.36.6760	20
8	8	GO:0009117	nucleotide metabolic process	20/318	49/1364	0.00412941	0.0341615	0.0288466	LmxM.06.1070/LmxM.12.0530/LmxM.13.1190/LmxM.14.1160/LmxM.16.0530/LmxM.16.0540/LmxM.16.0760/LmxM.20.0560/LmxM.21.1770/LmxM.24.0850/LmxM.25.1710/LmxM.26.2700/LmxM.28.2430/LmxM.29.3190/LmxM.29.3600/LmxM.33.0080/LmxM.33.3670/LmxM.34.3340/LmxM.36.1260/LmxM.36.6760	20
8	8	GO:0006812	monoatomic cation transport	9/318	16/1364	0.00432024	0.035102	0.0296408	LmxM.04.0010/LmxM.05.1140/LmxM.18.0560/LmxM.21.1340/LmxM.23.0340/LmxM.28.2430/LmxM.30.1220/LmxM.33.3670/LmxM.36.3100	9
8	8	GO:0016616	oxidoreductase activity, acting on the CH-OH group of donors, NAD or NADP as acceptor	11/318	22/1364	0.00535219	0.0427236	0.0360766	LmxM.10.0290/LmxM.10.0510/LmxM.19.0710/LmxM.23.0360/LmxM.28.2860/LmxM.29.0180/LmxM.29.3190/LmxM.33.0080/LmxM.34.0330/LmxM.34.3340/LmxM.36.1140	11
9	9	GO:0006518	peptide metabolic process	35/170	65/1364	1.03224e-16	2.94839e-14	2.45886e-14	LmxM.01.0410/LmxM.01.0770/LmxM.03.0980/LmxM.08.0550/LmxM.08_29.0060/LmxM.09.0970/LmxM.10.1110/LmxM.11.0100/LmxM.12.0250/LmxM.13.0570/LmxM.13.1100/LmxM.14.1370/LmxM.15.1440/LmxM.16.0140/LmxM.17.0140/LmxM.17.1290/LmxM.21.0800/LmxM.21.0810/LmxM.27.1310/LmxM.27.1710/LmxM.28.2310/LmxM.28.2500/LmxM.29.0450/LmxM.29.0630/LmxM.29.3130/LmxM.31.0870/LmxM.31.2180/LmxM.33.0350/LmxM.33.2340/LmxM.34.1410/LmxM.3…	35
9	9	GO:0006412	translation	34/170	62/1364	1.42434e-16	2.94839e-14	2.45886e-14	LmxM.01.0410/LmxM.01.0770/LmxM.03.0980/LmxM.08.0550/LmxM.08_29.0060/LmxM.09.0970/LmxM.10.1110/LmxM.11.0100/LmxM.12.0250/LmxM.13.0570/LmxM.13.1100/LmxM.14.1370/LmxM.15.1440/LmxM.16.0140/LmxM.17.1290/LmxM.21.0800/LmxM.21.0810/LmxM.27.1310/LmxM.27.1710/LmxM.28.2310/LmxM.28.2500/LmxM.29.0450/LmxM.29.0630/LmxM.29.3130/LmxM.31.0870/LmxM.31.2180/LmxM.33.0350/LmxM.33.2340/LmxM.34.1410/LmxM.36.0250/LmxM.3…	34
9	9	GO:0043043	peptide biosynthetic process	34/170	63/1364	2.78139e-16	3.83832e-14	3.20104e-14	LmxM.01.0410/LmxM.01.0770/LmxM.03.0980/LmxM.08.0550/LmxM.08_29.0060/LmxM.09.0970/LmxM.10.1110/LmxM.11.0100/LmxM.12.0250/LmxM.13.0570/LmxM.13.1100/LmxM.14.1370/LmxM.15.1440/LmxM.16.0140/LmxM.17.1290/LmxM.21.0800/LmxM.21.0810/LmxM.27.1310/LmxM.27.1710/LmxM.28.2310/LmxM.28.2500/LmxM.29.0450/LmxM.29.0630/LmxM.29.3130/LmxM.31.0870/LmxM.31.2180/LmxM.33.0350/LmxM.33.2340/LmxM.34.1410/LmxM.36.0250/LmxM.3…	34
9	9	GO:0034645	cellular macromolecule biosynthetic process	34/170	67/1364	3.39891e-15	3.51787e-13	2.9338e-13	LmxM.01.0410/LmxM.01.0770/LmxM.03.0980/LmxM.08.0550/LmxM.08_29.0060/LmxM.09.0970/LmxM.10.1110/LmxM.11.0100/LmxM.12.0250/LmxM.13.0570/LmxM.13.1100/LmxM.14.1370/LmxM.15.1440/LmxM.16.0140/LmxM.17.1290/LmxM.21.0800/LmxM.21.0810/LmxM.27.1310/LmxM.27.1710/LmxM.28.2310/LmxM.28.2500/LmxM.29.0450/LmxM.29.0630/LmxM.29.3130/LmxM.31.0870/LmxM.31.2180/LmxM.33.0350/LmxM.33.2340/LmxM.34.1410/LmxM.36.0250/LmxM.3…	34
9	9	GO:0043604	amide biosynthetic process	34/170	69/1364	1.08199e-14	8.95889e-13	7.47144e-13	LmxM.01.0410/LmxM.01.0770/LmxM.03.0980/LmxM.08.0550/LmxM.08_29.0060/LmxM.09.0970/LmxM.10.1110/LmxM.11.0100/LmxM.12.0250/LmxM.13.0570/LmxM.13.1100/LmxM.14.1370/LmxM.15.1440/LmxM.16.0140/LmxM.17.1290/LmxM.21.0800/LmxM.21.0810/LmxM.27.1310/LmxM.27.1710/LmxM.28.2310/LmxM.28.2500/LmxM.29.0450/LmxM.29.0630/LmxM.29.3130/LmxM.31.0870/LmxM.31.2180/LmxM.33.0350/LmxM.33.2340/LmxM.34.1410/LmxM.36.0250/LmxM.3…	34
9	9	GO:0043603	amide metabolic process	35/170	75/1364	3.48213e-14	2.40267e-12	2.00375e-12	LmxM.01.0410/LmxM.01.0770/LmxM.03.0980/LmxM.08.0550/LmxM.08_29.0060/LmxM.09.0970/LmxM.10.1110/LmxM.11.0100/LmxM.12.0250/LmxM.13.0570/LmxM.13.1100/LmxM.14.1370/LmxM.15.1440/LmxM.16.0140/LmxM.17.0140/LmxM.17.1290/LmxM.21.0800/LmxM.21.0810/LmxM.27.1310/LmxM.27.1710/LmxM.28.2310/LmxM.28.2500/LmxM.29.0450/LmxM.29.0630/LmxM.29.3130/LmxM.31.0870/LmxM.31.2180/LmxM.33.0350/LmxM.33.2340/LmxM.34.1410/LmxM.3…	35
9	9	GO:1901566	organonitrogen compound biosynthetic process	46/170	124/1364	6.7806e-14	4.01024e-12	3.34442e-12	LmxM.01.0410/LmxM.01.0770/LmxM.03.0030/LmxM.03.0980/LmxM.04.0580/LmxM.06.0370/LmxM.06.1270/LmxM.07.0270/LmxM.08.0550/LmxM.08_29.0060/LmxM.09.0970/LmxM.10.1110/LmxM.11.0100/LmxM.12.0250/LmxM.13.0570/LmxM.13.1100/LmxM.13.1680/LmxM.14.1370/LmxM.15.1440/LmxM.16.0140/LmxM.16.0550/LmxM.16.0590/LmxM.17.1290/LmxM.21.0800/LmxM.21.0810/LmxM.22.0110/LmxM.27.1310/LmxM.27.1710/LmxM.28.1840/LmxM.28.2310/LmxM.2…	46
9	9	GO:0009059	macromolecule biosynthetic process	36/170	85/1364	5.88833e-13	3.04721e-11	2.54128e-11	LmxM.01.0410/LmxM.01.0770/LmxM.03.0980/LmxM.08.0550/LmxM.08_29.0060/LmxM.09.0970/LmxM.10.1110/LmxM.11.0100/LmxM.12.0250/LmxM.13.0570/LmxM.13.1100/LmxM.14.1370/LmxM.15.1440/LmxM.16.0140/LmxM.16.1350/LmxM.17.1290/LmxM.21.0800/LmxM.21.0810/LmxM.25.1840/LmxM.27.1310/LmxM.27.1710/LmxM.28.2310/LmxM.28.2500/LmxM.29.0450/LmxM.29.0630/LmxM.29.3130/LmxM.31.0870/LmxM.31.2180/LmxM.33.0350/LmxM.33.2340/LmxM.3…	36
9	9	GO:0044249	cellular biosynthetic process	54/170	174/1364	1.47394e-12	6.78014e-11	5.65442e-11	LmxM.01.0410/LmxM.01.0770/LmxM.03.0030/LmxM.03.0980/LmxM.04.0580/LmxM.05.0280/LmxM.06.0370/LmxM.06.1270/LmxM.07.0270/LmxM.08.0550/LmxM.08_29.0060/LmxM.09.0970/LmxM.10.1110/LmxM.11.0100/LmxM.12.0250/LmxM.13.0570/LmxM.13.1100/LmxM.13.1680/LmxM.14.0640/LmxM.14.0650/LmxM.14.1370/LmxM.15.1440/LmxM.16.0140/LmxM.16.0550/LmxM.16.0590/LmxM.16.1350/LmxM.17.1290/LmxM.21.0800/LmxM.21.0810/LmxM.22.0110/LmxM.2…	54
9	9	GO:0044271	cellular nitrogen compound biosynthetic process	43/170	123/1364	6.25465e-12	2.58942e-10	2.1595e-10	LmxM.01.0410/LmxM.01.0770/LmxM.03.0980/LmxM.04.0580/LmxM.06.1270/LmxM.08.0550/LmxM.08_29.0060/LmxM.09.0970/LmxM.10.1110/LmxM.11.0100/LmxM.12.0250/LmxM.13.0570/LmxM.13.1100/LmxM.14.1370/LmxM.15.1440/LmxM.16.0140/LmxM.16.0550/LmxM.16.0590/LmxM.16.1350/LmxM.17.1290/LmxM.21.0800/LmxM.21.0810/LmxM.22.0110/LmxM.25.1840/LmxM.27.1310/LmxM.27.1710/LmxM.28.2310/LmxM.28.2500/LmxM.29.0450/LmxM.29.0630/LmxM.2…	43
9	9	GO:0009058	biosynthetic process	56/170	191/1364	7.21926e-12	2.71707e-10	2.26595e-10	LmxM.01.0410/LmxM.01.0770/LmxM.03.0030/LmxM.03.0980/LmxM.04.0580/LmxM.05.0280/LmxM.06.0370/LmxM.06.1270/LmxM.07.0270/LmxM.08.0550/LmxM.08_29.0060/LmxM.09.0970/LmxM.10.1110/LmxM.11.0100/LmxM.12.0250/LmxM.13.0570/LmxM.13.1100/LmxM.13.1680/LmxM.14.0640/LmxM.14.0650/LmxM.14.1370/LmxM.15.1440/LmxM.16.0140/LmxM.16.0550/LmxM.16.0590/LmxM.16.1350/LmxM.17.1290/LmxM.21.0800/LmxM.21.0810/LmxM.22.0110/LmxM.2…	56
9	9	GO:1901576	organic substance biosynthetic process	54/170	181/1364	9.19671e-12	3.17286e-10	2.64607e-10	LmxM.01.0410/LmxM.01.0770/LmxM.03.0030/LmxM.03.0980/LmxM.04.0580/LmxM.05.0280/LmxM.06.0370/LmxM.06.1270/LmxM.07.0270/LmxM.08.0550/LmxM.08_29.0060/LmxM.09.0970/LmxM.10.1110/LmxM.11.0100/LmxM.12.0250/LmxM.13.0570/LmxM.13.1100/LmxM.13.1680/LmxM.14.0640/LmxM.14.0650/LmxM.14.1370/LmxM.15.1440/LmxM.16.0140/LmxM.16.0550/LmxM.16.0590/LmxM.16.1350/LmxM.17.1290/LmxM.21.0800/LmxM.21.0810/LmxM.22.0110/LmxM.2…	54
9	9	GO:0003743	translation initiation factor activity	16/170	23/1364	1.97473e-10	5.41351e-09	4.5147e-09	LmxM.03.0980/LmxM.08.0550/LmxM.16.0140/LmxM.17.0010/LmxM.17.1290/LmxM.28.2310/LmxM.28.2500/LmxM.29.0450/LmxM.29.3040/LmxM.31.2180/LmxM.33.0350/LmxM.33.2700/LmxM.36.0250/LmxM.36.0890/LmxM.36.3880/LmxM.36.6980	16
9	9	GO:0008135	translation factor activity, RNA binding	19/170	32/1364	2.09218e-10	5.41351e-09	4.5147e-09	LmxM.03.0980/LmxM.08.0550/LmxM.09.0970/LmxM.16.0140/LmxM.17.0010/LmxM.17.1290/LmxM.27.1710/LmxM.28.2310/LmxM.28.2500/LmxM.29.0450/LmxM.29.3040/LmxM.31.2180/LmxM.33.0350/LmxM.33.2700/LmxM.36.0180/LmxM.36.0250/LmxM.36.0890/LmxM.36.3880/LmxM.36.6980	19
9	9	GO:0045182	translation regulator activity	19/170	32/1364	2.09218e-10	5.41351e-09	4.5147e-09	LmxM.03.0980/LmxM.08.0550/LmxM.09.0970/LmxM.16.0140/LmxM.17.0010/LmxM.17.1290/LmxM.27.1710/LmxM.28.2310/LmxM.28.2500/LmxM.29.0450/LmxM.29.3040/LmxM.31.2180/LmxM.33.0350/LmxM.33.2700/LmxM.36.0180/LmxM.36.0250/LmxM.36.0890/LmxM.36.3880/LmxM.36.6980	19
9	9	GO:0090079	translation regulator activity, nucleic acid binding	19/170	32/1364	2.09218e-10	5.41351e-09	4.5147e-09	LmxM.03.0980/LmxM.08.0550/LmxM.09.0970/LmxM.16.0140/LmxM.17.0010/LmxM.17.1290/LmxM.27.1710/LmxM.28.2310/LmxM.28.2500/LmxM.29.0450/LmxM.29.3040/LmxM.31.2180/LmxM.33.0350/LmxM.33.2700/LmxM.36.0180/LmxM.36.0250/LmxM.36.0890/LmxM.36.3880/LmxM.36.6980	19
9	9	GO:0006418	tRNA aminoacylation for protein translation	14/170	19/1364	8.84473e-10	1.86937e-08	1.559e-08	LmxM.08_29.0060/LmxM.11.0100/LmxM.12.0250/LmxM.13.1100/LmxM.14.1370/LmxM.15.1440/LmxM.21.0810/LmxM.27.1310/LmxM.29.0630/LmxM.29.3130/LmxM.31.0870/LmxM.33.2340/LmxM.34.1410/LmxM.36.5620	14
9	9	GO:0043038	amino acid activation	14/170	19/1364	8.84473e-10	1.86937e-08	1.559e-08	LmxM.08_29.0060/LmxM.11.0100/LmxM.12.0250/LmxM.13.1100/LmxM.14.1370/LmxM.15.1440/LmxM.21.0810/LmxM.27.1310/LmxM.29.0630/LmxM.29.3130/LmxM.31.0870/LmxM.33.2340/LmxM.34.1410/LmxM.36.5620	14
9	9	GO:0043039	tRNA aminoacylation	14/170	19/1364	8.84473e-10	1.86937e-08	1.559e-08	LmxM.08_29.0060/LmxM.11.0100/LmxM.12.0250/LmxM.13.1100/LmxM.14.1370/LmxM.15.1440/LmxM.21.0810/LmxM.27.1310/LmxM.29.0630/LmxM.29.3130/LmxM.31.0870/LmxM.33.2340/LmxM.34.1410/LmxM.36.5620	14
9	9	GO:0005852	eukaryotic translation initiation factor 3 complex	11/170	12/1364	9.03078e-10	1.86937e-08	1.559e-08	LmxM.07.0640/LmxM.17.0010/LmxM.17.1290/LmxM.25.1610/LmxM.28.2310/LmxM.29.3040/LmxM.31.2180/LmxM.33.2700/LmxM.36.0250/LmxM.36.3880/LmxM.36.6980	11
9	9	GO:0004812	aminoacyl-tRNA ligase activity	14/170	20/1364	2.63006e-09	4.9493e-08	4.12756e-08	LmxM.08_29.0060/LmxM.11.0100/LmxM.12.0250/LmxM.13.1100/LmxM.14.1370/LmxM.15.1440/LmxM.21.0810/LmxM.27.1310/LmxM.29.0630/LmxM.29.3130/LmxM.31.0870/LmxM.33.2340/LmxM.34.1410/LmxM.36.5620	14
9	9	GO:0016875	ligase activity, forming carbon-oxygen bonds	14/170	20/1364	2.63006e-09	4.9493e-08	4.12756e-08	LmxM.08_29.0060/LmxM.11.0100/LmxM.12.0250/LmxM.13.1100/LmxM.14.1370/LmxM.15.1440/LmxM.21.0810/LmxM.27.1310/LmxM.29.0630/LmxM.29.3130/LmxM.31.0870/LmxM.33.2340/LmxM.34.1410/LmxM.36.5620	14
9	9	GO:0044260	cellular macromolecule metabolic process	40/170	130/1364	3.74341e-09	6.73815e-08	5.6194e-08	LmxM.01.0410/LmxM.01.0770/LmxM.03.0980/LmxM.08.0550/LmxM.08.0890/LmxM.08_29.0060/LmxM.09.0970/LmxM.10.1110/LmxM.11.0100/LmxM.12.0250/LmxM.13.0570/LmxM.13.1100/LmxM.14.1370/LmxM.15.1440/LmxM.16.0140/LmxM.17.1290/LmxM.21.0710/LmxM.21.0800/LmxM.21.0810/LmxM.21.1830/LmxM.27.1310/LmxM.27.1710/LmxM.28.0890/LmxM.28.2310/LmxM.28.2500/LmxM.29.0450/LmxM.29.0630/LmxM.29.3130/LmxM.31.0870/LmxM.31.2180/LmxM.3…	40
9	9	GO:0006413	translational initiation	12/170	16/1364	1.14271e-08	1.97117e-07	1.64389e-07	LmxM.03.0980/LmxM.08.0550/LmxM.16.0140/LmxM.17.1290/LmxM.28.2310/LmxM.28.2500/LmxM.29.0450/LmxM.31.2180/LmxM.33.0350/LmxM.36.0250/LmxM.36.3880/LmxM.36.6980	12
9	9	GO:0006520	amino acid metabolic process	24/170	58/1364	1.27643e-08	2.11377e-07	1.76282e-07	LmxM.01.0480/LmxM.03.0030/LmxM.06.0370/LmxM.07.0270/LmxM.08_29.0060/LmxM.11.0100/LmxM.12.0250/LmxM.13.1100/LmxM.13.1680/LmxM.14.1370/LmxM.15.1440/LmxM.16.0590/LmxM.21.0810/LmxM.22.0110/LmxM.27.1310/LmxM.28.1280/LmxM.28.1840/LmxM.29.0630/LmxM.29.3080/LmxM.29.3130/LmxM.31.0870/LmxM.33.2340/LmxM.34.1410/LmxM.36.5620	24
9	9	GO:0006399	tRNA metabolic process	14/170	22/1364	1.72667e-08	2.64755e-07	2.20798e-07	LmxM.08_29.0060/LmxM.11.0100/LmxM.12.0250/LmxM.13.1100/LmxM.14.1370/LmxM.15.1440/LmxM.21.0810/LmxM.27.1310/LmxM.29.0630/LmxM.29.3130/LmxM.31.0870/LmxM.33.2340/LmxM.34.1410/LmxM.36.5620	14
9	9	GO:0140101	catalytic activity, acting on a tRNA	14/170	22/1364	1.72667e-08	2.64755e-07	2.20798e-07	LmxM.08_29.0060/LmxM.11.0100/LmxM.12.0250/LmxM.13.1100/LmxM.14.1370/LmxM.15.1440/LmxM.21.0810/LmxM.27.1310/LmxM.29.0630/LmxM.29.3130/LmxM.31.0870/LmxM.33.2340/LmxM.34.1410/LmxM.36.5620	14
9	9	GO:0140098	catalytic activity, acting on RNA	18/170	42/1364	5.36745e-07	7.93615e-06	6.61851e-06	LmxM.01.0770/LmxM.08.0890/LmxM.08_29.0060/LmxM.11.0100/LmxM.12.0250/LmxM.13.1100/LmxM.14.1370/LmxM.15.1440/LmxM.16.1350/LmxM.21.0710/LmxM.21.0810/LmxM.27.1310/LmxM.29.0630/LmxM.29.3130/LmxM.31.0870/LmxM.33.2340/LmxM.34.1410/LmxM.36.5620	18
9	9	GO:0034641	cellular nitrogen compound metabolic process	52/170	228/1364	1.04231e-06	1.48799e-05	1.24094e-05	LmxM.01.0410/LmxM.01.0770/LmxM.03.0980/LmxM.04.0580/LmxM.06.1270/LmxM.08.0550/LmxM.08.0890/LmxM.08_29.0060/LmxM.08_29.2510/LmxM.09.0970/LmxM.10.1110/LmxM.11.0100/LmxM.12.0250/LmxM.13.0570/LmxM.13.1100/LmxM.14.1370/LmxM.15.1440/LmxM.16.0140/LmxM.16.0550/LmxM.16.0590/LmxM.16.1350/LmxM.17.1290/LmxM.21.0710/LmxM.21.0800/LmxM.21.0810/LmxM.22.0110/LmxM.25.1840/LmxM.27.1310/LmxM.27.1710/LmxM.28.0890/Lmx…	52
9	9	GO:0019752	carboxylic acid metabolic process	29/170	98/1364	2.00955e-06	2.77318e-05	2.31275e-05	LmxM.01.0480/LmxM.03.0030/LmxM.05.0280/LmxM.06.0370/LmxM.07.0270/LmxM.08_29.0060/LmxM.08_29.2510/LmxM.11.0100/LmxM.12.0250/LmxM.13.1100/LmxM.13.1680/LmxM.14.0640/LmxM.14.0650/LmxM.14.1370/LmxM.15.1440/LmxM.16.0590/LmxM.21.0810/LmxM.22.0110/LmxM.27.1310/LmxM.28.1280/LmxM.28.1840/LmxM.29.0630/LmxM.29.3080/LmxM.29.3130/LmxM.31.0870/LmxM.33.2340/LmxM.34.1410/LmxM.36.5620/LmxM.36.6650	29
9	9	GO:0010467	gene expression	47/170	202/1364	2.30135e-06	3.07342e-05	2.56314e-05	LmxM.01.0410/LmxM.01.0770/LmxM.03.0980/LmxM.08.0550/LmxM.08_29.0060/LmxM.09.0970/LmxM.10.1110/LmxM.11.0100/LmxM.11.1170/LmxM.12.0250/LmxM.13.0570/LmxM.13.1100/LmxM.14.0190/LmxM.14.1370/LmxM.15.1440/LmxM.16.0140/LmxM.16.1350/LmxM.17.1290/LmxM.21.0380/LmxM.21.0430/LmxM.21.0710/LmxM.21.0800/LmxM.21.0810/LmxM.25.1840/LmxM.27.1310/LmxM.27.1710/LmxM.28.2310/LmxM.28.2500/LmxM.29.0450/LmxM.29.0630/LmxM.2…	47
9	9	GO:0006082	organic acid metabolic process	29/170	99/1364	2.54058e-06	3.18727e-05	2.65809e-05	LmxM.01.0480/LmxM.03.0030/LmxM.05.0280/LmxM.06.0370/LmxM.07.0270/LmxM.08_29.0060/LmxM.08_29.2510/LmxM.11.0100/LmxM.12.0250/LmxM.13.1100/LmxM.13.1680/LmxM.14.0640/LmxM.14.0650/LmxM.14.1370/LmxM.15.1440/LmxM.16.0590/LmxM.21.0810/LmxM.22.0110/LmxM.27.1310/LmxM.28.1280/LmxM.28.1840/LmxM.29.0630/LmxM.29.3080/LmxM.29.3130/LmxM.31.0870/LmxM.33.2340/LmxM.34.1410/LmxM.36.5620/LmxM.36.6650	29
9	9	GO:0043436	oxoacid metabolic process	29/170	99/1364	2.54058e-06	3.18727e-05	2.65809e-05	LmxM.01.0480/LmxM.03.0030/LmxM.05.0280/LmxM.06.0370/LmxM.07.0270/LmxM.08_29.0060/LmxM.08_29.2510/LmxM.11.0100/LmxM.12.0250/LmxM.13.1100/LmxM.13.1680/LmxM.14.0640/LmxM.14.0650/LmxM.14.1370/LmxM.15.1440/LmxM.16.0590/LmxM.21.0810/LmxM.22.0110/LmxM.27.1310/LmxM.28.1280/LmxM.28.1840/LmxM.29.0630/LmxM.29.3080/LmxM.29.3130/LmxM.31.0870/LmxM.33.2340/LmxM.34.1410/LmxM.36.5620/LmxM.36.6650	29
9	9	GO:1901564	organonitrogen compound metabolic process	60/170	293/1364	6.14077e-06	7.47729e-05	6.23582e-05	LmxM.01.0410/LmxM.01.0480/LmxM.01.0770/LmxM.02.0360/LmxM.03.0030/LmxM.03.0980/LmxM.04.0580/LmxM.06.0370/LmxM.06.1180/LmxM.06.1270/LmxM.07.0270/LmxM.08.0550/LmxM.08_29.0060/LmxM.08_29.2510/LmxM.09.0970/LmxM.10.1110/LmxM.11.0100/LmxM.12.0250/LmxM.13.0570/LmxM.13.1100/LmxM.13.1680/LmxM.14.1370/LmxM.15.1440/LmxM.16.0140/LmxM.16.0550/LmxM.16.0590/LmxM.17.0140/LmxM.17.1290/LmxM.18.0150/LmxM.18.0450/Lmx…	60
9	9	GO:0044237	cellular metabolic process	75/170	402/1364	1.01991e-05	0.00012064	0.00010061	LmxM.01.0410/LmxM.01.0480/LmxM.01.0770/LmxM.02.0360/LmxM.03.0030/LmxM.03.0980/LmxM.04.0580/LmxM.05.0280/LmxM.06.0370/LmxM.06.1180/LmxM.06.1270/LmxM.07.0270/LmxM.08.0550/LmxM.08.0890/LmxM.08_29.0060/LmxM.08_29.2510/LmxM.09.0970/LmxM.10.1110/LmxM.11.0100/LmxM.12.0250/LmxM.13.0570/LmxM.13.1100/LmxM.13.1680/LmxM.14.0640/LmxM.14.0650/LmxM.14.1370/LmxM.15.1440/LmxM.16.0140/LmxM.16.0550/LmxM.16.0590/Lmx…	75
9	9	GO:0044281	small molecule metabolic process	37/170	159/1364	3.80273e-05	0.000413128	0.000344536	LmxM.01.0480/LmxM.03.0030/LmxM.05.0280/LmxM.06.0370/LmxM.07.0270/LmxM.08_29.0060/LmxM.08_29.2510/LmxM.11.0100/LmxM.12.0250/LmxM.13.1100/LmxM.13.1680/LmxM.14.0640/LmxM.14.0650/LmxM.14.1370/LmxM.15.1440/LmxM.16.0550/LmxM.16.0590/LmxM.21.0810/LmxM.22.0110/LmxM.27.1310/LmxM.28.1280/LmxM.28.1840/LmxM.29.0120/LmxM.29.0630/LmxM.29.3080/LmxM.29.3130/LmxM.31.0870/LmxM.31.0890/LmxM.32.2300/LmxM.33.1040/Lmx…	37
9	9	GO:0019538	protein metabolic process	42/170	190/1364	3.87059e-05	0.000413128	0.000344536	LmxM.01.0410/LmxM.01.0770/LmxM.02.0360/LmxM.03.0980/LmxM.06.1180/LmxM.08.0550/LmxM.08_29.0060/LmxM.09.0970/LmxM.10.1110/LmxM.11.0100/LmxM.12.0250/LmxM.13.0570/LmxM.13.1100/LmxM.14.1370/LmxM.15.1440/LmxM.16.0140/LmxM.17.1290/LmxM.18.0150/LmxM.18.0450/LmxM.21.0800/LmxM.21.0810/LmxM.21.1830/LmxM.27.1310/LmxM.27.1710/LmxM.28.2310/LmxM.28.2500/LmxM.29.0450/LmxM.29.0630/LmxM.29.3130/LmxM.31.0870/LmxM.3…	42
9	9	GO:0097159	organic cyclic compound binding	80/170	452/1364	3.89179e-05	0.000413128	0.000344536	LmxM.01.0770/LmxM.02.0260/LmxM.02.0360/LmxM.03.0030/LmxM.03.0980/LmxM.05.0030/LmxM.06.1180/LmxM.07.1050/LmxM.08.0550/LmxM.08.0890/LmxM.08_29.0060/LmxM.08_29.2510/LmxM.09.0970/LmxM.10.1110/LmxM.11.0100/LmxM.11.1100/LmxM.11.1170/LmxM.12.0250/LmxM.13.1100/LmxM.13.1660/LmxM.14.0930/LmxM.14.0970/LmxM.14.1370/LmxM.15.1440/LmxM.16.0140/LmxM.16.0590/LmxM.16.1350/LmxM.17.0010/LmxM.17.1290/LmxM.19.0020/Lmx…	80
9	9	GO:1901363	heterocyclic compound binding	80/170	452/1364	3.89179e-05	0.000413128	0.000344536	LmxM.01.0770/LmxM.02.0260/LmxM.02.0360/LmxM.03.0030/LmxM.03.0980/LmxM.05.0030/LmxM.06.1180/LmxM.07.1050/LmxM.08.0550/LmxM.08.0890/LmxM.08_29.0060/LmxM.08_29.2510/LmxM.09.0970/LmxM.10.1110/LmxM.11.0100/LmxM.11.1100/LmxM.11.1170/LmxM.12.0250/LmxM.13.1100/LmxM.13.1660/LmxM.14.0930/LmxM.14.0970/LmxM.14.1370/LmxM.15.1440/LmxM.16.0140/LmxM.16.0590/LmxM.16.1350/LmxM.17.0010/LmxM.17.1290/LmxM.19.0020/Lmx…	80
9	9	GO:0140640	catalytic activity, acting on a nucleic acid	19/170	60/1364	5.07763e-05	0.000525535	0.000438279	LmxM.01.0770/LmxM.08.0890/LmxM.08_29.0060/LmxM.11.0100/LmxM.12.0250/LmxM.13.1100/LmxM.14.1370/LmxM.15.1440/LmxM.16.1350/LmxM.21.0710/LmxM.21.0810/LmxM.27.1310/LmxM.29.0630/LmxM.29.3130/LmxM.31.0870/LmxM.33.2340/LmxM.34.1410/LmxM.34.3100/LmxM.36.5620	19
9	9	GO:0010494	cytoplasmic stress granule	9/170	17/1364	5.92064e-05	0.000597841	0.00049858	LmxM.03.0980/LmxM.10.1110/LmxM.21.0800/LmxM.25.1840/LmxM.27.1250/LmxM.28.2500/LmxM.29.0450/LmxM.34.4130/LmxM.36.6060	9
9	9	GO:0006807	nitrogen compound metabolic process	70/170	389/1364	0.000102496	0.00101031	0.00084257	LmxM.01.0410/LmxM.01.0480/LmxM.01.0770/LmxM.02.0360/LmxM.03.0030/LmxM.03.0980/LmxM.04.0580/LmxM.06.0370/LmxM.06.1180/LmxM.06.1270/LmxM.07.0270/LmxM.08.0550/LmxM.08.0890/LmxM.08_29.0060/LmxM.08_29.2510/LmxM.09.0970/LmxM.10.1110/LmxM.11.0100/LmxM.12.0250/LmxM.13.0570/LmxM.13.1100/LmxM.13.1680/LmxM.14.1370/LmxM.15.1440/LmxM.16.0140/LmxM.16.0550/LmxM.16.0590/LmxM.16.1350/LmxM.17.0140/LmxM.17.1290/Lmx…	70
9	9	GO:0035770	ribonucleoprotein granule	9/170	19/1364	0.000179675	0.00169058	0.00140989	LmxM.03.0980/LmxM.10.1110/LmxM.21.0800/LmxM.25.1840/LmxM.27.1250/LmxM.28.2500/LmxM.29.0450/LmxM.34.4130/LmxM.36.6060	9
9	9	GO:0036464	cytoplasmic ribonucleoprotein granule	9/170	19/1364	0.000179675	0.00169058	0.00140989	LmxM.03.0980/LmxM.10.1110/LmxM.21.0800/LmxM.25.1840/LmxM.27.1250/LmxM.28.2500/LmxM.29.0450/LmxM.34.4130/LmxM.36.6060	9
9	9	GO:0034660	ncRNA metabolic process	14/170	41/1364	0.000217084	0.00199717	0.00166558	LmxM.08_29.0060/LmxM.11.0100/LmxM.12.0250/LmxM.13.1100/LmxM.14.1370/LmxM.15.1440/LmxM.21.0810/LmxM.27.1310/LmxM.29.0630/LmxM.29.3130/LmxM.31.0870/LmxM.33.2340/LmxM.34.1410/LmxM.36.5620	14
9	9	GO:0016874	ligase activity	17/170	57/1364	0.000297491	0.00267742	0.00223288	LmxM.06.0370/LmxM.08_29.0060/LmxM.11.0100/LmxM.12.0250/LmxM.13.1100/LmxM.14.1370/LmxM.15.1440/LmxM.16.0590/LmxM.21.0810/LmxM.22.0110/LmxM.27.1310/LmxM.29.0630/LmxM.29.3130/LmxM.31.0870/LmxM.33.2340/LmxM.34.1410/LmxM.36.5620	17
9	9	GO:0044238	primary metabolic process	75/170	447/1364	0.000633166	0.00557725	0.00465125	LmxM.01.0410/LmxM.01.0480/LmxM.01.0770/LmxM.02.0360/LmxM.03.0030/LmxM.03.0980/LmxM.05.0280/LmxM.06.0370/LmxM.06.1180/LmxM.07.0270/LmxM.08.0550/LmxM.08.0890/LmxM.08_29.0060/LmxM.08_29.2510/LmxM.09.0970/LmxM.10.1110/LmxM.11.0100/LmxM.12.0250/LmxM.13.0570/LmxM.13.1100/LmxM.13.1680/LmxM.14.0640/LmxM.14.0650/LmxM.14.1370/LmxM.15.1440/LmxM.16.0140/LmxM.16.0550/LmxM.16.0590/LmxM.16.1350/LmxM.17.1290/Lmx…	75
9	9	GO:0003676	nucleic acid binding	39/170	196/1364	0.000880257	0.00759222	0.00633168	LmxM.01.0770/LmxM.03.0980/LmxM.08.0550/LmxM.08.0890/LmxM.09.0970/LmxM.10.1110/LmxM.11.1170/LmxM.14.0930/LmxM.16.0140/LmxM.16.1350/LmxM.17.0010/LmxM.17.1290/LmxM.19.0020/LmxM.21.0430/LmxM.27.1300/LmxM.27.1710/LmxM.28.2310/LmxM.28.2500/LmxM.29.0450/LmxM.29.3040/LmxM.31.0750/LmxM.31.0870/LmxM.31.0950/LmxM.31.2180/LmxM.33.0350/LmxM.33.2340/LmxM.33.2700/LmxM.33.4550/LmxM.34.0240/LmxM.34.3100/LmxM.34.4…	39
9	9	GO:0032553	ribonucleotide binding	44/170	231/1364	0.00103495	0.0087443	0.00729248	LmxM.01.0770/LmxM.02.0260/LmxM.02.0360/LmxM.05.0030/LmxM.06.1180/LmxM.07.1050/LmxM.08_29.0060/LmxM.08_29.2510/LmxM.11.0100/LmxM.11.1170/LmxM.12.0250/LmxM.13.1100/LmxM.13.1660/LmxM.14.0970/LmxM.14.1370/LmxM.15.1440/LmxM.16.0590/LmxM.19.0800/LmxM.21.0710/LmxM.21.0810/LmxM.21.1090/LmxM.22.0110/LmxM.27.1260/LmxM.27.1310/LmxM.28.0890/LmxM.29.0630/LmxM.29.2370/LmxM.29.3080/LmxM.29.3130/LmxM.31.0870/Lmx…	44
9	9	GO:0097367	carbohydrate derivative binding	44/170	233/1364	0.00125891	0.0104238	0.00869312	LmxM.01.0770/LmxM.02.0260/LmxM.02.0360/LmxM.05.0030/LmxM.06.1180/LmxM.07.1050/LmxM.08_29.0060/LmxM.08_29.2510/LmxM.11.0100/LmxM.11.1170/LmxM.12.0250/LmxM.13.1100/LmxM.13.1660/LmxM.14.0970/LmxM.14.1370/LmxM.15.1440/LmxM.16.0590/LmxM.19.0800/LmxM.21.0710/LmxM.21.0810/LmxM.21.1090/LmxM.22.0110/LmxM.27.1260/LmxM.27.1310/LmxM.28.0890/LmxM.29.0630/LmxM.29.2370/LmxM.29.3080/LmxM.29.3130/LmxM.31.0870/Lmx…	44
9	9	GO:0032555	purine ribonucleotide binding	43/170	227/1364	0.00136009	0.0108284	0.00903059	LmxM.01.0770/LmxM.02.0260/LmxM.02.0360/LmxM.05.0030/LmxM.06.1180/LmxM.07.1050/LmxM.08_29.0060/LmxM.08_29.2510/LmxM.11.0100/LmxM.11.1170/LmxM.12.0250/LmxM.13.1100/LmxM.13.1660/LmxM.14.0970/LmxM.14.1370/LmxM.15.1440/LmxM.16.0590/LmxM.19.0800/LmxM.21.0710/LmxM.21.0810/LmxM.21.1090/LmxM.22.0110/LmxM.27.1260/LmxM.27.1310/LmxM.28.0890/LmxM.29.0630/LmxM.29.2370/LmxM.29.3080/LmxM.29.3130/LmxM.31.0870/Lmx…	43
9	9	GO:0035639	purine ribonucleoside triphosphate binding	43/170	227/1364	0.00136009	0.0108284	0.00903059	LmxM.01.0770/LmxM.02.0260/LmxM.02.0360/LmxM.05.0030/LmxM.06.1180/LmxM.07.1050/LmxM.08_29.0060/LmxM.08_29.2510/LmxM.11.0100/LmxM.11.1170/LmxM.12.0250/LmxM.13.1100/LmxM.13.1660/LmxM.14.0970/LmxM.14.1370/LmxM.15.1440/LmxM.16.0590/LmxM.19.0800/LmxM.21.0710/LmxM.21.0810/LmxM.21.1090/LmxM.22.0110/LmxM.27.1260/LmxM.27.1310/LmxM.28.0890/LmxM.29.0630/LmxM.29.2370/LmxM.29.3080/LmxM.29.3130/LmxM.31.0870/Lmx…	43
9	9	GO:0017076	purine nucleotide binding	44/170	241/1364	0.00264339	0.0206484	0.0172201	LmxM.01.0770/LmxM.02.0260/LmxM.02.0360/LmxM.03.0030/LmxM.05.0030/LmxM.06.1180/LmxM.07.1050/LmxM.08_29.0060/LmxM.08_29.2510/LmxM.11.0100/LmxM.11.1170/LmxM.12.0250/LmxM.13.1100/LmxM.13.1660/LmxM.14.0970/LmxM.14.1370/LmxM.15.1440/LmxM.16.0590/LmxM.19.0800/LmxM.21.0710/LmxM.21.0810/LmxM.21.1090/LmxM.22.0110/LmxM.27.1260/LmxM.27.1310/LmxM.28.0890/LmxM.29.0630/LmxM.29.2370/LmxM.29.3080/LmxM.29.3130/Lmx…	44
9	9	GO:0005524	ATP binding	36/170	192/1364	0.00443776	0.0334042	0.0278581	LmxM.01.0770/LmxM.02.0360/LmxM.06.1180/LmxM.07.1050/LmxM.08_29.0060/LmxM.08_29.2510/LmxM.11.0100/LmxM.12.0250/LmxM.13.1100/LmxM.13.1660/LmxM.14.0970/LmxM.14.1370/LmxM.15.1440/LmxM.16.0590/LmxM.19.0800/LmxM.21.0710/LmxM.21.0810/LmxM.21.1090/LmxM.22.0110/LmxM.27.1260/LmxM.27.1310/LmxM.28.0890/LmxM.29.0630/LmxM.29.3080/LmxM.29.3130/LmxM.31.0870/LmxM.31.3270/LmxM.33.2340/LmxM.34.1410/LmxM.34.2080/Lmx…	36
9	9	GO:0032559	adenyl ribonucleotide binding	36/170	192/1364	0.00443776	0.0334042	0.0278581	LmxM.01.0770/LmxM.02.0360/LmxM.06.1180/LmxM.07.1050/LmxM.08_29.0060/LmxM.08_29.2510/LmxM.11.0100/LmxM.12.0250/LmxM.13.1100/LmxM.13.1660/LmxM.14.0970/LmxM.14.1370/LmxM.15.1440/LmxM.16.0590/LmxM.19.0800/LmxM.21.0710/LmxM.21.0810/LmxM.21.1090/LmxM.22.0110/LmxM.27.1260/LmxM.27.1310/LmxM.28.0890/LmxM.29.0630/LmxM.29.3080/LmxM.29.3130/LmxM.31.0870/LmxM.31.3270/LmxM.33.2340/LmxM.34.1410/LmxM.34.2080/Lmx…	36
9	9	GO:0043168	anion binding	47/170	269/1364	0.00475604	0.0351607	0.029323	LmxM.01.0770/LmxM.02.0260/LmxM.02.0360/LmxM.05.0030/LmxM.06.1180/LmxM.07.1050/LmxM.08_29.0060/LmxM.08_29.2510/LmxM.11.0100/LmxM.11.1170/LmxM.12.0250/LmxM.13.1100/LmxM.13.1660/LmxM.14.0970/LmxM.14.1370/LmxM.15.1440/LmxM.16.0590/LmxM.19.0800/LmxM.21.0710/LmxM.21.0810/LmxM.21.1090/LmxM.22.0110/LmxM.27.1260/LmxM.27.1310/LmxM.28.0890/LmxM.29.0120/LmxM.29.0630/LmxM.29.2370/LmxM.29.3080/LmxM.29.3130/Lmx…	47
9	9	GO:0016070	RNA metabolic process	21/170	97/1364	0.00583226	0.0423606	0.0353274	LmxM.08_29.0060/LmxM.11.0100/LmxM.12.0250/LmxM.13.1100/LmxM.14.1370/LmxM.15.1440/LmxM.16.1350/LmxM.21.0710/LmxM.21.0810/LmxM.25.1840/LmxM.27.1310/LmxM.29.0630/LmxM.29.3130/LmxM.31.0870/LmxM.33.2340/LmxM.33.2700/LmxM.33.4550/LmxM.34.1410/LmxM.34.4130/LmxM.36.5620/LmxM.36.6060	21
9	9	GO:0016053	organic acid biosynthetic process	10/170	34/1364	0.00622103	0.0429394	0.0358101	LmxM.03.0030/LmxM.05.0280/LmxM.06.0370/LmxM.07.0270/LmxM.13.1680/LmxM.14.0640/LmxM.14.0650/LmxM.16.0590/LmxM.28.1840/LmxM.29.3080	10
9	9	GO:0046394	carboxylic acid biosynthetic process	10/170	34/1364	0.00622103	0.0429394	0.0358101	LmxM.03.0030/LmxM.05.0280/LmxM.06.0370/LmxM.07.0270/LmxM.13.1680/LmxM.14.0640/LmxM.14.0650/LmxM.16.0590/LmxM.28.1840/LmxM.29.3080	10
9	9	GO:0051082	unfolded protein binding	8/170	24/1364	0.0062231	0.0429394	0.0358101	LmxM.13.1660/LmxM.21.1090/LmxM.22.0670/LmxM.25.0820/LmxM.27.1260/LmxM.31.3270/LmxM.34.3860/LmxM.36.6910	8
9	9	GO:0000166	nucleotide binding	46/170	266/1364	0.00653852	0.0436604	0.0364114	LmxM.01.0770/LmxM.02.0260/LmxM.02.0360/LmxM.03.0030/LmxM.05.0030/LmxM.06.1180/LmxM.07.1050/LmxM.08_29.0060/LmxM.08_29.2510/LmxM.11.0100/LmxM.11.1170/LmxM.12.0250/LmxM.13.1100/LmxM.13.1660/LmxM.14.0970/LmxM.14.1370/LmxM.15.1440/LmxM.16.0590/LmxM.19.0800/LmxM.21.0710/LmxM.21.0810/LmxM.21.1090/LmxM.22.0110/LmxM.27.1260/LmxM.27.1310/LmxM.28.0890/LmxM.29.0120/LmxM.29.0630/LmxM.29.2370/LmxM.29.3080/Lmx…	46
9	9	GO:1901265	nucleoside phosphate binding	46/170	266/1364	0.00653852	0.0436604	0.0364114	LmxM.01.0770/LmxM.02.0260/LmxM.02.0360/LmxM.03.0030/LmxM.05.0030/LmxM.06.1180/LmxM.07.1050/LmxM.08_29.0060/LmxM.08_29.2510/LmxM.11.0100/LmxM.11.1170/LmxM.12.0250/LmxM.13.1100/LmxM.13.1660/LmxM.14.0970/LmxM.14.1370/LmxM.15.1440/LmxM.16.0590/LmxM.19.0800/LmxM.21.0710/LmxM.21.0810/LmxM.21.1090/LmxM.22.0110/LmxM.27.1260/LmxM.27.1310/LmxM.28.0890/LmxM.29.0120/LmxM.29.0630/LmxM.29.2370/LmxM.29.3080/Lmx…	46
9	9	GO:0003723	RNA binding	26/170	131/1364	0.00755553	0.0496506	0.0414071	LmxM.01.0770/LmxM.03.0980/LmxM.10.1110/LmxM.11.1170/LmxM.14.0930/LmxM.16.0140/LmxM.17.1290/LmxM.19.0020/LmxM.21.0430/LmxM.27.1300/LmxM.28.2500/LmxM.29.0450/LmxM.29.3040/LmxM.31.0750/LmxM.31.0870/LmxM.31.0950/LmxM.33.2700/LmxM.33.4550/LmxM.34.0240/LmxM.34.3100/LmxM.34.4130/LmxM.34.4630/LmxM.36.0250/LmxM.36.5620/LmxM.36.6060/LmxM.36.6980	26
