# Supplementary material for: Quantitative proteomics of infected macrophages reveals novel Leishmania virulence factors
Source: PLoS Pathog. 2026 Feb 10;22(2):e1013934. doi: 10.1371/journal.ppat.1013934 (PMC12931781; doi:10.1371/journal.ppat.1013934)
Supplement: S9 Table — Each time point was measured in quadruplicates (01–04). (XLSX) [file ppat.1013934.s009.xlsx]

## Sheet: SuppTable9
	Supplementary Table 9. Label-free quantification of proteins found enriched in the Leishmania infantum infectome experiment. Each time point was measured in quadruplicates (01-04).
		Columns 1-4. Protein, label and gene identificators.
		Column 5. Species identificator.
		Column 6. log2(FoldChange) obtained from comparing each time point to its reference.
		Columns 7. -log10(p-value) obtained from comparing a time point to its reference.
		Columns 8-15. Time point intensity and imputed values per replica.
		Column 16. Time point count of non-imputed experiments.
		Columns 17-24. Reference time point intensity and imputed values per replica.
		Column 25. Reference time point count of non-imputed experiments.

## Sheet: 2h_vs_0.5h
Protein.IDs	Majority.protein.IDs	my_label	Gene.names	Species	difference_inft020_inft005	log10.pvalue_inft020_inft005	log2.LFQ.intensity.inft020_1	log2.LFQ.intensity.inft020_2	log2.LFQ.intensity.inft020_3	log2.LFQ.intensity.inft020_4	imputed.log2.LFQ.intensity.inft020_1	imputed.log2.LFQ.intensity.inft020_2	imputed.log2.LFQ.intensity.inft020_3	imputed.log2.LFQ.intensity.inft020_4	value_count_inft020	log2.LFQ.intensity.inft005_1	log2.LFQ.intensity.inft005_2	log2.LFQ.intensity.inft005_3	log2.LFQ.intensity.inft005_4	imputed.log2.LFQ.intensity.inft005_1	imputed.log2.LFQ.intensity.inft005_2	imputed.log2.LFQ.intensity.inft005_3	imputed.log2.LFQ.intensity.inft005_4	value_count_inft005
LINF_070014900	LINF_070014900	LINF_070014900	LINF_070014900	L. infantum	2.75279	6.55097	27.6396	27.5771	27.3801	27.7285	27.6396	27.5771	27.3801	27.7285	4	#N/A	#N/A	#N/A	#N/A	25.0266	24.723	24.6745	24.89	0
LINF_180019100	LINF_180019100	LINF_180019100	LINF_180019100	L. infantum	2.54022	6.47939	30.7867	30.9915	30.9487	30.7686	30.7867	30.9915	30.9487	30.7686	4	28.1827	28.2328	28.4531	28.466	28.1827	28.2328	28.4531	28.466	4
LINF_250013300	LINF_250013300	LINF_250013300	LINF_250013300	L. infantum	3.16376	6.46649	27.8413	28.1824	28.0706	27.8989	27.8413	28.1824	28.0706	27.8989	4	#N/A	#N/A	#N/A	#N/A	25.0241	24.6343	24.9663	24.7135	0
LINF_140006800	LINF_140006800	LINF_140006800	LINF_140006800	L. infantum	2.94564	6.37442	27.8096	27.6369	27.7585	27.5747	27.8096	27.6369	27.7585	27.5747	4	#N/A	#N/A	#N/A	#N/A	24.9171	24.6451	24.582	24.853	0
LINF_150022800	LINF_150022800	LINF_150022800	LINF_150022800	L. infantum	1.90454	6.33432	26.4964	26.5088	26.5999	26.6999	26.4964	26.5088	26.5999	26.6999	4	#N/A	#N/A	#N/A	#N/A	24.6626	24.6134	24.6611	24.7497	0
LINF_260028200	LINF_260028200	LINF_260028200	LINF_260028200	L. infantum	2.53894	6.32876	27.3732	27.2874	27.5178	27.5146	27.3732	27.2874	27.5178	27.5146	4	#N/A	#N/A	#N/A	#N/A	25.0656	24.7902	24.9514	24.73	0
LINF_340006400	LINF_340006400	LINF_340006400	LINF_340006400	L. infantum	2.55867	6.22463	27.3192	27.5114	27.3903	27.5306	27.3192	27.5114	27.3903	27.5306	4	#N/A	#N/A	#N/A	#N/A	25.0576	24.9007	24.6929	24.8655	0
LINF_250014900	LINF_250014900	LINF_250014900	LINF_250014900	L. infantum	1.79718	6.16313	30.157	30.172	30.1613	29.9193	30.157	30.172	30.1613	29.9193	4	28.1916	28.3329	28.4503	28.2461	28.1916	28.3329	28.4503	28.2461	4
LINF_130005800	LINF_130005800	LINF_130005800	LINF_130005800	L. infantum	4.12852	6.09807	28.455	28.8118	28.8425	28.8159	28.455	28.8118	28.8425	28.8159	4	#N/A	#N/A	#N/A	#N/A	24.6257	24.624	24.9023	24.2591	0
LINF_040017600	LINF_040017600	LINF_040017600	LINF_040017600	L. infantum	1.52705	6.09134	30.2589	30.4875	30.4435	30.4495	30.2589	30.4875	30.4435	30.4495	4	28.8445	28.8955	28.7706	29.0205	28.8445	28.8955	28.7706	29.0205	4
LINF_320013000	LINF_320013000	LINF_320013000	LINF_320013000	L. infantum	3.73345	6.07783	28.0793	28.1121	28.5542	28.5342	28.0793	28.1121	28.5542	28.5342	4	#N/A	#N/A	#N/A	#N/A	24.6569	24.6154	24.8347	24.2389	0
LINF_340007000	LINF_340007000	LINF_340007000	LINF_340007000	L. infantum	3.16161	5.99181	28.2116	28.0812	27.8926	27.6824	28.2116	28.0812	27.8926	27.6824	4	#N/A	#N/A	#N/A	#N/A	24.5324	24.8466	24.8454	24.9971	0
LINF_030014900	LINF_030014900	LINF_030014900	LINF_030014900	L. infantum	2.75726	5.90003	27.5427	27.5284	27.4301	27.1553	27.5427	27.5284	27.4301	27.1553	4	#N/A	#N/A	#N/A	#N/A	24.6517	24.8127	24.7997	24.3635	0
LINF_290017500	LINF_290017500	LINF_290017500	LINF_290017500	L. infantum	1.6919	5.8065	29.1446	29.1646	29.0641	29.2489	29.1446	29.1646	29.0641	29.2489	4	27.5926	27.4491	27.499	27.3139	27.5926	27.4491	27.499	27.3139	4
LINF_270015100	LINF_270015100	LINF_270015100	LINF_270015100	L. infantum	3.17616	5.69746	27.8654	27.658	27.6851	28.2241	27.8654	27.658	27.6851	28.2241	4	#N/A	#N/A	#N/A	#N/A	24.8552	24.8479	24.3737	24.6512	0
LINF_130013600	LINF_130013600	LINF_130013600	LINF_130013600	L. infantum	2.90172	5.6311	27.593	27.9147	27.5872	28.0357	27.593	27.9147	27.5872	28.0357	4	#N/A	#N/A	#N/A	#N/A	25.0513	24.8616	24.9403	24.6705	0
LINF_270019000	LINF_270019000	LINF_270019000	LINF_270019000	L. infantum	2.68328	5.62162	27.4653	27.6394	27.6781	27.1799	27.4653	27.6394	27.6781	27.1799	4	#N/A	#N/A	#N/A	#N/A	24.8949	24.9091	24.9193	24.5063	0
LINF_200011200	LINF_200011200	LINF_200011200	LINF_200011200	L. infantum	1.6792	5.3662	26.4811	26.8511	26.7176	26.6102	26.4811	26.8511	26.7176	26.6102	4	#N/A	#N/A	#N/A	#N/A	24.9964	25.1699	24.9284	24.8487	0
LINF_210024300	LINF_210024300	LINF_210024300	LINF_210024300	L. infantum	2.59214	5.31989	26.9525	27.4564	27.3614	27.4737	26.9525	27.4564	27.3614	27.4737	4	#N/A	#N/A	#N/A	#N/A	24.6503	24.9532	24.8431	24.4288	0
LINF_360078300	LINF_360078300	LINF_360078300	LINF_360078300	L. infantum	4.25828	5.27254	29.0822	29.0923	28.872	29.0163	29.0822	29.0923	28.872	29.0163	4	#N/A	#N/A	#N/A	#N/A	24.8215	24.7154	24.4532	25.0395	0
LINF_080015800	LINF_080015800	LINF_080015800	LINF_080015800	L. infantum	2.73528	5.26108	27.3014	27.7683	27.4852	27.4118	27.3014	27.7683	27.4852	27.4118	4	#N/A	#N/A	#N/A	#N/A	25.0288	24.7085	24.4169	24.8713	0
ENSMUSG00000022450.6	ENSMUSG00000022450.6	ENSMUSG00000022450.6	ENSMUSG00000022450.6	M. musculus	2.04193	5.17088	26.7317	26.5303	26.9054	26.9355	26.7317	26.5303	26.9054	26.9355	4	#N/A	#N/A	#N/A	#N/A	24.8477	24.9063	24.738	24.4433	0
LINF_250031400	LINF_250031400	LINF_250031400	LINF_250031400	L. infantum	2.47539	5.16355	27.4177	27.6755	27.5772	27.1887	27.4177	27.6755	27.5772	27.1887	4	#N/A	#N/A	#N/A	#N/A	25.2395	24.9847	25.0867	24.6465	0
LINF_270032200	LINF_270032200	LINF_270032200	LINF_270032200	L. infantum	2.48545	5.10467	29.146	29.5359	29.3892	29.3628	29.146	29.5359	29.3892	29.3628	4	26.6705	26.6628	27.0979	27.0611	26.6705	26.6628	27.0979	27.0611	4
ENSMUSG00000026970.16;ENSMUSG00000039607.17	ENSMUSG00000026970.16	ENSMUSG00000026970.16	ENSMUSG00000026970.16	M. musculus	2.25338	5.07349	26.9109	27.1418	27.2514	27.0475	26.9109	27.1418	27.2514	27.0475	4	#N/A	#N/A	#N/A	#N/A	24.7503	24.8097	24.6356	25.1424	0
LINF_330007600	LINF_330007600	LINF_330007600	LINF_330007600	L. infantum	3.02244	5.05339	28.0721	27.9456	27.9687	27.9845	28.0721	27.9456	27.9687	27.9845	4	#N/A	#N/A	#N/A	#N/A	25.0104	25.0911	24.7303	25.0494	0
LINF_290013400	LINF_290013400	LINF_290013400	LINF_290013400	L. infantum	3.00787	5.01641	28.1556	27.8262	27.5402	27.6735	28.1556	27.8262	27.5402	27.6735	4	#N/A	#N/A	#N/A	#N/A	25.1522	24.8763	24.3721	24.7634	0
LINF_360048000	LINF_360048000	LINF_360048000	LINF_360048000	L. infantum	1.86644	4.99512	30.0758	30.0436	30.1721	29.9736	30.0758	30.0436	30.1721	29.9736	4	28.284	28.0008	28.3567	28.158	28.284	28.0008	28.3567	28.158	4
LINF_140018000	LINF_140018000	LINF_140018000	LINF_140018000	L. infantum	1.8525	4.977	31.4138	31.4122	31.3988	31.3395	31.4138	31.4122	31.3988	31.3395	4	29.4984	29.5088	29.4557	29.6913	29.4984	29.5088	29.4557	29.6913	4
LINF_350006100	LINF_350006100	LINF_350006100	LINF_350006100	L. infantum	2.50889	4.94327	27.6028	27.5398	27.1812	27.0285	27.6028	27.5398	27.1812	27.0285	4	#N/A	#N/A	#N/A	#N/A	24.6965	25.1832	24.6262	24.8108	0
LINF_330033000	LINF_330033000	LINF_330033000	LINF_330033000	L. infantum	4.13847	4.92387	29.1048	29.2073	29.1476	28.6231	29.1048	29.2073	29.1476	28.6231	4	25.3346	25.1376	24.4798	#N/A	25.3346	25.1376	24.4798	24.5769	3
LINF_260020700	LINF_260020700	LINF_260020700	LINF_260020700	L. infantum	3.11568	4.84977	28.0872	27.4154	28.0024	27.6023	28.0872	27.4154	28.0024	27.6023	4	#N/A	#N/A	#N/A	#N/A	24.6731	24.7841	24.374	24.8133	0
LINF_250023800	LINF_250023800	LINF_250023800	LINF_250023800	L. infantum	1.99064	4.80541	28.4811	28.3001	28.6891	28.16	28.4811	28.3001	28.6891	28.16	4	26.3389	26.5595	26.6232	26.146	26.3389	26.5595	26.6232	26.146	4
LINF_350044000	LINF_350044000	LINF_350044000	LINF_350044000	L. infantum	3.61581	4.80098	28.2444	27.9792	28.0125	28.1841	28.2444	27.9792	28.0125	28.1841	4	#N/A	#N/A	#N/A	#N/A	24.8174	24.6441	24.2777	24.2178	0
LINF_050014800	LINF_050014800	LINF_050014800	LINF_050014800	L. infantum	3.08226	4.77324	27.6782	27.7869	27.7013	27.3659	27.6782	27.7869	27.7013	27.3659	4	#N/A	#N/A	#N/A	#N/A	24.8007	24.6796	24.6305	24.0925	0
LINF_050007700	LINF_050007700	LINF_050007700	LINF_050007700	L. infantum	3.02581	4.71603	27.7765	27.8691	27.8336	27.6927	27.7765	27.8691	27.8336	27.6927	4	#N/A	#N/A	#N/A	24.9696	24.8484	24.4706	24.7801	24.9696	1
LINF_320013900	LINF_320013900	LINF_320013900	LINF_320013900	L. infantum	2.72642	4.70116	27.973	27.9347	27.4918	27.5814	27.973	27.9347	27.4918	27.5814	4	#N/A	#N/A	#N/A	25.4503	25.0962	24.7693	24.7593	25.4503	1
LINF_360081900	LINF_360081900	LINF_360081900	LINF_360081900	L. infantum	1.6082	4.69992	26.5808	26.3461	26.6705	26.7622	26.5808	26.3461	26.6705	26.7622	4	#N/A	#N/A	#N/A	#N/A	25.2571	24.8384	24.9836	24.8476	0
LINF_360019800	LINF_360019800	LINF_360019800	LINF_360019800	L. infantum	3.14204	4.63314	28.0744	28.3145	28.0345	28.1921	28.0744	28.3145	28.0345	28.1921	4	#N/A	#N/A	#N/A	25.3316	24.978	25.0794	24.6584	25.3316	1
LINF_340005000	LINF_340005000	LINF_340005000	LINF_340005000	L. infantum	2.74475	4.60337	27.2594	27.606	27.3073	27.2041	27.2594	27.606	27.3073	27.2041	4	#N/A	#N/A	#N/A	#N/A	24.9448	24.7498	24.4332	24.27	0
LINF_290029700	LINF_290029700	LINF_290029700	LINF_290029700	L. infantum	3.12262	4.57484	27.8367	28.0885	27.6476	27.238	27.8367	28.0885	27.6476	27.238	4	#N/A	#N/A	#N/A	#N/A	24.9927	24.8539	24.2358	24.2378	0
LINF_330034600	LINF_330034600	LINF_330034600	LINF_330034600	L. infantum	3.14241	4.57339	29.7335	29.7486	29.8617	29.205	29.7335	29.7486	29.8617	29.205	4	26.8253	26.8506	26.1134	26.1899	26.8253	26.8506	26.1134	26.1899	4
LINF_050008800	LINF_050008800	LINF_050008800	LINF_050008800	L. infantum	1.90493	4.56932	29.4736	29.0307	29.1387	29.3411	29.4736	29.0307	29.1387	29.3411	4	27.2788	27.0879	27.6772	27.3204	27.2788	27.0879	27.6772	27.3204	4
LINF_350027200	LINF_350027200	LINF_350027200	LINF_350027200	L. infantum	1.8738	4.53218	28.625	28.6831	28.6585	28.6658	28.625	28.6831	28.6585	28.6658	4	26.8816	26.7553	26.6398	26.8606	26.8816	26.7553	26.6398	26.8606	4
LINF_300006300	LINF_300006300	LINF_300006300	LINF_300006300	L. infantum	1.39829	4.53053	26.4927	26.1637	26.2425	26.5348	26.4927	26.1637	26.2425	26.5348	4	#N/A	#N/A	#N/A	#N/A	25.035	24.8939	25.1401	24.7715	0
LINF_140020000	LINF_140020000	LINF_140020000	LINF_140020000	L. infantum	3.7619	4.51632	28.7453	28.5824	28.7336	28.787	28.7453	28.5824	28.7336	28.787	4	#N/A	#N/A	#N/A	#N/A	25.1448	25.2027	24.6089	24.8443	0
LINF_220013200	LINF_220013200	LINF_220013200	LINF_220013200	L. infantum	3.07035	4.50448	28.4799	27.9032	27.905	28.5496	28.4799	27.9032	27.905	28.5496	4	#N/A	#N/A	#N/A	25.223	25.2406	24.8316	25.2611	25.223	1
LINF_240006200	LINF_240006200	LINF_240006200	LINF_240006200	L. infantum	2.01466	4.46829	26.793	27.1963	26.7282	27.2381	26.793	27.1963	26.7282	27.2381	4	#N/A	#N/A	#N/A	#N/A	25.1984	24.8096	25.0728	24.8161	0
LINF_360047700	LINF_360047700	LINF_360047700	LINF_360047700	L. infantum	2.6591	4.46009	27.3186	27.1951	27.27	27.3013	27.3186	27.1951	27.27	27.3013	4	#N/A	#N/A	#N/A	#N/A	24.8242	24.7156	24.4836	24.4251	0
LINF_330032000	LINF_330032000	LINF_330032000	LINF_330032000	L. infantum	1.84811	4.42442	26.9146	26.3955	26.8163	26.5246	26.9146	26.3955	26.8163	26.5246	4	#N/A	#N/A	#N/A	#N/A	25.0469	24.6592	24.8163	24.7361	0
LINF_250022700	LINF_250022700	LINF_250022700	LINF_250022700	L. infantum	2.36169	4.40456	27.2219	27.1659	27.1891	27.1448	27.2219	27.1659	27.1891	27.1448	4	#N/A	#N/A	#N/A	#N/A	24.8681	24.5918	24.908	24.907	0
LINF_260024900	LINF_260024900	LINF_260024900	LINF_260024900	L. infantum	2.15331	4.39233	30.0364	29.7468	29.9337	29.6991	30.0364	29.7468	29.9337	29.6991	4	27.9598	27.4902	27.8995	27.4532	27.9598	27.4902	27.8995	27.4532	4
LINF_280029900	LINF_280029900	LINF_280029900	LINF_280029900	L. infantum	1.77693	4.36092	26.4316	26.9584	26.5482	26.4319	26.4316	26.9584	26.5482	26.4319	4	#N/A	#N/A	#N/A	#N/A	24.6148	25.051	24.9094	24.6872	0
LINF_240027300	LINF_240027300	LINF_240027300	LINF_240027300	L. infantum	1.82341	4.35853	31.4823	31.5869	31.5599	31.3326	31.4823	31.5869	31.5599	31.3326	4	29.667	29.6746	29.6392	29.6873	29.667	29.6746	29.6392	29.6873	4
LINF_340035100	LINF_340035100	LINF_340035100	LINF_340035100	L. infantum	2.57286	4.31764	26.875	27.748	27.243	27.1786	26.875	27.748	27.243	27.1786	4	#N/A	#N/A	#N/A	#N/A	24.6715	25.0656	24.5334	24.4827	0
LINF_350042400	LINF_350042400	LINF_350042400	LINF_350042400	L. infantum	1.54152	4.30169	30.469	30.7442	30.2618	30.5679	30.469	30.7442	30.2618	30.5679	4	28.7977	29.0454	28.7878	29.2459	28.7977	29.0454	28.7878	29.2459	4
LINF_150018300	LINF_150018300	LINF_150018300	LINF_150018300	L. infantum	3.90833	4.2776	28.6142	28.5253	29.5361	29.4142	28.6142	28.5253	29.5361	29.4142	4	#N/A	25.8656	25.2051	#N/A	24.7297	25.8656	25.2051	24.656	2
LINF_200017900	LINF_200017900	LINF_200017900	LINF_200017900	L. infantum	1.67721	4.24902	26.4423	26.2602	26.7052	26.1873	26.4423	26.2602	26.7052	26.1873	4	#N/A	#N/A	#N/A	#N/A	24.8684	24.7951	24.3642	24.8584	0
LINF_300039500	LINF_300039500	LINF_300039500	LINF_300039500	L. infantum	2.2915	4.2392	26.9727	27.0188	26.8812	27.082	26.9727	27.0188	26.8812	27.082	4	#N/A	#N/A	#N/A	#N/A	24.9992	24.5004	24.7265	24.5627	0
LINF_310018700	LINF_310018700	LINF_310018700	LINF_310018700	L. infantum	2.28912	4.22865	29.8304	30.306	30.1938	30.0645	29.8304	30.306	30.1938	30.0645	4	27.783	28.244	27.4794	27.7318	27.783	28.244	27.4794	27.7318	4
LINF_080016000	LINF_080016000	LINF_080016000	LINF_080016000	L. infantum	1.50801	4.2274	26.1712	26.4868	25.9782	26.3593	26.1712	26.4868	25.9782	26.3593	4	#N/A	#N/A	#N/A	#N/A	24.8313	24.8845	24.508	24.7397	0
LINF_190021700	LINF_190021700	LINF_190021700	LINF_190021700	L. infantum	2.23326	4.21865	26.841	27.4578	27.1608	27.3141	26.841	27.4578	27.1608	27.3141	4	#N/A	#N/A	#N/A	25.4546	24.8582	24.788	24.7398	25.4546	1
LINF_040009500	LINF_040009500	LINF_040009500	LINF_040009500	L. infantum	3.01838	4.1678	27.573	27.6312	27.8563	27.3425	27.573	27.6312	27.8563	27.3425	4	#N/A	#N/A	#N/A	#N/A	24.8283	24.5694	24.8967	24.035	0
LINF_350036300	LINF_350036300	LINF_350036300	LINF_350036300	L. infantum	3.61963	4.16034	28.1612	27.7288	28.0261	27.4677	28.1612	27.7288	28.0261	27.4677	4	24.3333	24.8106	23.5799	24.1815	24.3333	24.8106	23.5799	24.1815	4
LINF_360034400	LINF_360034400	LINF_360034400	LINF_360034400	L. infantum	2.91376	4.151	27.789	27.7425	27.7432	27.5468	27.789	27.7425	27.7432	27.5468	4	#N/A	#N/A	#N/A	#N/A	24.5571	24.6271	25.2102	24.772	0
ENSMUSG00000073435.10	ENSMUSG00000073435.10	ENSMUSG00000073435.10	ENSMUSG00000073435.10	M. musculus	1.1543	4.11973	29.3792	29.2396	29.0107	29.2195	29.3792	29.2396	29.0107	29.2195	4	28.0521	28.1216	28.1124	27.9458	28.0521	28.1216	28.1124	27.9458	4
LINF_200014700	LINF_200014700	LINF_200014700	LINF_200014700	L. infantum	1.56031	4.11857	26.1583	26.2891	26.1815	26.4494	26.1583	26.2891	26.1815	26.4494	4	#N/A	#N/A	#N/A	#N/A	25.0068	24.4764	24.7062	24.6476	0
LINF_360079400	LINF_360079400	LINF_360079400	LINF_360079400	L. infantum	2.59419	4.10118	26.852	27.3112	27.753	27.3791	26.852	27.3112	27.753	27.3791	4	#N/A	#N/A	#N/A	#N/A	25.0469	24.5491	24.7053	24.6172	0
LINF_270013800	LINF_270013800	LINF_270013800	LINF_270013800	L. infantum	2.58097	4.08964	26.6213	27.3942	27.5522	27.1574	26.6213	27.3942	27.5522	27.1574	4	#N/A	#N/A	#N/A	#N/A	24.8753	24.7987	24.5948	24.1325	0
LINF_290012700	LINF_290012700	LINF_290012700	LINF_290012700	L. infantum	3.22473	4.08824	28.1169	27.9797	28.2555	28.0386	28.1169	27.9797	28.2555	28.0386	4	25.2889	#N/A	24.9841	#N/A	25.2889	24.6649	24.9841	24.554	2
LINF_350038800	LINF_350038800	LINF_350038800	LINF_350038800	L. infantum	1.88359	4.08041	29.1968	29.2142	29.0472	29.2435	29.1968	29.2142	29.0472	29.2435	4	27.5234	27.1386	27.4196	27.0858	27.5234	27.1386	27.4196	27.0858	4
LINF_320009100	LINF_320009100	LINF_320009100	LINF_320009100	L. infantum	2.73524	4.07249	30.4847	30.7473	30.2106	29.7452	30.4847	30.7473	30.2106	29.7452	4	28.009	27.4989	27.2889	27.4501	28.009	27.4989	27.2889	27.4501	4
LINF_360066000	LINF_360066000	LINF_360066000	LINF_360066000	L. infantum	2.91789	4.05517	27.4176	27.745	27.8839	27.6364	27.4176	27.745	27.8839	27.6364	4	#N/A	#N/A	#N/A	#N/A	25.2412	24.8653	24.364	24.541	0
LINF_270006800	LINF_270006800	LINF_270006800	LINF_270006800	L. infantum	2.05314	4.04251	26.9395	26.9587	26.6535	26.3621	26.9395	26.9587	26.6535	26.3621	4	#N/A	#N/A	#N/A	#N/A	24.8647	25.0174	24.2838	24.5353	0
LINF_290019000	LINF_290019000	LINF_290019000	LINF_290019000	L. infantum	2.62263	4.0188	27.7363	27.5748	27.6493	27.628	27.7363	27.5748	27.6493	27.628	4	#N/A	#N/A	#N/A	#N/A	24.6719	25.2294	25.07	25.1266	0
LINF_290011200	LINF_290011200	LINF_290011200	LINF_290011200	L. infantum	3.66976	3.9776	28.1878	28.5167	28.1177	28.1504	28.1878	28.5167	28.1177	28.1504	4	#N/A	24.6547	#N/A	#N/A	25.099	24.6547	24.5176	24.0222	1
LINF_360050900	LINF_360050900	LINF_360050900	LINF_360050900	L. infantum	2.28585	3.97537	26.7229	27.0628	27.4141	26.6406	26.7229	27.0628	27.4141	26.6406	4	#N/A	#N/A	#N/A	#N/A	24.9744	24.4895	24.9827	24.2504	0
LINF_350018700	LINF_350018700	LINF_350018700	LINF_350018700	L. infantum	2.05642	3.97407	28.7701	29.4467	29.3976	29.135	28.7701	29.4467	29.3976	29.135	4	27.471	26.8184	26.8726	27.3619	27.471	26.8184	26.8726	27.3619	4
LINF_290010100	LINF_290010100	LINF_290010100	LINF_290010100	L. infantum	2.3632	3.96382	27.4245	27.8266	28.151	28.2185	27.4245	27.8266	28.151	28.2185	4	25.6409	#N/A	25.9525	25.541	25.6409	25.0335	25.9525	25.541	3
LINF_050005900	LINF_050005900	LINF_050005900	LINF_050005900	L. infantum	2.87383	3.93315	27.3931	27.5538	27.8608	27.5061	27.3931	27.5538	27.8608	27.5061	4	#N/A	#N/A	#N/A	#N/A	25.2052	24.8454	24.3336	24.4345	0
LINF_210026800	LINF_210026800	LINF_210026800	LINF_210026800	L. infantum	1.69208	3.92632	26.6065	26.8764	26.4447	26.6206	26.6065	26.8764	26.4447	26.6206	4	#N/A	#N/A	#N/A	#N/A	24.7796	25.2954	24.6842	25.0208	0
LINF_190006400	LINF_190006400	LINF_190006400	LINF_190006400	L. infantum	2.80277	3.89997	26.7797	27.4877	27.6125	27.5257	26.7797	27.4877	27.6125	27.5257	4	#N/A	#N/A	#N/A	#N/A	24.725	24.5521	24.2968	24.6207	0
LINF_170020200	LINF_170020200	LINF_170020200	LINF_170020200	L. infantum	2.72119	3.85345	27.4462	27.3944	27.4446	27.1197	27.4462	27.3944	27.4446	27.1197	4	#N/A	#N/A	#N/A	#N/A	24.9615	24.8415	24.571	24.146	0
LINF_290029300	LINF_290029300	LINF_290029300	LINF_290029300	L. infantum	2.32683	3.8514	26.9677	26.5225	27.1079	27.4518	26.9677	26.5225	27.1079	27.4518	4	#N/A	#N/A	#N/A	#N/A	24.735	24.9494	24.6998	24.3584	0
LINF_210018500	LINF_210018500	LINF_210018500	LINF_210018500	L. infantum	3.06615	3.84553	27.9286	27.8068	27.7016	27.7223	27.9286	27.8068	27.7016	27.7223	4	#N/A	#N/A	#N/A	#N/A	25.1324	24.8651	24.4777	24.4195	0
LINF_250027000	LINF_250027000	LINF_250027000	LINF_250027000	L. infantum	3.46999	3.83653	28.152	28.2348	28.1277	27.8519	28.152	28.2348	28.1277	27.8519	4	#N/A	#N/A	#N/A	#N/A	24.7098	25.0165	24.7562	24.0039	0
LINF_300036900	LINF_300036900	LINF_300036900	LINF_300036900	L. infantum	2.46484	3.7812	27.3932	26.4741	27.1567	26.7441	27.3932	26.4741	27.1567	26.7441	4	#N/A	#N/A	#N/A	#N/A	24.5028	24.6525	24.6335	24.1198	0
LINF_360081500	LINF_360081500	LINF_360081500	LINF_360081500	L. infantum	2.19473	3.77806	29.4793	29.8678	29.7065	29.6323	29.4793	29.8678	29.7065	29.6323	4	27.6236	27.8557	27.1108	27.3169	27.6236	27.8557	27.1108	27.3169	4
LINF_350019900	LINF_350019900	LINF_350019900	LINF_350019900	L. infantum	2.20636	3.77024	27.048	27.0117	27.3387	27.0562	27.048	27.0117	27.3387	27.0562	4	#N/A	#N/A	#N/A	#N/A	25.1193	25.2443	24.5903	24.6753	0
LINF_090018100;LINF_090018200	LINF_090018100	LINF_090018100	LINF_090018100	L. infantum	2.10935	3.75101	26.945	26.6253	26.9918	26.8056	26.945	26.6253	26.9918	26.8056	4	#N/A	#N/A	#N/A	#N/A	25.1076	24.773	24.7376	24.3122	0
LINF_360053900	LINF_360053900	LINF_360053900	LINF_360053900	L. infantum	1.2548	3.74905	26.1188	26.0072	26.0697	25.6398	26.1188	26.0072	26.0697	25.6398	4	#N/A	#N/A	#N/A	#N/A	24.8201	24.9325	24.4468	24.6169	0
LINF_360013000	LINF_360013000	LINF_360013000	LINF_360013000	L. infantum	3.07467	3.72952	27.8942	27.8471	28.1417	27.5432	27.8942	27.8471	28.1417	27.5432	4	#N/A	#N/A	25.1242	#N/A	24.5775	25.2282	25.1242	24.1977	1
LINF_230006100	LINF_230006100	LINF_230006100	LINF_230006100	L. infantum	3.4785	3.71091	28.1052	28.039	28.2343	28.2097	28.1052	28.039	28.2343	28.2097	4	#N/A	#N/A	#N/A	#N/A	25.0193	24.7894	24.7339	24.1317	0
LINF_360068400	LINF_360068400	LINF_360068400	LINF_360068400	L. infantum	2.91697	3.70254	28.3883	28.7351	29.4301	28.2002	28.3883	28.7351	29.4301	28.2002	4	26.4	25.5297	25.5607	25.5956	26.4	25.5297	25.5607	25.5956	4
LINF_210024400	LINF_210024400	LINF_210024400	LINF_210024400	L. infantum	2.30795	3.68847	26.2963	27.0244	26.917	27.2837	26.2963	27.0244	26.917	27.2837	4	#N/A	#N/A	#N/A	#N/A	24.5049	24.9248	24.6073	24.2525	0
LINF_360069000	LINF_360069000	LINF_360069000	LINF_360069000	L. infantum	1.82846	3.6805	25.9807	26.682	26.1298	26.5479	25.9807	26.682	26.1298	26.5479	4	#N/A	24.3229	#N/A	#N/A	24.8199	24.3229	24.3778	24.506	1
LINF_040005600;LINF_310023200;REV__LINF_310030000	LINF_040005600	LINF_040005600	LINF_040005600	L. infantum	1.83885	3.65915	26.7065	26.6873	26.4608	26.7894	26.7065	26.6873	26.4608	26.7894	4	#N/A	#N/A	#N/A	#N/A	24.915	24.9008	24.401	25.0717	0
LINF_360022300	LINF_360022300	LINF_360022300	LINF_360022300	L. infantum	1.90815	3.63943	26.3148	26.2768	26.99	26.8352	26.3148	26.2768	26.99	26.8352	4	#N/A	#N/A	#N/A	#N/A	25.1007	24.4196	24.7816	24.4823	0
LINF_280032300	LINF_280032300	LINF_280032300	LINF_280032300	L. infantum	2.3714	3.61631	26.6283	27.1846	27.183	26.7556	26.6283	27.1846	27.183	26.7556	4	#N/A	#N/A	#N/A	#N/A	25.1934	24.5084	24.4022	24.1619	0
LINF_230014600	LINF_230014600	LINF_230014600	LINF_230014600	L. infantum	1.95176	3.59686	30.9389	30.8296	30.9535	30.9723	30.9389	30.8296	30.9535	30.9723	4	28.9225	29.1719	29.1387	28.6541	28.9225	29.1719	29.1387	28.6541	4
LINF_130022100	LINF_130022100	LINF_130022100	LINF_130022100	L. infantum	2.66316	3.59188	27.6438	27.6922	27.6465	27.1888	27.6438	27.6922	27.6465	27.1888	4	#N/A	#N/A	#N/A	25.4626	24.817	24.8872	24.3519	25.4626	1
LINF_210009700	LINF_210009700	LINF_210009700	LINF_210009700	L. infantum	2.91125	3.52531	27.4791	27.5988	27.5759	27.486	27.4791	27.5988	27.5759	27.486	4	#N/A	#N/A	#N/A	#N/A	24.3835	24.8314	24.9837	24.2962	0
LINF_170015800	LINF_170015800	LINF_170015800	LINF_170015800	L. infantum	1.41014	3.52315	25.9914	26.1478	26.4007	26.3042	25.9914	26.1478	26.4007	26.3042	4	#N/A	#N/A	#N/A	#N/A	25.02	24.511	25.0511	24.6214	0
LINF_230021100	LINF_230021100	LINF_230021100	LINF_230021100	L. infantum	2.05236	3.50209	28.4085	28.361	28.2449	28.2071	28.4085	28.361	28.2449	28.2071	4	25.8698	26.2123	26.5509	26.379	25.8698	26.2123	26.5509	26.379	4
LINF_360022600	LINF_360022600	LINF_360022600	LINF_360022600	L. infantum	2.59421	3.49773	27.3402	27.6466	27.8776	27.6348	27.3402	27.6466	27.8776	27.6348	4	25.6354	#N/A	#N/A	24.5633	25.6354	25.0554	24.8682	24.5633	2
LINF_300034400	LINF_300034400	LINF_300034400	LINF_300034400	L. infantum	1.93264	3.4953	26.3493	26.7689	26.9738	26.1249	26.3493	26.7689	26.9738	26.1249	4	#N/A	#N/A	#N/A	#N/A	24.9537	24.7667	24.6223	24.1434	0
LINF_300009700;LINF_210016300	LINF_300009700	LINF_300009700	LINF_300009700	L. infantum	2.45735	3.48813	27.7867	27.4227	27.4804	26.8804	27.7867	27.4227	27.4804	26.8804	4	#N/A	#N/A	#N/A	#N/A	24.9569	25.1254	24.7955	24.863	0
LINF_220008000	LINF_220008000	LINF_220008000	LINF_220008000	L. infantum	1.83909	3.48034	27.0405	26.171	26.7031	26.8181	27.0405	26.171	26.7031	26.8181	4	#N/A	#N/A	#N/A	#N/A	24.9669	25.26	24.5377	24.6117	0
LINF_350054100	LINF_350054100	LINF_350054100	LINF_350054100	L. infantum	2.0689	3.47712	26.6189	26.6382	26.406	26.7331	26.6189	26.6382	26.406	26.7331	4	#N/A	#N/A	#N/A	#N/A	24.8958	24.7289	24.2804	24.2156	0
LINF_160010700	LINF_160010700	LINF_160010700	LINF_160010700	L. infantum	2.89401	3.46591	27.8538	27.6597	27.5968	27.6115	27.8538	27.6597	27.5968	27.6115	4	25.3773	#N/A	24.6582	#N/A	25.3773	24.4797	24.6582	24.6306	2
LINF_350007500	LINF_350007500	LINF_350007500	LINF_350007500	L. infantum	2.66461	3.45176	27.5282	27.5905	27.5441	27.5694	27.5282	27.5905	27.5441	27.5694	4	#N/A	#N/A	#N/A	#N/A	25.004	25.217	24.8455	24.5072	0
LINF_270028100	LINF_270028100	LINF_270028100	LINF_270028100	L. infantum	2.25015	3.45156	27.1489	27.0664	27.3693	27.417	27.1489	27.0664	27.3693	27.417	4	#N/A	#N/A	#N/A	25.5457	24.8678	24.9311	24.6563	25.5457	1
LINF_360027200	LINF_360027200	LINF_360027200	LINF_360027200	L. infantum	1.98769	3.4329	30.4133	30.5035	30.4247	30.1594	30.4133	30.5035	30.4247	30.1594	4	28.7956	28.242	28.0071	28.5056	28.7956	28.242	28.0071	28.5056	4
LINF_110016500	LINF_110016500	LINF_110016500	LINF_110016500	L. infantum	2.0746	3.40698	26.8769	26.661	26.9846	27.0779	26.8769	26.661	26.9846	27.0779	4	#N/A	#N/A	#N/A	#N/A	25.1584	25.1358	24.5694	24.4383	0
LINF_110008400	LINF_110008400	LINF_110008400	LINF_110008400	L. infantum	2.29073	3.40536	27.5082	26.6854	27.6239	27.6081	27.5082	26.6854	27.6239	27.6081	4	#N/A	#N/A	#N/A	#N/A	25.1556	25.2796	25.1344	24.693	0
LINF_220006800	LINF_220006800	LINF_220006800	LINF_220006800	L. infantum	1.68241	3.40012	26.2546	26.6449	26.6698	26.0151	26.2546	26.6449	26.6698	26.0151	4	#N/A	#N/A	#N/A	#N/A	24.8152	24.6236	24.884	24.5319	0
LINF_260024800	LINF_260024800	LINF_260024800	LINF_260024800	L. infantum	1.84373	3.37448	27.0268	26.7295	26.4321	26.8126	27.0268	26.7295	26.4321	26.8126	4	#N/A	#N/A	#N/A	#N/A	25.185	24.4619	25.2661	24.713	0
LINF_290018300	LINF_290018300	LINF_290018300	LINF_290018300	L. infantum	1.91182	3.37293	26.9258	26.6137	26.8503	26.1112	26.9258	26.6137	26.8503	26.1112	4	#N/A	24.1202	#N/A	#N/A	24.8856	24.1202	24.9931	24.8549	1
LINF_320011600	LINF_320011600	LINF_320011600	LINF_320011600	L. infantum	1.92421	3.36643	26.9381	26.3923	26.5653	26.498	26.9381	26.3923	26.5653	26.498	4	#N/A	#N/A	#N/A	#N/A	25.1598	24.7558	24.2139	24.5674	0
LINF_360005700	LINF_360005700	LINF_360005700	LINF_360005700	L. infantum	2.56263	3.36182	27.0157	27.1328	27.2584	27.3471	27.0157	27.1328	27.2584	27.3471	4	#N/A	#N/A	#N/A	#N/A	24.7644	25.0023	24.6941	24.0426	0
LINF_360081100	LINF_360081100	LINF_360081100	LINF_360081100	L. infantum	2.09382	3.33497	27.0708	27.0444	26.869	27.0399	27.0708	27.0444	26.869	27.0399	4	#N/A	#N/A	#N/A	#N/A	25.2299	25.0798	24.5078	24.8312	0
LINF_280007300	LINF_280007300	LINF_280007300	LINF_280007300	L. infantum	1.79254	3.30988	26.5959	26.9573	26.0478	26.7517	26.5959	26.9573	26.0478	26.7517	4	#N/A	#N/A	#N/A	#N/A	24.9628	24.7473	25.0264	24.446	0
LINF_330033600	LINF_330033600	LINF_330033600	LINF_330033600	L. infantum	2.51608	3.28365	27.7981	27.9006	27.833	27.3848	27.7981	27.9006	27.833	27.3848	4	#N/A	25.8691	#N/A	#N/A	25.0311	25.8691	25.2388	24.713	1
LINF_290006100	LINF_290006100	LINF_290006100	LINF_290006100	L. infantum	2.4016	3.27347	27.1305	27.1873	27.0763	27.1785	27.1305	27.1873	27.0763	27.1785	4	#N/A	#N/A	#N/A	#N/A	25.0176	24.8505	24.272	24.8261	0
LINF_320040100	LINF_320040100	LINF_320040100	LINF_320040100	L. infantum	1.52643	3.25664	26.1994	25.799	26.3073	26.4893	26.1994	25.799	26.3073	26.4893	4	#N/A	#N/A	#N/A	#N/A	25.0036	24.9268	24.4284	24.3305	0
LINF_240021800	LINF_240021800	LINF_240021800	LINF_240021800	L. infantum	2.06899	3.21499	26.7174	26.7951	26.8868	26.9774	26.7174	26.7951	26.8868	26.9774	4	#N/A	#N/A	#N/A	#N/A	24.8223	24.8837	24.2839	25.1109	0
LINF_180010100	LINF_180010100	LINF_180010100	LINF_180010100	L. infantum	3.35372	3.21048	29.7085	29.9133	29.8091	29.7942	29.7085	29.9133	29.8091	29.7942	4	26.4597	27.1211	26.0105	26.2189	26.4597	27.1211	26.0105	26.2189	4
LINF_110016300	LINF_110016300	LINF_110016300	LINF_110016300	L. infantum	2.46366	3.1885	27.1708	27.526	26.309	27.4503	27.1708	27.526	26.309	27.4503	4	#N/A	#N/A	#N/A	#N/A	25.1006	24.6252	24.2445	24.6312	0
LINF_320040200	LINF_320040200	LINF_320040200	LINF_320040200	L. infantum	2.35526	3.17298	26.6356	27.2362	27.5132	26.4179	26.6356	27.2362	27.5132	26.4179	4	#N/A	#N/A	#N/A	#N/A	24.4722	24.8557	24.7856	24.2684	0
LINF_180012600	LINF_180012600	LINF_180012600	LINF_180012600	L. infantum	1.94673	3.15151	27.0066	27.2731	26.8241	26.3789	27.0066	27.2731	26.8241	26.3789	4	#N/A	25.4765	#N/A	#N/A	25.0974	25.4765	24.6936	24.4282	1
LINF_350012100	LINF_350012100	LINF_350012100	LINF_350012100	L. infantum	3.40225	3.13924	28.1711	28.2982	27.8409	26.9608	28.1711	28.2982	27.8409	26.9608	4	#N/A	#N/A	#N/A	#N/A	24.6507	24.4644	24.1945	24.3523	0
LINF_230005400	LINF_230005400	LINF_230005400	LINF_230005400	L. infantum	1.79383	3.12766	28.2193	28.9823	29.0168	28.8084	28.2193	28.9823	29.0168	28.8084	4	26.9351	27.0667	26.7397	27.11	26.9351	27.0667	26.7397	27.11	4
LINF_360044500	LINF_360044500	LINF_360044500	LINF_360044500	L. infantum	1.97409	3.12554	26.5625	26.8389	26.0985	26.693	26.5625	26.8389	26.0985	26.693	4	#N/A	#N/A	#N/A	#N/A	24.5264	24.6841	24.5575	24.5285	0
LINF_360007700	LINF_360007700	LINF_360007700	LINF_360007700	L. infantum	2.7031	3.10648	26.932	27.4098	27.7927	28.1776	26.932	27.4098	27.7927	28.1776	4	#N/A	#N/A	#N/A	#N/A	24.7144	24.9826	24.6854	25.1174	0
LINF_290027200	LINF_290027200	LINF_290027200	LINF_290027200	L. infantum	2.26348	3.09622	26.3217	27.1744	27.4038	27.5532	26.3217	27.1744	27.4038	27.5532	4	#N/A	#N/A	#N/A	#N/A	25.3148	24.8163	24.9763	24.2917	0
LINF_310009700	LINF_310009700	LINF_310009700	LINF_310009700	L. infantum	3.54858	3.07286	29.5307	29.4532	29.7196	30.0104	29.5307	29.4532	29.7196	30.0104	4	25.8279	27.0257	26.2521	25.4139	25.8279	27.0257	26.2521	25.4139	4
LINF_140009900	LINF_140009900	LINF_140009900	LINF_140009900	L. infantum	1.92183	3.07058	26.756	26.5122	26.7062	26.2915	26.756	26.5122	26.7062	26.2915	4	#N/A	#N/A	#N/A	#N/A	25.0485	24.8504	24.6168	24.0629	0
LINF_280031400	LINF_280031400	LINF_280031400	LINF_280031400	L. infantum	3.53492	3.05532	28.3346	28.4715	28.6639	28.4269	28.3346	28.4715	28.6639	28.4269	4	#N/A	#N/A	#N/A	25.8158	24.556	24.5376	24.8479	25.8158	1
LINF_160015100	LINF_160015100	LINF_160015100	LINF_160015100	L. infantum	2.52865	3.03788	27.1395	27.3201	27.4507	26.2362	27.1395	27.3201	27.4507	26.2362	4	#N/A	#N/A	#N/A	#N/A	24.7375	24.703	24.3238	24.2675	0
LINF_150008200	LINF_150008200	LINF_150008200	LINF_150008200	L. infantum	1.66256	2.97489	26.1556	26.4349	26.2214	26.1836	26.1556	26.4349	26.2214	26.1836	4	#N/A	#N/A	#N/A	#N/A	24.7312	25.0036	24.3563	24.2541	0
LINF_350053300	LINF_350053300	LINF_350053300	LINF_350053300	L. infantum	2.64315	2.97124	27.4994	27.4321	27.3359	27.442	27.4994	27.4321	27.3359	27.442	4	#N/A	#N/A	#N/A	#N/A	24.9352	24.9963	25.0824	24.1227	0
LINF_100008300	LINF_100008300	LINF_100008300	LINF_100008300	L. infantum	1.30256	2.92894	30.2556	30.0632	30.2196	30.2601	30.2556	30.0632	30.2196	30.2601	4	29.302	28.763	28.7255	28.7978	29.302	28.763	28.7255	28.7978	4
LINF_020009800	LINF_020009800	LINF_020009800	LINF_020009800	L. infantum	3.09513	2.92004	29.2326	29.4306	29.1061	28.8179	29.2326	29.4306	29.1061	28.8179	4	#N/A	25.9524	26.6486	26.4648	25.141	25.9524	26.6486	26.4648	3
LINF_190017000	LINF_190017000	LINF_190017000	LINF_190017000	L. infantum	2.65006	2.91697	27.6333	28.0442	27.8687	28.0454	27.6333	28.0442	27.8687	28.0454	4	#N/A	#N/A	#N/A	26.0483	25.0935	24.7394	25.11	26.0483	1
LINF_240012800	LINF_240012800	LINF_240012800	LINF_240012800	L. infantum	2.16497	2.91285	27.2173	26.264	27.5183	26.7401	27.2173	26.264	27.5183	26.7401	4	#N/A	#N/A	#N/A	#N/A	24.4008	25.1497	24.8652	24.6642	0
LINF_320040600	LINF_320040600	LINF_320040600	LINF_320040600	L. infantum	3.04005	2.89111	28.8213	29.042	29.1864	28.7294	28.8213	29.042	29.1864	28.7294	4	#N/A	25.8937	26.4738	26.2359	25.0156	25.8937	26.4738	26.2359	3
LINF_210008800	LINF_210008800	LINF_210008800	LINF_210008800	L. infantum	2.22566	2.86722	26.3124	27.3815	27.4691	27.1619	26.3124	27.3815	27.4691	27.1619	4	#N/A	#N/A	#N/A	#N/A	25.1769	24.6729	24.8729	24.6996	0
LINF_170005000	LINF_170005000	LINF_170005000	LINF_170005000	L. infantum	2.80089	2.86312	27.007	27.8223	28.3561	27.3664	27.007	27.8223	28.3561	27.3664	4	#N/A	25.0646	#N/A	24.7263	24.8789	25.0646	24.6784	24.7263	2
LINF_060005200	LINF_060005200	LINF_060005200	LINF_060005200	L. infantum	3.87878	2.85224	28.8559	28.6432	28.5172	28.7514	28.8559	28.6432	28.5172	28.7514	4	24.0865	#N/A	24.5106	25.823	24.0865	24.8324	24.5106	25.823	3
LINF_310036600	LINF_310036600	LINF_310036600	LINF_310036600	L. infantum	2.78668	2.84217	27.8976	27.7938	27.7928	27.7581	27.8976	27.7938	27.7928	27.7581	4	25.7737	#N/A	#N/A	#N/A	25.7737	24.8624	24.674	24.7855	1
LINF_030006800	LINF_030006800	LINF_030006800	LINF_030006800	L. infantum	2.8642	2.8017	29.2285	29.225	29.3542	29.2174	29.2285	29.225	29.3542	29.2174	4	26.3219	27.0864	26.3826	25.7774	26.3219	27.0864	26.3826	25.7774	4
LINF_190012000	LINF_190012000	LINF_190012000	LINF_190012000	L. infantum	2.54642	2.75731	28.6741	28.3343	28.0983	28.4438	28.6741	28.3343	28.0983	28.4438	4	26.5879	25.7166	25.9663	25.094	26.5879	25.7166	25.9663	25.094	4
LINF_350035900	LINF_350035900	LINF_350035900	LINF_350035900	L. infantum	1.78345	2.74377	26.0169	26.8941	26.5997	25.8777	26.0169	26.8941	26.5997	25.8777	4	#N/A	#N/A	#N/A	#N/A	24.8342	24.699	24.2905	24.4309	0
LINF_340031800	LINF_340031800	LINF_340031800	LINF_340031800	L. infantum	3.16995	2.74014	28.4198	28.3751	28.6097	28.0232	28.4198	28.3751	28.6097	28.0232	4	#N/A	26.0969	#N/A	25.4819	24.6019	26.0969	24.5673	25.4819	2
LINF_150019300	LINF_150019300	LINF_150019300	LINF_150019300	L. infantum	1.26744	2.72593	25.7512	25.7266	26.008	26.0952	25.7512	25.7266	26.008	26.0952	4	#N/A	#N/A	#N/A	#N/A	24.8401	24.6456	24.8942	24.1314	0
LINF_360018400	LINF_360018400	LINF_360018400	LINF_360018400	L. infantum	1.82474	2.71182	30.6642	30.6005	30.7638	30.4823	30.6642	30.6005	30.7638	30.4823	4	29.126	28.982	28.9094	28.1943	29.126	28.982	28.9094	28.1943	4
LINF_340005700	LINF_340005700	LINF_340005700	LINF_340005700	L. infantum	1.92059	2.70351	26.5969	26.8289	27.3646	26.6144	26.5969	26.8289	27.3646	26.6144	4	#N/A	25.5638	#N/A	25.2319	24.4886	25.5638	24.4381	25.2319	2
LINF_070016300	LINF_070016300	LINF_070016300	LINF_070016300	L. infantum	1.24184	2.69086	25.7652	25.8564	25.7767	26.3767	25.7652	25.8564	25.7767	26.3767	4	#N/A	#N/A	#N/A	#N/A	24.805	24.5117	25.1604	24.3305	0
LINF_270024200	LINF_270024200	LINF_270024200	LINF_270024200	L. infantum	2.66323	2.63969	27.6707	27.7334	27.7755	27.5543	27.6707	27.7334	27.7755	27.5543	4	#N/A	#N/A	25.8217	#N/A	24.7228	25.0443	25.8217	24.4921	1
LINF_100011800	LINF_100011800	LINF_100011800	LINF_100011800	L. infantum	1.85004	2.62361	27.2982	26.1008	27.2581	26.984	27.2982	26.1008	27.2581	26.984	4	25.5393	#N/A	#N/A	#N/A	25.5393	25.0677	24.7023	24.9315	1
LINF_270019800	LINF_270019800	LINF_270019800	LINF_270019800	L. infantum	1.94996	2.62136	27.204	27.1319	26.7297	25.9146	27.204	27.1319	26.7297	25.9146	4	#N/A	#N/A	#N/A	#N/A	25.1233	24.6016	24.3317	25.1238	0
LINF_320018300	LINF_320018300	LINF_320018300	LINF_320018300	L. infantum	1.51589	2.60472	26.1098	26.2951	25.8523	26.9165	26.1098	26.2951	25.8523	26.9165	4	#N/A	#N/A	#N/A	#N/A	25.1591	25.0781	24.4518	24.4213	0
LINF_200018300	LINF_200018300	LINF_200018300	LINF_200018300	L. infantum	2.55049	2.6038	27.4805	27.5824	27.6359	27.3791	27.4805	27.5824	27.6359	27.3791	4	#N/A	25.782	#N/A	#N/A	24.9852	25.782	24.4726	24.6361	1
LINF_280029400	LINF_280029400	LINF_280029400	LINF_280029400	L. infantum	2.99822	2.57949	28.0783	28.1647	28.4397	28.1922	28.0783	28.1647	28.4397	28.1922	4	#N/A	#N/A	#N/A	26.2694	24.8523	24.7323	25.0281	26.2694	1
LINF_270019700	LINF_270019700	LINF_270019700	LINF_270019700	L. infantum	2.96601	2.57873	27.8449	28.0959	27.93	28.067	27.8449	28.0959	27.93	28.067	4	#N/A	#N/A	#N/A	26.0322	24.6239	24.786	24.6317	26.0322	1
LINF_290032900	LINF_290032900	LINF_290032900	LINF_290032900	L. infantum	1.98808	2.53391	29.7212	29.8121	29.8243	29.6429	29.7212	29.8121	29.8243	29.6429	4	27.0694	27.9537	27.8903	28.1349	27.0694	27.9537	27.8903	28.1349	4
LINF_360047300	LINF_360047300	LINF_360047300	LINF_360047300	L. infantum	2.49239	2.53038	27.7558	27.739	27.4336	27.5502	27.7558	27.739	27.4336	27.5502	4	#N/A	#N/A	#N/A	25.9835	25.0314	25.0138	24.4804	25.9835	1
LINF_120005200	LINF_120005200	LINF_120005200	LINF_120005200	L. infantum	2.07741	2.50346	26.7521	26.6875	26.7708	26.5265	26.7521	26.6875	26.7708	26.5265	4	#N/A	#N/A	#N/A	#N/A	25.3384	24.5232	24.4465	24.1193	0
LINF_350008800	LINF_350008800	LINF_350008800	LINF_350008800	L. infantum	3.24358	2.48669	28.906	29.0773	28.9243	29.1723	28.906	29.0773	28.9243	29.1723	4	26.615	#N/A	25.4124	26.22	26.615	24.8581	25.4124	26.22	3
LINF_330024300	LINF_330024300	LINF_330024300	LINF_330024300	L. infantum	3.64991	2.48185	28.7312	28.7083	28.6229	28.4402	28.7312	28.7083	28.6229	28.4402	4	26.2774	#N/A	#N/A	#N/A	26.2774	24.5615	24.7555	24.3086	1
LINF_260011600	LINF_260011600	LINF_260011600	LINF_260011600	L. infantum	1.75609	2.48094	26.7537	26.7356	26.5326	26.4415	26.7537	26.7356	26.5326	26.4415	4	#N/A	#N/A	#N/A	#N/A	25.0661	25.2562	24.9559	24.1609	0
LINF_360027100	LINF_360027100	LINF_360027100	LINF_360027100	L. infantum	4.26605	2.4549	29.4301	29.0284	29.3862	29.3916	29.4301	29.0284	29.3862	29.3916	4	23.7913	25.8403	26.0311	24.5094	23.7913	25.8403	26.0311	24.5094	4
LINF_150012100	LINF_150012100	LINF_150012100	LINF_150012100	L. infantum	1.64737	2.43832	26.2085	26.8918	26.2537	25.6814	26.2085	26.8918	26.2537	25.6814	4	#N/A	#N/A	#N/A	#N/A	24.4858	24.5741	24.9053	24.4806	0
LINF_250020400	LINF_250020400	LINF_250020400	LINF_250020400	L. infantum	3.31738	2.43552	28.4337	28.0037	28.5572	28.4606	28.4337	28.0037	28.5572	28.4606	4	#N/A	#N/A	26.3936	#N/A	24.7687	24.5383	26.3936	24.4851	1
LINF_350025900	LINF_350025900	LINF_350025900	LINF_350025900	L. infantum	1.61908	2.43406	26.0659	26.7419	25.9472	26.5398	26.0659	26.7419	25.9472	26.5398	4	#N/A	#N/A	#N/A	#N/A	25.1237	25.0975	24.6299	23.9674	0
LINF_140017500;LINF_140017400	LINF_140017500	LINF_140017500	LINF_140017500	L. infantum	1.36067	2.40411	26.8488	26.2368	25.8012	26.4476	26.8488	26.2368	25.8012	26.4476	4	25.5605	#N/A	#N/A	#N/A	25.5605	24.6983	24.6866	24.9461	1
LINF_360040400	LINF_360040400	LINF_360040400	LINF_360040400	L. infantum	3.61799	2.39461	28.3266	28.4512	28.4425	28.3772	28.3266	28.4512	28.4425	28.3772	4	#N/A	26.1067	#N/A	#N/A	24.4487	26.1067	24.5263	24.0439	1
LINF_350014800;LINF_350014700	LINF_350014800	LINF_350014800	LINF_350014800	L. infantum	2.26396	2.39395	27.4447	27.3715	27.6055	25.9496	27.4447	27.3715	27.6055	25.9496	4	25.5439	#N/A	#N/A	#N/A	25.5439	25.079	24.3351	24.3575	1
LINF_050005200	LINF_050005200	LINF_050005200	LINF_050005200	L. infantum	2.53968	2.38833	27.351	27.2859	27.553	27.2942	27.351	27.2859	27.553	27.2942	4	25.6477	#N/A	#N/A	#N/A	25.6477	25.0108	24.6319	24.035	1
LINF_300030900	LINF_300030900	LINF_300030900	LINF_300030900	L. infantum	2.51838	2.38419	28.07	28.2111	28.1529	28.1832	28.07	28.2111	28.1529	28.1832	4	#N/A	25.4456	26.2393	26.0446	24.8142	25.4456	26.2393	26.0446	3
LINF_260017400	LINF_260017400	LINF_260017400	LINF_260017400	L. infantum	3.42315	2.36833	28.8562	28.9049	28.6305	28.5288	28.8562	28.9049	28.6305	28.5288	4	25.372	24.962	26.5504	#N/A	25.372	24.962	26.5504	24.3434	3
LINF_300037500	LINF_300037500	LINF_300037500	LINF_300037500	L. infantum	3.2499	2.33435	28.5824	28.664	28.7202	28.4898	28.5824	28.664	28.7202	28.4898	4	#N/A	#N/A	#N/A	26.6603	24.9485	25.0518	24.7962	26.6603	1
LINF_350016600	LINF_350016600	LINF_350016600	LINF_350016600	L. infantum	3.32656	2.32622	29.4648	29.2833	29.5359	28.9162	29.4648	29.2833	29.5359	28.9162	4	26.3253	#N/A	25.7195	27.0948	26.3253	24.7543	25.7195	27.0948	3
LINF_210027500	LINF_210027500	LINF_210027500	LINF_210027500	L. infantum	2.39333	2.25473	27.7916	27.6531	27.7846	27.7036	27.7916	27.6531	27.7846	27.7036	4	26.3427	#N/A	#N/A	#N/A	26.3427	24.9374	25.1651	24.9144	1
LINF_280017800	LINF_280017800	LINF_280017800	LINF_280017800	L. infantum	2.16592	2.25351	30.7617	30.9025	30.7362	30.4235	30.7617	30.9025	30.7362	30.4235	4	29.184	28.8812	27.6064	28.4887	29.184	28.8812	27.6064	28.4887	4
LINF_280037300	LINF_280037300	LINF_280037300	LINF_280037300	L. infantum	2.49159	2.24748	30.1239	30.1702	30.1219	30.0856	30.1239	30.1702	30.1219	30.0856	4	28.1287	27.8447	27.9649	26.5969	28.1287	27.8447	27.9649	26.5969	4
LINF_050008500	LINF_050008500	LINF_050008500	LINF_050008500	L. infantum	2.94571	2.20996	30.1633	29.8347	29.8252	29.606	30.1633	29.8347	29.8252	29.606	4	27.5427	27.7378	25.7041	26.6618	27.5427	27.7378	25.7041	26.6618	4
LINF_210013900	LINF_210013900	LINF_210013900	LINF_210013900	L. infantum	1.92317	2.19163	25.6734	27.1399	26.9127	26.9105	25.6734	27.1399	26.9127	26.9105	4	#N/A	#N/A	#N/A	#N/A	24.6996	24.8473	24.4075	24.9893	0
LINF_090018500	LINF_090018500	LINF_090018500	LINF_090018500	L. infantum	1.81731	2.19092	25.7131	27.2054	26.7557	26.9009	25.7131	27.2054	26.7557	26.9009	4	#N/A	#N/A	#N/A	#N/A	24.8056	24.901	24.4658	25.1334	0
LINF_110012000;LINF_110011900	LINF_110012000	LINF_110012000	LINF_110012000	L. infantum	3.07519	2.14863	28.4737	29.0572	28.9058	28.8715	28.4737	29.0572	28.9058	28.8715	4	25.9415	26.7675	#N/A	25.9564	25.9415	26.7675	24.3421	25.9564	3
LINF_090013900	LINF_090013900	LINF_090013900	LINF_090013900	L. infantum	2.41175	2.13003	27.2498	27.7819	27.748	26.0967	27.2498	27.7819	27.748	26.0967	4	#N/A	#N/A	#N/A	#N/A	24.9035	24.5756	24.8804	24.8697	0
LINF_180019200	LINF_180019200	LINF_180019200	LINF_180019200	L. infantum	2.44232	2.117	28.2768	28.4124	27.9991	28.0563	28.2768	28.4124	27.9991	28.0563	4	#N/A	26.4401	26.0617	25.9159	24.5575	26.4401	26.0617	25.9159	3
LINF_360037500	LINF_360037500	LINF_360037500	LINF_360037500	L. infantum	3.09397	2.10669	29.8538	29.4646	29.3559	29.5196	29.8538	29.4646	29.3559	29.5196	4	26.6547	25.6208	27.8359	25.7067	26.6547	25.6208	27.8359	25.7067	4
LINF_180021400	LINF_180021400	LINF_180021400	LINF_180021400	L. infantum	2.27448	2.10193	27.3286	27.4225	27.3383	27.5067	27.3286	27.4225	27.3383	27.5067	4	25.4076	#N/A	#N/A	26.0266	25.4076	24.4691	24.5948	26.0266	2
LINF_320037600	LINF_320037600	LINF_320037600	LINF_320037600	L. infantum	2.82075	2.09705	28.3404	28.1983	28.262	28.1845	28.3404	28.1983	28.262	28.1845	4	#N/A	#N/A	26.395	25.9724	24.5135	24.8212	26.395	25.9724	2
LINF_330032400	LINF_330032400	LINF_330032400	LINF_330032400	L. infantum	2.44087	2.0865	27.9763	27.3415	27.3275	27.3148	27.9763	27.3415	27.3275	27.3148	4	#N/A	#N/A	#N/A	26.3955	24.6891	24.6023	24.5098	26.3955	1
LINF_280031300	LINF_280031300	LINF_280031300	LINF_280031300	L. infantum	2.78739	2.05319	28.0023	27.7637	28.1031	28.0782	28.0023	27.7637	28.1031	28.0782	4	#N/A	26.5663	#N/A	#N/A	24.4053	26.5663	24.7693	25.0569	1
LINF_310009200	LINF_310009200	LINF_310009200	LINF_310009200	L. infantum	2.58239	2.04689	27.7732	27.8352	27.6097	27.5228	27.7732	27.8352	27.6097	27.5228	4	#N/A	25.9478	25.7606	#N/A	24.5361	25.9478	25.7606	24.1668	2
LINF_230009000	LINF_230009000	LINF_230009000	LINF_230009000	L. infantum	3.0926	2.0422	29.0449	28.7205	28.7551	28.7932	29.0449	28.7205	28.7551	28.7932	4	26.4267	26.1378	#N/A	26.2111	26.4267	26.1378	24.1678	26.2111	3
LINF_240024400	LINF_240024400	LINF_240024400	LINF_240024400	L. infantum	1.76472	2.02242	26.8018	26.5358	26.7061	25.3072	26.8018	26.5358	26.7061	25.3072	4	#N/A	#N/A	#N/A	#N/A	24.7871	24.4814	24.8115	24.2121	0
LINF_120010600	LINF_120010600	LINF_120010600	LINF_120010600	L. infantum	3.47817	2.01197	28.9267	28.7096	28.8304	29.1539	28.9267	28.7096	28.8304	29.1539	4	#N/A	#N/A	#N/A	27.2376	25.0583	24.7599	24.6521	27.2376	1
LINF_270010200	LINF_270010200	LINF_270010200	LINF_270010200	L. infantum	4.08942	1.98869	31.1187	30.9037	30.5957	30.8258	31.1187	30.9037	30.5957	30.8258	4	26.372	28.8576	25.463	26.3936	26.372	28.8576	25.463	26.3936	4
LINF_160013000	LINF_160013000	LINF_160013000	LINF_160013000	L. infantum	2.46157	1.97767	28.487	28.4598	28.7595	28.3986	28.487	28.4598	28.7595	28.3986	4	#N/A	26.472	26.4936	26.5703	24.7229	26.472	26.4936	26.5703	3
LINF_350026000	LINF_350026000	LINF_350026000	LINF_350026000	L. infantum	1.50171	1.97748	25.419	26.2706	26.4125	26.6824	25.419	26.2706	26.4125	26.6824	4	#N/A	#N/A	#N/A	#N/A	24.6007	24.6433	24.715	24.8187	0
ENSMUSG00000056501.3	ENSMUSG00000056501.3	ENSMUSG00000056501.3	ENSMUSG00000056501.3	M. musculus	1.14211	1.97665	25.7536	26.0251	#N/A	26.0702	25.7536	26.0251	25.0294	26.0702	3	#N/A	#N/A	#N/A	#N/A	24.7548	24.952	24.5143	24.0889	0
LINF_350037700	LINF_350037700	LINF_350037700	LINF_350037700	L. infantum	2.99684	1.97282	28.0757	28.9607	28.7494	28.8301	28.0757	28.9607	28.7494	28.8301	4	#N/A	#N/A	26.7608	26.5767	24.8381	24.4529	26.7608	26.5767	2
LINF_350047100	LINF_350047100	LINF_350047100	LINF_350047100	L. infantum	2.62831	1.96739	27.8422	27.7484	28.1642	28.3464	27.8422	27.7484	28.1642	28.3464	4	25.6814	#N/A	26.704	#N/A	25.6814	24.565	26.704	24.6376	2
LINF_190005100	LINF_190005100	LINF_190005100	LINF_190005100	L. infantum	1.73937	1.94229	25.4012	26.7667	26.4075	26.9943	25.4012	26.7667	26.4075	26.9943	4	#N/A	#N/A	#N/A	#N/A	24.8253	24.5123	24.888	24.3866	0
LINF_340040800	LINF_340040800	LINF_340040800	LINF_340040800	L. infantum	2.37623	1.90199	27.3003	27.4265	27.3918	27.4468	27.3003	27.4265	27.3918	27.4468	4	#N/A	26.3286	#N/A	#N/A	24.5589	26.3286	24.4027	24.7704	1
LINF_240013700	LINF_240013700	LINF_240013700	LINF_240013700	L. infantum	3.84868	1.87657	30.0152	29.7528	29.9297	29.911	30.0152	29.7528	29.9297	29.911	4	25.0125	27.3702	27.2623	#N/A	25.0125	27.3702	27.2623	24.569	3
LINF_140020900	LINF_140020900	LINF_140020900	LINF_140020900	L. infantum	2.56932	1.86853	28.4484	28.4693	28.2552	28.0621	28.4484	28.4693	28.2552	28.0621	4	26.3244	26.5162	#N/A	25.8525	26.3244	26.5162	24.2645	25.8525	3
LINF_230014100	LINF_230014100	LINF_230014100	LINF_230014100	L. infantum	1.65763	1.86266	26.4166	26.9247	26.6546	25.4017	26.4166	26.9247	26.6546	25.4017	4	#N/A	#N/A	#N/A	#N/A	24.7208	24.5207	24.8362	24.6893	0
LINF_170008800	LINF_170008800	LINF_170008800	LINF_170008800	L. infantum	1.6623	1.84933	25.4428	26.9512	26.7382	26.8393	25.4428	26.9512	26.7382	26.8393	4	#N/A	#N/A	#N/A	#N/A	24.6043	25.1177	24.792	24.8082	0
LINF_330037300	LINF_330037300	LINF_330037300	LINF_330037300	L. infantum	1.5075	1.81414	26.9786	26.9091	27.1582	27.2406	26.9786	26.9091	27.1582	27.2406	4	#N/A	26.0834	25.9665	25.5346	24.6719	26.0834	25.9665	25.5346	3
LINF_360060500	LINF_360060500	LINF_360060500	LINF_360060500	L. infantum	2.23911	1.81277	27.3754	27.7375	28.4004	27.9649	27.3754	27.7375	28.4004	27.9649	4	26.5628	26.4449	#N/A	#N/A	26.5628	26.4449	24.9491	24.5649	2
LINF_240012700	LINF_240012700	LINF_240012700	LINF_240012700	L. infantum	1.46343	1.81139	26.1254	26.0831	26.4765	#N/A	26.1254	26.0831	26.4765	24.9295	3	#N/A	#N/A	#N/A	#N/A	24.8439	24.4237	24.1311	24.3621	0
LINF_300014400	LINF_300014400	LINF_300014400	LINF_300014400	L. infantum	2.32959	1.79671	28.3364	28.5124	28.5125	28.381	28.3364	28.5124	28.5125	28.381	4	26.3217	26.773	#N/A	26.627	26.3217	26.773	24.7021	26.627	3
LINF_280036800	LINF_280036800	LINF_280036800	LINF_280036800	L. infantum	1.14665	1.74189	26.09	25.6616	25.292	26.6017	26.09	25.6616	25.292	26.6017	4	#N/A	#N/A	#N/A	#N/A	25.2018	24.8219	24.3342	24.7009	0
LINF_240026800	LINF_240026800	LINF_240026800	LINF_240026800	L. infantum	2.66446	1.74067	28.858	29.2449	28.8648	28.6488	28.858	29.2449	28.8648	28.6488	4	26.2595	#N/A	26.8435	27.2779	26.2595	24.5777	26.8435	27.2779	3
LINF_350006500	LINF_350006500	LINF_350006500	LINF_350006500	L. infantum	1.2304	1.73899	25.963	26.1761	26.7538	26.5818	25.963	26.1761	26.7538	26.5818	4	#N/A	#N/A	#N/A	25.9197	25.3181	24.6461	24.6693	25.9197	1
LINF_130009400	LINF_130009400	LINF_130009400	LINF_130009400	L. infantum	2.30049	1.73207	28.0384	28.0794	27.6996	28.0914	28.0384	28.0794	27.6996	28.0914	4	25.9737	26.4525	26.1029	#N/A	25.9737	26.4525	26.1029	24.1777	3
LINF_310029700	LINF_310029700	LINF_310029700	LINF_310029700	L. infantum	2.25079	1.69811	29.5938	29.3308	29.4772	29.5785	29.5938	29.3308	29.4772	29.5785	4	28.098	27.8203	27.2226	25.8362	28.098	27.8203	27.2226	25.8362	4
LINF_110005900	LINF_110005900	LINF_110005900	LINF_110005900	L. infantum	2.90864	1.67613	27.9334	28.2233	28.2416	28.0934	27.9334	28.2233	28.2416	28.0934	4	#N/A	27.1188	#N/A	#N/A	25.0689	27.1188	24.1781	24.4912	1
LINF_350028800	LINF_350028800	LINF_350028800	LINF_350028800	L. infantum	1.39249	1.67397	26.4779	26.5303	26.6136	#N/A	26.4779	26.5303	26.6136	25.1147	3	#N/A	#N/A	#N/A	#N/A	24.9853	25.0187	25.035	24.1274	0
ENSMUSG00000001175.16;ENSMUSG00000019370.10;ENSMUSG00000063130.4	ENSMUSG00000001175.16	ENSMUSG00000001175.16	ENSMUSG00000001175.16	M. musculus	2.08075	1.61867	28.7525	28.0984	28.0279	27.8588	28.7525	28.0984	28.0279	27.8588	4	26.098	#N/A	26.9925	26.7281	26.098	24.5961	26.9925	26.7281	3
LINF_320045900	LINF_320045900	LINF_320045900	LINF_320045900	L. infantum	1.3926	1.58616	25.529	25.4796	26.9197	26.3203	25.529	25.4796	26.9197	26.3203	4	#N/A	#N/A	#N/A	#N/A	24.6584	24.6837	24.5448	24.7912	0
LINF_060006300	LINF_060006300	LINF_060006300	LINF_060006300	L. infantum	2.77604	1.58389	28.193	28.0789	28.0493	27.6973	28.193	28.0789	28.0493	27.6973	4	27.2061	#N/A	#N/A	#N/A	27.2061	25.1335	24.3868	24.188	1
LINF_350058900	LINF_350058900	LINF_350058900	LINF_350058900	L. infantum	2.1931	1.57873	25.0508	27.2785	27.2738	27.2909	25.0508	27.2785	27.2738	27.2909	4	#N/A	#N/A	#N/A	#N/A	24.7172	24.7188	24.4855	24.2001	0
LINF_300019400	LINF_300019400	LINF_300019400	LINF_300019400	L. infantum	1.45261	1.54648	25.0204	26.5288	26.5228	26.7667	25.0204	26.5288	26.5228	26.7667	4	#N/A	#N/A	#N/A	#N/A	24.6352	25.3187	25.0404	24.0339	0
LINF_250024400	LINF_250024400	LINF_250024400	LINF_250024400	L. infantum	1.90014	1.51262	29.2809	29.4403	29.2671	29.2298	29.2809	29.4403	29.2671	29.2298	4	27.6122	28.0146	28.0443	25.9465	27.6122	28.0146	28.0443	25.9465	4
LINF_130015600	LINF_130015600	LINF_130015600	LINF_130015600	L. infantum	2.33672	1.46631	28.0091	27.8675	28.0696	27.8816	28.0091	27.8675	28.0696	27.8816	4	26.6651	26.7445	#N/A	#N/A	26.6651	26.7445	24.7737	24.2977	2
LINF_310016600	LINF_310016600	LINF_310016600	LINF_310016600	L. infantum	1.53276	1.44316	26.3678	26.8851	26.2887	#N/A	26.3678	26.8851	26.2887	24.829	3	#N/A	#N/A	#N/A	#N/A	24.7528	24.4939	24.7364	24.2565	0
LINF_120007600	LINF_120007600	LINF_120007600	LINF_120007600	L. infantum	1.78135	1.41921	#N/A	26.5809	27.0764	26.854	24.7284	26.5809	27.0764	26.854	3	#N/A	#N/A	#N/A	#N/A	24.9301	24.7991	24.3312	24.054	0
LINF_240007900	LINF_240007900	LINF_240007900	LINF_240007900	L. infantum	1.97552	1.39098	27.1224	27.2048	24.7771	26.8843	27.1224	27.2048	24.7771	26.8843	4	#N/A	#N/A	#N/A	#N/A	24.6264	24.3992	24.668	24.3929	0
LINF_350014500	LINF_350014500	LINF_350014500	LINF_350014500	L. infantum	2.03135	1.39093	27.2324	27.2917	27.7312	27.7821	27.2324	27.2917	27.7312	27.7821	4	#N/A	#N/A	#N/A	27.273	25.1707	24.6974	24.7709	27.273	1
ENSMUSG00000029925.13	ENSMUSG00000029925.13	ENSMUSG00000029925.13	ENSMUSG00000029925.13	M. musculus	1.91599	1.36689	26.7912	27.0008	26.6647	26.9755	26.7912	27.0008	26.6647	26.9755	4	26.6252	#N/A	#N/A	#N/A	26.6252	24.3619	24.6803	24.1008	1
ENSMUSG00000005625.15	ENSMUSG00000005625.15	ENSMUSG00000005625.15	ENSMUSG00000005625.15	M. musculus	-2.32572	5.9474	#N/A	#N/A	#N/A	#N/A	24.8449	24.9375	25.1456	24.82	0	27.0994	27.1485	27.4768	27.3261	27.0994	27.1485	27.4768	27.3261	4
ENSMUSG00000095567.8	ENSMUSG00000095567.8	ENSMUSG00000095567.8	ENSMUSG00000095567.8	M. musculus	-1.73942	2.55826	#N/A	#N/A	#N/A	#N/A	24.8854	24.5732	24.2812	23.8669	0	25.5346	26.0711	26.1061	26.8525	25.5346	26.0711	26.1061	26.8525	4
ENSMUSG00000030515.9	ENSMUSG00000030515.9	ENSMUSG00000030515.9	ENSMUSG00000030515.9	M. musculus	-1.67641	1.92164	#N/A	#N/A	#N/A	#N/A	24.1926	24.716	25.1417	23.9492	0	#N/A	26.538	26.4585	26.629	25.0797	26.538	26.4585	26.629	3
ENSMUSG00000046688.14	ENSMUSG00000046688.14	ENSMUSG00000046688.14	ENSMUSG00000046688.14	M. musculus	-1.20369	1.85786	#N/A	#N/A	#N/A	#N/A	24.536	24.4444	24.6933	24.3874	0	25.8354	26.028	26.0307	#N/A	25.8354	26.028	26.0307	24.9819	3
ENSMUSG00000022757.19	ENSMUSG00000022757.19	ENSMUSG00000022757.19	ENSMUSG00000022757.19	M. musculus	-1.80912	1.57236	#N/A	#N/A	#N/A	#N/A	24.8101	24.4522	24.1938	24.3055	0	26.7502	26.7636	26.6475	#N/A	26.7502	26.7636	26.6475	24.8369	3
ENSMUSG00000014554.13	ENSMUSG00000014554.13	ENSMUSG00000014554.13	ENSMUSG00000014554.13	M. musculus	-1.64243	1.43628	26.2368	#N/A	#N/A	#N/A	26.2368	24.4512	24.3992	24.2362	1	26.2044	26.6987	26.5635	26.4264	26.2044	26.6987	26.5635	26.4264	4
ENSMUSG00000043091.9	ENSMUSG00000043091.9	ENSMUSG00000043091.9	ENSMUSG00000043091.9	M. musculus	-2.45066	1.37634	27.7296	#N/A	#N/A	#N/A	27.7296	24.633	24.8047	25.0554	1	28.1337	27.9383	28.2389	27.7145	28.1337	27.9383	28.2389	27.7145	4

## Sheet: 6h_vs_2h
Protein.IDs	Majority.protein.IDs	my_label	Gene.names	Species	difference_inft060_inft020	log10.pvalue_inft060_inft020	log2.LFQ.intensity.inft060_1	log2.LFQ.intensity.inft060_2	log2.LFQ.intensity.inft060_3	log2.LFQ.intensity.inft060_4	imputed.log2.LFQ.intensity.inft060_1	imputed.log2.LFQ.intensity.inft060_2	imputed.log2.LFQ.intensity.inft060_3	imputed.log2.LFQ.intensity.inft060_4	value_count_inft060	log2.LFQ.intensity.inft020_1	log2.LFQ.intensity.inft020_2	log2.LFQ.intensity.inft020_3	log2.LFQ.intensity.inft020_4	imputed.log2.LFQ.intensity.inft020_1	imputed.log2.LFQ.intensity.inft020_2	imputed.log2.LFQ.intensity.inft020_3	imputed.log2.LFQ.intensity.inft020_4	value_count_inft020
ENSMUSG00000024661.7	ENSMUSG00000024661.7	ENSMUSG00000024661.7	ENSMUSG00000024661.7	M. musculus	1.10583	6.04536	32.2068	32.1602	32.1563	32.3096	32.2068	32.1602	32.1563	32.3096	4	31.0974	31.0034	31.1962	31.1126	31.0974	31.0034	31.1962	31.1126	4
ENSMUSG00000005413.8	ENSMUSG00000005413.8	ENSMUSG00000005413.8	ENSMUSG00000005413.8	M. musculus	1.12544	4.52569	31.9237	32.1669	32.1009	32.2774	31.9237	32.1669	32.1009	32.2774	4	30.8363	30.9537	31.1213	31.0558	30.8363	30.9537	31.1213	31.0558	4
ENSMUSG00000034254.17	ENSMUSG00000034254.17	ENSMUSG00000034254.17	ENSMUSG00000034254.17	M. musculus	2.16602	3.65474	26.7457	26.5157	26.3879	26.7403	26.7457	26.5157	26.3879	26.7403	4	#N/A	#N/A	#N/A	#N/A	24.068	24.2668	24.8844	24.5063	0
ENSMUSG00000022126.6	ENSMUSG00000022126.6	ENSMUSG00000022126.6	ENSMUSG00000022126.6	M. musculus	1.44963	3.0674	28.4161	28.917	28.8608	29.0653	28.4161	28.917	28.8608	29.0653	4	27.3372	27.5104	27.317	27.2961	27.3372	27.5104	27.317	27.2961	4
LINF_280006000	LINF_280006000	LINF_280006000	LINF_280006000	L. infantum	1.26719	2.98464	25.9627	26.0332	25.5877	26.2967	25.9627	26.0332	25.5877	26.2967	4	#N/A	#N/A	#N/A	#N/A	24.5947	24.5751	24.8715	24.7702	0
LINF_140006700;LINF_360072600	LINF_140006700	LINF_140006700	LINF_140006700	L. infantum	2.47072	2.72433	25.9693	27.1337	27.3709	27.3289	25.9693	27.1337	27.3709	27.3289	4	#N/A	#N/A	#N/A	#N/A	24.1104	24.3757	24.8841	24.5498	0
LINF_330022100	LINF_330022100	LINF_330022100	LINF_330022100	L. infantum	1.9887	2.59961	26.6414	25.6567	26.4237	26.7374	26.6414	25.6567	26.4237	26.7374	4	#N/A	#N/A	#N/A	#N/A	24.2903	24.2505	24.5625	24.401	0
LINF_330034900	LINF_330034900	LINF_330034900	LINF_330034900	L. infantum	1.29015	2.47512	25.1013	25.6726	25.4915	25.8637	25.1013	25.6726	25.4915	25.8637	4	#N/A	#N/A	#N/A	#N/A	24.2996	24.1054	24.7841	23.7796	0
LINF_180007700	LINF_180007700	LINF_180007700	LINF_180007700	L. infantum	1.37498	2.32277	25.9677	25.5235	26.2003	26.5444	25.9677	25.5235	26.2003	26.5444	4	#N/A	#N/A	#N/A	#N/A	24.58	24.8375	25.2068	24.1117	0
LINF_190006700	LINF_190006700	LINF_190006700	LINF_190006700	L. infantum	1.19228	2.19056	25.8221	25.7717	25.7339	25.8635	25.8221	25.7717	25.7339	25.8635	4	#N/A	#N/A	#N/A	#N/A	24.8925	24.0921	24.8313	24.606	0
LINF_040016900	LINF_040016900	LINF_040016900	LINF_040016900	L. infantum	1.41947	2.08993	26.7869	26.9596	26.6988	26.8511	26.7869	26.9596	26.6988	26.8511	4	24.9748	25.5882	25.0501	26.0056	24.9748	25.5882	25.0501	26.0056	4
LINF_200020900	LINF_200020900	LINF_200020900	LINF_200020900	L. infantum	1.16642	1.93123	25.4457	25.3703	26.3348	26.0183	25.4457	25.3703	26.3348	26.0183	4	#N/A	#N/A	#N/A	#N/A	24.5873	24.7615	24.4567	24.6978	0
LINF_090013900	LINF_090013900	LINF_090013900	LINF_090013900	L. infantum	1.96897	1.90617	29.0657	29.2876	28.9721	29.4268	29.0657	29.2876	28.9721	29.4268	4	27.2498	27.7819	27.748	26.0967	27.2498	27.7819	27.748	26.0967	4
ENSMUSG00000033769.16	ENSMUSG00000033769.16	ENSMUSG00000033769.16	ENSMUSG00000033769.16	M. musculus	1.15548	1.82275	25.7942	25.9483	#N/A	25.9692	25.7942	25.9483	24.8638	25.9692	3	#N/A	#N/A	#N/A	#N/A	24.6596	24.2692	24.7085	24.3162	0
LINF_290018600	LINF_290018600	LINF_290018600	LINF_290018600	L. infantum	2.05714	1.74606	26.4495	26.6461	27.1688	25.0252	26.4495	26.6461	27.1688	25.0252	4	#N/A	#N/A	#N/A	#N/A	24.3789	23.9522	24.3841	24.346	0
LINF_200018000	LINF_200018000	LINF_200018000	LINF_200018000	L. infantum	1.60818	1.74597	27.0777	27.0989	27.0709	27.2246	27.0777	27.0989	27.0709	27.2246	4	25.8813	#N/A	#N/A	26.2667	25.8813	25.141	24.7503	26.2667	2
LINF_300036500	LINF_300036500	LINF_300036500	LINF_300036500	L. infantum	1.26456	1.74579	25.7582	26.3554	26.285	26.8513	25.7582	26.3554	26.285	26.8513	4	#N/A	25.0041	25.9098	24.7914	24.4864	25.0041	25.9098	24.7914	3
LINF_080017500	LINF_080017500	LINF_080017500	LINF_080017500	L. infantum	1.26945	1.6852	26.4146	#N/A	26.2472	26.4779	26.4146	25.1297	26.2472	26.4779	3	#N/A	#N/A	#N/A	#N/A	25.1719	24.7226	25.1523	24.1448	0
LINF_300032600	LINF_300032600	LINF_300032600	LINF_300032600	L. infantum	1.87856	1.66228	26.9248	26.9392	26.8823	26.5026	26.9248	26.9392	26.8823	26.5026	4	25.2727	#N/A	24.3131	26.0409	25.2727	24.108	24.3131	26.0409	3
LINF_360030700	LINF_360030700	LINF_360030700	LINF_360030700	L. infantum	1.47686	1.55436	27.2403	26.2183	25.2335	26.1259	27.2403	26.2183	25.2335	26.1259	4	#N/A	#N/A	#N/A	25.2359	24.827	24.6741	24.1735	25.2359	1
ENSMUSG00000073421.6	ENSMUSG00000073421.6	ENSMUSG00000073421.6	ENSMUSG00000073421.6	M. musculus	1.44766	1.52564	26.1588	#N/A	25.975	26.1672	26.1588	24.4752	25.975	26.1672	3	#N/A	#N/A	#N/A	#N/A	24.6141	23.868	24.5486	23.9548	0
ENSMUSG00000014554.13	ENSMUSG00000014554.13	ENSMUSG00000014554.13	ENSMUSG00000014554.13	M. musculus	1.738	1.48462	26.4514	26.5512	26.7882	26.4845	26.4514	26.5512	26.7882	26.4845	4	26.2368	#N/A	#N/A	#N/A	26.2368	24.4512	24.3992	24.2362	1
ENSMUSG00000030144.4	ENSMUSG00000030144.4	ENSMUSG00000030144.4	ENSMUSG00000030144.4	M. musculus	1.67639	1.4691	26.3546	26.5637	26.8561	#N/A	26.3546	26.5637	26.8561	24.8021	3	#N/A	#N/A	#N/A	#N/A	24.5645	24.3535	24.6045	24.3485	0
LINF_350043800	LINF_350043800	LINF_350043800	LINF_350043800	L. infantum	1.60395	1.38435	26.3043	26.3524	26.3079	#N/A	26.3043	26.3524	26.3079	24.4349	3	#N/A	#N/A	#N/A	#N/A	24.296	24.222	24.3764	24.0893	0
ENSMUSG00000021520.4	ENSMUSG00000021520.4	ENSMUSG00000021520.4	ENSMUSG00000021520.4	M. musculus	2.19127	1.35391	27.691	27.4415	27.3644	27.2148	27.691	27.4415	27.3644	27.2148	4	#N/A	27.2171	#N/A	#N/A	24.4615	27.2171	24.7986	24.4695	1
LINF_200017900	LINF_200017900	LINF_200017900	LINF_200017900	L. infantum	-1.27865	1.73341	#N/A	25.9982	#N/A	#N/A	24.5919	25.9982	24.9578	24.9324	1	26.4423	26.2602	26.7052	26.1873	26.4423	26.2602	26.7052	26.1873	4
LINF_290011200	LINF_290011200	LINF_290011200	LINF_290011200	L. infantum	-2.33518	1.55659	26.2706	#N/A	26.9425	26.2233	26.2706	24.1956	26.9425	26.2233	3	28.1878	28.5167	28.1177	28.1504	28.1878	28.5167	28.1177	28.1504	4

## Sheet: 12h_vs_6h
Protein.IDs	Majority.protein.IDs	my_label	Gene.names	Species	difference_inft120_inft060	log10.pvalue_inft120_inft060	log2.LFQ.intensity.inft120_1	log2.LFQ.intensity.inft120_2	log2.LFQ.intensity.inft120_3	log2.LFQ.intensity.inft120_4	imputed.log2.LFQ.intensity.inft120_1	imputed.log2.LFQ.intensity.inft120_2	imputed.log2.LFQ.intensity.inft120_3	imputed.log2.LFQ.intensity.inft120_4	value_count_inft120	log2.LFQ.intensity.inft060_1	log2.LFQ.intensity.inft060_2	log2.LFQ.intensity.inft060_3	log2.LFQ.intensity.inft060_4	imputed.log2.LFQ.intensity.inft060_1	imputed.log2.LFQ.intensity.inft060_2	imputed.log2.LFQ.intensity.inft060_3	imputed.log2.LFQ.intensity.inft060_4	value_count_inft060
ENSMUSG00000027900.15	ENSMUSG00000027900.15	ENSMUSG00000027900.15	ENSMUSG00000027900.15	M. musculus	2.23479	4.06654	26.6553	26.9923	26.9898	26.2422	26.6553	26.9923	26.9898	26.2422	4	#N/A	#N/A	#N/A	#N/A	24.3693	24.8609	24.5162	24.194	0
ENSMUSG00000028459.11	ENSMUSG00000028459.11	ENSMUSG00000028459.11	ENSMUSG00000028459.11	M. musculus	2.09455	3.60075	26.6564	27.1107	26.3313	26.3543	26.6564	27.1107	26.3313	26.3543	4	#N/A	#N/A	#N/A	#N/A	24.7684	24.546	24.2971	24.4628	0
ENSMUSG00000032802.8	ENSMUSG00000032802.8	ENSMUSG00000032802.8	ENSMUSG00000032802.8	M. musculus	1.78814	3.32697	26.5951	26.5024	26.7718	26.4259	26.5951	26.5024	26.7718	26.4259	4	#N/A	#N/A	#N/A	#N/A	24.4264	24.6085	25.1571	24.9506	0
ENSMUSG00000028088.14	ENSMUSG00000028088.14	ENSMUSG00000028088.14	ENSMUSG00000028088.14	M. musculus	3.08377	1.45172	28.8141	28.3256	29.0969	28.6959	28.8141	28.3256	29.0969	28.6959	4	#N/A	28.2385	#N/A	#N/A	24.655	28.2385	24.8592	24.8446	1
ENSMUSG00000025903.14	ENSMUSG00000025903.14	ENSMUSG00000025903.14	ENSMUSG00000025903.14	M. musculus	2.11968	1.39396	27.3748	27.2856	27.1818	28.0183	27.3748	27.2856	27.1818	28.0183	4	#N/A	27.2644	#N/A	#N/A	24.799	27.2644	24.6807	24.6376	1
LINF_360019800	LINF_360019800	LINF_360019800	LINF_360019800	L. infantum	-1.2494	6.22767	27.2988	27.1162	27.1823	27.1847	27.2988	27.1162	27.1823	27.1847	4	28.4421	28.3285	28.5017	28.5074	28.4421	28.3285	28.5017	28.5074	4
LINF_330033600	LINF_330033600	LINF_330033600	LINF_330033600	L. infantum	-1.39065	6.12653	26.7089	26.582	26.4964	26.5274	26.7089	26.582	26.4964	26.5274	4	27.902	28.0675	27.9276	27.9802	27.902	28.0675	27.9276	27.9802	4
LINF_040016900	LINF_040016900	LINF_040016900	LINF_040016900	L. infantum	-1.86312	5.67574	#N/A	24.9546	#N/A	#N/A	24.7688	24.9546	25.127	24.9937	1	26.7869	26.9596	26.6988	26.8511	26.7869	26.9596	26.6988	26.8511	4
LINF_090011500	LINF_090011500	LINF_090011500	LINF_090011500	L. infantum	-1.64875	5.35438	#N/A	#N/A	#N/A	#N/A	24.7733	25.0186	24.6472	24.8258	0	26.3756	26.3397	26.5565	26.5881	26.3756	26.3397	26.5565	26.5881	4
LINF_050005900	LINF_050005900	LINF_050005900	LINF_050005900	L. infantum	-2.93265	5.23815	#N/A	#N/A	#N/A	#N/A	24.3002	24.9796	24.662	24.6282	0	27.5985	27.1889	27.853	27.6602	27.5985	27.1889	27.853	27.6602	4
ENSMUSG00000032299.10	ENSMUSG00000032299.10	ENSMUSG00000032299.10	ENSMUSG00000032299.10	M. musculus	-2.2664	5.04873	#N/A	#N/A	#N/A	#N/A	24.8467	25.0896	24.7823	24.5553	0	26.8024	26.9769	27.235	27.3251	26.8024	26.9769	27.235	27.3251	4
LINF_320040100	LINF_320040100	LINF_320040100	LINF_320040100	L. infantum	-1.62275	4.21013	#N/A	#N/A	#N/A	#N/A	24.8072	24.7702	24.577	24.3434	0	26.328	26.3734	26.1444	26.143	26.328	26.3734	26.1444	26.143	4
LINF_270010200	LINF_270010200	LINF_270010200	LINF_270010200	L. infantum	-2.45238	4.18109	27.9109	28.0147	28.5456	27.9743	27.9109	28.0147	28.5456	27.9743	4	30.7878	30.5245	30.8869	30.0559	30.7878	30.5245	30.8869	30.0559	4
LINF_290012700	LINF_290012700	LINF_290012700	LINF_290012700	L. infantum	-1.32208	4.10569	26.8221	27.0839	27.252	26.8383	26.8221	27.0839	27.252	26.8383	4	28.076	28.4052	28.323	28.4804	28.076	28.4052	28.323	28.4804	4
LINF_130022100	LINF_130022100	LINF_130022100	LINF_130022100	L. infantum	-1.11654	3.75904	26.668	26.5955	26.6995	26.3937	26.668	26.5955	26.6995	26.3937	4	27.5159	27.8291	27.9188	27.5591	27.5159	27.8291	27.9188	27.5591	4
LINF_360066000	LINF_360066000	LINF_360066000	LINF_360066000	L. infantum	-1.58807	3.73941	26.7068	26.5012	27.1925	26.7982	26.7068	26.5012	27.1925	26.7982	4	28.7423	28.1852	28.3078	28.3157	28.7423	28.1852	28.3078	28.3157	4
LINF_360081900	LINF_360081900	LINF_360081900	LINF_360081900	L. infantum	-1.57475	3.62016	25.4302	#N/A	#N/A	#N/A	25.4302	25.0154	24.9493	24.8978	1	26.6003	26.5325	26.7836	26.6753	26.6003	26.5325	26.7836	26.6753	4
LINF_300034400	LINF_300034400	LINF_300034400	LINF_300034400	L. infantum	-1.51382	3.51773	#N/A	#N/A	#N/A	#N/A	24.7604	25.202	24.7871	24.6349	0	26.4203	26.2042	26.4443	26.3708	26.4203	26.2042	26.4443	26.3708	4
LINF_190007400	LINF_190007400	LINF_190007400	LINF_190007400	L. infantum	-1.26156	3.35116	#N/A	#N/A	#N/A	#N/A	24.4343	24.5519	24.8953	24.883	0	26.157	25.6748	26.211	25.7678	26.157	25.6748	26.211	25.7678	4
LINF_360044500	LINF_360044500	LINF_360044500	LINF_360044500	L. infantum	-2.25842	3.31427	#N/A	#N/A	#N/A	25.6078	24.728	24.7846	24.4568	25.6078	1	26.6619	27.0905	27.3739	27.4845	26.6619	27.0905	27.3739	27.4845	4
LINF_350044000	LINF_350044000	LINF_350044000	LINF_350044000	L. infantum	-1.39822	3.27011	26.9584	26.7752	26.7864	27.4312	26.9584	26.7752	26.7864	27.4312	4	28.3608	28.1314	28.4382	28.6136	28.3608	28.1314	28.4382	28.6136	4
LINF_360079300	LINF_360079300	LINF_360079300	LINF_360079300	L. infantum	-2.59133	3.23052	#N/A	#N/A	#N/A	#N/A	24.7871	24.7221	24.6349	24.5279	0	27.5208	27.5425	27.3088	26.6653	27.5208	27.5425	27.3088	26.6653	4
LINF_360039100	LINF_360039100	LINF_360039100	LINF_360039100	L. infantum	-1.84049	3.09863	25.5015	#N/A	#N/A	#N/A	25.5015	24.8671	24.4513	24.8882	1	27.2377	26.5548	26.9385	26.3389	27.2377	26.5548	26.9385	26.3389	4
LINF_060005200	LINF_060005200	LINF_060005200	LINF_060005200	L. infantum	-1.18163	3.06885	27.6712	28.2371	27.9721	27.7928	27.6712	28.2371	27.9721	27.7928	4	29.1045	29.2458	29.0174	29.0321	29.1045	29.2458	29.0174	29.0321	4
LINF_080016000	LINF_080016000	LINF_080016000	LINF_080016000	L. infantum	-1.06248	3.06249	25.8333	26.3451	26.2507	25.8767	25.8333	26.3451	26.2507	25.8767	4	26.9965	27.1417	26.9666	27.4509	26.9965	27.1417	26.9666	27.4509	4
LINF_270017500	LINF_270017500	LINF_270017500	LINF_270017500	L. infantum	-1.78123	3.02118	#N/A	#N/A	#N/A	#N/A	24.8365	25.0589	24.5605	24.8498	0	26.0287	26.6623	26.7629	26.9767	26.0287	26.6623	26.7629	26.9767	4
LINF_160010500	LINF_160010500	LINF_160010500	LINF_160010500	L. infantum	-1.26559	2.9403	#N/A	#N/A	24.4713	#N/A	24.5656	25.2058	24.4713	24.8153	1	25.7684	26.4119	25.9732	25.9669	25.7684	26.4119	25.9732	25.9669	4
LINF_280028900	LINF_280028900	LINF_280028900	LINF_280028900	L. infantum	-1.67949	2.87931	#N/A	#N/A	#N/A	#N/A	24.0221	24.756	25.0611	24.8067	0	26.4033	26.7231	26.0647	26.1728	26.4033	26.7231	26.0647	26.1728	4
LINF_090016900	LINF_090016900	LINF_090016900	LINF_090016900	L. infantum	-2.01058	2.87874	#N/A	#N/A	#N/A	#N/A	24.4094	25.2426	24.6644	24.2438	0	25.9309	26.5491	27.0385	27.084	25.9309	26.5491	27.0385	27.084	4
LINF_350036300	LINF_350036300	LINF_350036300	LINF_350036300	L. infantum	-1.6654	2.84878	26.231	26.9127	26.712	27.2118	26.231	26.9127	26.712	27.2118	4	28.2738	28.5977	28.2511	28.6066	28.2738	28.5977	28.2511	28.6066	4
LINF_030006800	LINF_030006800	LINF_030006800	LINF_030006800	L. infantum	-1.35912	2.844	27.486	28.2295	27.7161	27.6192	27.486	28.2295	27.7161	27.6192	4	29.0019	29.3017	29.0196	29.1641	29.0019	29.3017	29.0196	29.1641	4
LINF_350012900	LINF_350012900	LINF_350012900	LINF_350012900	L. infantum	-2.45074	2.78177	#N/A	#N/A	#N/A	25.0786	24.0511	25.2982	24.4252	25.0786	1	27.9394	26.3024	27.067	27.3473	27.9394	26.3024	27.067	27.3473	4
LINF_180010100	LINF_180010100	LINF_180010100	LINF_180010100	L. infantum	-1.0978	2.69236	28.6543	29.3756	28.9636	28.8761	28.6543	29.3756	28.9636	28.8761	4	29.8444	30.0923	30.1675	30.1565	29.8444	30.0923	30.1675	30.1565	4
LINF_340041900	LINF_340041900	LINF_340041900	LINF_340041900	L. infantum	-2.43922	2.68849	#N/A	#N/A	#N/A	#N/A	24.2043	24.8197	24.7962	24.8861	0	26.1405	27.5785	27.4745	27.2695	26.1405	27.5785	27.4745	27.2695	4
LINF_330022100	LINF_330022100	LINF_330022100	LINF_330022100	L. infantum	-1.65339	2.61727	24.5058	25.0498	#N/A	#N/A	24.5058	25.0498	24.4624	24.8276	2	26.6414	25.6567	26.4237	26.7374	26.6414	25.6567	26.4237	26.7374	4
LINF_210021800	LINF_210021800	LINF_210021800	LINF_210021800	L. infantum	-1.77017	2.55113	#N/A	#N/A	#N/A	#N/A	24.6092	24.5775	24.4867	24.8235	0	25.9576	26.5638	26.9642	26.0921	25.9576	26.5638	26.9642	26.0921	4
LINF_340031800	LINF_340031800	LINF_340031800	LINF_340031800	L. infantum	-1.05895	2.48327	28.1925	28.2199	27.7069	27.5539	28.1925	28.2199	27.7069	27.5539	4	28.9132	28.8594	28.869	29.2675	28.9132	28.8594	28.869	29.2675	4
LINF_310009200	LINF_310009200	LINF_310009200	LINF_310009200	L. infantum	-1.08247	2.47591	27.1482	26.7045	26.5398	26.3848	27.1482	26.7045	26.5398	26.3848	4	27.8937	27.8013	27.8558	27.5564	27.8937	27.8013	27.8558	27.5564	4
LINF_360007700	LINF_360007700	LINF_360007700	LINF_360007700	L. infantum	-1.23877	2.43746	26.3642	27.2272	27.0885	26.5725	26.3642	27.2272	27.0885	26.5725	4	27.6185	28.1079	28.097	28.384	27.6185	28.1079	28.097	28.384	4
LINF_360022700	LINF_360022700	LINF_360022700	LINF_360022700	L. infantum	-1.21945	2.40288	#N/A	#N/A	#N/A	#N/A	24.3595	25.2487	24.7109	25.0762	0	26.1153	26.2296	25.7804	26.1478	26.1153	26.2296	25.7804	26.1478	4
LINF_240012800	LINF_240012800	LINF_240012800	LINF_240012800	L. infantum	-1.93545	2.3932	#N/A	#N/A	#N/A	25.5488	24.1948	24.551	24.8873	25.5488	1	26.459	26.8527	26.9078	26.7042	26.459	26.8527	26.9078	26.7042	4
LINF_350025900	LINF_350025900	LINF_350025900	LINF_350025900	L. infantum	-1.81499	2.39177	#N/A	#N/A	25.2059	25.7188	24.3721	25.1292	25.2059	25.7188	2	26.8376	26.6653	27.0329	27.1502	26.8376	26.6653	27.0329	27.1502	4
LINF_150005300	LINF_150005300	LINF_150005300	LINF_150005300	L. infantum	-1.8879	2.38992	#N/A	25.6927	#N/A	24.81	24.3119	25.6927	24.5644	24.81	2	26.5828	26.8789	26.441	27.028	26.5828	26.8789	26.441	27.028	4
LINF_130015600	LINF_130015600	LINF_130015600	LINF_130015600	L. infantum	-2.69463	2.36053	#N/A	26.6465	#N/A	#N/A	24.8666	26.6465	24.974	24.9594	1	27.7102	27.8546	28.1392	28.5211	27.7102	27.8546	28.1392	28.5211	4
LINF_320018300	LINF_320018300	LINF_320018300	LINF_320018300	L. infantum	-1.64812	2.30916	#N/A	#N/A	#N/A	25.6192	24.2682	24.851	25.202	25.6192	1	26.5793	26.6893	26.2654	26.9989	26.5793	26.6893	26.2654	26.9989	4
LINF_240021800	LINF_240021800	LINF_240021800	LINF_240021800	L. infantum	-1.55907	2.29758	#N/A	25.39	25.2982	#N/A	24.2675	25.39	25.2982	24.5207	2	26.9335	26.0531	26.4954	26.2308	26.9335	26.0531	26.4954	26.2308	4
LINF_180007700	LINF_180007700	LINF_180007700	LINF_180007700	L. infantum	-1.18712	2.27241	#N/A	25.3558	#N/A	#N/A	24.711	25.3558	24.7829	24.6377	1	25.9677	25.5235	26.2003	26.5444	25.9677	25.5235	26.2003	26.5444	4
LINF_140017500;LINF_140017400	LINF_140017500	LINF_140017500	LINF_140017500	L. infantum	-1.1397	2.26886	25.3789	24.9412	#N/A	#N/A	25.3789	24.9412	25.3072	24.4797	2	26.3797	25.9352	25.9726	26.3783	26.3797	25.9352	25.9726	26.3783	4
LINF_360013000	LINF_360013000	LINF_360013000	LINF_360013000	L. infantum	-1.3604	2.26547	26.654	26.0299	27.1568	26.3714	26.654	26.0299	27.1568	26.3714	4	27.5973	27.9897	28.1517	27.915	27.5973	27.9897	28.1517	27.915	4
LINF_290029700	LINF_290029700	LINF_290029700	LINF_290029700	L. infantum	-2.25044	2.2644	#N/A	26.3843	25.2771	26.0421	24.7099	26.3843	25.2771	26.0421	3	27.4723	28.0811	27.7517	28.11	27.4723	28.0811	27.7517	28.11	4
LINF_130013600	LINF_130013600	LINF_130013600	LINF_130013600	L. infantum	-1.2755	2.15669	26.3544	26.884	26.2557	25.7667	26.3544	26.884	26.2557	25.7667	4	27.666	27.6802	27.3179	27.6986	27.666	27.6802	27.3179	27.6986	4
LINF_360081100	LINF_360081100	LINF_360081100	LINF_360081100	L. infantum	-1.10453	2.13018	26.4229	26.0952	26.3578	25.6168	26.4229	26.0952	26.3578	25.6168	4	27.1379	27.3245	27.2642	27.1843	27.1379	27.3245	27.2642	27.1843	4
LINF_300036500	LINF_300036500	LINF_300036500	LINF_300036500	L. infantum	-1.22147	2.12992	24.944	25.1342	25.3271	#N/A	24.944	25.1342	25.3271	24.9587	3	25.7582	26.3554	26.285	26.8513	25.7582	26.3554	26.285	26.8513	4
LINF_140020900	LINF_140020900	LINF_140020900	LINF_140020900	L. infantum	-1.15728	2.11156	27.008	27.7918	26.9483	27.7013	27.008	27.7918	26.9483	27.7013	4	28.6899	28.2524	28.4274	28.7089	28.6899	28.2524	28.4274	28.7089	4
LINF_330011700	LINF_330011700	LINF_330011700	LINF_330011700	L. infantum	-2.35243	2.1013	#N/A	#N/A	#N/A	26.4733	24.6728	24.9096	24.6616	26.4733	1	27.6611	27.0452	27.8061	27.6147	27.6611	27.0452	27.8061	27.6147	4
LINF_300018100	LINF_300018100	LINF_300018100	LINF_300018100	L. infantum	-1.27211	2.07745	#N/A	#N/A	#N/A	#N/A	24.1443	25.2593	25.0339	24.7479	0	26.2905	25.9936	25.8409	26.1489	26.2905	25.9936	25.8409	26.1489	4
LINF_240026800	LINF_240026800	LINF_240026800	LINF_240026800	L. infantum	-1.28618	2.02238	27.6087	28.4738	27.2171	27.9835	27.6087	28.4738	27.2171	27.9835	4	28.9431	28.6939	29.3853	29.4056	28.9431	28.6939	29.3853	29.4056	4
LINF_300032600	LINF_300032600	LINF_300032600	LINF_300032600	L. infantum	-1.67833	2.01705	#N/A	#N/A	#N/A	26.091	24.8208	24.8107	24.8131	26.091	1	26.9248	26.9392	26.8823	26.5026	26.9248	26.9392	26.8823	26.5026	4
LINF_360022900	LINF_360022900	LINF_360022900	LINF_360022900	L. infantum	-1.47194	1.99847	#N/A	#N/A	#N/A	25.8618	24.5303	24.7109	24.6539	25.8618	1	26.0056	26.8571	26.0661	26.7158	26.0056	26.8571	26.0661	26.7158	4
LINF_220013200	LINF_220013200	LINF_220013200	LINF_220013200	L. infantum	-1.12392	1.98197	27.7365	27.1225	28.1991	27.8157	27.7365	27.1225	28.1991	27.8157	4	28.747	28.9675	28.6657	28.9893	28.747	28.9675	28.6657	28.9893	4
LINF_340033000	LINF_340033000	LINF_340033000	LINF_340033000	L. infantum	-1.18213	1.97243	#N/A	25.516	#N/A	#N/A	24.3017	25.516	25.0743	25.0864	1	26.4521	26.1804	25.6798	26.3946	26.4521	26.1804	25.6798	26.3946	4
LINF_320011600	LINF_320011600	LINF_320011600	LINF_320011600	L. infantum	-1.67215	1.97172	#N/A	#N/A	#N/A	25.8697	24.6527	25.2367	24.3132	25.8697	1	26.3019	26.8805	26.921	26.6574	26.3019	26.8805	26.921	26.6574	4
LINF_340007000	LINF_340007000	LINF_340007000	LINF_340007000	L. infantum	-2.34606	1.95863	26.4615	26.3088	#N/A	#N/A	26.4615	26.3088	25.1522	24.6493	2	28.116	28.0427	28.0987	27.6986	28.116	28.0427	28.0987	27.6986	4
LINF_090006100	LINF_090006100	LINF_090006100	LINF_090006100	L. infantum	-1.7425	1.94055	25.2984	25.9923	#N/A	#N/A	25.2984	25.9923	24.2653	24.9802	2	26.8464	27.0431	27.111	26.5057	26.8464	27.0431	27.111	26.5057	4
LINF_350016600	LINF_350016600	LINF_350016600	LINF_350016600	L. infantum	-1.63926	1.93456	27.5766	27.8883	27.8263	26.531	27.5766	27.8883	27.8263	26.531	4	29.0215	29.2411	28.9294	29.1871	29.0215	29.2411	28.9294	29.1871	4
LINF_200020900	LINF_200020900	LINF_200020900	LINF_200020900	L. infantum	-1.12337	1.93324	#N/A	#N/A	#N/A	#N/A	24.7048	24.6069	24.4776	24.8863	0	25.4457	25.3703	26.3348	26.0183	25.4457	25.3703	26.3348	26.0183	4
LINF_240007900	LINF_240007900	LINF_240007900	LINF_240007900	L. infantum	-2.16594	1.90737	#N/A	#N/A	#N/A	#N/A	24.2529	24.842	24.2927	24.4455	0	27.053	26.9815	27.1568	25.3056	27.053	26.9815	27.1568	25.3056	4
LINF_310016600	LINF_310016600	LINF_310016600	LINF_310016600	L. infantum	-1.5387	1.89841	25.6037	25.5612	#N/A	#N/A	25.6037	25.5612	24.3287	24.4589	2	26.6019	26.2526	26.1213	27.1315	26.6019	26.2526	26.1213	27.1315	4
LINF_280021800	LINF_280021800	LINF_280021800	LINF_280021800	L. infantum	-1.51723	1.89433	#N/A	#N/A	#N/A	26.1556	24.7195	25.1737	24.7742	26.1556	1	26.2957	26.9528	26.6958	26.9476	26.2957	26.9528	26.6958	26.9476	4
ENSMUSG00000026849.18	ENSMUSG00000026849.18	ENSMUSG00000026849.18	ENSMUSG00000026849.18	M. musculus	-1.17802	1.89264	#N/A	#N/A	#N/A	#N/A	24.1175	25.2012	24.2507	24.6349	0	25.5239	25.7466	25.8836	25.7623	25.5239	25.7466	25.8836	25.7623	4
LINF_360046600	LINF_360046600	LINF_360046600	LINF_360046600	L. infantum	-2.15977	1.88679	#N/A	#N/A	26.6808	#N/A	24.9613	24.7762	26.6808	24.8771	1	27.8686	27.4621	27.4937	27.1102	27.8686	27.4621	27.4937	27.1102	4
LINF_300019400	LINF_300019400	LINF_300019400	LINF_300019400	L. infantum	-1.34177	1.86866	25.1769	26.2959	25.9534	26.4257	25.1769	26.2959	25.9534	26.4257	4	27.1846	27.5246	27.3459	27.1639	27.1846	27.5246	27.3459	27.1639	4
LINF_190006400	LINF_190006400	LINF_190006400	LINF_190006400	L. infantum	-1.24035	1.83457	25.8132	26.7136	27.1036	26.6431	25.8132	26.7136	27.1036	26.6431	4	27.6659	27.9874	27.9545	27.627	27.6659	27.9874	27.9545	27.627	4
LINF_290029300	LINF_290029300	LINF_290029300	LINF_290029300	L. infantum	-1.97436	1.82622	#N/A	#N/A	#N/A	26.0913	24.0915	24.9149	24.9009	26.0913	1	27.0086	27.1621	26.7259	26.9994	27.0086	27.1621	26.7259	26.9994	4
LINF_050008800	LINF_050008800	LINF_050008800	LINF_050008800	L. infantum	-1.39408	1.81791	27.7863	26.8174	28.2205	28.0637	27.7863	26.8174	28.2205	28.0637	4	29.2464	28.8065	29.3778	29.0334	29.2464	28.8065	29.3778	29.0334	4
LINF_030014900	LINF_030014900	LINF_030014900	LINF_030014900	L. infantum	-1.90133	1.81625	#N/A	26.3154	25.4009	25.9224	24.3325	26.3154	25.4009	25.9224	3	27.6041	27.6484	27.4229	26.901	27.6041	27.6484	27.4229	26.901	4
LINF_330032000	LINF_330032000	LINF_330032000	LINF_330032000	L. infantum	-1.60596	1.80088	25.8416	26.1999	25.5811	#N/A	25.8416	26.1999	25.5811	24.4399	3	26.5093	27.442	27.1615	27.3736	26.5093	27.442	27.1615	27.3736	4
LINF_340035100	LINF_340035100	LINF_340035100	LINF_340035100	L. infantum	-1.15808	1.78047	26.0635	27.1746	26.6277	26.1957	26.0635	27.1746	26.6277	26.1957	4	27.6665	27.5218	27.7211	27.7844	27.6665	27.5218	27.7211	27.7844	4
LINF_290013700	LINF_290013700	LINF_290013700	LINF_290013700	L. infantum	-1.492	1.77617	#N/A	#N/A	#N/A	#N/A	24.1852	24.635	24.5507	24.621	0	26.0471	26.5544	26.3275	#N/A	26.0471	26.5544	26.3275	25.0308	3
LINF_100007300	LINF_100007300	LINF_100007300	LINF_100007300	L. infantum	-1.52273	1.77125	#N/A	26.7264	26.0916	25.9851	25.0042	26.7264	26.0916	25.9851	3	27.1731	27.8607	27.4782	27.3862	27.1731	27.8607	27.4782	27.3862	4
LINF_090018500	LINF_090018500	LINF_090018500	LINF_090018500	L. infantum	-1.6511	1.75779	25.8536	#N/A	26.2957	#N/A	25.8536	25.1315	26.2957	24.5051	2	26.9802	26.6411	27.3806	27.3883	26.9802	26.6411	27.3806	27.3883	4
LINF_200018000	LINF_200018000	LINF_200018000	LINF_200018000	L. infantum	-1.91043	1.75602	#N/A	26.0116	25.7366	#N/A	24.2689	26.0116	25.7366	24.8133	2	27.0777	27.0989	27.0709	27.2246	27.0777	27.0989	27.0709	27.2246	4
LINF_280007300	LINF_280007300	LINF_280007300	LINF_280007300	L. infantum	-1.56942	1.74351	25.6005	25.7702	#N/A	#N/A	25.6005	25.7702	24.2731	24.8567	2	26.9657	27.267	26.8415	25.7042	26.9657	27.267	26.8415	25.7042	4
LINF_350026000	LINF_350026000	LINF_350026000	LINF_350026000	L. infantum	-2.30434	1.73355	#N/A	26.3468	#N/A	#N/A	24.0103	26.3468	24.4014	24.4834	1	27.3753	27.0852	27.2303	26.7684	27.3753	27.0852	27.2303	26.7684	4
LINF_340028800	LINF_340028800	LINF_340028800	LINF_340028800	L. infantum	-1.3648	1.72863	#N/A	#N/A	25.3149	23.7998	24.7027	25.1344	25.3149	23.7998	2	25.6676	26.0523	26.5687	26.1224	25.6676	26.0523	26.5687	26.1224	4
LINF_150018300	LINF_150018300	LINF_150018300	LINF_150018300	L. infantum	-1.33778	1.71411	27.5612	28.0231	28.6361	29.0526	27.5612	28.0231	28.6361	29.0526	4	29.3021	29.537	29.8245	29.9606	29.3021	29.537	29.8245	29.9606	4
LINF_110008400	LINF_110008400	LINF_110008400	LINF_110008400	L. infantum	-1.27337	1.71232	26.9062	27.3782	26.6239	25.9142	26.9062	27.3782	26.6239	25.9142	4	28.2573	28.0408	27.7367	27.8813	28.2573	28.0408	27.7367	27.8813	4
LINF_160010700	LINF_160010700	LINF_160010700	LINF_160010700	L. infantum	-1.38059	1.70317	25.5302	27.2263	26.512	26.4362	25.5302	27.2263	26.512	26.4362	4	28.0264	27.7722	27.2866	28.142	28.0264	27.7722	27.2866	28.142	4
LINF_210008800	LINF_210008800	LINF_210008800	LINF_210008800	L. infantum	-1.89209	1.6063	#N/A	#N/A	26.5385	#N/A	24.5371	24.7072	26.5385	24.6928	1	27.0115	27.2345	26.6823	27.1156	27.0115	27.2345	26.6823	27.1156	4
LINF_280036800	LINF_280036800	LINF_280036800	LINF_280036800	L. infantum	-1.34236	1.57141	#N/A	#N/A	#N/A	#N/A	24.7488	25.3035	24.6183	24.689	0	26.4154	26.6524	26.5614	#N/A	26.4154	26.6524	26.5614	25.1	3
LINF_340008600	LINF_340008600	LINF_340008600	LINF_340008600	L. infantum	-1.59659	1.56128	#N/A	#N/A	#N/A	#N/A	23.97	24.461	25.0636	24.4298	0	25.7431	26.9598	26.6081	#N/A	25.7431	26.9598	26.6081	24.9998	3
LINF_040009500	LINF_040009500	LINF_040009500	LINF_040009500	L. infantum	-2.14798	1.55596	#N/A	#N/A	26.522	26.1901	24.216	24.9566	26.522	26.1901	2	27.6137	27.6909	27.6311	27.5409	27.6137	27.6909	27.6311	27.5409	4
LINF_090018100;LINF_090018200	LINF_090018100	LINF_090018100	LINF_090018100	L. infantum	-1.70451	1.55349	24.6877	#N/A	25.9931	26.4828	24.6877	24.8808	25.9931	26.4828	3	27.3097	27.2284	27.2842	27.0402	27.3097	27.2284	27.2842	27.0402	4
LINF_270019800	LINF_270019800	LINF_270019800	LINF_270019800	L. infantum	-1.68878	1.54395	26.0305	26.196	#N/A	#N/A	26.0305	26.196	24.9528	24.341	2	27.3438	27.0268	26.863	27.0419	27.3438	27.0268	26.863	27.0419	4
LINF_270012500	LINF_270012500	LINF_270012500	LINF_270012500	L. infantum	-1.21496	1.5432	#N/A	#N/A	#N/A	#N/A	24.1638	25.1787	24.9194	25.0606	0	26.2495	26.5243	26.3591	#N/A	26.2495	26.5243	26.3591	25.0495	3
LINF_360022600	LINF_360022600	LINF_360022600	LINF_360022600	L. infantum	-1.34168	1.50514	26.1766	25.6283	26.816	27.3209	26.1766	25.6283	26.816	27.3209	4	27.6857	28.1215	27.8415	27.6598	27.6857	28.1215	27.8415	27.6598	4
LINF_360030700	LINF_360030700	LINF_360030700	LINF_360030700	L. infantum	-1.50728	1.47816	#N/A	#N/A	#N/A	#N/A	24.6234	24.8443	24.7645	24.5567	0	27.2403	26.2183	25.2335	26.1259	27.2403	26.2183	25.2335	26.1259	4
LINF_290017400	LINF_290017400	LINF_290017400	LINF_290017400	L. infantum	-1.64415	1.46161	#N/A	26.3429	#N/A	#N/A	24.1487	26.3429	24.8606	25.1597	1	26.7526	26.5382	26.9136	26.884	26.7526	26.5382	26.9136	26.884	4
LINF_050013500	LINF_050013500	LINF_050013500	LINF_050013500	L. infantum	-1.4679	1.4591	#N/A	26.1463	#N/A	#N/A	24.313	26.1463	24.382	24.9729	1	26.7638	26.477	26.0842	26.3607	26.7638	26.477	26.0842	26.3607	4
LINF_060009000	LINF_060009000	LINF_060009000	LINF_060009000	L. infantum	-1.61373	1.45368	#N/A	#N/A	#N/A	#N/A	24.7068	24.492	24.7439	24.7275	0	#N/A	26.501	26.8195	26.8422	24.9623	26.501	26.8195	26.8422	3
LINF_250030600	LINF_250030600	LINF_250030600	LINF_250030600	L. infantum	-1.51877	1.41792	#N/A	26.3384	#N/A	#N/A	24.7465	26.3384	24.6348	25.0398	1	26.9357	27.1131	25.4758	27.31	26.9357	27.1131	25.4758	27.31	4
LINF_360022300	LINF_360022300	LINF_360022300	LINF_360022300	L. infantum	-1.71206	1.40239	25.6497	26.375	#N/A	26.4591	25.6497	26.375	24.3008	26.4591	3	27.2975	27.3261	27.3485	27.6608	27.2975	27.3261	27.3485	27.6608	4
ENSMUSG00000056367.14	ENSMUSG00000056367.14	ENSMUSG00000056367.14	ENSMUSG00000056367.14	M. musculus	-4.66486	1.39443	30.0784	#N/A	#N/A	#N/A	30.0784	25.0427	24.761	24.3757	1	30.806	30.7363	30.7588	30.6161	30.806	30.7363	30.7588	30.6161	4
LINF_140008100	LINF_140008100	LINF_140008100	LINF_140008100	L. infantum	-1.95585	1.39385	#N/A	26.9844	#N/A	#N/A	24.3185	26.9844	25.1423	25.01	1	27.2212	27.1919	27.4829	27.3824	27.2212	27.1919	27.4829	27.3824	4
ENSMUSG00000034192.5	ENSMUSG00000034192.5	ENSMUSG00000034192.5	ENSMUSG00000034192.5	M. musculus	-2.03955	1.39197	27.056	#N/A	#N/A	#N/A	27.056	24.565	24.9154	24.6539	1	27.2934	27.4322	27.2562	27.3667	27.2934	27.4322	27.2562	27.3667	4
LINF_270019000	LINF_270019000	LINF_270019000	LINF_270019000	L. infantum	-1.72134	1.37678	27.125	27.3965	25.5026	25.4521	27.125	27.3965	25.5026	25.4521	4	27.8229	28.0256	28.1812	28.3318	27.8229	28.0256	28.1812	28.3318	4

## Sheet: 24h_vs_12h
Protein.IDs	Majority.protein.IDs	my_label	Gene.names	Species	difference_inft240_inft120	log10.pvalue_inft240_inft120	log2.LFQ.intensity.inft240_1	log2.LFQ.intensity.inft240_2	log2.LFQ.intensity.inft240_3	log2.LFQ.intensity.inft240_4	imputed.log2.LFQ.intensity.inft240_1	imputed.log2.LFQ.intensity.inft240_2	imputed.log2.LFQ.intensity.inft240_3	imputed.log2.LFQ.intensity.inft240_4	value_count_inft240	log2.LFQ.intensity.inft120_1	log2.LFQ.intensity.inft120_2	log2.LFQ.intensity.inft120_3	log2.LFQ.intensity.inft120_4	imputed.log2.LFQ.intensity.inft120_1	imputed.log2.LFQ.intensity.inft120_2	imputed.log2.LFQ.intensity.inft120_3	imputed.log2.LFQ.intensity.inft120_4	value_count_inft120
ENSMUSG00000033624.10	ENSMUSG00000033624.10	ENSMUSG00000033624.10	ENSMUSG00000033624.10	M. musculus	1.18358	2.25891	26.4545	25.7867	26.0051	26.2397	26.4545	25.7867	26.0051	26.2397	4	25.5273	#N/A	#N/A	#N/A	25.5273	24.9003	24.4855	24.8385	1
ENSMUSG00000024610.15	ENSMUSG00000024610.15	ENSMUSG00000024610.15	ENSMUSG00000024610.15	M. musculus	1.06171	2.1137	29.8429	29.2504	29.1095	29.1342	29.8429	29.2504	29.1095	29.1342	4	28.3501	28.245	28.2722	28.2229	28.3501	28.245	28.2722	28.2229	4
ENSMUSG00000058587.9	ENSMUSG00000058587.9	ENSMUSG00000058587.9	ENSMUSG00000058587.9	M. musculus	1.42523	1.96752	26.4485	#N/A	25.8728	26.6468	26.4485	25.3161	25.8728	26.6468	3	#N/A	#N/A	#N/A	#N/A	24.5604	24.9688	24.2773	24.7768	0
ENSMUSG00000028029.11	ENSMUSG00000028029.11	ENSMUSG00000028029.11	ENSMUSG00000028029.11	M. musculus	1.79078	1.37132	26.8446	#N/A	26.918	27.4211	26.8446	24.9669	26.918	27.4211	3	#N/A	#N/A	#N/A	#N/A	24.519	24.6347	24.9557	24.8781	0
LINF_040017600	LINF_040017600	LINF_040017600	LINF_040017600	L. infantum	-1.34461	6.64293	28.7758	28.726	28.8715	28.7045	28.7758	28.726	28.8715	28.7045	4	30.0797	30.1441	30.2002	30.0322	30.0797	30.1441	30.2002	30.0322	4
LINF_090013900	LINF_090013900	LINF_090013900	LINF_090013900	L. infantum	-4.23018	6.27043	#N/A	#N/A	#N/A	24.8624	24.3898	24.97	24.6687	24.8624	1	28.7153	28.9589	28.7992	29.3381	28.7153	28.9589	28.7992	29.3381	4
LINF_330024300	LINF_330024300	LINF_330024300	LINF_330024300	L. infantum	-3.39596	6.0748	24.6528	#N/A	#N/A	#N/A	24.6528	24.5939	24.1466	24.6128	1	28.0344	27.6628	28.0794	27.8134	28.0344	27.6628	28.0794	27.8134	4
LINF_120010600	LINF_120010600	LINF_120010600	LINF_120010600	L. infantum	-3.64239	6.06951	#N/A	#N/A	#N/A	#N/A	24.5642	24.9485	24.9234	24.5756	0	28.1249	28.2432	28.5308	28.6822	28.1249	28.2432	28.5308	28.6822	4
LINF_320013000	LINF_320013000	LINF_320013000	LINF_320013000	L. infantum	-3.77535	5.86235	#N/A	#N/A	#N/A	#N/A	24.1947	24.4931	24.6567	24.2507	0	27.9997	28.257	28.2471	28.1928	27.9997	28.257	28.2471	28.1928	4
LINF_290032900	LINF_290032900	LINF_290032900	LINF_290032900	L. infantum	-4.23554	5.67045	#N/A	#N/A	#N/A	#N/A	24.7925	24.6805	24.4056	24.2009	0	28.2574	28.8873	28.8318	29.0451	28.2574	28.8873	28.8318	29.0451	4
LINF_330007600	LINF_330007600	LINF_330007600	LINF_330007600	L. infantum	-2.8501	5.4675	#N/A	#N/A	#N/A	#N/A	24.4656	24.5005	24.3706	24.8702	0	27.4105	27.6188	27.5387	27.0395	27.4105	27.6188	27.5387	27.0395	4
LINF_310009700	LINF_310009700	LINF_310009700	LINF_310009700	L. infantum	-4.05012	5.44308	25.0297	#N/A	25.5008	24.7225	25.0297	24.7237	25.5008	24.7225	3	28.8156	28.7455	29.4536	29.1625	28.8156	28.7455	29.4536	29.1625	4
LINF_210024300	LINF_210024300	LINF_210024300	LINF_210024300	L. infantum	-2.44462	5.3784	#N/A	#N/A	24.8469	#N/A	25.0103	25.0445	24.8469	25.2464	1	27.1962	27.6391	27.6704	27.4207	27.1962	27.6391	27.6704	27.4207	4
LINF_140018000	LINF_140018000	LINF_140018000	LINF_140018000	L. infantum	-1.67182	5.37235	29.3909	29.3804	29.28	29.0587	29.3909	29.3804	29.28	29.0587	4	30.8074	31.0516	31.096	30.8424	30.8074	31.0516	31.096	30.8424	4
LINF_300014400	LINF_300014400	LINF_300014400	LINF_300014400	L. infantum	-3.52031	5.36581	#N/A	#N/A	#N/A	#N/A	24.0047	24.7146	24.2468	24.1699	0	27.7589	27.9985	27.9286	27.5313	27.7589	27.9985	27.9286	27.5313	4
LINF_290017500	LINF_290017500	LINF_290017500	LINF_290017500	L. infantum	-1.33547	5.28144	27.7112	27.6289	27.6529	27.903	27.7112	27.6289	27.6529	27.903	4	28.9991	29.178	28.979	29.0816	28.9991	29.178	28.979	29.0816	4
LINF_360068400	LINF_360068400	LINF_360068400	LINF_360068400	L. infantum	-3.5326	5.24565	#N/A	24.7471	#N/A	#N/A	24.8514	24.7471	25.0177	24.2555	1	27.9269	28.2598	28.4625	28.3528	27.9269	28.2598	28.4625	28.3528	4
LINF_360081500	LINF_360081500	LINF_360081500	LINF_360081500	L. infantum	-3.89235	5.16859	#N/A	#N/A	#N/A	#N/A	24.6822	24.5893	24.8361	24.6637	0	28.9376	28.3855	28.4967	28.5208	28.9376	28.3855	28.4967	28.5208	4
LINF_270032200	LINF_270032200	LINF_270032200	LINF_270032200	L. infantum	-2.54867	5.02572	26.644	26.3357	26.6377	26.1313	26.644	26.3357	26.6377	26.1313	4	28.7796	28.9528	29.0415	29.1694	28.7796	28.9528	29.0415	29.1694	4
LINF_200018300	LINF_200018300	LINF_200018300	LINF_200018300	L. infantum	-2.51933	4.99974	#N/A	#N/A	#N/A	#N/A	25.0272	24.8177	24.5057	24.814	0	27.2056	27.6476	27.3803	27.0084	27.2056	27.6476	27.3803	27.0084	4
LINF_360018400	LINF_360018400	LINF_360018400	LINF_360018400	L. infantum	-1.61701	4.89705	28.7457	28.5884	28.3534	28.4473	28.7457	28.5884	28.3534	28.4473	4	29.9477	30.3333	30.0571	30.2647	29.9477	30.3333	30.0571	30.2647	4
LINF_350007500	LINF_350007500	LINF_350007500	LINF_350007500	L. infantum	-2.83803	4.8874	#N/A	#N/A	#N/A	#N/A	24.6866	24.7848	24.2988	24.1007	0	27.2343	27.6732	27.3034	27.012	27.2343	27.6732	27.3034	27.012	4
LINF_240027300	LINF_240027300	LINF_240027300	LINF_240027300	L. infantum	-1.56983	4.85452	29.2394	29.2113	29.2313	29.0639	29.2394	29.2113	29.2313	29.0639	4	30.5551	30.9063	30.7568	30.807	30.5551	30.9063	30.7568	30.807	4
LINF_360047300	LINF_360047300	LINF_360047300	LINF_360047300	L. infantum	-2.44641	4.70878	#N/A	#N/A	#N/A	#N/A	24.6664	24.9294	24.4945	24.3829	0	27.0798	26.8824	27.1325	27.1642	27.0798	26.8824	27.1325	27.1642	4
LINF_330033600	LINF_330033600	LINF_330033600	LINF_330033600	L. infantum	-1.8027	4.69422	#N/A	#N/A	#N/A	#N/A	24.8191	24.9923	24.5714	24.721	0	26.7089	26.582	26.4964	26.5274	26.7089	26.582	26.4964	26.5274	4
LINF_360048000	LINF_360048000	LINF_360048000	LINF_360048000	L. infantum	-1.771	4.67101	28.004	28.0754	28.0777	27.7117	28.004	28.0754	28.0777	27.7117	4	29.6477	29.7462	29.8608	29.6979	29.6477	29.7462	29.8608	29.6979	4
LINF_280031400	LINF_280031400	LINF_280031400	LINF_280031400	L. infantum	-3.12896	4.58851	#N/A	#N/A	#N/A	#N/A	24.9178	24.6682	24.898	24.1119	0	27.4066	27.8718	27.9318	27.9017	27.4066	27.8718	27.9318	27.9017	4
LINF_350044000	LINF_350044000	LINF_350044000	LINF_350044000	L. infantum	-2.51284	4.56394	#N/A	#N/A	#N/A	#N/A	24.0464	24.7687	24.6415	24.4431	0	26.9584	26.7752	26.7864	27.4312	26.9584	26.7752	26.7864	27.4312	4
LINF_260020700	LINF_260020700	LINF_260020700	LINF_260020700	L. infantum	-2.95062	4.55444	#N/A	#N/A	#N/A	#N/A	24.2408	24.8394	25.0021	24.2976	0	27.1932	27.4951	27.4921	28.002	27.1932	27.4951	27.4921	28.002	4
LINF_330037300	LINF_330037300	LINF_330037300	LINF_330037300	L. infantum	-2.10712	4.44235	#N/A	#N/A	#N/A	#N/A	24.2406	24.609	24.3227	24.3786	0	26.3036	26.578	26.2741	26.8237	26.3036	26.578	26.2741	26.8237	4
LINF_230006100	LINF_230006100	LINF_230006100	LINF_230006100	L. infantum	-3.04255	4.32328	#N/A	#N/A	#N/A	#N/A	24.5765	24.5802	25.1572	24.7103	0	27.6939	27.771	27.9352	27.7943	27.6939	27.771	27.9352	27.7943	4
LINF_250031400	LINF_250031400	LINF_250031400	LINF_250031400	L. infantum	-2.44931	4.32165	#N/A	#N/A	#N/A	#N/A	24.7442	24.6451	24.7252	24.0145	0	26.5741	27.3235	26.9552	27.0735	26.5741	27.3235	26.9552	27.0735	4
LINF_280032300	LINF_280032300	LINF_280032300	LINF_280032300	L. infantum	-1.89029	4.26249	#N/A	#N/A	#N/A	#N/A	24.2296	24.6898	24.8724	24.6354	0	26.2481	26.4982	26.7223	26.5197	26.2481	26.4982	26.7223	26.5197	4
LINF_190017000	LINF_190017000	LINF_190017000	LINF_190017000	L. infantum	-2.84147	4.24448	#N/A	#N/A	#N/A	#N/A	24.9866	24.9647	24.4828	24.1215	0	27.7529	27.5256	27.0327	27.6104	27.7529	27.5256	27.0327	27.6104	4
LINF_300037500	LINF_300037500	LINF_300037500	LINF_300037500	L. infantum	-3.14414	4.1941	#N/A	#N/A	24.7743	#N/A	23.9341	24.7301	24.7743	24.3385	1	26.9105	27.9679	27.6197	27.8554	26.9105	27.9679	27.6197	27.8554	4
LINF_180019200	LINF_180019200	LINF_180019200	LINF_180019200	L. infantum	-2.56595	4.16063	#N/A	#N/A	#N/A	#N/A	24.709	24.7742	24.4804	25.1363	0	27.6605	27.6855	27.0092	27.0085	27.6605	27.6855	27.0092	27.0085	4
LINF_130022100	LINF_130022100	LINF_130022100	LINF_130022100	L. infantum	-2.12724	4.16038	#N/A	#N/A	#N/A	#N/A	24.5581	24.7966	24.2261	24.2669	0	26.668	26.5955	26.6995	26.3937	26.668	26.5955	26.6995	26.3937	4
LINF_350042400	LINF_350042400	LINF_350042400	LINF_350042400	L. infantum	-2.07403	4.13622	27.5907	28.0384	28.009	27.4241	27.5907	28.0384	28.009	27.4241	4	29.6904	30.1169	29.6852	29.8658	29.6904	30.1169	29.6852	29.8658	4
LINF_210009700	LINF_210009700	LINF_210009700	LINF_210009700	L. infantum	-2.41717	4.13579	#N/A	#N/A	#N/A	#N/A	24.4508	25.1918	24.7166	24.621	0	27.2942	27.2956	27.1211	26.9379	27.2942	27.2956	27.1211	26.9379	4
LINF_310034100	LINF_310034100	LINF_310034100	LINF_310034100	L. infantum	-2.62669	4.10394	#N/A	#N/A	#N/A	#N/A	24.9533	24.7155	24.3307	24.3977	0	27.3087	27.2929	27.0541	27.2483	27.3087	27.2929	27.0541	27.2483	4
LINF_320037600	LINF_320037600	LINF_320037600	LINF_320037600	L. infantum	-2.91493	4.08291	#N/A	#N/A	#N/A	#N/A	24.3445	25.0397	24.7703	24.7991	0	27.7203	27.674	27.5106	27.7085	27.7203	27.674	27.5106	27.7085	4
LINF_070016300	LINF_070016300	LINF_070016300	LINF_070016300	L. infantum	-1.709	4.06439	#N/A	#N/A	#N/A	#N/A	24.2038	24.4958	24.3521	23.8607	0	25.8518	26.1032	25.6583	26.135	25.8518	26.1032	25.6583	26.135	4
LINF_210018500	LINF_210018500	LINF_210018500	LINF_210018500	L. infantum	-2.24309	4.06389	#N/A	#N/A	#N/A	#N/A	24.5484	25.2172	24.8507	24.4658	0	27.1561	26.8708	27.2479	26.7797	27.1561	26.8708	27.2479	26.7797	4
LINF_250013300	LINF_250013300	LINF_250013300	LINF_250013300	L. infantum	-2.63254	4.04421	#N/A	#N/A	#N/A	#N/A	24.9787	24.62	24.5121	24.0867	0	27.1103	27.0897	27.4818	27.0458	27.1103	27.0897	27.4818	27.0458	4
ENSMUSG00000015837.15	ENSMUSG00000015837.15	ENSMUSG00000015837.15	ENSMUSG00000015837.15	M. musculus	-1.03892	4.0248	28.6444	28.5324	28.6992	28.5942	28.6444	28.5324	28.6992	28.5942	4	29.7574	29.4671	29.6353	29.766	29.7574	29.4671	29.6353	29.766	4
LINF_050014800	LINF_050014800	LINF_050014800	LINF_050014800	L. infantum	-2.41001	4.01466	#N/A	#N/A	#N/A	#N/A	24.2786	25.0073	25.1554	24.6546	0	27.0716	27.2593	27.563	26.8421	27.0716	27.2593	27.563	26.8421	4
LINF_220013200	LINF_220013200	LINF_220013200	LINF_220013200	L. infantum	-2.95106	3.99252	#N/A	#N/A	#N/A	25.1008	24.6047	24.8628	24.5013	25.1008	1	27.7365	27.1225	28.1991	27.8157	27.7365	27.1225	28.1991	27.8157	4
LINF_140006800	LINF_140006800	LINF_140006800	LINF_140006800	L. infantum	-2.45659	3.96983	#N/A	#N/A	#N/A	#N/A	24.3075	24.9837	25.0781	24.4077	0	26.757	27.6041	27.3122	26.9302	26.757	27.6041	27.3122	26.9302	4
LINF_240006200	LINF_240006200	LINF_240006200	LINF_240006200	L. infantum	-1.83084	3.95684	#N/A	#N/A	#N/A	#N/A	24.8236	25.0236	24.7509	24.5554	0	26.574	26.7087	26.5756	26.6186	26.574	26.7087	26.5756	26.6186	4
LINF_350037700	LINF_350037700	LINF_350037700	LINF_350037700	L. infantum	-3.08867	3.8155	#N/A	#N/A	#N/A	#N/A	24.6388	25.1442	24.7902	24.5729	0	27.2299	27.7993	28.252	28.2196	27.2299	27.7993	28.252	28.2196	4
LINF_360047700	LINF_360047700	LINF_360047700	LINF_360047700	L. infantum	-2.4286	3.79763	#N/A	#N/A	#N/A	#N/A	24.3402	24.8276	24.6305	24.107	0	26.9242	26.7281	27.0274	26.94	26.9242	26.7281	27.0274	26.94	4
LINF_250014900	LINF_250014900	LINF_250014900	LINF_250014900	L. infantum	-1.48816	3.79033	28.035	28.3865	28.4761	28.3343	28.035	28.3865	28.4761	28.3343	4	29.7283	29.8241	29.8868	29.7454	29.7283	29.8241	29.8868	29.7454	4
LINF_330033000	LINF_330033000	LINF_330033000	LINF_330033000	L. infantum	-3.366	3.75711	#N/A	#N/A	#N/A	#N/A	25.1015	24.5928	24.46	24.4167	0	28.3118	28.4261	28.0922	27.2049	28.3118	28.4261	28.0922	27.2049	4
LINF_160013000	LINF_160013000	LINF_160013000	LINF_160013000	L. infantum	-3.09197	3.73184	#N/A	#N/A	#N/A	#N/A	24.8971	25.3156	24.689	24.2554	0	27.049	28.2987	28.1661	28.0113	27.049	28.2987	28.1661	28.0113	4
LINF_050005200	LINF_050005200	LINF_050005200	LINF_050005200	L. infantum	-2.34221	3.73111	#N/A	#N/A	#N/A	#N/A	24.8009	24.9014	24.3477	24.3471	0	26.3133	27.2265	27.1156	27.1106	26.3133	27.2265	27.1156	27.1106	4
LINF_140020900	LINF_140020900	LINF_140020900	LINF_140020900	L. infantum	-2.37671	3.68095	#N/A	#N/A	#N/A	25.3785	24.8518	25.1411	24.5712	25.3785	1	27.008	27.7918	26.9483	27.7013	27.008	27.7918	26.9483	27.7013	4
LINF_360007700	LINF_360007700	LINF_360007700	LINF_360007700	L. infantum	-2.17135	3.65515	#N/A	#N/A	#N/A	#N/A	24.9996	24.8611	24.4297	24.2766	0	26.3642	27.2272	27.0885	26.5725	26.3642	27.2272	27.0885	26.5725	4
LINF_350036300	LINF_350036300	LINF_350036300	LINF_350036300	L. infantum	-2.28106	3.60457	#N/A	#N/A	#N/A	#N/A	24.4013	24.7486	24.1894	24.604	0	26.231	26.9127	26.712	27.2118	26.231	26.9127	26.712	27.2118	4
LINF_140020000	LINF_140020000	LINF_140020000	LINF_140020000	L. infantum	-3.48662	3.58502	#N/A	#N/A	#N/A	#N/A	24.0666	24.82	24.0957	23.9095	0	26.7787	27.7495	28.1979	28.1121	26.7787	27.7495	28.1979	28.1121	4
LINF_230009000	LINF_230009000	LINF_230009000	LINF_230009000	L. infantum	-2.32199	3.58098	25.7595	26.0323	26.1646	26.5542	25.7595	26.0323	26.1646	26.5542	4	28.5137	28.588	28.3342	28.3629	28.5137	28.588	28.3342	28.3629	4
LINF_290012700	LINF_290012700	LINF_290012700	LINF_290012700	L. infantum	-2.23596	3.58064	#N/A	#N/A	#N/A	#N/A	24.824	25.243	24.301	24.6844	0	26.8221	27.0839	27.252	26.8383	26.8221	27.0839	27.252	26.8383	4
LINF_250022700	LINF_250022700	LINF_250022700	LINF_250022700	L. infantum	-1.93514	3.57203	#N/A	#N/A	#N/A	#N/A	24.2032	24.9021	24.724	24.1421	0	26.3249	26.3801	26.1888	26.8182	26.3249	26.3801	26.1888	26.8182	4
LINF_290010100	LINF_290010100	LINF_290010100	LINF_290010100	L. infantum	-2.77457	3.56006	#N/A	#N/A	#N/A	#N/A	24.4378	24.7524	25.037	24.4388	0	26.7651	27.3903	27.6625	27.9464	26.7651	27.3903	27.6625	27.9464	4
LINF_190021700	LINF_190021700	LINF_190021700	LINF_190021700	L. infantum	-2.6581	3.52036	#N/A	#N/A	#N/A	#N/A	24.0823	24.8047	23.9901	24.9149	0	26.7221	27.2405	27.2566	27.2051	26.7221	27.2405	27.2566	27.2051	4
LINF_230014600	LINF_230014600	LINF_230014600	LINF_230014600	L. infantum	-2.17446	3.48656	27.988	28.0223	27.9455	28.0055	27.988	28.0223	27.9455	28.0055	4	29.8159	30.2024	30.252	30.3887	29.8159	30.2024	30.252	30.3887	4
LINF_340005000	LINF_340005000	LINF_340005000	LINF_340005000	L. infantum	-2.55905	3.45965	#N/A	#N/A	#N/A	#N/A	24.6702	25.2083	24.4962	24.2837	0	27.3381	27.2343	27.0131	27.309	27.3381	27.2343	27.0131	27.309	4
LINF_270028100	LINF_270028100	LINF_270028100	LINF_270028100	L. infantum	-1.83912	3.44167	#N/A	#N/A	#N/A	#N/A	24.2131	25.0682	24.3834	24.673	0	26.3381	26.1137	26.6623	26.58	26.3381	26.1137	26.6623	26.58	4
LINF_310018700	LINF_310018700	LINF_310018700	LINF_310018700	L. infantum	-2.90105	3.44043	26.5458	26.9585	26.7898	26.0833	26.5458	26.9585	26.7898	26.0833	4	29.6005	29.3789	29.4893	29.5128	29.6005	29.3789	29.4893	29.5128	4
LINF_310009200	LINF_310009200	LINF_310009200	LINF_310009200	L. infantum	-2.40198	3.41842	#N/A	#N/A	#N/A	#N/A	24.4765	24.8902	24.0376	23.7651	0	27.1482	26.7045	26.5398	26.3848	27.1482	26.7045	26.5398	26.3848	4
LINF_180021400	LINF_180021400	LINF_180021400	LINF_180021400	L. infantum	-2.28027	3.41195	#N/A	#N/A	#N/A	#N/A	24.668	24.8352	24.7301	24.1704	0	26.7893	26.905	26.8994	26.9311	26.7893	26.905	26.8994	26.9311	4
LINF_360066000	LINF_360066000	LINF_360066000	LINF_360066000	L. infantum	-2.33196	3.39258	#N/A	#N/A	24.1072	#N/A	24.8839	24.8695	24.1072	24.0103	1	26.7068	26.5012	27.1925	26.7982	26.7068	26.5012	27.1925	26.7982	4
LINF_320013900	LINF_320013900	LINF_320013900	LINF_320013900	L. infantum	-2.75681	3.37791	#N/A	#N/A	#N/A	#N/A	24.7248	25.0413	24.8694	24.0836	0	27.2395	27.4796	27.5298	27.4974	27.2395	27.4796	27.5298	27.4974	4
LINF_360027200	LINF_360027200	LINF_360027200	LINF_360027200	L. infantum	-1.74328	3.3645	28.8042	28.7229	28.4036	28.1392	28.8042	28.7229	28.4036	28.1392	4	30.2066	30.3779	30.357	30.1015	30.2066	30.3779	30.357	30.1015	4
LINF_320040600	LINF_320040600	LINF_320040600	LINF_320040600	L. infantum	-1.96653	3.36434	27.2274	27.7002	27.5244	27.1432	27.2274	27.7002	27.5244	27.1432	4	29.4366	29.3344	29.3222	29.3681	29.4366	29.3344	29.3222	29.3681	4
LINF_250020400	LINF_250020400	LINF_250020400	LINF_250020400	L. infantum	-3.50997	3.35762	#N/A	#N/A	#N/A	#N/A	24.0694	25.1604	24.6187	24.9565	0	28.103	28.1392	28.2934	28.3093	28.103	28.1392	28.2934	28.3093	4
LINF_360005700	LINF_360005700	LINF_360005700	LINF_360005700	L. infantum	-1.83138	3.30032	#N/A	#N/A	#N/A	#N/A	24.7486	24.7185	24.6879	24.8624	0	26.6162	26.8829	26.6302	26.2136	26.6162	26.8829	26.6302	26.2136	4
LINF_150018300	LINF_150018300	LINF_150018300	LINF_150018300	L. infantum	-3.53172	3.2959	24.4969	#N/A	#N/A	#N/A	24.4969	25.0544	24.5699	25.025	1	27.5612	28.0231	28.6361	29.0526	27.5612	28.0231	28.6361	29.0526	4
LINF_170020200	LINF_170020200	LINF_170020200	LINF_170020200	L. infantum	-1.99443	3.27424	#N/A	#N/A	#N/A	#N/A	24.6642	24.9679	24.6066	24.5129	0	26.3548	27.2035	26.7756	26.3954	26.3548	27.2035	26.7756	26.3954	4
LINF_330024700	LINF_330024700	LINF_330024700	LINF_330024700	L. infantum	-2.21552	3.25668	#N/A	#N/A	#N/A	#N/A	25.1696	24.7563	24.2072	24.2974	0	26.7356	26.7571	26.6499	27.1501	26.7356	26.7571	26.6499	27.1501	4
LINF_280031300	LINF_280031300	LINF_280031300	LINF_280031300	L. infantum	-2.66859	3.25403	#N/A	#N/A	#N/A	#N/A	24.7613	24.8776	24.8503	24.0093	0	27.2206	27.2578	27.4589	27.2357	27.2206	27.2578	27.4589	27.2357	4
LINF_050007700	LINF_050007700	LINF_050007700	LINF_050007700	L. infantum	-2.74105	3.25307	#N/A	#N/A	#N/A	#N/A	24.4089	24.7148	24.5084	23.822	0	27.0064	27.1149	27.157	27.1399	27.0064	27.1149	27.157	27.1399	4
LINF_150008200	LINF_150008200	LINF_150008200	LINF_150008200	L. infantum	-1.24979	3.21447	#N/A	#N/A	#N/A	#N/A	24.9329	24.4857	24.2478	24.6071	0	26.0224	25.7606	25.917	25.5727	26.0224	25.7606	25.917	25.5727	4
LINF_350016600	LINF_350016600	LINF_350016600	LINF_350016600	L. infantum	-3.03217	3.19062	#N/A	#N/A	#N/A	#N/A	24.5829	24.7612	24.3056	24.0438	0	27.5766	27.8883	27.8263	26.531	27.5766	27.8883	27.8263	26.531	4
LINF_340040800	LINF_340040800	LINF_340040800	LINF_340040800	L. infantum	-1.76414	3.15103	#N/A	#N/A	#N/A	#N/A	24.7791	25.0006	24.4503	24.3532	0	25.9785	26.1312	26.7116	26.8185	25.9785	26.1312	26.7116	26.8185	4
LINF_360040400	LINF_360040400	LINF_360040400	LINF_360040400	L. infantum	-3.61589	3.12247	#N/A	#N/A	#N/A	#N/A	24.758	25.0669	24.5076	23.68	0	28.1763	28.1595	28.2328	27.9074	28.1763	28.1595	28.2328	27.9074	4
LINF_260028200	LINF_260028200	LINF_260028200	LINF_260028200	L. infantum	-2.73453	3.12169	#N/A	#N/A	#N/A	#N/A	24.3641	24.9206	24.6891	23.9472	0	27.1797	27.1334	27.3118	27.2342	27.1797	27.1334	27.3118	27.2342	4
LINF_130013600	LINF_130013600	LINF_130013600	LINF_130013600	L. infantum	-1.92806	3.09809	#N/A	#N/A	#N/A	#N/A	24.5676	24.8781	24.0954	24.0074	0	26.3544	26.884	26.2557	25.7667	26.3544	26.884	26.2557	25.7667	4
LINF_110016500	LINF_110016500	LINF_110016500	LINF_110016500	L. infantum	-1.546	3.05562	#N/A	#N/A	#N/A	#N/A	24.7211	25.0701	24.7522	24.2787	0	26.143	26.1437	26.2845	26.435	26.143	26.1437	26.2845	26.435	4
ENSMUSG00000093930.2;ENSMUSG00000027875.12	ENSMUSG00000093930.2	ENSMUSG00000093930.2	ENSMUSG00000093930.2	M. musculus	-1.82736	3.03474	#N/A	#N/A	#N/A	#N/A	24.1792	24.5313	25.09	24.4071	0	26.2015	26.2798	26.5036	26.5321	26.2015	26.2798	26.5036	26.5321	4
LINF_330034600	LINF_330034600	LINF_330034600	LINF_330034600	L. infantum	-3.12858	2.99763	26.7908	26.6264	26.5068	25.2271	26.7908	26.6264	26.5068	25.2271	4	29.0793	29.8643	29.5082	29.2137	29.0793	29.8643	29.5082	29.2137	4
LINF_350053300	LINF_350053300	LINF_350053300	LINF_350053300	L. infantum	-2.71476	2.97599	#N/A	#N/A	#N/A	#N/A	24.4021	25.1402	24.2848	23.9669	0	27.0764	27.3359	27.1646	27.0761	27.0764	27.3359	27.1646	27.0761	4
LINF_280029900	LINF_280029900	LINF_280029900	LINF_280029900	L. infantum	-1.5825	2.97246	#N/A	#N/A	#N/A	#N/A	24.0431	24.8998	24.3047	24.7717	0	25.6292	26.0125	26.2951	26.4125	25.6292	26.0125	26.2951	26.4125	4
LINF_180010100	LINF_180010100	LINF_180010100	LINF_180010100	L. infantum	-3.17791	2.96553	25.8068	26.6255	#N/A	25.8257	25.8068	26.6255	24.8998	25.8257	3	28.6543	29.3756	28.9636	28.8761	28.6543	29.3756	28.9636	28.8761	4
LINF_070014900	LINF_070014900	LINF_070014900	LINF_070014900	L. infantum	-2.49827	2.93824	#N/A	#N/A	#N/A	#N/A	24.0294	25.0081	24.9604	24.168	0	26.9039	27.1379	26.8839	27.2332	26.9039	27.1379	26.8839	27.2332	4
LINF_350054100	LINF_350054100	LINF_350054100	LINF_350054100	L. infantum	-1.82033	2.93451	#N/A	#N/A	#N/A	#N/A	23.974	24.9474	24.8727	24.3087	0	26.0562	26.1537	26.5237	26.6505	26.0562	26.1537	26.5237	26.6505	4
LINF_180019100	LINF_180019100	LINF_180019100	LINF_180019100	L. infantum	-2.1707	2.91174	28.7962	28.7122	29.0046	27.9984	28.7962	28.7122	29.0046	27.9984	4	30.6089	30.8859	30.8808	30.8186	30.6089	30.8859	30.8808	30.8186	4
LINF_350027200	LINF_350027200	LINF_350027200	LINF_350027200	L. infantum	-2.87303	2.90924	25.8895	#N/A	25.4412	#N/A	25.8895	24.4796	25.4412	25.0227	2	27.8061	28.1061	28.1285	28.2844	27.8061	28.1061	28.1285	28.2844	4
LINF_350014800;LINF_350014700	LINF_350014800	LINF_350014800	LINF_350014800	L. infantum	-2.51956	2.89562	#N/A	#N/A	#N/A	#N/A	24.135	24.8079	25.0252	24.1944	0	26.9992	27.0753	27.1374	27.0289	26.9992	27.0753	27.1374	27.0289	4
LINF_360050900	LINF_360050900	LINF_360050900	LINF_360050900	L. infantum	-2.22882	2.85929	#N/A	#N/A	#N/A	#N/A	25.1516	24.6464	24.3854	23.7514	0	26.6517	27.0847	26.8284	26.2853	26.6517	27.0847	26.8284	26.2853	4
LINF_120005200	LINF_120005200	LINF_120005200	LINF_120005200	L. infantum	-1.67102	2.84814	#N/A	#N/A	#N/A	#N/A	25.0662	25.1624	24.2933	24.6653	0	26.5113	26.4696	26.6521	26.2383	26.5113	26.4696	26.6521	26.2383	4
LINF_350032700	LINF_350032700	LINF_350032700	LINF_350032700	L. infantum	-1.78017	2.84686	#N/A	#N/A	#N/A	#N/A	24.2434	25.1188	24.9109	24.9398	0	26.4055	26.6476	26.5948	26.6855	26.4055	26.6476	26.5948	26.6855	4
LINF_220008000	LINF_220008000	LINF_220008000	LINF_220008000	L. infantum	-1.90915	2.83155	#N/A	#N/A	#N/A	#N/A	24.8157	24.6409	24.3428	24.1392	0	27.1023	26.0783	25.9722	26.4225	27.1023	26.0783	25.9722	26.4225	4
ENSMUSG00000043262.16	ENSMUSG00000043262.16	ENSMUSG00000043262.16	ENSMUSG00000043262.16	M. musculus	-1.55395	2.83009	#N/A	#N/A	#N/A	#N/A	24.7354	24.5906	24.7666	25.0106	0	25.8329	26.6818	26.572	26.2324	25.8329	26.6818	26.572	26.2324	4
LINF_240013700	LINF_240013700	LINF_240013700	LINF_240013700	L. infantum	-2.39695	2.77061	27.5496	27.9402	26.6105	27.2372	27.5496	27.9402	26.6105	27.2372	4	29.476	29.9556	29.6982	29.7955	29.476	29.9556	29.6982	29.7955	4
LINF_360027100	LINF_360027100	LINF_360027100	LINF_360027100	L. infantum	-3.83552	2.76249	#N/A	24.5958	26.4422	25.0275	25.1729	24.5958	26.4422	25.0275	3	29.2467	28.9093	29.2952	29.1292	29.2467	28.9093	29.2952	29.1292	4
LINF_040005600;LINF_310023200;REV__LINF_310030000	LINF_040005600	LINF_040005600	LINF_040005600	L. infantum	-1.76661	2.75598	#N/A	#N/A	#N/A	#N/A	24.7386	24.4744	24.9741	23.9593	0	26.3473	26.1935	26.1402	26.5319	26.3473	26.1935	26.1402	26.5319	4
LINF_340031800	LINF_340031800	LINF_340031800	LINF_340031800	L. infantum	-1.33232	2.74805	26.4252	26.8502	26.9222	26.1465	26.4252	26.8502	26.9222	26.1465	4	28.1925	28.2199	27.7069	27.5539	28.1925	28.2199	27.7069	27.5539	4
LINF_190006400	LINF_190006400	LINF_190006400	LINF_190006400	L. infantum	-1.8951	2.74409	#N/A	#N/A	#N/A	#N/A	24.9819	24.7956	24.8554	24.0602	0	25.8132	26.7136	27.1036	26.6431	25.8132	26.7136	27.1036	26.6431	4
LINF_280017800	LINF_280017800	LINF_280017800	LINF_280017800	L. infantum	-2.38025	2.73113	28.2374	28.0907	27.2623	27.1922	28.2374	28.0907	27.2623	27.1922	4	30.0525	30.1946	30.2057	29.8508	30.0525	30.1946	30.2057	29.8508	4
LINF_210027500	LINF_210027500	LINF_210027500	LINF_210027500	L. infantum	-2.07783	2.70751	#N/A	#N/A	#N/A	#N/A	24.6726	24.9527	24.3043	23.9627	0	26.827	25.7256	27.1375	26.5136	26.827	25.7256	27.1375	26.5136	4
LINF_360013000	LINF_360013000	LINF_360013000	LINF_360013000	L. infantum	-1.97463	2.6978	#N/A	#N/A	#N/A	#N/A	24.0983	25.2269	24.8907	24.0977	0	26.654	26.0299	27.1568	26.3714	26.654	26.0299	27.1568	26.3714	4
LINF_220006800	LINF_220006800	LINF_220006800	LINF_220006800	L. infantum	-1.1346	2.67995	25.358	#N/A	25.1661	25.1468	25.358	25.1444	25.1661	25.1468	3	26.303	26.0277	26.307	26.7159	26.303	26.0277	26.307	26.7159	4
LINF_060005200	LINF_060005200	LINF_060005200	LINF_060005200	L. infantum	-2.93014	2.67559	24.4153	#N/A	26.0343	#N/A	24.4153	24.8554	26.0343	24.6477	2	27.6712	28.2371	27.9721	27.7928	27.6712	28.2371	27.9721	27.7928	4
LINF_190012000	LINF_190012000	LINF_190012000	LINF_190012000	L. infantum	-2.92612	2.66859	#N/A	#N/A	25.6786	#N/A	24.1836	24.6663	25.6786	24.8551	1	27.7525	27.639	27.8755	27.8211	27.7525	27.639	27.8755	27.8211	4
LINF_360081100	LINF_360081100	LINF_360081100	LINF_360081100	L. infantum	-1.45973	2.65153	#N/A	#N/A	#N/A	#N/A	24.264	25.1062	24.3277	24.9559	0	26.4229	26.0952	26.3578	25.6168	26.4229	26.0952	26.3578	25.6168	4
LINF_060006300	LINF_060006300	LINF_060006300	LINF_060006300	L. infantum	-2.61466	2.61782	#N/A	#N/A	#N/A	#N/A	24.7989	24.7522	24.5664	24.502	0	27.0991	27.7651	27.7346	26.4793	27.0991	27.7651	27.7346	26.4793	4
LINF_280029400	LINF_280029400	LINF_280029400	LINF_280029400	L. infantum	-2.9996	2.5961	#N/A	25.4635	#N/A	#N/A	24.7773	25.4635	24.8279	23.696	1	27.5696	27.7829	27.4856	27.925	27.5696	27.7829	27.4856	27.925	4
LINF_110008400	LINF_110008400	LINF_110008400	LINF_110008400	L. infantum	-2.13596	2.59293	#N/A	#N/A	#N/A	#N/A	24.3688	24.9454	24.6532	24.3115	0	26.9062	27.3782	26.6239	25.9142	26.9062	27.3782	26.6239	25.9142	4
LINF_310029700	LINF_310029700	LINF_310029700	LINF_310029700	L. infantum	-1.38708	2.58197	28.0986	28.0343	27.3579	27.9641	28.0986	28.0343	27.3579	27.9641	4	29.3064	29.2632	29.1168	29.3169	29.3064	29.2632	29.1168	29.3169	4
LINF_140009900	LINF_140009900	LINF_140009900	LINF_140009900	L. infantum	-1.9459	2.55368	#N/A	#N/A	#N/A	#N/A	24.3528	24.8922	24.4447	23.6711	0	26.4417	26.3349	26.2961	26.0718	26.4417	26.3349	26.2961	26.0718	4
LINF_360019800	LINF_360019800	LINF_360019800	LINF_360019800	L. infantum	-2.70529	2.53715	#N/A	#N/A	#N/A	#N/A	25.102	24.7604	24.4498	23.6487	0	27.2988	27.1162	27.1823	27.1847	27.2988	27.1162	27.1823	27.1847	4
LINF_270019700	LINF_270019700	LINF_270019700	LINF_270019700	L. infantum	-2.68622	2.53386	#N/A	#N/A	#N/A	#N/A	24.16	25.1676	24.9021	23.6947	0	27.1769	27.9248	27.5845	25.983	27.1769	27.9248	27.5845	25.983	4
LINF_130005800	LINF_130005800	LINF_130005800	LINF_130005800	L. infantum	-4.09531	2.52209	25.2775	25.9474	#N/A	#N/A	25.2775	25.9474	24.8942	23.6201	2	29.1567	29.1731	28.9729	28.8179	29.1567	29.1731	28.9729	28.8179	4
LINF_360037500	LINF_360037500	LINF_360037500	LINF_360037500	L. infantum	-3.74028	2.51966	25.4998	25.676	26.3546	#N/A	25.4998	25.676	26.3546	24.251	3	29.1023	29.1937	29.0932	29.3534	29.1023	29.1937	29.0932	29.3534	4
LINF_340005700	LINF_340005700	LINF_340005700	LINF_340005700	L. infantum	-1.70835	2.5196	#N/A	#N/A	#N/A	#N/A	24.1441	24.8475	24.4493	24.9296	0	25.7493	26.9593	26.5223	25.973	25.7493	26.9593	26.5223	25.973	4
LINF_080016000	LINF_080016000	LINF_080016000	LINF_080016000	L. infantum	-1.22035	2.45721	#N/A	#N/A	#N/A	#N/A	24.6255	25.3488	25.0023	24.4477	0	25.8333	26.3451	26.2507	25.8767	25.8333	26.3451	26.2507	25.8767	4
LINF_340035100	LINF_340035100	LINF_340035100	LINF_340035100	L. infantum	-1.78972	2.43966	#N/A	#N/A	#N/A	#N/A	24.5816	24.7987	24.6153	24.9071	0	26.0635	27.1746	26.6277	26.1957	26.0635	27.1746	26.6277	26.1957	4
LINF_320009100	LINF_320009100	LINF_320009100	LINF_320009100	L. infantum	-3.7509	2.39446	26.408	26.1669	26.0534	24.2299	26.408	26.1669	26.0534	24.2299	4	29.6335	29.5195	29.5245	29.1843	29.6335	29.5195	29.5245	29.1843	4
LINF_030006800	LINF_030006800	LINF_030006800	LINF_030006800	L. infantum	-3.04563	2.3906	#N/A	#N/A	25.8459	#N/A	24.4682	24.9017	25.8459	23.6523	1	27.486	28.2295	27.7161	27.6192	27.486	28.2295	27.7161	27.6192	4
LINF_360022600	LINF_360022600	LINF_360022600	LINF_360022600	L. infantum	-2.06911	2.29978	#N/A	#N/A	24.2572	#N/A	24.0501	25.2301	24.2572	24.1279	1	26.1766	25.6283	26.816	27.3209	26.1766	25.6283	26.816	27.3209	4
LINF_250023800	LINF_250023800	LINF_250023800	LINF_250023800	L. infantum	-2.28037	2.27038	25.2873	#N/A	25.8488	25.4474	25.2873	24.7948	25.8488	25.4474	3	26.4092	27.9785	28.0661	28.0459	26.4092	27.9785	28.0661	28.0459	4
LINF_230005400	LINF_230005400	LINF_230005400	LINF_230005400	L. infantum	-1.56608	2.25376	26.2934	27.2642	26.8	26.9421	26.2934	27.2642	26.8	26.9421	4	27.5561	28.8714	28.5774	28.5591	27.5561	28.8714	28.5774	28.5591	4
LINF_150022800	LINF_150022800	LINF_150022800	LINF_150022800	L. infantum	-1.56746	2.24914	#N/A	#N/A	#N/A	#N/A	24.6678	25.1789	24.0967	24.8758	0	26.1775	26.2605	26.3272	26.3237	26.1775	26.2605	26.3272	26.3237	4
LINF_240012700	LINF_240012700	LINF_240012700	LINF_240012700	L. infantum	-1.78442	2.18586	#N/A	#N/A	#N/A	#N/A	24.6185	25.0393	23.9864	23.6161	0	26.0136	25.7626	26.2699	26.3519	26.0136	25.7626	26.2699	26.3519	4
LINF_260024900	LINF_260024900	LINF_260024900	LINF_260024900	L. infantum	-3.20863	2.16432	#N/A	26.6501	26.3048	26.3863	24.484	26.6501	26.3048	26.3863	3	29.2667	28.9594	29.1924	29.2411	29.2667	28.9594	29.1924	29.2411	4
LINF_320040200	LINF_320040200	LINF_320040200	LINF_320040200	L. infantum	-1.89282	2.14666	#N/A	#N/A	#N/A	#N/A	24.5232	24.9267	24.4597	24.261	0	25.4592	26.5094	27.0468	26.7265	25.4592	26.5094	27.0468	26.7265	4
LINF_160010700	LINF_160010700	LINF_160010700	LINF_160010700	L. infantum	-1.90663	2.10685	#N/A	#N/A	#N/A	#N/A	24.637	24.8014	24.419	24.2208	0	25.5302	27.2263	26.512	26.4362	25.5302	27.2263	26.512	26.4362	4
LINF_230021100	LINF_230021100	LINF_230021100	LINF_230021100	L. infantum	-2.94498	2.09384	#N/A	26.1973	#N/A	#N/A	24.6068	26.1973	24.0071	24.3278	1	27.7314	27.7784	27.8978	27.5113	27.7314	27.7784	27.8978	27.5113	4
LINF_170005000	LINF_170005000	LINF_170005000	LINF_170005000	L. infantum	-2.20935	2.09029	#N/A	#N/A	#N/A	#N/A	24.4759	24.9844	24.8167	24.3271	0	25.6849	26.9282	27.4558	27.3726	25.6849	26.9282	27.4558	27.3726	4
LINF_350047100	LINF_350047100	LINF_350047100	LINF_350047100	L. infantum	-2.24251	2.08772	25.66	#N/A	26.4022	#N/A	25.66	24.9906	26.4022	24.5902	2	27.4756	27.5479	27.9897	27.5997	27.4756	27.5479	27.9897	27.5997	4
LINF_110005900	LINF_110005900	LINF_110005900	LINF_110005900	L. infantum	-2.55725	2.05147	#N/A	#N/A	26.21	#N/A	24.0669	24.9103	26.21	24.9579	1	27.4032	27.6985	27.766	27.5064	27.4032	27.6985	27.766	27.5064	4
LINF_300041800	LINF_300041800	LINF_300041800	LINF_300041800	L. infantum	-1.24148	1.99269	#N/A	24.8178	#N/A	#N/A	24.3615	24.8178	25.2096	24.3298	1	26.1415	26.2153	#N/A	26.174	26.1415	26.2153	25.1538	26.174	3
LINF_350018700	LINF_350018700	LINF_350018700	LINF_350018700	L. infantum	-3.42767	1.97807	#N/A	26.5574	#N/A	#N/A	24.0569	26.5574	24.4732	23.8436	1	27.8854	28.1317	28.2178	28.4069	27.8854	28.1317	28.2178	28.4069	4
LINF_020009800	LINF_020009800	LINF_020009800	LINF_020009800	L. infantum	-3.22486	1.95976	#N/A	25.9158	26.6263	#N/A	24.3503	25.9158	26.6263	24.2353	2	28.3717	28.767	28.3783	28.5101	28.3717	28.767	28.3783	28.5101	4
LINF_350008800	LINF_350008800	LINF_350008800	LINF_350008800	L. infantum	-3.13693	1.94167	27.0834	25.6036	#N/A	#N/A	27.0834	25.6036	24.9698	24.2015	2	28.1535	28.7881	28.884	28.5805	28.1535	28.7881	28.884	28.5805	4
LINF_310036600	LINF_310036600	LINF_310036600	LINF_310036600	L. infantum	-2.5768	1.91315	26.2821	#N/A	#N/A	#N/A	26.2821	25.2271	24.4684	24.0797	1	27.4935	27.6917	27.465	27.7143	27.4935	27.6917	27.465	27.7143	4
LINF_260017400	LINF_260017400	LINF_260017400	LINF_260017400	L. infantum	-2.72095	1.90686	26.5646	#N/A	#N/A	#N/A	26.5646	25.1101	24.0486	24.4992	1	27.6226	28.1637	27.8644	27.4555	27.6226	28.1637	27.8644	27.4555	4
LINF_130009400	LINF_130009400	LINF_130009400	LINF_130009400	L. infantum	-1.2195	1.88041	26.381	26.5131	26.3531	25.8659	26.381	26.5131	26.3531	25.8659	4	27.5931	27.8646	27.8347	26.6988	27.5931	27.8646	27.8347	26.6988	4
LINF_300030900	LINF_300030900	LINF_300030900	LINF_300030900	L. infantum	-2.36345	1.85588	#N/A	#N/A	25.8332	25.8222	24.0159	24.434	25.8332	25.8222	2	27.1845	27.3679	27.5295	27.4772	27.1845	27.3679	27.5295	27.4772	4
ENSMUSG00000025026.15	ENSMUSG00000025026.15	ENSMUSG00000025026.15	ENSMUSG00000025026.15	M. musculus	-1.10534	1.8495	#N/A	#N/A	#N/A	#N/A	24.4628	25.2996	24.4091	24.3235	0	26.0443	25.8701	25.9544	#N/A	26.0443	25.8701	25.9544	25.0477	3
LINF_280037300	LINF_280037300	LINF_280037300	LINF_280037300	L. infantum	-2.848	1.80556	27.5093	27.5845	25.8515	25.3279	27.5093	27.5845	25.8515	25.3279	4	29.3343	29.4741	29.4603	29.3965	29.3343	29.4741	29.4603	29.3965	4
LINF_350014500	LINF_350014500	LINF_350014500	LINF_350014500	L. infantum	-1.82101	1.7878	#N/A	#N/A	#N/A	#N/A	24.5188	24.7556	24.317	24.6005	0	26.2257	#N/A	26.9621	26.9751	26.2257	25.313	26.9621	26.9751	3
LINF_360060500	LINF_360060500	LINF_360060500	LINF_360060500	L. infantum	-1.92821	1.76198	26.1686	#N/A	25.8566	#N/A	26.1686	24.8298	25.8566	24.1795	2	26.5822	27.5213	27.3387	27.3051	26.5822	27.5213	27.3387	27.3051	4
LINF_180012600	LINF_180012600	LINF_180012600	LINF_180012600	L. infantum	-1.28627	1.75767	#N/A	#N/A	#N/A	#N/A	23.9466	24.8317	24.712	24.5386	0	25.5471	26.4509	#N/A	26.1364	25.5471	26.4509	25.0396	26.1364	3
ENSMUSG00000001467.5	ENSMUSG00000001467.5	ENSMUSG00000001467.5	ENSMUSG00000001467.5	M. musculus	-1.86545	1.73488	#N/A	#N/A	#N/A	26.2596	24.6028	24.6862	24.6306	26.2596	1	27.0333	26.7971	26.8675	26.9431	27.0333	26.7971	26.8675	26.9431	4
LINF_070008800	LINF_070008800	LINF_070008800	LINF_070008800	L. infantum	-2.0735	1.70728	#N/A	#N/A	#N/A	#N/A	24.4605	25.0457	24.4833	23.9598	0	26.8461	#N/A	27.3753	26.9553	26.8461	25.0666	27.3753	26.9553	3
LINF_230007100	LINF_230007100	LINF_230007100	LINF_230007100	L. infantum	-1.6504	1.69099	#N/A	#N/A	#N/A	#N/A	25.0733	24.5341	24.8925	24.5834	0	27.0065	#N/A	26.7213	26.7106	27.0065	25.2466	26.7213	26.7106	3
ENSMUSG00000056501.3	ENSMUSG00000056501.3	ENSMUSG00000056501.3	ENSMUSG00000056501.3	M. musculus	-1.38856	1.68953	#N/A	#N/A	#N/A	#N/A	23.9416	25.2015	24.2946	23.9202	0	26.0885	#N/A	25.981	26.0905	26.0885	24.752	25.981	26.0905	3
LINF_350058900	LINF_350058900	LINF_350058900	LINF_350058900	L. infantum	-1.32864	1.68812	#N/A	#N/A	#N/A	#N/A	24.2826	24.7383	24.5811	24.8615	0	26.2944	26.4347	#N/A	26.0576	26.2944	26.4347	24.9914	26.0576	3
LINF_160015100	LINF_160015100	LINF_160015100	LINF_160015100	L. infantum	-1.48766	1.66259	#N/A	#N/A	#N/A	#N/A	24.0815	25.0949	25.0753	24.7091	0	26.8775	#N/A	26.4817	26.4406	26.8775	25.1117	26.4817	26.4406	3
LINF_260022200	LINF_260022200	LINF_260022200	LINF_260022200	L. infantum	-1.40186	1.64843	#N/A	#N/A	#N/A	#N/A	24.872	24.8161	24.5991	24.8178	0	26.3817	26.5329	26.6074	#N/A	26.3817	26.5329	26.6074	25.1905	3
LINF_110017200	LINF_110017200	LINF_110017200	LINF_110017200	L. infantum	-2.18513	1.64389	#N/A	#N/A	#N/A	#N/A	24.675	24.4218	24.2168	24.0535	0	27.4623	#N/A	26.4897	27.1079	27.4623	25.0478	26.4897	27.1079	3
ENSMUSG00000042129.8	ENSMUSG00000042129.8	ENSMUSG00000042129.8	ENSMUSG00000042129.8	M. musculus	-1.49676	1.62948	#N/A	#N/A	#N/A	25.81	24.3623	25.0155	24.259	25.81	1	26.425	26.2033	26.4444	26.3612	26.425	26.2033	26.4444	26.3612	4
LINF_080007900	LINF_080007900	LINF_080007900	LINF_080007900	L. infantum	-2.79513	1.61818	#N/A	26.705	26.512	#N/A	24.3843	26.705	26.512	24.2652	2	28.2211	28.3286	28.2242	28.273	28.2211	28.3286	28.2242	28.273	4
ENSMUSG00000019777.16	ENSMUSG00000019777.16	ENSMUSG00000019777.16	ENSMUSG00000019777.16	M. musculus	-1.35852	1.58699	#N/A	#N/A	#N/A	#N/A	24.7891	24.7832	23.9753	23.9476	0	26.1516	26.5451	#N/A	#N/A	26.1516	26.5451	24.9973	25.2353	2
LINF_140006700;LINF_360072600	LINF_140006700	LINF_140006700	LINF_140006700	L. infantum	-1.67239	1.51818	#N/A	#N/A	#N/A	#N/A	24.2533	24.8538	24.3411	24.3305	0	#N/A	25.9927	26.9325	26.6638	24.8794	25.9927	26.9325	26.6638	3
LINF_350038800	LINF_350038800	LINF_350038800	LINF_350038800	L. infantum	-1.89819	1.51188	27.2911	25.1966	27.2321	26.9366	27.2911	25.1966	27.2321	26.9366	4	28.5607	28.6507	28.5947	28.443	28.5607	28.6507	28.5947	28.443	4
LINF_100007300	LINF_100007300	LINF_100007300	LINF_100007300	L. infantum	-1.26747	1.50801	#N/A	#N/A	#N/A	#N/A	24.6451	24.7376	24.3585	24.9961	0	#N/A	26.7264	26.0916	25.9851	25.0042	26.7264	26.0916	25.9851	3
LINF_110012000;LINF_110011900	LINF_110012000	LINF_110012000	LINF_110012000	L. infantum	-2.35785	1.49571	27.4395	27.7371	25.0704	27.5183	27.4395	27.7371	25.0704	27.5183	4	29.1071	29.4455	29.2772	29.3669	29.1071	29.4455	29.2772	29.3669	4
LINF_330032400	LINF_330032400	LINF_330032400	LINF_330032400	L. infantum	-1.65691	1.49329	#N/A	#N/A	#N/A	#N/A	24.3332	24.7678	24.5773	24.6245	0	24.9168	26.5451	26.5143	26.9543	24.9168	26.5451	26.5143	26.9543	4
LINF_220020700	LINF_220020700	LINF_220020700	LINF_220020700	L. infantum	-2.06976	1.47976	#N/A	#N/A	#N/A	#N/A	24.2421	25.1355	24.0139	23.6889	0	#N/A	27.5938	26.459	26.6206	24.6861	27.5938	26.459	26.6206	3
LINF_250024400	LINF_250024400	LINF_250024400	LINF_250024400	L. infantum	-2.84119	1.47064	27.0022	27.2052	#N/A	#N/A	27.0022	27.2052	24.8718	24.0363	2	28.2924	28.9536	28.4542	28.78	28.2924	28.9536	28.4542	28.78	4
LINF_290019000	LINF_290019000	LINF_290019000	LINF_290019000	L. infantum	-2.12471	1.46153	26.7162	#N/A	#N/A	#N/A	26.7162	24.9484	25.0241	23.8837	1	27.2742	27.5022	27.1924	27.1023	27.2742	27.5022	27.1924	27.1023	4
LINF_290018300	LINF_290018300	LINF_290018300	LINF_290018300	L. infantum	-1.48777	1.43607	#N/A	#N/A	#N/A	#N/A	24.0815	25.0724	24.3112	23.8843	0	26.4979	#N/A	26.4524	25.7769	26.4979	24.5733	26.4524	25.7769	3
LINF_050008500	LINF_050008500	LINF_050008500	LINF_050008500	L. infantum	-3.21657	1.43339	27.9168	27.5382	26.6273	#N/A	27.9168	27.5382	26.6273	23.9204	3	29.8717	29.7604	29.4472	29.7896	29.8717	29.7604	29.4472	29.7896	4
LINF_250027000	LINF_250027000	LINF_250027000	LINF_250027000	L. infantum	-2.53583	1.42744	#N/A	#N/A	#N/A	#N/A	23.9939	24.7282	24.2707	25.0555	0	27.7343	27.9284	#N/A	27.7236	27.7343	27.9284	24.8054	27.7236	3
ENSMUSG00000075486.10	ENSMUSG00000075486.10	ENSMUSG00000075486.10	ENSMUSG00000075486.10	M. musculus	-2.07433	1.3812	#N/A	#N/A	#N/A	#N/A	23.9384	24.9151	25.0391	24.3034	0	27.8452	#N/A	26.9278	26.9239	27.8452	24.7963	26.9278	26.9239	3
ENSMUSG00000040809.10	ENSMUSG00000040809.10	ENSMUSG00000040809.10	ENSMUSG00000040809.10	M. musculus	-2.5209	1.36952	#N/A	#N/A	#N/A	#N/A	24.7872	24.5586	24.3403	24.9858	0	27.9339	27.8883	28.0205	#N/A	27.9339	27.8883	28.0205	24.9129	3

## Sheet: 48h_vs_24h
Protein.IDs	Majority.protein.IDs	my_label	Gene.names	Species	difference_inft480_inft240	log10.pvalue_inft480_inft240	log2.LFQ.intensity.inft480_1	log2.LFQ.intensity.inft480_2	log2.LFQ.intensity.inft480_3	log2.LFQ.intensity.inft480_4	imputed.log2.LFQ.intensity.inft480_1	imputed.log2.LFQ.intensity.inft480_2	imputed.log2.LFQ.intensity.inft480_3	imputed.log2.LFQ.intensity.inft480_4	value_count_inft480	log2.LFQ.intensity.inft240_1	log2.LFQ.intensity.inft240_2	log2.LFQ.intensity.inft240_3	log2.LFQ.intensity.inft240_4	imputed.log2.LFQ.intensity.inft240_1	imputed.log2.LFQ.intensity.inft240_2	imputed.log2.LFQ.intensity.inft240_3	imputed.log2.LFQ.intensity.inft240_4	value_count_inft240
ENSMUSG00000031328.16	ENSMUSG00000031328.16	ENSMUSG00000031328.16	ENSMUSG00000031328.16	M. musculus	3.89359	3.87758	28.4521	28.5673	28.5448	28.4768	28.4521	28.5673	28.5448	28.4768	4	#N/A	#N/A	#N/A	#N/A	24.2408	24.8091	24.981	24.4357	0
ENSMUSG00000028494.12	ENSMUSG00000028494.12	ENSMUSG00000028494.12	ENSMUSG00000028494.12	M. musculus	1.03531	3.19743	29.3644	29.4227	29.2573	29.7124	29.3644	29.4227	29.2573	29.7124	4	28.4977	28.3572	28.3247	28.436	28.4977	28.3572	28.3247	28.436	4
ENSMUSG00000019461.12	ENSMUSG00000019461.12	ENSMUSG00000019461.12	ENSMUSG00000019461.12	M. musculus	1.82141	3.00044	26.5895	26.4818	26.4337	26.6041	26.5895	26.4818	26.4337	26.6041	4	#N/A	#N/A	#N/A	#N/A	24.2161	24.8959	24.9015	24.81	0
ENSMUSG00000058979.7	ENSMUSG00000058979.7	ENSMUSG00000058979.7	ENSMUSG00000058979.7	M. musculus	1.29932	2.5258	25.8838	25.5884	#N/A	26.0755	25.8838	25.5884	25.3061	26.0755	3	#N/A	#N/A	#N/A	#N/A	24.3149	25.0162	24.1298	24.1957	0
ENSMUSG00000015854.7	ENSMUSG00000015854.7	ENSMUSG00000015854.7	ENSMUSG00000015854.7	M. musculus	1.9428	2.3513	26.7537	26.4127	#N/A	26.5387	26.7537	26.4127	25.4246	26.5387	3	#N/A	#N/A	#N/A	#N/A	23.9722	24.5489	25.1476	23.6898	0
ENSMUSG00000028527.18	ENSMUSG00000028527.18	ENSMUSG00000028527.18	ENSMUSG00000028527.18	M. musculus	1.3347	2.24199	25.6893	25.7367	26.0757	25.839	25.6893	25.7367	26.0757	25.839	4	#N/A	#N/A	#N/A	#N/A	24.8245	24.9385	24.2162	24.0228	0
ENSMUSG00000028673.10	ENSMUSG00000028673.10	ENSMUSG00000028673.10	ENSMUSG00000028673.10	M. musculus	2.00009	1.81721	#N/A	26.5683	26.8886	26.9682	25.068	26.5683	26.8886	26.9682	3	#N/A	#N/A	#N/A	#N/A	24.5956	24.6335	24.3001	23.9635	0
ENSMUSG00000019777.16	ENSMUSG00000019777.16	ENSMUSG00000019777.16	ENSMUSG00000019777.16	M. musculus	1.46294	1.60647	26.287	26.6994	#N/A	#N/A	26.287	26.6994	25.3224	25.0382	2	#N/A	#N/A	#N/A	#N/A	24.7891	24.7832	23.9753	23.9476	0
ENSMUSG00000039230.14	ENSMUSG00000039230.14	ENSMUSG00000039230.14	ENSMUSG00000039230.14	M. musculus	1.2576	1.54356	#N/A	26.4579	26.2403	#N/A	25.3543	26.4579	26.2403	25.0943	2	#N/A	#N/A	#N/A	#N/A	25.1318	24.8407	24.2653	23.8787	0
LINF_230022400	LINF_230022400	LINF_230022400	LINF_230022400	L. infantum	4.87917	1.33258	31.3156	31.3322	30.6228	#N/A	31.3156	31.3322	30.6228	25.1236	3	#N/A	#N/A	#N/A	#N/A	24.358	25.1472	24.5563	24.816	0
ENSMUSG00000023832.14	ENSMUSG00000023832.14	ENSMUSG00000023832.14	ENSMUSG00000023832.14	M. musculus	-2.62651	8.90847	#N/A	#N/A	#N/A	#N/A	24.8982	24.9377	25.0294	24.9121	0	27.5788	27.5441	27.5254	27.6351	27.5788	27.5441	27.5254	27.6351	4
ENSMUSG00000027995.10	ENSMUSG00000027995.10	ENSMUSG00000027995.10	ENSMUSG00000027995.10	M. musculus	-1.04618	4.78912	26.5886	26.3843	26.6258	26.6242	26.5886	26.3843	26.6258	26.6242	4	27.5983	27.6749	27.4327	27.7017	27.5983	27.6749	27.4327	27.7017	4
ENSMUSG00000029817.11	ENSMUSG00000029817.11	ENSMUSG00000029817.11	ENSMUSG00000029817.11	M. musculus	-2.61381	4.67693	#N/A	#N/A	#N/A	#N/A	25.3723	24.971	25.1064	25.3409	0	27.8553	28.2016	27.5031	27.6859	27.8553	28.2016	27.5031	27.6859	4
ENSMUSG00000020788.15	ENSMUSG00000020788.15	ENSMUSG00000020788.15	ENSMUSG00000020788.15	M. musculus	-1.72608	4.28899	#N/A	#N/A	#N/A	#N/A	25.0427	24.8413	24.9182	24.8801	0	26.7321	26.8056	26.3761	26.6728	26.7321	26.8056	26.3761	26.6728	4
ENSMUSG00000030157.5;ENSMUSG00000000248.16	ENSMUSG00000030157.5	ENSMUSG00000030157.5	ENSMUSG00000030157.5	M. musculus	-1.50283	3.87764	#N/A	#N/A	#N/A	#N/A	24.958	25.2566	24.7862	24.6572	0	26.3228	26.5053	26.6619	26.1793	26.3228	26.5053	26.6619	26.1793	4
ENSMUSG00000060519.11	ENSMUSG00000060519.11	ENSMUSG00000060519.11	ENSMUSG00000060519.11	M. musculus	-1.04175	3.828	25.1233	24.8382	#N/A	#N/A	25.1233	24.8382	24.9465	24.6874	2	26.15	25.8952	25.8046	25.9126	26.15	25.8952	25.8046	25.9126	4
LINF_280017800	LINF_280017800	LINF_280017800	LINF_280017800	L. infantum	-2.67755	3.12757	#N/A	24.9309	#N/A	#N/A	25.1484	24.9309	25.2655	24.7275	1	28.2374	28.0907	27.2623	27.1922	28.2374	28.0907	27.2623	27.1922	4
ENSMUSG00000002017.10	ENSMUSG00000002017.10	ENSMUSG00000002017.10	ENSMUSG00000002017.10	M. musculus	-1.37167	2.93795	#N/A	#N/A	#N/A	#N/A	25.2771	25.382	24.8847	24.9234	0	26.4433	26.5008	26.5594	26.4504	26.4433	26.5008	26.5594	26.4504	4
LINF_320040600	LINF_320040600	LINF_320040600	LINF_320040600	L. infantum	-2.63901	2.9201	23.9808	#N/A	#N/A	#N/A	23.9808	24.5883	25.2667	25.2033	1	27.2274	27.7002	27.5244	27.1432	27.2274	27.7002	27.5244	27.1432	4
ENSMUSG00000034459.8;ENSMUSG00000067297.5	ENSMUSG00000034459.8	ENSMUSG00000034459.8	ENSMUSG00000034459.8	M. musculus	-1.06451	2.86325	28.2501	28.0853	28.5501	28.6372	28.2501	28.0853	28.5501	28.6372	4	29.3533	29.1108	29.5601	29.7565	29.3533	29.1108	29.5601	29.7565	4
ENSMUSG00000006731.10	ENSMUSG00000006731.10	ENSMUSG00000006731.10	ENSMUSG00000006731.10	M. musculus	-1.47701	2.71264	#N/A	#N/A	#N/A	#N/A	25.3145	24.7062	25.3331	24.4991	0	26.1521	26.2176	26.4612	26.9301	26.1521	26.2176	26.4612	26.9301	4
LINF_240013700	LINF_240013700	LINF_240013700	LINF_240013700	L. infantum	-1.87362	2.55316	25.7514	#N/A	#N/A	25.6287	25.7514	25.1025	25.3604	25.6287	2	27.5496	27.9402	26.6105	27.2372	27.5496	27.9402	26.6105	27.2372	4
ENSMUSG00000024007.15	ENSMUSG00000024007.15	ENSMUSG00000024007.15	ENSMUSG00000024007.15	M. musculus	-1.14861	2.52513	#N/A	#N/A	25.6248	#N/A	24.7782	24.9746	25.6248	25.2392	1	26.469	25.8977	26.3813	26.4632	26.469	25.8977	26.3813	26.4632	4
ENSMUSG00000022126.6	ENSMUSG00000022126.6	ENSMUSG00000022126.6	ENSMUSG00000022126.6	M. musculus	-2.60889	2.51673	26.8925	26.1757	25.6963	27.3279	26.8925	26.1757	25.6963	27.3279	4	28.9554	28.9945	29.0469	29.5311	28.9554	28.9945	29.0469	29.5311	4
ENSMUSG00000037946.11	ENSMUSG00000037946.11	ENSMUSG00000037946.11	ENSMUSG00000037946.11	M. musculus	-1.47249	2.19494	#N/A	#N/A	26.1309	25.8814	24.9529	25.1959	26.1309	25.8814	2	27.2376	26.5021	27.1982	27.1132	27.2376	26.5021	27.1982	27.1132	4
ENSMUSG00000046718.8	ENSMUSG00000046718.8	ENSMUSG00000046718.8	ENSMUSG00000046718.8	M. musculus	-1.2887	1.74059	26.2498	#N/A	25.895	26.4504	26.2498	25.0226	25.895	26.4504	3	26.8654	26.9633	27.4502	27.4938	26.8654	26.9633	27.4502	27.4938	4
LINF_190020600	LINF_190020600	LINF_190020600	LINF_190020600	L. infantum	-1.95146	1.73542	#N/A	#N/A	26.2478	26.3979	24.8713	24.8047	26.2478	26.3979	2	27.3338	27.6585	27.6353	27.4999	27.3338	27.6585	27.6353	27.4999	4
ENSMUSG00000028693.15	ENSMUSG00000028693.15	ENSMUSG00000028693.15	ENSMUSG00000028693.15	M. musculus	-1.24143	1.70232	#N/A	#N/A	#N/A	26.104	25.4745	24.8496	24.9516	26.104	1	26.4075	26.6466	26.7326	26.5587	26.4075	26.6466	26.7326	26.5587	4
ENSMUSG00000007029.16	ENSMUSG00000007029.16	ENSMUSG00000007029.16	ENSMUSG00000007029.16	M. musculus	-1.5783	1.65581	#N/A	#N/A	26.4527	#N/A	25.1486	25.2608	26.4527	24.6427	1	27.146	27.0911	26.695	26.8859	27.146	27.0911	26.695	26.8859	4
ENSMUSG00000058258.14	ENSMUSG00000058258.14	ENSMUSG00000058258.14	ENSMUSG00000058258.14	M. musculus	-2.10794	1.59949	26.8817	#N/A	#N/A	26.4982	26.8817	24.9756	24.9287	26.4982	2	27.9431	27.9724	27.8342	27.9663	27.9431	27.9724	27.8342	27.9663	4
ENSMUSG00000020290.14	ENSMUSG00000020290.14	ENSMUSG00000020290.14	ENSMUSG00000020290.14	M. musculus	-2.62931	1.54688	27.9284	#N/A	#N/A	#N/A	27.9284	25.0768	25.0876	24.9308	1	27.3866	29.182	29.3186	27.6535	27.3866	29.182	29.3186	27.6535	4
LINF_330034600	LINF_330034600	LINF_330034600	LINF_330034600	L. infantum	-1.33058	1.5121	#N/A	#N/A	#N/A	#N/A	24.8716	24.8569	25.2015	24.8988	0	26.7908	26.6264	26.5068	25.2271	26.7908	26.6264	26.5068	25.2271	4
LINF_350042400	LINF_350042400	LINF_350042400	LINF_350042400	L. infantum	-1.88153	1.48081	26.7681	25.8812	26.4885	#N/A	26.7681	25.8812	26.4885	24.3984	3	27.5907	28.0384	28.009	27.4241	27.5907	28.0384	28.009	27.4241	4
LINF_230005400	LINF_230005400	LINF_230005400	LINF_230005400	L. infantum	-1.41244	1.46188	#N/A	26.343	25.868	#N/A	24.8947	26.343	25.868	24.5442	2	26.2934	27.2642	26.8	26.9421	26.2934	27.2642	26.8	26.9421	4
ENSMUSG00000039768.16	ENSMUSG00000039768.16	ENSMUSG00000039768.16	ENSMUSG00000039768.16	M. musculus	-1.97921	1.38866	#N/A	#N/A	#N/A	#N/A	25.0741	25.0932	25.0366	24.6607	0	27.6208	#N/A	27.7103	27.232	27.6208	25.2184	27.7103	27.232	3
ENSMUSG00000049502.17	ENSMUSG00000049502.17	ENSMUSG00000049502.17	ENSMUSG00000049502.17	M. musculus	-2.36884	1.38119	#N/A	#N/A	#N/A	27.7879	24.9163	24.965	25.0095	27.7879	1	28.2796	27.8606	27.766	28.2478	28.2796	27.8606	27.766	28.2478	4

## Sheet: 72h_vs_48h
Protein.IDs	Majority.protein.IDs	my_label	Gene.names	Species	difference_inft720_inft480	log10.pvalue_inft720_inft480	log2.LFQ.intensity.inft720_1	log2.LFQ.intensity.inft720_2	log2.LFQ.intensity.inft720_3	log2.LFQ.intensity.inft720_4	imputed.log2.LFQ.intensity.inft720_1	imputed.log2.LFQ.intensity.inft720_2	imputed.log2.LFQ.intensity.inft720_3	imputed.log2.LFQ.intensity.inft720_4	value_count_inft720	log2.LFQ.intensity.inft480_1	log2.LFQ.intensity.inft480_2	log2.LFQ.intensity.inft480_3	log2.LFQ.intensity.inft480_4	imputed.log2.LFQ.intensity.inft480_1	imputed.log2.LFQ.intensity.inft480_2	imputed.log2.LFQ.intensity.inft480_3	imputed.log2.LFQ.intensity.inft480_4	value_count_inft480
ENSMUSG00000015854.7	ENSMUSG00000015854.7	ENSMUSG00000015854.7	ENSMUSG00000015854.7	M. musculus	1.71162	2.27193	28.3305	27.9615	27.6725	28.0115	28.3305	27.9615	27.6725	28.0115	4	26.7537	26.4127	#N/A	26.5387	26.7537	26.4127	25.4246	26.5387	3
ENSMUSG00000040430.18	ENSMUSG00000040430.18	ENSMUSG00000040430.18	ENSMUSG00000040430.18	M. musculus	1.17499	1.67873	26.3447	26.3395	25.9859	26.1305	26.3447	26.3395	25.9859	26.1305	4	#N/A	25.8281	#N/A	#N/A	24.9821	25.8281	24.7733	24.5172	1
ENSMUSG00000117732.1	ENSMUSG00000117732.1	ENSMUSG00000117732.1	ENSMUSG00000117732.1	M. musculus	1.40259	1.55617	#N/A	26.5842	26.6553	26.8702	25.2746	26.5842	26.6553	26.8702	3	#N/A	#N/A	#N/A	#N/A	25.0961	24.867	24.7674	25.0435	0
ENSMUSG00000019261.3	ENSMUSG00000019261.3	ENSMUSG00000019261.3	ENSMUSG00000019261.3	M. musculus	1.31242	1.55198	#N/A	26.8433	26.9547	26.4607	25.3842	26.8433	26.9547	26.4607	3	#N/A	#N/A	#N/A	#N/A	25.4059	25.04	24.7412	25.2061	0
ENSMUSG00000038417.4	ENSMUSG00000038417.4	ENSMUSG00000038417.4	ENSMUSG00000038417.4	M. musculus	1.98828	1.39489	27.7723	#N/A	27.6307	27.5662	27.7723	25.3158	27.6307	27.5662	3	#N/A	#N/A	#N/A	#N/A	24.9519	25.1211	25.3867	24.8721	0
ENSMUSG00000024610.15	ENSMUSG00000024610.15	ENSMUSG00000024610.15	ENSMUSG00000024610.15	M. musculus	-1.1124	3.83774	27.646	27.4882	27.8016	27.9225	27.646	27.4882	27.8016	27.9225	4	28.9313	28.8858	28.8453	28.6455	28.9313	28.8858	28.8453	28.6455	4
ENSMUSG00000033192.5	ENSMUSG00000033192.5	ENSMUSG00000033192.5	ENSMUSG00000033192.5	M. musculus	-2.70377	2.76938	#N/A	#N/A	#N/A	#N/A	25.0564	24.5511	24.7688	23.8194	0	27.25	27.3638	27.2142	27.1828	27.25	27.3638	27.2142	27.1828	4
ENSMUSG00000047459.14	ENSMUSG00000047459.14	ENSMUSG00000047459.14	ENSMUSG00000047459.14	M. musculus	-1.87994	2.06462	#N/A	#N/A	#N/A	#N/A	24.9962	24.4513	24.4616	23.537	0	26.6424	26.5181	#N/A	26.6811	26.6424	26.5181	25.1242	26.6811	3
ENSMUSG00000022126.6	ENSMUSG00000022126.6	ENSMUSG00000022126.6	ENSMUSG00000022126.6	M. musculus	-1.77215	1.99934	#N/A	#N/A	24.5187	25.0179	25.421	24.0462	24.5187	25.0179	2	26.8925	26.1757	25.6963	27.3279	26.8925	26.1757	25.6963	27.3279	4
ENSMUSG00000036594.15	ENSMUSG00000036594.15	ENSMUSG00000036594.15	ENSMUSG00000036594.15	M. musculus	-2.05785	1.88628	#N/A	#N/A	26.2094	#N/A	25.098	24.8196	26.2094	24.3328	1	27.055	27.334	27.1498	27.1525	27.055	27.334	27.1498	27.1525	4
ENSMUSG00000026554.15	ENSMUSG00000026554.15	ENSMUSG00000026554.15	ENSMUSG00000026554.15	M. musculus	-1.35863	1.87447	#N/A	#N/A	#N/A	#N/A	25.2097	24.6523	23.9328	24.4923	0	#N/A	26.2803	26.1697	26.2052	25.0662	26.2803	26.1697	26.2052	3
ENSMUSG00000029111.7	ENSMUSG00000029111.7	ENSMUSG00000029111.7	ENSMUSG00000029111.7	M. musculus	-1.1937	1.58655	#N/A	#N/A	#N/A	#N/A	24.8137	24.2219	24.3167	23.5987	0	25.7383	25.8044	25.686	#N/A	25.7383	25.8044	25.686	24.4971	3
ENSMUSG00000019777.16	ENSMUSG00000019777.16	ENSMUSG00000019777.16	ENSMUSG00000019777.16	M. musculus	-1.38917	1.52423	#N/A	#N/A	#N/A	#N/A	24.9856	24.3235	24.3588	24.1223	0	26.287	26.6994	#N/A	#N/A	26.287	26.6994	25.3224	25.0382	2
LINF_230022400	LINF_230022400	LINF_230022400	LINF_230022400	L. infantum	-5.21733	1.42991	#N/A	#N/A	#N/A	#N/A	25.1229	24.536	24.3024	23.5636	0	31.3156	31.3322	30.6228	#N/A	31.3156	31.3322	30.6228	25.1236	3
