# Supplementary material for: Quantitative proteomics of infected macrophages reveals novel Leishmania virulence factors
Source: PLoS Pathog. 2026 Feb 10;22(2):e1013934. doi: 10.1371/journal.ppat.1013934 (PMC12931781; doi:10.1371/journal.ppat.1013934)
Supplement: S10 Table — Each time point was measured in quadruplicates (01–04). (XLSX) [file ppat.1013934.s010.xlsx]

## Sheet: SuppTable10
	Supplementary Table 10. Label-free quantification of proteins found enriched in the Leishmania major infectome experiment. Each time point was measured in quadruplicates (01-04).
		Columns 1-4. Protein, label and gene identificators.
		Column 5. Species identificator.
		Column 6. log2(FoldChange) obtained from comparing each time point to its reference.
		Columns 7. -log10(p-value) obtained from comparing a time point to its reference.
		Columns 8-15. Time point intensity and imputed values per replica.
		Column 16. Time point count of non-imputed experiments.
		Columns 17-24. Reference time point intensity and imputed values per replica.
		Column 25. Reference time point count of non-imputed experiments.

## Sheet: 2h_vs_0.5h
Protein.IDs	Majority.protein.IDs	my_label	Gene.names	Species	difference_majort020_majort005	log10.pvalue_majort020_majort005	log2.LFQ.intensity.majort020_1	log2.LFQ.intensity.majort020_2	log2.LFQ.intensity.majort020_3	log2.LFQ.intensity.majort020_4	imputed.log2.LFQ.intensity.majort020_1	imputed.log2.LFQ.intensity.majort020_2	imputed.log2.LFQ.intensity.majort020_3	imputed.log2.LFQ.intensity.majort020_4	value_count_majort020	log2.LFQ.intensity.majort005_1	log2.LFQ.intensity.majort005_2	log2.LFQ.intensity.majort005_3	log2.LFQ.intensity.majort005_4	imputed.log2.LFQ.intensity.majort005_1	imputed.log2.LFQ.intensity.majort005_2	imputed.log2.LFQ.intensity.majort005_3	imputed.log2.LFQ.intensity.majort005_4	value_count_majort005
LmjF.35.2080	LmjF.35.2080	LmjF.35.2080	LmjF.35.2080	L. major	1.60555	5.10108	26.8062	26.7354	26.9062	27.0989	26.8062	26.7354	26.9062	27.0989	4	#N/A	#N/A	#N/A	#N/A	25.3469	25.1162	25.3275	25.334	0
LmjF.14.0650	LmjF.14.0650	LmjF.14.0650	LmjF.14.0650	L. major	3.04574	4.94889	28.0375	28.7434	28.4266	28.6729	28.0375	28.7434	28.4266	28.6729	4	#N/A	#N/A	#N/A	#N/A	25.6619	25.2344	25.0609	25.7402	0
LmjF.01.0620	LmjF.01.0620	LmjF.01.0620	LmjF.01.0620	L. major	2.01887	4.62832	26.9328	27.2306	27.2586	26.7316	26.9328	27.2306	27.2586	26.7316	4	#N/A	#N/A	#N/A	#N/A	25.0099	24.7327	25.2976	25.0378	0
LmjF.26.1100	LmjF.26.1100	LmjF.26.1100	LmjF.26.1100	L. major	2.26646	4.52783	27.9038	27.7128	27.3979	28.0682	27.9038	27.7128	27.3979	28.0682	4	#N/A	#N/A	#N/A	#N/A	25.4594	25.8804	25.4809	25.1961	0
LmjF.27.0240	LmjF.27.0240	LmjF.27.0240	LmjF.27.0240	L. major	2.56231	4.41437	28.3161	28.409	28.0376	28.2277	28.3161	28.409	28.0376	28.2277	4	#N/A	#N/A	#N/A	#N/A	26.0082	25.8272	25.3404	25.5653	0
LmjF.25.2410	LmjF.25.2410	LmjF.25.2410	LmjF.25.2410	L. major	2.31157	4.1295	27.371	27.4675	27.7473	27.8902	27.371	27.4675	27.7473	27.8902	4	#N/A	#N/A	#N/A	#N/A	25.2521	24.9515	25.7857	25.2404	0
LmjF.36.4910	LmjF.36.4910	LmjF.36.4910	LmjF.36.4910	L. major	1.4535	3.57866	28.5965	28.2689	28.7197	28.4908	28.5965	28.2689	28.7197	28.4908	4	27.3874	26.7848	26.8846	27.2052	27.3874	26.7848	26.8846	27.2052	4
LmjF.35.2980	LmjF.35.2980	LmjF.35.2980	LmjF.35.2980	L. major	1.62819	3.47744	27.1107	27.7528	27.3082	26.994	27.1107	27.7528	27.3082	26.994	4	#N/A	#N/A	#N/A	#N/A	25.9378	25.834	25.4945	25.3865	0
LmjF.24.0150	LmjF.24.0150	LmjF.24.0150	LmjF.24.0150	L. major	1.92555	3.18666	27.6224	27.2852	27.4303	27.2435	27.6224	27.2852	27.4303	27.2435	4	#N/A	#N/A	#N/A	#N/A	25.1796	25.3033	25.3642	26.0321	0
LmjF.36.5130	LmjF.36.5130	LmjF.36.5130	LmjF.36.5130	L. major	1.73598	3.13991	27.2906	26.8572	26.7091	27.4655	27.2906	26.8572	26.7091	27.4655	4	#N/A	#N/A	#N/A	#N/A	24.9678	25.3969	25.1193	25.8944	0
LmjF.28.0690;LmjF.31.2630	LmjF.28.0690	LmjF.28.0690	LmjF.28.0690	L. major	1.65273	3.08608	26.9175	27.3085	27.5927	26.9658	26.9175	27.3085	27.5927	26.9658	4	#N/A	#N/A	#N/A	#N/A	25.6578	25.988	25.0177	25.5101	0
ENSMUSG00000021108.18	ENSMUSG00000021108.18	ENSMUSG00000021108.18	ENSMUSG00000021108.18	M. musculus	1.08904	3.05071	26.4535	26.4458	26.549	26.9844	26.4535	26.4458	26.549	26.9844	4	#N/A	#N/A	#N/A	#N/A	25.401	25.6441	25.2344	25.797	0
LmjF.16.0460	LmjF.16.0460	LmjF.16.0460	LmjF.16.0460	L. major	2.09038	2.96826	27.1569	27.0074	28.1392	27.681	27.1569	27.0074	28.1392	27.681	4	#N/A	#N/A	#N/A	#N/A	25.6101	25.3991	25.6286	24.9852	0
LmjF.34.3500	LmjF.34.3500	LmjF.34.3500	LmjF.34.3500	L. major	2.13774	2.83343	27.5045	27.3921	27.817	27.4841	27.5045	27.3921	27.817	27.4841	4	#N/A	#N/A	#N/A	#N/A	25.5405	24.6882	25.6599	25.7582	0
LmjF.30.3190	LmjF.30.3190	LmjF.30.3190	LmjF.30.3190	L. major	1.91189	2.77631	27.5011	27.5167	27.5318	26.4376	27.5011	27.5167	27.5318	26.4376	4	#N/A	#N/A	#N/A	#N/A	24.821	25.327	25.745	25.4467	0
LmjF.09.0770	LmjF.09.0770	LmjF.09.0770	LmjF.09.0770	L. major	1.48143	2.63669	29.3198	29.3155	29.5273	29.3751	29.3198	29.3155	29.5273	29.3751	4	27.9902	28.094	27.3809	28.147	27.9902	28.094	27.3809	28.147	4
LmjF.35.0980	LmjF.35.0980	LmjF.35.0980	LmjF.35.0980	L. major	1.32918	2.47973	26.8255	27.6475	27.4761	27.3242	26.8255	27.6475	27.4761	27.3242	4	#N/A	#N/A	26.5956	#N/A	25.9767	25.6554	26.5956	25.7289	1
LmjF.30.3240	LmjF.30.3240	LmjF.30.3240	LmjF.30.3240	L. major	1.07631	2.3772	28.3021	28.2248	29.0105	28.4341	28.3021	28.2248	29.0105	28.4341	4	27.3871	27.1837	27.6107	27.4849	27.3871	27.1837	27.6107	27.4849	4
LmjF.34.2610	LmjF.34.2610	LmjF.34.2610	LmjF.34.2610	L. major	1.77046	2.34105	26.5115	26.7492	27.7107	27.6184	26.5115	26.7492	27.7107	27.6184	4	#N/A	#N/A	#N/A	#N/A	25.5052	24.8886	25.5024	25.6117	0
LmjF.35.1180	LmjF.35.1180	LmjF.35.1180	LmjF.35.1180	L. major	1.12996	2.30624	29.2236	29.7288	29.7244	30.0748	29.2236	29.7288	29.7244	30.0748	4	28.0638	28.6948	28.4955	28.9777	28.0638	28.6948	28.4955	28.9777	4
LmjF.17.0870	LmjF.17.0870	LmjF.17.0870	LmjF.17.0870	L. major	1.74759	2.29187	27.5767	27.7839	27.7951	27.8041	27.5767	27.7839	27.7951	27.8041	4	26.144	#N/A	25.7601	26.6238	26.144	25.4415	25.7601	26.6238	3
LmjF.13.1650	LmjF.13.1650	LmjF.13.1650	LmjF.13.1650	L. major	2.36339	2.27685	28.7426	28.9573	27.8576	27.543	28.7426	28.9573	27.8576	27.543	4	24.809	26.8513	25.8875	26.0991	24.809	26.8513	25.8875	26.0991	4
LmjF.04.0420	LmjF.04.0420	LmjF.04.0420	LmjF.04.0420	L. major	1.97781	2.23386	27.5313	27.8253	26.333	27.4588	27.5313	27.8253	26.333	27.4588	4	#N/A	#N/A	#N/A	#N/A	25.612	25.2995	25.2668	25.059	0
LmjF.27.0870	LmjF.27.0870	LmjF.27.0870	LmjF.27.0870	L. major	1.2076	2.21811	28.7562	28.6249	28.3393	28.4935	28.7562	28.6249	28.3393	28.4935	4	26.7827	27.3704	27.4253	27.8051	26.7827	27.3704	27.4253	27.8051	4
LmjF.12.0630	LmjF.12.0630	LmjF.12.0630	LmjF.12.0630	L. major	1.94898	2.18921	27.727	28.2589	28.0621	27.865	27.727	28.2589	28.0621	27.865	4	26.0142	26.976	#N/A	#N/A	26.0142	26.976	25.5498	25.5771	2
LmjF.07.0310	LmjF.07.0310	LmjF.07.0310	LmjF.07.0310	L. major	1.8049	2.09024	27.7668	26.2305	27.3796	27.496	27.7668	26.2305	27.3796	27.496	4	#N/A	#N/A	#N/A	#N/A	25.3222	25.1204	25.441	25.7696	0
LmjF.09.0210	LmjF.09.0210	LmjF.09.0210	LmjF.09.0210	L. major	1.76844	2.06236	27.2406	27.3517	26.4426	28.021	27.2406	27.3517	26.4426	28.021	4	#N/A	#N/A	26.3254	#N/A	25.3755	24.7241	26.3254	25.5573	1
LmjF.34.0070	LmjF.34.0070	LmjF.34.0070	LmjF.34.0070	L. major	1.37752	2.02124	27.037	27.5675	27.6029	27.4092	27.037	27.5675	27.6029	27.4092	4	#N/A	26.8099	#N/A	#N/A	25.7271	26.8099	25.5525	26.0169	1
LmjF.29.0120	LmjF.29.0120	LmjF.29.0120	LmjF.29.0120	L. major	1.15654	1.99506	28.5159	28.6848	28.5688	29.3217	28.5159	28.6848	28.5688	29.3217	4	27.911	27.6217	26.9345	27.9978	27.911	27.6217	26.9345	27.9978	4
LmjF.16.0950	LmjF.16.0950	LmjF.16.0950	LmjF.16.0950	L. major	1.14211	1.93452	29.1076	29.7137	29.2407	29.3411	29.1076	29.7137	29.2407	29.3411	4	27.8837	28.9434	27.9475	28.06	27.8837	28.9434	27.9475	28.06	4
LmjF.29.1960	LmjF.29.1960	LmjF.29.1960	LmjF.29.1960	L. major	1.31652	1.9235	28.3186	28.9941	28.6955	29.3915	28.3186	28.9941	28.6955	29.3915	4	27.1868	27.6258	27.0277	28.2932	27.1868	27.6258	27.0277	28.2932	4
LmjF.35.2740	LmjF.35.2740	LmjF.35.2740	LmjF.35.2740	L. major	1.36991	1.91153	27.1246	26.7892	26.9727	26.9265	27.1246	26.7892	26.9727	26.9265	4	#N/A	#N/A	#N/A	26.2089	25.7543	24.914	25.4561	26.2089	1
LmjF.05.0350	LmjF.05.0350	LmjF.05.0350	LmjF.05.0350	L. major	1.97408	1.88112	28.8294	28.5111	28.9342	29.1844	28.8294	28.5111	28.9342	29.1844	4	26.854	27.5165	#N/A	27.4637	26.854	27.5165	25.7286	27.4637	3
LmjF.17.0725	LmjF.17.0725	LmjF.17.0725	LmjF.17.0725	L. major	1.27357	1.8062	26.6302	27.6206	27.5073	27.0651	26.6302	27.6206	27.5073	27.0651	4	25.9451	26.5059	26.1614	#N/A	25.9451	26.5059	26.1614	25.1165	3
LmjF.19.0520	LmjF.19.0520	LmjF.19.0520	LmjF.19.0520	L. major	2.09346	1.80329	28.8813	28.5838	26.8176	28.2871	28.8813	28.5838	26.8176	28.2871	4	#N/A	26.1486	26.1758	26.2222	25.6495	26.1486	26.1758	26.2222	3
LmjF.22.0470	LmjF.22.0470	LmjF.22.0470	LmjF.22.0470	L. major	1.80106	1.78786	26.5134	27.4789	28.2695	27.0868	26.5134	27.4789	28.2695	27.0868	4	#N/A	26.5184	#N/A	#N/A	24.8726	26.5184	24.8972	25.8562	1
LmjF.36.1520;LmjF.36.1530;LmjF.35.5190	LmjF.36.1520	LmjF.36.1520	LmjF.36.1520	L. major	1.94556	1.77501	27.4339	27.318	28.0825	27.8088	27.4339	27.318	28.0825	27.8088	4	#N/A	#N/A	#N/A	26.949	25.0029	25.8256	25.0835	26.949	1
LmjF.27.1220	LmjF.27.1220	LmjF.27.1220	LmjF.27.1220	L. major	1.71617	1.74896	28.4047	28.5519	28.6441	28.4963	28.4047	28.5519	28.6441	28.4963	4	26.2334	26.107	27.4044	27.4877	26.2334	26.107	27.4044	27.4877	4
LmjF.12.0250	LmjF.12.0250	LmjF.12.0250	LmjF.12.0250	L. major	1.7654	1.74336	27.7595	27.6927	26.9601	#N/A	27.7595	27.6927	26.9601	25.8982	3	#N/A	#N/A	#N/A	#N/A	25.8484	24.7766	25.509	25.1149	0
LmjF.35.3060	LmjF.35.3060	LmjF.35.3060	LmjF.35.3060	L. major	1.5498	1.71563	27.5518	27.5861	27.9626	28.1399	27.5518	27.5861	27.9626	28.1399	4	26.1339	26.9465	26.7008	#N/A	26.1339	26.9465	26.7008	25.26	3
LmjF.13.1480	LmjF.13.1480	LmjF.13.1480	LmjF.13.1480	L. major	1.47596	1.71283	27.1177	26.8521	27.2968	27.0705	27.1177	26.8521	27.2968	27.0705	4	26.4591	#N/A	#N/A	#N/A	26.4591	25.8084	25.2967	24.8691	1
LmjF.05.0100	LmjF.05.0100	LmjF.05.0100	LmjF.05.0100	L. major	1.34711	1.69616	26.9209	27.4618	26.4345	27.0223	26.9209	27.4618	26.4345	27.0223	4	#N/A	#N/A	26.5325	#N/A	24.993	25.7095	26.5325	25.2161	1
ENSMUSG00000060708.4	ENSMUSG00000060708.4	ENSMUSG00000060708.4	ENSMUSG00000060708.4	M. musculus	1.17944	1.67752	26.7864	26.8529	26.8189	26.2981	26.7864	26.8529	26.8189	26.2981	4	#N/A	#N/A	#N/A	26.2372	25.4887	24.7817	25.5309	26.2372	1
LmjF.28.1730	LmjF.28.1730	LmjF.28.1730	LmjF.28.1730	L. major	1.92738	1.62837	26.327	27.4777	28.793	27.6428	26.327	27.4777	28.793	27.6428	4	#N/A	26.6818	#N/A	#N/A	25.3928	26.6818	25.232	25.2244	1
LmjF.34.3470	LmjF.34.3470	LmjF.34.3470	LmjF.34.3470	L. major	1.75787	1.57547	#N/A	27.3897	27.6755	27.4233	25.7489	27.3897	27.6755	27.4233	3	#N/A	#N/A	#N/A	#N/A	25.4209	25.0921	25.3907	25.3022	0
LmjF.34.3380	LmjF.34.3380	LmjF.34.3380	LmjF.34.3380	L. major	1.41608	1.57344	26.837	#N/A	26.8137	26.8526	26.837	25.2808	26.8137	26.8526	3	#N/A	#N/A	#N/A	#N/A	24.9673	24.6394	25.6154	24.8977	0
LmjF.32.2820	LmjF.32.2820	LmjF.32.2820	LmjF.32.2820	L. major	2.14028	1.54359	27.1867	27.4246	27.8237	27.5106	27.1867	27.4246	27.8237	27.5106	4	#N/A	26.994	#N/A	#N/A	24.4752	26.994	24.8584	25.0568	1
LmjF.21.0540	LmjF.21.0540	LmjF.21.0540	LmjF.21.0540	L. major	1.3333	1.5321	27.3674	27.4248	27.5294	27.5155	27.3674	27.4248	27.5294	27.5155	4	#N/A	26.9442	#N/A	26.3523	25.8743	26.9442	25.3331	26.3523	2
LmjF.29.1270	LmjF.29.1270	LmjF.29.1270	LmjF.29.1270	L. major	1.36056	1.5245	30.9055	31.0258	31.0125	31.019	30.9055	31.0258	31.0125	31.019	4	29.9269	29.7879	28.6092	30.1966	29.9269	29.7879	28.6092	30.1966	4
LmjF.14.0450	LmjF.14.0450	LmjF.14.0450	LmjF.14.0450	L. major	1.23865	1.5178	28.6744	28.6265	28.8455	28.9847	28.6744	28.6265	28.8455	28.9847	4	27.9308	28.0339	26.5757	27.6361	27.9308	28.0339	26.5757	27.6361	4
LmjF.19.1530	LmjF.19.1530	LmjF.19.1530	LmjF.19.1530	L. major	2.01384	1.5011	28.4784	28.7423	29.1888	29.2234	28.4784	28.7423	29.1888	29.2234	4	#N/A	27.8464	27.707	26.5859	25.4381	27.8464	27.707	26.5859	3
LmjF.31.1130	LmjF.31.1130	LmjF.31.1130	LmjF.31.1130	L. major	1.87755	1.49874	27.5465	27.6144	27.8326	28.0495	27.5465	27.6144	27.8326	28.0495	4	#N/A	#N/A	#N/A	27.2407	25.8017	25.7268	24.7635	27.2407	1
LmjF.32.0050	LmjF.32.0050	LmjF.32.0050	LmjF.32.0050	L. major	1.63631	1.4953	26.151	27.262	27.9036	28.1022	26.151	27.262	27.9036	28.1022	4	#N/A	#N/A	#N/A	#N/A	25.7363	25.6668	25.5647	25.9058	0
LmjF.21.0810	LmjF.21.0810	LmjF.21.0810	LmjF.21.0810	L. major	2.08602	1.48621	28.4885	28.5407	28.3086	28.0671	28.4885	28.5407	28.3086	28.0671	4	#N/A	27.4516	#N/A	26.8604	24.8629	27.4516	25.8859	26.8604	2
LmjF.33.2740	LmjF.33.2740	LmjF.33.2740	LmjF.33.2740	L. major	1.7241	1.48436	26.4904	27.4231	27.3874	27.4417	26.4904	27.4231	27.3874	27.4417	4	#N/A	26.9496	#N/A	#N/A	25.1566	26.9496	24.8379	24.9021	1
LmjF.36.3070	LmjF.36.3070	LmjF.36.3070	LmjF.36.3070	L. major	2.37911	1.47217	28.1301	28.3349	28.3664	28.1134	28.1301	28.3349	28.3664	28.1134	4	#N/A	#N/A	#N/A	27.6707	25.8276	24.7416	25.1885	27.6707	1
LmjF.36.5150	LmjF.36.5150	LmjF.36.5150	LmjF.36.5150	L. major	1.40877	1.42497	27.7784	27.8677	28.0765	27.7458	27.7784	27.8677	28.0765	27.7458	4	26.1039	27.2044	#N/A	27.0372	26.1039	27.2044	25.4878	27.0372	3
LmjF.15.1460	LmjF.15.1460	LmjF.15.1460	LmjF.15.1460	L. major	1.74556	1.41289	27.7446	27.2961	27.6389	27.7707	27.7446	27.2961	27.6389	27.7707	4	#N/A	27.3683	#N/A	#N/A	25.5405	27.3683	25.1005	25.4587	1
LmjF.17.0890	LmjF.17.0890	LmjF.17.0890	LmjF.17.0890	L. major	1.53235	1.39926	27.5468	28.0344	28.1348	28.1071	27.5468	28.0344	28.1348	28.1071	4	#N/A	27.3048	27.0314	#N/A	26.0663	27.3048	27.0314	25.2912	2
ENSMUSG00000027782.10	ENSMUSG00000027782.10	ENSMUSG00000027782.10	ENSMUSG00000027782.10	M. musculus	1.70648	1.37511	27.7142	27.5004	27.8969	28.2121	27.7142	27.5004	27.8969	28.2121	4	#N/A	#N/A	#N/A	27.6638	25.3232	25.7456	25.765	27.6638	1
LmjF.35.1540	LmjF.35.1540	LmjF.35.1540	LmjF.35.1540	L. major	2.05368	1.3621	28.4143	27.8934	28.5104	28.5025	28.4143	27.8934	28.5104	28.5025	4	#N/A	#N/A	27.3876	27.3426	25.2518	25.124	27.3876	27.3426	2
ENSMUSG00000021111.15;ENSMUSG00000020273.13	ENSMUSG00000021111.15	ENSMUSG00000021111.15	ENSMUSG00000021111.15	M. musculus	-2.72613	3.29313	#N/A	#N/A	#N/A	#N/A	25.1391	24.9523	24.4753	24.3875	0	27.5441	27.401	27.4562	27.4573	27.5441	27.401	27.4562	27.4573	4
ENSMUSG00000004865.16	ENSMUSG00000004865.16	ENSMUSG00000004865.16	ENSMUSG00000004865.16	M. musculus	-1.56157	2.67189	#N/A	#N/A	#N/A	#N/A	24.6659	24.9366	25.1696	24.4458	0	#N/A	26.5652	26.4948	26.718	25.6862	26.5652	26.4948	26.718	3
ENSMUSG00000031590.8	ENSMUSG00000031590.8	ENSMUSG00000031590.8	ENSMUSG00000031590.8	M. musculus	-1.78297	2.00493	#N/A	#N/A	#N/A	#N/A	25.1428	24.6504	24.8113	25.0855	0	27.328	26.9425	#N/A	26.8263	27.328	26.9425	25.7252	26.8263	3
ENSMUSG00000026727.10	ENSMUSG00000026727.10	ENSMUSG00000026727.10	ENSMUSG00000026727.10	M. musculus	-1.81551	1.71238	#N/A	#N/A	#N/A	#N/A	25.4184	24.7747	25.5057	24.3051	0	27.2978	27.3832	27.1239	#N/A	27.2978	27.3832	27.1239	25.461	3
ENSMUSG00000036270.16	ENSMUSG00000036270.16	ENSMUSG00000036270.16	ENSMUSG00000036270.16	M. musculus	-2.04105	1.39536	27.5757	#N/A	#N/A	#N/A	27.5757	25.1472	25.1668	25.3055	1	27.9731	27.8917	27.644	27.8506	27.9731	27.8917	27.644	27.8506	4
ENSMUSG00000040883.18	ENSMUSG00000040883.18	ENSMUSG00000040883.18	ENSMUSG00000040883.18	M. musculus	-2.1453	1.38195	#N/A	#N/A	#N/A	#N/A	25.2549	24.699	25.22	25.1897	0	#N/A	27.8585	28.093	27.6645	25.3289	27.8585	28.093	27.6645	3

## Sheet: 6h_vs_2h
Protein.IDs	Majority.protein.IDs	my_label	Gene.names	Species	difference_majort060_majort020	log10.pvalue_majort060_majort020	log2.LFQ.intensity.majort060_1	log2.LFQ.intensity.majort060_2	log2.LFQ.intensity.majort060_3	log2.LFQ.intensity.majort060_4	imputed.log2.LFQ.intensity.majort060_1	imputed.log2.LFQ.intensity.majort060_2	imputed.log2.LFQ.intensity.majort060_3	imputed.log2.LFQ.intensity.majort060_4	value_count_majort060	log2.LFQ.intensity.majort020_1	log2.LFQ.intensity.majort020_2	log2.LFQ.intensity.majort020_3	log2.LFQ.intensity.majort020_4	imputed.log2.LFQ.intensity.majort020_1	imputed.log2.LFQ.intensity.majort020_2	imputed.log2.LFQ.intensity.majort020_3	imputed.log2.LFQ.intensity.majort020_4	value_count_majort020
ENSMUSG00000005413.8	ENSMUSG00000005413.8	ENSMUSG00000005413.8	ENSMUSG00000005413.8	M. musculus	1.02716	4.80953	33.0644	32.8105	32.8192	32.8515	33.0644	32.8105	32.8192	32.8515	4	31.8393	31.9861	31.8596	31.7519	31.8393	31.9861	31.8596	31.7519	4
ENSMUSG00000031590.8	ENSMUSG00000031590.8	ENSMUSG00000031590.8	ENSMUSG00000031590.8	M. musculus	2.11642	4.4807	26.6248	27.2526	27.0941	27.1842	26.6248	27.2526	27.0941	27.1842	4	#N/A	#N/A	#N/A	#N/A	25.1428	24.6504	24.8113	25.0855	0
ENSMUSG00000022126.6	ENSMUSG00000022126.6	ENSMUSG00000022126.6	ENSMUSG00000022126.6	M. musculus	1.02211	3.83587	29.0696	28.9562	28.9655	29.1616	29.0696	28.9562	28.9655	29.1616	4	28.1702	28.1018	27.7928	27.9996	28.1702	28.1018	27.7928	27.9996	4
LmjF.08.0860	LmjF.08.0860	LmjF.08.0860	LmjF.08.0860	L. major	1.88077	3.77753	26.9764	26.9681	27.2053	27.0212	26.9764	26.9681	27.2053	27.0212	4	#N/A	#N/A	#N/A	#N/A	24.9474	25.3206	24.9358	25.444	0
LmjF.06.0030	LmjF.06.0030	LmjF.06.0030	LmjF.06.0030	L. major	2.6211	3.48214	27.4378	28.2312	28.0737	28.4079	27.4378	28.2312	28.0737	28.4079	4	#N/A	#N/A	#N/A	#N/A	25.4959	25.2487	25.6249	25.2967	0
LmjF.15.0770	LmjF.15.0770	LmjF.15.0770	LmjF.15.0770	L. major	1.88396	3.11861	26.6768	27.241	26.5952	26.8792	26.6768	27.241	26.5952	26.8792	4	#N/A	#N/A	#N/A	#N/A	24.3941	24.9364	25.0515	25.4744	0
ENSMUSG00000030157.5;ENSMUSG00000000248.16	ENSMUSG00000030157.5	ENSMUSG00000030157.5	ENSMUSG00000030157.5	M. musculus	1.53953	2.73098	26.7804	26.5809	26.5457	26.6913	26.7804	26.5809	26.5457	26.6913	4	#N/A	#N/A	#N/A	#N/A	25.1945	25.3818	24.5941	25.2697	0
LmjF.31.1140	LmjF.31.1140	LmjF.31.1140	LmjF.31.1140	L. major	2.13163	2.63322	27.0405	26.8701	25.9346	27.2425	27.0405	26.8701	25.9346	27.2425	4	#N/A	#N/A	#N/A	#N/A	24.3658	24.539	24.7063	24.95	0
LmjF.25.1120	LmjF.25.1120	LmjF.25.1120	LmjF.25.1120	L. major	3.35244	2.38062	29.1118	29.1918	29.1837	28.8382	29.1118	29.1918	29.1837	28.8382	4	27.0456	#N/A	#N/A	#N/A	27.0456	25.3242	25.0409	25.505	1
ENSMUSG00000020956.14	ENSMUSG00000020956.14	ENSMUSG00000020956.14	ENSMUSG00000020956.14	M. musculus	1.18902	2.24892	#N/A	26.5193	26.8551	26.4933	25.8152	26.5193	26.8551	26.4933	3	#N/A	#N/A	#N/A	#N/A	25.0291	25.625	25.3577	24.9151	0
LmjF.19.1530	LmjF.19.1530	LmjF.19.1530	LmjF.19.1530	L. major	1.20892	2.21383	30.1211	30.0523	30.113	30.1821	30.1211	30.0523	30.113	30.1821	4	28.4784	28.7423	29.1888	29.2234	28.4784	28.7423	29.1888	29.2234	4
LmjF.27.1680	LmjF.27.1680	LmjF.27.1680	LmjF.27.1680	L. major	1.83361	1.51478	26.6792	26.0334	28.417	27.3216	26.6792	26.0334	28.417	27.3216	4	#N/A	#N/A	#N/A	#N/A	25.698	24.9163	25.4048	25.0976	0
LmjF.29.2450	LmjF.29.2450	LmjF.29.2450	LmjF.29.2450	L. major	2.29186	1.48915	28.6531	28.9572	29.2017	28.875	28.6531	28.9572	29.2017	28.875	4	#N/A	27.4605	27.9217	#N/A	25.6824	27.4605	27.9217	25.455	2
LmjF.22.0180	LmjF.22.0180	LmjF.22.0180	LmjF.22.0180	L. major	2.22167	1.45363	29.1061	28.9826	27.417	28.5748	29.1061	28.9826	27.417	28.5748	4	27.4634	#N/A	#N/A	27.4248	27.4634	25.11	25.1957	27.4248	2
ENSMUSG00000046791.8	ENSMUSG00000046791.8	ENSMUSG00000046791.8	ENSMUSG00000046791.8	M. musculus	-1.11227	2.51436	#N/A	#N/A	#N/A	#N/A	24.8723	24.842	24.1141	24.5296	0	25.9806	25.6785	25.6903	#N/A	25.9806	25.6785	25.6903	25.4577	3
LmjF.01.0520	LmjF.01.0520	LmjF.01.0520	LmjF.01.0520	L. major	-3.54582	2.19899	#N/A	#N/A	#N/A	26.9163	25.0512	24.6668	24.8154	26.9163	1	28.9015	28.8645	29.0451	28.8219	28.9015	28.8645	29.0451	28.8219	4
LmjF.13.1650	LmjF.13.1650	LmjF.13.1650	LmjF.13.1650	L. major	-2.07746	2.07396	27.2986	26.0817	#N/A	26.0857	27.2986	26.0817	25.3246	26.0857	3	28.7426	28.9573	27.8576	27.543	28.7426	28.9573	27.8576	27.543	4
LmjF.32.1910	LmjF.32.1910	LmjF.32.1910	LmjF.32.1910	L. major	-2.18527	1.61767	24.2693	26.8466	#N/A	24.7318	24.2693	26.8466	24.6543	24.7318	3	27.3638	28.087	27.363	26.4292	27.3638	28.087	27.363	26.4292	4
ENSMUSG00000095567.8	ENSMUSG00000095567.8	ENSMUSG00000095567.8	ENSMUSG00000095567.8	M. musculus	-1.21297	1.59127	#N/A	#N/A	#N/A	#N/A	25.1886	24.6158	24.7546	24.7111	0	#N/A	26.2431	26.5486	26.2401	25.0903	26.2431	26.5486	26.2401	3
ENSMUSG00000021822.3	ENSMUSG00000021822.3	ENSMUSG00000021822.3	ENSMUSG00000021822.3	M. musculus	-1.31232	1.57867	#N/A	#N/A	#N/A	26.2298	24.724	24.8281	24.8417	26.2298	1	26.5188	25.8742	26.6245	26.8554	26.5188	25.8742	26.6245	26.8554	4
ENSMUSG00000113255.1	ENSMUSG00000113255.1	ENSMUSG00000113255.1	ENSMUSG00000113255.1	M. musculus	-1.36709	1.57172	#N/A	#N/A	#N/A	#N/A	24.8167	24.5329	25.002	24.4441	0	26.5694	#N/A	26.3914	26.3174	26.5694	24.986	26.3914	26.3174	3
ENSMUSG00000036550.16	ENSMUSG00000036550.16	ENSMUSG00000036550.16	ENSMUSG00000036550.16	M. musculus	-1.4244	1.53407	#N/A	#N/A	#N/A	#N/A	24.6707	25.3606	24.8299	24.8441	0	#N/A	#N/A	26.6613	27.2947	25.922	25.5249	26.6613	27.2947	2
LmjF.18.0890	LmjF.18.0890	LmjF.18.0890	LmjF.18.0890	L. major	-2.07051	1.49033	#N/A	#N/A	#N/A	#N/A	25.4103	24.9317	25.3175	25.4006	0	#N/A	27.6686	27.8615	28.1419	25.67	27.6686	27.8615	28.1419	3
ENSMUSG00000040809.10	ENSMUSG00000040809.10	ENSMUSG00000040809.10	ENSMUSG00000040809.10	M. musculus	-3.49936	1.47234	#N/A	#N/A	#N/A	#N/A	25.0495	24.637	23.9906	24.8165	0	28.9638	28.9505	29.3658	#N/A	28.9638	28.9505	29.3658	25.211	3
ENSMUSG00000024414.13	ENSMUSG00000024414.13	ENSMUSG00000024414.13	ENSMUSG00000024414.13	M. musculus	-1.38774	1.45893	#N/A	#N/A	#N/A	#N/A	25.0812	24.2437	24.8852	24.8079	0	#N/A	26.5077	27.1074	#N/A	25.3012	26.5077	27.1074	25.6526	2
LmjF.09.1050	LmjF.09.1050	LmjF.09.1050	LmjF.09.1050	L. major	-1.86685	1.45234	#N/A	#N/A	#N/A	#N/A	24.6235	24.5115	24.8673	25.3499	0	#N/A	26.6914	27.4146	27.5406	25.173	26.6914	27.4146	27.5406	3
ENSMUSG00000096199.2	ENSMUSG00000096199.2	ENSMUSG00000096199.2	ENSMUSG00000096199.2	M. musculus	-2.26182	1.43498	#N/A	#N/A	27.2931	#N/A	25.1461	24.3886	27.2931	24.9456	1	27.8745	27.714	27.7739	27.4584	27.8745	27.714	27.7739	27.4584	4
LmjF.19.0520	LmjF.19.0520	LmjF.19.0520	LmjF.19.0520	L. major	-2.02866	1.35449	26.8129	26.5833	26.8313	#N/A	26.8129	26.5833	26.8313	24.2277	3	28.8813	28.5838	26.8176	28.2871	28.8813	28.5838	26.8176	28.2871	4

## Sheet: 12h_vs_6h
Protein.IDs	Majority.protein.IDs	my_label	Gene.names	Species	difference_majort120_majort060	log10.pvalue_majort120_majort060	log2.LFQ.intensity.majort120_1	log2.LFQ.intensity.majort120_2	log2.LFQ.intensity.majort120_3	log2.LFQ.intensity.majort120_4	imputed.log2.LFQ.intensity.majort120_1	imputed.log2.LFQ.intensity.majort120_2	imputed.log2.LFQ.intensity.majort120_3	imputed.log2.LFQ.intensity.majort120_4	value_count_majort120	log2.LFQ.intensity.majort060_1	log2.LFQ.intensity.majort060_2	log2.LFQ.intensity.majort060_3	log2.LFQ.intensity.majort060_4	imputed.log2.LFQ.intensity.majort060_1	imputed.log2.LFQ.intensity.majort060_2	imputed.log2.LFQ.intensity.majort060_3	imputed.log2.LFQ.intensity.majort060_4	value_count_majort060
LmjF.20.1640	LmjF.20.1640	LmjF.20.1640	LmjF.20.1640	L. major	2.03949	3.67465	27.2985	26.8816	27.2023	27.055	27.2985	26.8816	27.2023	27.055	4	#N/A	#N/A	#N/A	#N/A	25.3125	25.4107	24.7758	24.7804	0
ENSMUSG00000113255.1	ENSMUSG00000113255.1	ENSMUSG00000113255.1	ENSMUSG00000113255.1	M. musculus	1.67877	2.70765	26.4872	26.6317	26.7052	#N/A	26.4872	26.6317	26.7052	25.6868	3	#N/A	#N/A	#N/A	#N/A	24.8167	24.5329	25.002	24.4441	0
ENSMUSG00000058006.12	ENSMUSG00000058006.12	ENSMUSG00000058006.12	ENSMUSG00000058006.12	M. musculus	1.19348	2.23719	#N/A	#N/A	#N/A	#N/A	25.0888	25.0035	25.2415	25.5585	0	24.4697	#N/A	23.8965	23.4817	24.4697	24.2705	23.8965	23.4817	3
ENSMUSG00000078317.6	ENSMUSG00000078317.6	ENSMUSG00000078317.6	ENSMUSG00000078317.6	M. musculus	1.39809	2.15657	26.2074	#N/A	26.5832	26.6633	26.2074	25.7159	26.5832	26.6633	3	#N/A	#N/A	#N/A	#N/A	24.3653	24.7585	24.8265	25.6272	0
LmjF.27.0810	LmjF.27.0810	LmjF.27.0810	LmjF.27.0810	L. major	1.6901	1.39222	27.295	#N/A	27.5204	27.1	27.295	25.2254	27.5204	27.1	3	#N/A	#N/A	#N/A	#N/A	25.1635	25.4713	24.3145	25.4311	0
LmjF.21.1340	LmjF.21.1340	LmjF.21.1340	LmjF.21.1340	L. major	-1.36226	1.9786	#N/A	#N/A	#N/A	#N/A	24.1944	24.7029	25.2238	25.4296	0	26.3846	26.2714	25.5873	26.7565	26.3846	26.2714	25.5873	26.7565	4
LmjF.06.0270	LmjF.06.0270	LmjF.06.0270	LmjF.06.0270	L. major	-1.86461	1.86692	#N/A	#N/A	#N/A	#N/A	24.1199	24.7959	25.0508	25.4192	0	27.1627	26.7966	#N/A	27.3948	27.1627	26.7966	25.4902	27.3948	3
LmjF.07.0800	LmjF.07.0800	LmjF.07.0800	LmjF.07.0800	L. major	-1.80447	1.80993	26.0102	27.944	27.3047	27.1529	26.0102	27.944	27.3047	27.1529	4	28.7209	29.2957	28.6734	28.9396	28.7209	29.2957	28.6734	28.9396	4
LmjF.27.1680	LmjF.27.1680	LmjF.27.1680	LmjF.27.1680	L. major	-2.10427	1.77245	#N/A	#N/A	#N/A	#N/A	25.1987	24.1486	25.1928	25.4939	0	26.6792	26.0334	28.417	27.3216	26.6792	26.0334	28.417	27.3216	4
LmjF.08.0960	LmjF.08.0960	LmjF.08.0960	LmjF.08.0960	L. major	-2.20376	1.64829	#N/A	#N/A	27.2538	#N/A	25.1621	24.9018	27.2538	25.4701	1	27.7007	28.2566	27.8819	27.7635	27.7007	28.2566	27.8819	27.7635	4
LmjF.33.2740	LmjF.33.2740	LmjF.33.2740	LmjF.33.2740	L. major	-1.63334	1.60632	#N/A	#N/A	#N/A	#N/A	24.5494	25.8213	25.2291	25.9552	0	27.3476	27.2905	27.6861	#N/A	27.3476	27.2905	27.6861	25.764	3
ENSMUSG00000052456.9	ENSMUSG00000052456.9	ENSMUSG00000052456.9	ENSMUSG00000052456.9	M. musculus	-2.60682	1.58448	#N/A	#N/A	#N/A	#N/A	24.7916	24.2928	24.8929	24.9106	0	28.0243	27.9311	28.0089	#N/A	28.0243	27.9311	28.0089	25.3508	3

## Sheet: 24h_vs_12h
Protein.IDs	Majority.protein.IDs	my_label	Gene.names	Species	difference_majort240_majort120	log10.pvalue_majort240_majort120	log2.LFQ.intensity.majort240_1	log2.LFQ.intensity.majort240_2	log2.LFQ.intensity.majort240_3	log2.LFQ.intensity.majort240_4	imputed.log2.LFQ.intensity.majort240_1	imputed.log2.LFQ.intensity.majort240_2	imputed.log2.LFQ.intensity.majort240_3	imputed.log2.LFQ.intensity.majort240_4	value_count_majort240	log2.LFQ.intensity.majort120_1	log2.LFQ.intensity.majort120_2	log2.LFQ.intensity.majort120_3	log2.LFQ.intensity.majort120_4	imputed.log2.LFQ.intensity.majort120_1	imputed.log2.LFQ.intensity.majort120_2	imputed.log2.LFQ.intensity.majort120_3	imputed.log2.LFQ.intensity.majort120_4	value_count_majort120
ENSMUSG00000059089.4	ENSMUSG00000059089.4	ENSMUSG00000059089.4	ENSMUSG00000059089.4	M. musculus	1.36544	3.96782	26.8244	26.9454	26.8446	27.0259	26.8244	26.9454	26.8446	27.0259	4	#N/A	#N/A	#N/A	#N/A	25.3149	25.6808	25.7123	25.4705	0
ENSMUSG00000020101.14	ENSMUSG00000020101.14	ENSMUSG00000020101.14	ENSMUSG00000020101.14	M. musculus	2.62103	2.71756	27.7321	27.4051	28.0155	27.9208	27.7321	27.4051	28.0155	27.9208	4	#N/A	#N/A	#N/A	#N/A	24.2955	25.1626	25.2168	25.9145	0
ENSMUSG00000032741.9	ENSMUSG00000032741.9	ENSMUSG00000032741.9	ENSMUSG00000032741.9	M. musculus	1.16416	2.20059	26.3784	26.0613	26.2934	26.6508	26.3784	26.0613	26.2934	26.6508	4	#N/A	#N/A	#N/A	#N/A	24.6478	25.1844	25.184	25.711	0
ENSMUSG00000037257.8	ENSMUSG00000037257.8	ENSMUSG00000037257.8	ENSMUSG00000037257.8	M. musculus	1.21475	1.93248	26.3332	26.2944	26.5211	26.8792	26.3332	26.2944	26.5211	26.8792	4	26.049	#N/A	#N/A	#N/A	26.049	24.8809	25.2354	25.0038	1
ENSMUSG00000028199.18	ENSMUSG00000028199.18	ENSMUSG00000028199.18	ENSMUSG00000028199.18	M. musculus	1.95386	1.93084	27.276	27.4136	#N/A	27.0948	27.276	27.4136	25.5735	27.0948	3	#N/A	#N/A	#N/A	#N/A	24.4232	24.5673	25.0997	25.4522	0
ENSMUSG00000028811.12	ENSMUSG00000028811.12	ENSMUSG00000028811.12	ENSMUSG00000028811.12	M. musculus	-2.71946	6.1044	#N/A	#N/A	#N/A	#N/A	25.5777	25.5453	25.7099	25.9552	0	28.6691	28.4086	28.3455	28.2428	28.6691	28.4086	28.3455	28.2428	4
LmjF.16.1420	LmjF.16.1420	LmjF.16.1420	LmjF.16.1420	L. major	-2.48449	5.12686	#N/A	#N/A	#N/A	#N/A	24.8209	25.2607	25.0466	24.8385	0	27.2502	27.5843	27.2846	27.7854	27.2502	27.5843	27.2846	27.7854	4
LmjF.09.1120	LmjF.09.1120	LmjF.09.1120	LmjF.09.1120	L. major	-2.78665	4.00053	#N/A	#N/A	#N/A	#N/A	24.4706	25.0091	25.0619	24.5602	0	27.7882	27.1388	28.0717	27.2496	27.7882	27.1388	28.0717	27.2496	4
ENSMUSG00000040658.7	ENSMUSG00000040658.7	ENSMUSG00000040658.7	ENSMUSG00000040658.7	M. musculus	-1.58538	3.98456	#N/A	#N/A	#N/A	#N/A	25.5106	25.4522	25.7077	25.0836	0	26.8287	26.8726	27.1753	27.2191	26.8287	26.8726	27.1753	27.2191	4
ENSMUSG00000036078.16	ENSMUSG00000036078.16	ENSMUSG00000036078.16	ENSMUSG00000036078.16	M. musculus	-3.2409	3.95066	#N/A	#N/A	#N/A	#N/A	24.5606	24.4574	24.7369	25.3512	0	28.0041	27.8967	28.2592	27.9098	28.0041	27.8967	28.2592	27.9098	4
LmjF.10.0380;LmjF.10.0390	LmjF.10.0380	LmjF.10.0380	LmjF.10.0380	L. major	-3.63015	3.94117	#N/A	#N/A	#N/A	#N/A	25.0495	25.6497	25.4084	24.6224	0	29.0897	28.7473	28.7188	28.6948	29.0897	28.7473	28.7188	28.6948	4
LmjF.36.1520;LmjF.36.1530;LmjF.35.5190	LmjF.36.1520	LmjF.36.1520	LmjF.36.1520	L. major	-2.20662	3.76431	#N/A	#N/A	#N/A	#N/A	25.8763	25.5268	25.2102	25.0119	0	27.2618	27.7318	27.3646	28.0936	27.2618	27.7318	27.3646	28.0936	4
LmjF.14.0650	LmjF.14.0650	LmjF.14.0650	LmjF.14.0650	L. major	-3.18826	3.76178	#N/A	#N/A	#N/A	#N/A	25.1675	25.4901	25.5399	24.3139	0	27.8817	28.2739	28.8425	28.2664	27.8817	28.2739	28.8425	28.2664	4
LmjF.30.1120	LmjF.30.1120	LmjF.30.1120	LmjF.30.1120	L. major	-2.25819	3.2657	#N/A	#N/A	#N/A	#N/A	25.7743	25.1046	25.7605	25.0231	0	27.7498	27.8351	27.6564	27.454	27.7498	27.8351	27.6564	27.454	4
LmjF.27.0870	LmjF.27.0870	LmjF.27.0870	LmjF.27.0870	L. major	-2.77067	3.20353	#N/A	#N/A	#N/A	#N/A	24.3554	25.3073	25.2432	25.7694	0	27.8059	28.2013	28.1985	27.5522	27.8059	28.2013	28.1985	27.5522	4
LmjF.26.1380	LmjF.26.1380	LmjF.26.1380	LmjF.26.1380	L. major	-2.16348	2.4962	#N/A	#N/A	#N/A	#N/A	24.9946	25.094	24.8992	24.8627	0	26.3308	27.2977	27.4067	27.4691	26.3308	27.2977	27.4067	27.4691	4
LmjF.33.3210	LmjF.33.3210	LmjF.33.3210	LmjF.33.3210	L. major	-1.37623	2.48385	#N/A	#N/A	#N/A	#N/A	25.5372	25.6885	25.2672	25.5288	0	26.8737	26.3628	26.9293	27.3608	26.8737	26.3628	26.9293	27.3608	4
ENSMUSG00000034926.3	ENSMUSG00000034926.3	ENSMUSG00000034926.3	ENSMUSG00000034926.3	M. musculus	-1.69876	2.45559	#N/A	#N/A	#N/A	#N/A	24.6212	25.04	25.8449	25.0314	0	26.6633	26.631	26.9765	27.0618	26.6633	26.631	26.9765	27.0618	4
LmjF.02.0310	LmjF.02.0310	LmjF.02.0310	LmjF.02.0310	L. major	-2.37253	2.45152	#N/A	#N/A	#N/A	#N/A	25.0544	24.5204	25.5124	25.0741	0	27.3241	27.9276	28.0274	26.3722	27.3241	27.9276	28.0274	26.3722	4
ENSMUSG00000024604.7	ENSMUSG00000024604.7	ENSMUSG00000024604.7	ENSMUSG00000024604.7	M. musculus	-1.4243	2.39645	#N/A	#N/A	#N/A	#N/A	24.9511	25.5309	25.1461	24.9173	0	26.8955	26.7913	26.704	#N/A	26.8955	26.7913	26.704	25.8518	3
ENSMUSG00000039183.6	ENSMUSG00000039183.6	ENSMUSG00000039183.6	ENSMUSG00000039183.6	M. musculus	-1.65054	2.27226	#N/A	#N/A	#N/A	#N/A	25.004	25.4516	25.4975	24.5031	0	27.0872	27.007	27.0887	#N/A	27.0872	27.007	27.0887	25.8755	3
LmjF.32.3260	LmjF.32.3260	LmjF.32.3260	LmjF.32.3260	L. major	-1.35673	2.20426	#N/A	#N/A	#N/A	#N/A	25.3316	24.3387	25.2861	24.8189	0	26.1936	26.8662	26.4016	#N/A	26.1936	26.8662	26.4016	25.7409	3
LmjF.32.0360	LmjF.32.0360	LmjF.32.0360	LmjF.32.0360	L. major	-1.83254	2.14551	#N/A	#N/A	23.9099	#N/A	25.6309	24.8001	23.9099	25.0067	1	26.4852	27.2363	26.7554	26.2009	26.4852	27.2363	26.7554	26.2009	4
LmjF.27.1460	LmjF.27.1460	LmjF.27.1460	LmjF.27.1460	L. major	-1.85042	2.1	#N/A	#N/A	#N/A	26.4754	25.6226	25.019	25.2151	26.4754	1	27.2923	27.6436	27.5222	27.2756	27.2923	27.6436	27.5222	27.2756	4
LmjF.34.2530	LmjF.34.2530	LmjF.34.2530	LmjF.34.2530	L. major	-1.53774	2.0723	#N/A	#N/A	#N/A	#N/A	24.6522	25.0144	25.7351	24.417	0	26.6505	26.3866	27.1303	#N/A	26.6505	26.3866	27.1303	25.8022	3
LmjF.07.0800	LmjF.07.0800	LmjF.07.0800	LmjF.07.0800	L. major	-1.9761	2.06109	#N/A	#N/A	#N/A	#N/A	24.4233	25.6015	25.2444	25.2381	0	26.0102	27.944	27.3047	27.1529	26.0102	27.944	27.3047	27.1529	4
LmjF.17.0870	LmjF.17.0870	LmjF.17.0870	LmjF.17.0870	L. major	-1.97958	1.95223	#N/A	#N/A	26.2932	26.1998	25.3281	24.6684	26.2932	26.1998	2	27.7617	27.2995	27.5977	27.749	27.7617	27.2995	27.5977	27.749	4
ENSMUSG00000003421.13	ENSMUSG00000003421.13	ENSMUSG00000003421.13	ENSMUSG00000003421.13	M. musculus	-1.36472	1.89302	#N/A	#N/A	#N/A	#N/A	24.6706	24.492	24.8905	25.3619	0	26.7828	#N/A	26.6861	#N/A	26.7828	25.5326	26.6861	25.8724	2
LmjF.36.4910	LmjF.36.4910	LmjF.36.4910	LmjF.36.4910	L. major	-1.2077	1.84117	26.6776	25.6421	26.3148	#N/A	26.6776	25.6421	26.3148	25.6977	3	27.2751	27.2389	27.4567	27.1923	27.2751	27.2389	27.4567	27.1923	4
LmjF.23.0050	LmjF.23.0050	LmjF.23.0050	LmjF.23.0050	L. major	-1.19636	1.81494	#N/A	#N/A	#N/A	#N/A	24.8318	24.9131	24.867	24.5894	0	26.2236	#N/A	26.6188	#N/A	26.2236	25.5614	26.6188	25.5831	2
LmjF.11.1100	LmjF.11.1100	LmjF.11.1100	LmjF.11.1100	L. major	-1.44072	1.8138	#N/A	#N/A	#N/A	#N/A	25.161	25.1507	25.8601	24.4599	0	26.5461	27.0471	27.0841	#N/A	26.5461	27.0471	27.0841	25.7174	3
LmjF.29.0280	LmjF.29.0280	LmjF.29.0280	LmjF.29.0280	L. major	-1.78585	1.75452	#N/A	26.923	#N/A	26.7423	25.5369	26.923	25.2459	26.7423	2	27.3961	28.098	28.1117	27.9857	27.3961	28.098	28.1117	27.9857	4
ENSMUSG00000037361.8	ENSMUSG00000037361.8	ENSMUSG00000037361.8	ENSMUSG00000037361.8	M. musculus	-1.53787	1.74962	#N/A	#N/A	26.7712	#N/A	25.1067	25.445	26.7712	25.4644	1	26.796	27.247	27.5304	27.3653	26.796	27.247	27.5304	27.3653	4
ENSMUSG00000001467.5	ENSMUSG00000001467.5	ENSMUSG00000001467.5	ENSMUSG00000001467.5	M. musculus	-2.11764	1.73977	27.0199	#N/A	#N/A	#N/A	27.0199	25.0591	25.7566	24.7916	1	27.7501	28.1459	27.3022	27.8995	27.7501	28.1459	27.3022	27.8995	4
LmjF.20.1400	LmjF.20.1400	LmjF.20.1400	LmjF.20.1400	L. major	-1.58431	1.64339	28.1766	28.2628	27.6172	26.5665	28.1766	28.2628	27.6172	26.5665	4	29.2901	29.0894	29.5308	29.05	29.2901	29.0894	29.5308	29.05	4
LmjF.30.3240	LmjF.30.3240	LmjF.30.3240	LmjF.30.3240	L. major	-1.69408	1.64209	26.7903	26.5943	#N/A	#N/A	26.7903	26.5943	24.8427	25.7988	2	28.2071	27.763	27.9367	26.8957	28.2071	27.763	27.9367	26.8957	4
LmjF.27.2020	LmjF.27.2020	LmjF.27.2020	LmjF.27.2020	L. major	-1.71825	1.60157	#N/A	#N/A	26.705	26.3744	24.9478	24.9954	26.705	26.3744	2	27.8809	27.034	27.7659	27.2149	27.8809	27.034	27.7659	27.2149	4
LmjF.36.4360	LmjF.36.4360	LmjF.36.4360	LmjF.36.4360	L. major	-1.56884	1.57957	#N/A	#N/A	#N/A	#N/A	24.6242	24.9693	25.2472	24.4874	0	27.0569	26.0413	27.125	#N/A	27.0569	26.0413	27.125	25.3802	3
LmjF.25.2340	LmjF.25.2340	LmjF.25.2340	LmjF.25.2340	L. major	-1.73725	1.53339	#N/A	#N/A	#N/A	#N/A	24.6465	25.7066	25.2063	24.9653	0	27.3608	27.4032	27.2998	#N/A	27.3608	27.4032	27.2998	25.4099	3
LmjF.36.2250	LmjF.36.2250	LmjF.36.2250	LmjF.36.2250	L. major	-1.52184	1.49184	#N/A	26.453	#N/A	#N/A	24.795	26.453	25.4242	24.5659	1	26.9284	26.9523	26.961	26.4838	26.9284	26.9523	26.961	26.4838	4
LmjF.09.1320	LmjF.09.1320	LmjF.09.1320	LmjF.09.1320	L. major	-1.47339	1.47616	26.7674	27.2661	27.2477	#N/A	26.7674	27.2661	27.2477	25.5708	3	28.2083	28.2159	28.2579	28.0635	28.2083	28.2159	28.2579	28.0635	4
LmjF.28.2260	LmjF.28.2260	LmjF.28.2260	LmjF.28.2260	L. major	-2.53371	1.47131	#N/A	#N/A	27.5903	#N/A	25.3496	25.181	27.5903	24.4208	1	28.1541	28.1552	28.2616	28.1057	28.1541	28.1552	28.2616	28.1057	4
LmjF.31.1130	LmjF.31.1130	LmjF.31.1130	LmjF.31.1130	L. major	-2.09726	1.47088	27.0188	#N/A	#N/A	#N/A	27.0188	24.3969	25.1826	24.6318	1	27.7396	27.3416	27.5815	26.9565	27.7396	27.3416	27.5815	26.9565	4
LmjF.28.1820	LmjF.28.1820	LmjF.28.1820	LmjF.28.1820	L. major	-1.83471	1.44886	#N/A	26.8863	#N/A	#N/A	25.5734	26.8863	24.778	24.6854	1	27.3763	27.4161	27.3398	27.13	27.3763	27.4161	27.3398	27.13	4
LmjF.19.0100	LmjF.19.0100	LmjF.19.0100	LmjF.19.0100	L. major	-2.16953	1.41362	#N/A	27.3153	26.2035	#N/A	25.328	27.3153	26.2035	24.2971	2	27.9368	27.7581	27.6742	28.4528	27.9368	27.7581	27.6742	28.4528	4
LmjF.07.0900;LmjF.18.0640	LmjF.07.0900	LmjF.07.0900	LmjF.07.0900	L. major	-1.58673	1.40895	#N/A	#N/A	26.4792	#N/A	24.5573	25.4419	26.4792	25.3515	1	27.0239	27.7852	#N/A	27.5911	27.0239	27.7852	25.7767	27.5911	3
LmjF.21.0380	LmjF.21.0380	LmjF.21.0380	LmjF.21.0380	L. major	-2.26744	1.39983	27.5162	#N/A	#N/A	#N/A	27.5162	25.1234	25.0796	24.6455	1	27.8514	27.9246	27.8229	27.8355	27.8514	27.9246	27.8229	27.8355	4
ENSMUSG00000041736.7	ENSMUSG00000041736.7	ENSMUSG00000041736.7	ENSMUSG00000041736.7	M. musculus	-2.69287	1.36326	28.1405	#N/A	#N/A	#N/A	28.1405	25.3629	25.6717	24.313	1	28.6902	28.2514	28.5084	28.8095	28.6902	28.2514	28.5084	28.8095	4
LmjF.36.4230	LmjF.36.4230	LmjF.36.4230	LmjF.36.4230	L. major	-2.47555	1.33507	27.5483	27.8726	#N/A	#N/A	27.5483	27.8726	25.2524	24.936	2	29.037	28.7885	28.6534	29.0327	29.037	28.7885	28.6534	29.0327	4

## Sheet: 48h_vs_24h
Protein.IDs	Majority.protein.IDs	my_label	Gene.names	Species	difference_majort480_majort240	log10.pvalue_majort480_majort240	log2.LFQ.intensity.majort480_1	log2.LFQ.intensity.majort480_2	log2.LFQ.intensity.majort480_3	log2.LFQ.intensity.majort480_4	imputed.log2.LFQ.intensity.majort480_1	imputed.log2.LFQ.intensity.majort480_2	imputed.log2.LFQ.intensity.majort480_3	imputed.log2.LFQ.intensity.majort480_4	value_count_majort480	log2.LFQ.intensity.majort240_1	log2.LFQ.intensity.majort240_2	log2.LFQ.intensity.majort240_3	log2.LFQ.intensity.majort240_4	imputed.log2.LFQ.intensity.majort240_1	imputed.log2.LFQ.intensity.majort240_2	imputed.log2.LFQ.intensity.majort240_3	imputed.log2.LFQ.intensity.majort240_4	value_count_majort240
LmjF.17.0410	LmjF.17.0410	LmjF.17.0410	LmjF.17.0410	L. major	2.90921	4.59352	28.4388	28.493	28.15	28.4381	28.4388	28.493	28.15	28.4381	4	#N/A	#N/A	#N/A	#N/A	25.7029	25.7513	25.2079	25.2208	0
LmjF.05.0850	LmjF.05.0850	LmjF.05.0850	LmjF.05.0850	L. major	1.76475	4.39461	#N/A	#N/A	#N/A	#N/A	26.1234	26.2227	25.7964	25.7227	0	24.4745	24.074	24.0667	24.191	24.4745	24.074	24.0667	24.191	4
LmjF.14.1360	LmjF.14.1360	LmjF.14.1360	LmjF.14.1360	L. major	1.35512	4.2974	29.832	29.6061	29.537	29.3862	29.832	29.6061	29.537	29.3862	4	28.4431	28.2902	28.2175	27.9901	28.4431	28.2902	28.2175	27.9901	4
LmjF.31.1140	LmjF.31.1140	LmjF.31.1140	LmjF.31.1140	L. major	1.21633	4.09291	29.1233	28.9746	29.4188	29.2661	29.1233	28.9746	29.4188	29.2661	4	27.8318	27.8448	28.0752	28.1657	27.8318	27.8448	28.0752	28.1657	4
LmjF.22.0470	LmjF.22.0470	LmjF.22.0470	LmjF.22.0470	L. major	1.12983	3.77307	26.094	25.84	#N/A	#N/A	26.094	25.84	26.1172	25.7091	2	#N/A	#N/A	#N/A	#N/A	24.7545	24.6482	24.9502	24.8881	0
ENSMUSG00000033174.17	ENSMUSG00000033174.17	ENSMUSG00000033174.17	ENSMUSG00000033174.17	M. musculus	2.41451	3.64052	27.1525	27.6572	27.9532	27.3264	27.1525	27.6572	27.9532	27.3264	4	#N/A	#N/A	#N/A	#N/A	25.5105	24.627	24.8003	25.4934	0
LmjF.20.0690	LmjF.20.0690	LmjF.20.0690	LmjF.20.0690	L. major	1.23201	2.75503	#N/A	#N/A	#N/A	#N/A	25.5036	25.408	25.838	26.0042	0	24.4076	#N/A	24.4235	24.4074	24.4076	24.5871	24.4235	24.4074	3
ENSMUSG00000032381.5	ENSMUSG00000032381.5	ENSMUSG00000032381.5	ENSMUSG00000032381.5	M. musculus	1.26431	2.58169	#N/A	26.9945	26.709	26.8342	26.0999	26.9945	26.709	26.8342	3	#N/A	#N/A	#N/A	#N/A	25.44	25.4719	25.6947	24.9738	0
LmjF.10.0470	LmjF.10.0470	LmjF.10.0470	LmjF.10.0470	L. major	1.85746	2.53037	#N/A	26.9226	26.6734	26.8483	25.686	26.9226	26.6734	26.8483	3	#N/A	#N/A	#N/A	#N/A	24.5595	24.2936	25.0255	24.8219	0
LmjF.28.1570	LmjF.28.1570	LmjF.28.1570	LmjF.28.1570	L. major	1.90386	2.21419	#N/A	27.276	27.4051	26.9822	25.8376	27.276	27.4051	26.9822	3	#N/A	#N/A	#N/A	#N/A	25.65	24.5964	24.9687	24.6703	0
ENSMUSG00000024191.15	ENSMUSG00000024191.15	ENSMUSG00000024191.15	ENSMUSG00000024191.15	M. musculus	1.63742	2.21098	26.8104	#N/A	#N/A	27.2232	26.8104	25.8457	26.2499	27.2232	2	#N/A	#N/A	#N/A	#N/A	24.1971	24.9968	25.2685	25.1172	0
ENSMUSG00000020865.16	ENSMUSG00000020865.16	ENSMUSG00000020865.16	ENSMUSG00000020865.16	M. musculus	1.83443	2.19077	27.4608	27.2946	26.9442	#N/A	27.4608	27.2946	26.9442	25.9544	3	#N/A	#N/A	#N/A	#N/A	24.7724	25.1793	25.5081	24.8564	0
LmjF.09.1120	LmjF.09.1120	LmjF.09.1120	LmjF.09.1120	L. major	2.45353	1.96821	28.1734	#N/A	27.2829	27.5597	28.1734	25.8999	27.2829	27.5597	3	#N/A	#N/A	#N/A	#N/A	24.4706	25.0091	25.0619	24.5602	0
LmjF.36.0890	LmjF.36.0890	LmjF.36.0890	LmjF.36.0890	L. major	1.56151	1.96051	26.5526	#N/A	27.2019	27.0962	26.5526	25.7294	27.2019	27.0962	3	#N/A	#N/A	#N/A	#N/A	24.4509	25.4754	25.3415	25.0662	0
LmjF.34.1170	LmjF.34.1170	LmjF.34.1170	LmjF.34.1170	L. major	1.53172	1.92286	27.2236	27.2881	#N/A	#N/A	27.2236	27.2881	26.1479	26.1153	2	#N/A	#N/A	#N/A	#N/A	24.4687	25.1166	25.8094	25.2533	0
LmjF.23.0050	LmjF.23.0050	LmjF.23.0050	LmjF.23.0050	L. major	1.59439	1.89675	26.883	26.6048	26.6246	#N/A	26.883	26.6048	26.6246	25.4665	3	#N/A	#N/A	#N/A	#N/A	24.8318	24.9131	24.867	24.5894	0
ENSMUSG00000052605.12	ENSMUSG00000052605.12	ENSMUSG00000052605.12	ENSMUSG00000052605.12	M. musculus	1.10357	1.89537	26.0012	26.553	#N/A	26.2263	26.0012	26.553	25.9354	26.2263	3	#N/A	#N/A	#N/A	25.7125	25.1093	24.5187	24.9611	25.7125	1
ENSMUSG00000061689.15	ENSMUSG00000061689.15	ENSMUSG00000061689.15	ENSMUSG00000061689.15	M. musculus	1.42558	1.81997	#N/A	#N/A	#N/A	#N/A	25.0589	25.1153	25.8725	25.5823	0	23.414	23.6396	#N/A	23.9428	23.414	23.6396	24.9301	23.9428	3
ENSMUSG00000030759.16	ENSMUSG00000030759.16	ENSMUSG00000030759.16	ENSMUSG00000030759.16	M. musculus	1.14336	1.8135	27.2746	#N/A	27.1868	26.981	27.2746	26.1125	27.1868	26.981	3	26.3168	#N/A	#N/A	#N/A	26.3168	25.5806	25.4379	25.6461	1
ENSMUSG00000017843.14	ENSMUSG00000017843.14	ENSMUSG00000017843.14	ENSMUSG00000017843.14	M. musculus	1.34722	1.78943	26.2056	#N/A	26.6039	26.6914	26.2056	25.9774	26.6039	26.6914	3	#N/A	#N/A	#N/A	#N/A	24.7175	24.3855	25.8724	25.114	0
ENSMUSG00000036078.16	ENSMUSG00000036078.16	ENSMUSG00000036078.16	ENSMUSG00000036078.16	M. musculus	2.78233	1.76564	28.2933	27.9775	28.2893	#N/A	28.2933	27.9775	28.2893	25.6754	3	#N/A	#N/A	#N/A	#N/A	24.5606	24.4574	24.7369	25.3512	0
LmjF.35.2090	LmjF.35.2090	LmjF.35.2090	LmjF.35.2090	L. major	1.95314	1.73802	27.3787	27.3727	27.1523	26.9662	27.3787	27.3727	27.1523	26.9662	4	26.4259	#N/A	#N/A	#N/A	26.4259	24.4211	24.8001	25.4102	1
LmjF.19.0110	LmjF.19.0110	LmjF.19.0110	LmjF.19.0110	L. major	1.94916	1.68884	27.7825	#N/A	27.3763	27.2464	27.7825	25.5494	27.3763	27.2464	3	#N/A	#N/A	#N/A	#N/A	25.7084	24.9901	24.9499	24.5096	0
LmjF.34.3250	LmjF.34.3250	LmjF.34.3250	LmjF.34.3250	L. major	2.47193	1.68021	27.6312	27.9875	27.9356	27.9278	27.6312	27.9875	27.9356	27.9278	4	#N/A	27.0818	#N/A	#N/A	24.6577	27.0818	24.8997	24.9552	1
LmjF.32.3770	LmjF.32.3770	LmjF.32.3770	LmjF.32.3770	L. major	1.46352	1.62557	26.7771	27.1417	#N/A	#N/A	26.7771	27.1417	26.1932	25.3646	2	#N/A	#N/A	#N/A	#N/A	24.9899	25.4114	24.8146	24.4065	0
LmjF.36.0620	LmjF.36.0620	LmjF.36.0620	LmjF.36.0620	L. major	1.9016	1.57303	27.8485	27.7323	#N/A	#N/A	27.8485	27.7323	26.1589	26.0299	2	#N/A	#N/A	#N/A	#N/A	25.0647	24.8995	25.3826	24.8164	0
LmjF.27.2330	LmjF.27.2330	LmjF.27.2330	LmjF.27.2330	L. major	2.50695	1.56095	28.1501	28.0522	28.2044	28.2136	28.1501	28.0522	28.2044	28.2136	4	#N/A	#N/A	27.4836	#N/A	24.6913	25.1566	27.4836	25.261	1
ENSMUSG00000078974.10	ENSMUSG00000078974.10	ENSMUSG00000078974.10	ENSMUSG00000078974.10	M. musculus	2.21006	1.56051	28.3297	28.3096	28.1289	27.6917	28.3297	28.3096	28.1289	27.6917	4	#N/A	#N/A	#N/A	27.5665	25.067	25.186	25.8002	27.5665	1
ENSMUSG00000030870.12	ENSMUSG00000030870.12	ENSMUSG00000030870.12	ENSMUSG00000030870.12	M. musculus	1.28217	1.53399	#N/A	26.7149	26.8075	26.6549	25.4709	26.7149	26.8075	26.6549	3	#N/A	#N/A	#N/A	#N/A	24.9776	24.5474	26.0475	24.9469	0
ENSMUSG00000079427.10	ENSMUSG00000079427.10	ENSMUSG00000079427.10	ENSMUSG00000079427.10	M. musculus	1.61994	1.52637	27.6179	#N/A	27.3328	#N/A	27.6179	25.7233	27.3328	26.1339	2	#N/A	#N/A	#N/A	#N/A	25.3678	25.3243	25.2304	24.4056	0
LmjF.18.0670	LmjF.18.0670	LmjF.18.0670	LmjF.18.0670	L. major	1.99926	1.50945	#N/A	27.6999	27.3429	27.5293	25.3295	27.6999	27.3429	27.5293	3	#N/A	#N/A	#N/A	#N/A	24.6534	25.4624	24.7903	24.9985	0
LmjF.23.0360	LmjF.23.0360	LmjF.23.0360	LmjF.23.0360	L. major	1.58185	1.49304	27.3257	27.5228	27.3344	27.238	27.3257	27.5228	27.3344	27.238	4	#N/A	#N/A	#N/A	26.9956	25.0638	25.4059	25.6283	26.9956	1
LmjF.19.0100	LmjF.19.0100	LmjF.19.0100	LmjF.19.0100	L. major	2.11229	1.41962	27.1804	28.0238	28.525	27.8637	27.1804	28.0238	28.525	27.8637	4	#N/A	27.3153	26.2035	#N/A	25.328	27.3153	26.2035	24.2971	2
ENSMUSG00000001348.15	ENSMUSG00000001348.15	ENSMUSG00000001348.15	ENSMUSG00000001348.15	M. musculus	1.6329	1.41137	27.0742	27.5622	27.4217	27.5997	27.0742	27.5622	27.4217	27.5997	4	27.0969	#N/A	#N/A	#N/A	27.0969	25.8395	25.3199	24.8699	1
LmjF.30.2600	LmjF.30.2600	LmjF.30.2600	LmjF.30.2600	L. major	1.84772	1.39529	27.3785	26.9785	27.5598	27.1154	27.3785	26.9785	27.5598	27.1154	4	#N/A	26.3554	26.3677	#N/A	24.5467	26.3554	26.3677	24.3714	2
ENSMUSG00000014361.5	ENSMUSG00000014361.5	ENSMUSG00000014361.5	ENSMUSG00000014361.5	M. musculus	1.66061	1.38014	#N/A	26.8313	26.7713	27.3894	25.6359	26.8313	26.7713	27.3894	3	#N/A	#N/A	26.5154	#N/A	24.5918	24.4777	26.5154	24.4007	1
ENSMUSG00000030319.8	ENSMUSG00000030319.8	ENSMUSG00000030319.8	ENSMUSG00000030319.8	M. musculus	1.73334	1.3701	26.7995	27.2695	27.3411	27.3865	26.7995	27.2695	27.3411	27.3865	4	#N/A	#N/A	26.8687	#N/A	25.1901	24.3151	26.8687	25.4893	1
LmjF.35.4380	LmjF.35.4380	LmjF.35.4380	LmjF.35.4380	L. major	-1.14813	4.88076	#N/A	#N/A	#N/A	#N/A	25.7655	25.9406	25.8223	25.6425	0	26.8184	26.8729	27.109	26.9631	26.8184	26.8729	27.109	26.9631	4
ENSMUSG00000043091.9	ENSMUSG00000043091.9	ENSMUSG00000043091.9	ENSMUSG00000043091.9	M. musculus	-3.92414	4.37013	#N/A	#N/A	#N/A	#N/A	25.1737	25.9143	25.723	25.7789	0	29.5946	29.4203	29.5866	29.685	29.5946	29.4203	29.5866	29.685	4
ENSMUSG00000044533.15	ENSMUSG00000044533.15	ENSMUSG00000044533.15	ENSMUSG00000044533.15	M. musculus	-1.06859	3.92178	31.5079	31.4937	31.8118	31.7459	31.5079	31.4937	31.8118	31.7459	4	32.7203	32.6389	32.6379	32.8366	32.7203	32.6389	32.6379	32.8366	4
ENSMUSG00000006333.14	ENSMUSG00000006333.14	ENSMUSG00000006333.14	ENSMUSG00000006333.14	M. musculus	-1.39927	3.67446	30.9419	30.5344	30.8017	30.969	30.9419	30.5344	30.8017	30.969	4	32.3028	32.2476	32.1747	32.119	32.3028	32.2476	32.1747	32.119	4
ENSMUSG00000000740.12	ENSMUSG00000000740.12	ENSMUSG00000000740.12	ENSMUSG00000000740.12	M. musculus	-1.41801	3.67246	31.4336	31.1989	31.3614	31.5436	31.4336	31.1989	31.3614	31.5436	4	32.7683	32.8226	32.8011	32.8175	32.7683	32.8226	32.8011	32.8175	4
ENSMUSG00000059070.16	ENSMUSG00000059070.16	ENSMUSG00000059070.16	ENSMUSG00000059070.16	M. musculus	-1.22774	3.58459	29.8688	29.4457	29.9521	29.9393	29.8688	29.4457	29.9521	29.9393	4	31.2428	31.0087	31.0702	30.7953	31.2428	31.0087	31.0702	30.7953	4
ENSMUSG00000001289.12	ENSMUSG00000001289.12	ENSMUSG00000001289.12	ENSMUSG00000001289.12	M. musculus	-1.14837	3.54481	#N/A	#N/A	#N/A	#N/A	25.7352	25.8988	25.7909	26.0928	0	27.1702	27.2372	26.9673	26.7365	27.1702	27.2372	26.9673	26.7365	4
ENSMUSG00000068856.3	ENSMUSG00000068856.3	ENSMUSG00000068856.3	ENSMUSG00000068856.3	M. musculus	-1.44835	3.53855	#N/A	#N/A	#N/A	#N/A	25.5998	26.1041	25.71	25.4865	0	27.2708	27.111	26.9836	27.3283	27.2708	27.111	26.9836	27.3283	4
LmjF.20.1280	LmjF.20.1280	LmjF.20.1280	LmjF.20.1280	L. major	-2.3486	3.53224	#N/A	#N/A	#N/A	#N/A	25.1883	25.9094	26.2674	26.064	0	28.6441	27.7108	28.1888	28.2798	28.6441	27.7108	28.1888	28.2798	4
ENSMUSG00000028683.14	ENSMUSG00000028683.14	ENSMUSG00000028683.14	ENSMUSG00000028683.14	M. musculus	-1.20802	3.47068	#N/A	#N/A	#N/A	#N/A	25.8212	26.0311	25.6229	26.0417	0	27.0755	27.0627	27.2056	27.0051	27.0755	27.0627	27.2056	27.0051	4
ENSMUSG00000030122.12	ENSMUSG00000030122.12	ENSMUSG00000030122.12	ENSMUSG00000030122.12	M. musculus	-3.9338	3.07132	27.3353	#N/A	#N/A	#N/A	27.3353	25.6561	25.6849	25.849	1	30.3106	30.0419	30.305	29.6029	30.3106	30.0419	30.305	29.6029	4
ENSMUSG00000020430.12	ENSMUSG00000020430.12	ENSMUSG00000020430.12	ENSMUSG00000020430.12	M. musculus	-1.45773	3.06657	26.8437	26.411	#N/A	26.4865	26.8437	26.411	26.1081	26.4865	3	27.4186	27.917	28.1775	28.1672	27.4186	27.917	28.1775	28.1672	4
ENSMUSG00000022126.6	ENSMUSG00000022126.6	ENSMUSG00000022126.6	ENSMUSG00000022126.6	M. musculus	-2.75428	2.86728	#N/A	#N/A	#N/A	26.7297	25.6254	25.4409	26.0659	26.7297	1	28.5842	28.7179	28.6143	28.9626	28.5842	28.7179	28.6143	28.9626	4
LmjF.35.0140	LmjF.35.0140	LmjF.35.0140	LmjF.35.0140	L. major	-1.67357	2.84709	#N/A	#N/A	#N/A	#N/A	25.2927	25.5351	26.0448	25.9256	0	27.3583	27.5036	27.2628	27.3677	27.3583	27.5036	27.2628	27.3677	4
ENSMUSG00000038279.10	ENSMUSG00000038279.10	ENSMUSG00000038279.10	ENSMUSG00000038279.10	M. musculus	-1.45955	2.66294	#N/A	#N/A	#N/A	#N/A	25.2977	25.8846	26.0527	25.7284	0	27.1952	27.105	27.2574	27.2441	27.1952	27.105	27.2574	27.2441	4
ENSMUSG00000026896.14	ENSMUSG00000026896.14	ENSMUSG00000026896.14	ENSMUSG00000026896.14	M. musculus	-1.66581	2.60182	#N/A	#N/A	#N/A	#N/A	25.1702	25.6654	25.7513	25.9238	0	26.6031	27.5837	27.7515	27.2355	26.6031	27.5837	27.7515	27.2355	4
LmjF.13.0160	LmjF.13.0160	LmjF.13.0160	LmjF.13.0160	L. major	-1.30155	2.54329	27.8472	28.1229	27.2706	27.6808	27.8472	28.1229	27.2706	27.6808	4	28.9737	29.2282	28.9497	28.9761	28.9737	29.2282	28.9497	28.9761	4
LmjF.07.0060	LmjF.07.0060	LmjF.07.0060	LmjF.07.0060	L. major	-2.33672	2.52294	#N/A	#N/A	#N/A	#N/A	24.8916	26.2373	25.8732	25.2978	0	27.9115	27.7846	28.1353	27.8153	27.9115	27.7846	28.1353	27.8153	4
ENSMUSG00000026355.11	ENSMUSG00000026355.11	ENSMUSG00000026355.11	ENSMUSG00000026355.11	M. musculus	-1.06651	2.46796	27.9357	27.4907	28.2374	28.179	27.9357	27.4907	28.2374	28.179	4	29.0428	28.7694	29.1992	29.0973	29.0428	28.7694	29.1992	29.0973	4
ENSMUSG00000017404.12	ENSMUSG00000017404.12	ENSMUSG00000017404.12	ENSMUSG00000017404.12	M. musculus	-1.27144	2.41075	30.1501	29.6351	29.5517	30.1339	30.1501	29.6351	29.5517	30.1339	4	31.1197	31.1811	31.1112	31.1447	31.1197	31.1811	31.1112	31.1447	4
ENSMUSG00000020471.11	ENSMUSG00000020471.11	ENSMUSG00000020471.11	ENSMUSG00000020471.11	M. musculus	-1.18232	2.40771	#N/A	#N/A	#N/A	#N/A	25.0332	25.2407	25.6592	25.7759	0	26.4568	26.5812	26.7451	26.6551	26.4568	26.5812	26.7451	26.6551	4
ENSMUSG00000001017.15	ENSMUSG00000001017.15	ENSMUSG00000001017.15	ENSMUSG00000001017.15	M. musculus	-2.00407	2.38841	#N/A	#N/A	#N/A	#N/A	24.8516	26.1029	25.6908	26.0228	0	27.7904	27.7574	27.4317	27.7049	27.7904	27.7574	27.4317	27.7049	4
ENSMUSG00000026222.16;ENSMUSG00000094915.1;ENSMUSG00000094514.1;ENSMUSG00000118607.1	ENSMUSG00000026222.16	ENSMUSG00000026222.16	ENSMUSG00000026222.16	M. musculus	-1.94535	2.36157	#N/A	#N/A	26.9761	#N/A	25.4874	25.9634	26.9761	25.915	1	28.0786	28.3047	28.1078	27.6321	28.0786	28.3047	28.1078	27.6321	4
ENSMUSG00000036986.16	ENSMUSG00000036986.16	ENSMUSG00000036986.16	ENSMUSG00000036986.16	M. musculus	-1.23541	2.33185	#N/A	#N/A	26.1517	#N/A	25.3694	26.0398	26.1517	25.331	1	26.8321	26.6632	27.058	27.2804	26.8321	26.6632	27.058	27.2804	4
ENSMUSG00000035158.15;ENSMUSG00000029553.10	ENSMUSG00000035158.15	ENSMUSG00000035158.15	ENSMUSG00000035158.15	M. musculus	-1.2929	2.28956	26.4116	#N/A	#N/A	#N/A	26.4116	25.5214	25.9969	25.4638	1	26.9172	27.1562	27.4264	27.0655	26.9172	27.1562	27.4264	27.0655	4
LmjF.36.0740	LmjF.36.0740	LmjF.36.0740	LmjF.36.0740	L. major	-2.78575	2.2478	#N/A	26.4898	27.4121	26.8741	25.2723	26.4898	27.4121	26.8741	3	28.9805	29.7027	29.3415	29.1665	28.9805	29.7027	29.3415	29.1665	4
LmjF.11.0820	LmjF.11.0820	LmjF.11.0820	LmjF.11.0820	L. major	-1.57301	2.0662	#N/A	27.2439	26.6557	26.6146	25.6952	27.2439	26.6557	26.6146	3	28.5334	28.2582	28.1496	27.5603	28.5334	28.2582	28.1496	27.5603	4
LmjF.04.1170	LmjF.04.1170	LmjF.04.1170	LmjF.04.1170	L. major	-1.24791	2.02544	#N/A	#N/A	#N/A	25.9825	25.3719	25.3428	26.0932	25.9825	1	27.3659	27.361	26.7358	26.3192	27.3659	27.361	26.7358	26.3192	4
ENSMUSG00000032624.16	ENSMUSG00000032624.16	ENSMUSG00000032624.16	ENSMUSG00000032624.16	M. musculus	-1.35276	1.9386	26.8538	#N/A	#N/A	#N/A	26.8538	25.8679	25.6503	25.5811	1	26.8455	27.4053	27.5145	27.5988	26.8455	27.4053	27.5145	27.5988	4
ENSMUSG00000006517.5	ENSMUSG00000006517.5	ENSMUSG00000006517.5	ENSMUSG00000006517.5	M. musculus	-2.28335	1.89709	#N/A	#N/A	#N/A	27.704	26.1429	25.8235	25.9115	27.704	1	28.4589	28.7755	28.7814	28.6995	28.4589	28.7755	28.7814	28.6995	4
ENSMUSG00000015176.11	ENSMUSG00000015176.11	ENSMUSG00000015176.11	ENSMUSG00000015176.11	M. musculus	-1.15281	1.88894	#N/A	#N/A	#N/A	#N/A	24.9061	25.9502	25.9973	25.6399	0	27.0467	26.7078	26.5132	26.8371	27.0467	26.7078	26.5132	26.8371	4
LmjF.04.0460	LmjF.04.0460	LmjF.04.0460	LmjF.04.0460	L. major	-1.75943	1.88878	#N/A	26.8154	#N/A	#N/A	25.9921	26.8154	26.1463	25.1671	1	27.8989	27.6942	27.8397	27.7259	27.8989	27.6942	27.8397	27.7259	4
LmjF.29.0120	LmjF.29.0120	LmjF.29.0120	LmjF.29.0120	L. major	-1.30647	1.87008	27.1804	26.3562	26.9055	#N/A	27.1804	26.3562	26.9055	25.847	3	27.8091	27.4595	27.8066	28.4398	27.8091	27.4595	27.8066	28.4398	4
LmjF.27.0510	LmjF.27.0510	LmjF.27.0510	LmjF.27.0510	L. major	-1.39769	1.72383	#N/A	#N/A	#N/A	#N/A	26.1052	25.9091	26.2158	26.184	0	26.6237	27.819	27.4912	28.0711	26.6237	27.819	27.4912	28.0711	4
ENSMUSG00000004788.11	ENSMUSG00000004788.11	ENSMUSG00000004788.11	ENSMUSG00000004788.11	M. musculus	-1.19442	1.71423	#N/A	#N/A	#N/A	27.0622	25.8332	25.976	26.248	27.0622	1	27.5949	27.333	27.3851	27.5841	27.5949	27.333	27.3851	27.5841	4
ENSMUSG00000024222.17	ENSMUSG00000024222.17	ENSMUSG00000024222.17	ENSMUSG00000024222.17	M. musculus	-1.85977	1.71135	#N/A	#N/A	#N/A	27.2164	25.2009	25.9463	25.7569	27.2164	1	27.8108	27.7403	27.8326	28.1759	27.8108	27.7403	27.8326	28.1759	4
LmjF.23.1020	LmjF.23.1020	LmjF.23.1020	LmjF.23.1020	L. major	-1.47234	1.64377	27.0996	#N/A	#N/A	#N/A	27.0996	26.1095	25.6544	25.5298	1	27.5091	27.7724	27.3841	27.617	27.5091	27.7724	27.3841	27.617	4
ENSMUSG00000116430.1;ENSMUSG00000031429.14	ENSMUSG00000116430.1	ENSMUSG00000116430.1	ENSMUSG00000116430.1	M. musculus	-1.63105	1.63091	27.0189	#N/A	#N/A	#N/A	27.0189	25.5961	25.6361	25.103	1	27.227	27.349	27.4539	27.8485	27.227	27.349	27.4539	27.8485	4
ENSMUSG00000032643.12	ENSMUSG00000032643.12	ENSMUSG00000032643.12	ENSMUSG00000032643.12	M. musculus	-1.43636	1.55804	26.8774	#N/A	#N/A	26.9052	26.8774	25.2925	26.1426	26.9052	2	27.7808	27.5813	27.5513	28.0498	27.7808	27.5813	27.5513	28.0498	4
ENSMUSG00000037946.11	ENSMUSG00000037946.11	ENSMUSG00000037946.11	ENSMUSG00000037946.11	M. musculus	-1.34153	1.55236	26.9547	#N/A	#N/A	#N/A	26.9547	26.2739	26.0024	25.1894	1	27.6395	27.6156	27.4917	27.0397	27.6395	27.6156	27.4917	27.0397	4
LmjF.21.0340	LmjF.21.0340	LmjF.21.0340	LmjF.21.0340	L. major	-2.06753	1.54579	#N/A	27.6615	27.0818	#N/A	25.4426	27.6615	27.0818	25.7654	2	28.4299	28.4681	28.5828	28.7406	28.4299	28.4681	28.5828	28.7406	4
ENSMUSG00000034681.17	ENSMUSG00000034681.17	ENSMUSG00000034681.17	ENSMUSG00000034681.17	M. musculus	-1.96511	1.52788	#N/A	27.5591	#N/A	#N/A	25.1201	27.5591	26.0593	26.0168	1	28.1654	28.222	28.0266	28.2017	28.1654	28.222	28.0266	28.2017	4
LmjF.24.1980	LmjF.24.1980	LmjF.24.1980	LmjF.24.1980	L. major	-1.43436	1.50645	26.8682	#N/A	26.9124	#N/A	26.8682	25.9717	26.9124	25.2624	2	27.7004	27.8711	27.8227	27.3579	27.7004	27.8711	27.8227	27.3579	4
ENSMUSG00000028126.16;ENSMUSG00000024867.14	ENSMUSG00000028126.16	ENSMUSG00000028126.16	ENSMUSG00000028126.16	M. musculus	-1.86268	1.48845	#N/A	#N/A	27.219	#N/A	24.9768	25.9064	27.219	25.2382	1	27.5364	27.8025	27.6167	27.8355	27.5364	27.8025	27.6167	27.8355	4

## Sheet: 72h_vs_48h
Protein.IDs	Majority.protein.IDs	my_label	Gene.names	Species	difference_majort720_majort480	log10.pvalue_majort720_majort480	log2.LFQ.intensity.majort720_1	log2.LFQ.intensity.majort720_2	log2.LFQ.intensity.majort720_3	log2.LFQ.intensity.majort720_4	imputed.log2.LFQ.intensity.majort720_1	imputed.log2.LFQ.intensity.majort720_2	imputed.log2.LFQ.intensity.majort720_3	imputed.log2.LFQ.intensity.majort720_4	value_count_majort720	log2.LFQ.intensity.majort480_1	log2.LFQ.intensity.majort480_2	log2.LFQ.intensity.majort480_3	log2.LFQ.intensity.majort480_4	imputed.log2.LFQ.intensity.majort480_1	imputed.log2.LFQ.intensity.majort480_2	imputed.log2.LFQ.intensity.majort480_3	imputed.log2.LFQ.intensity.majort480_4	value_count_majort480
ENSMUSG00000015854.7	ENSMUSG00000015854.7	ENSMUSG00000015854.7	ENSMUSG00000015854.7	M. musculus	1.12448	3.57391	28.5433	28.6608	28.9117	28.9157	28.5433	28.6608	28.9117	28.9157	4	27.3318	27.6211	27.7413	27.8395	27.3318	27.6211	27.7413	27.8395	4
ENSMUSG00000033174.17	ENSMUSG00000033174.17	ENSMUSG00000033174.17	ENSMUSG00000033174.17	M. musculus	1.59423	3.24403	29.1646	28.6626	29.2422	29.3967	29.1646	28.6626	29.2422	29.3967	4	27.1525	27.6572	27.9532	27.3264	27.1525	27.6572	27.9532	27.3264	4
ENSMUSG00000000915.15	ENSMUSG00000000915.15	ENSMUSG00000000915.15	ENSMUSG00000000915.15	M. musculus	1.4287	2.28974	#N/A	27.0977	27.4266	27.107	26.245	27.0977	27.4266	27.107	3	#N/A	#N/A	#N/A	#N/A	25.2718	25.3737	25.913	25.603	0
ENSMUSG00000050627.13	ENSMUSG00000050627.13	ENSMUSG00000050627.13	ENSMUSG00000050627.13	M. musculus	1.55515	2.14712	27.1951	27.4878	27.6899	28.5117	27.1951	27.4878	27.6899	28.5117	4	26.8913	#N/A	#N/A	#N/A	26.8913	26.2391	25.7973	25.7363	1
ENSMUSG00000048076.14	ENSMUSG00000048076.14	ENSMUSG00000048076.14	ENSMUSG00000048076.14	M. musculus	3.8858	1.34639	30.9215	30.7915	31.0277	29.9766	30.9215	30.7915	31.0277	29.9766	4	#N/A	#N/A	#N/A	30.3525	25.2742	25.479	26.0685	30.3525	1
LmjF.13.0160	LmjF.13.0160	LmjF.13.0160	LmjF.13.0160	L. major	-2.35558	4.17196	#N/A	#N/A	#N/A	#N/A	25.8284	25.302	25.2695	25.0993	0	27.8472	28.1229	27.2706	27.6808	27.8472	28.1229	27.2706	27.6808	4
LmjF.05.0960	LmjF.05.0960	LmjF.05.0960	LmjF.05.0960	L. major	-1.86516	2.997	#N/A	#N/A	26.2438	#N/A	25.6716	25.6455	26.2438	25.5551	1	27.5813	27.6862	27.6151	27.6941	27.5813	27.6862	27.6151	27.6941	4
LmjF.02.0550	LmjF.02.0550	LmjF.02.0550	LmjF.02.0550	L. major	-1.4844	2.61019	28.1514	27.3295	27.5073	27.6232	28.1514	27.3295	27.5073	27.6232	4	29.0872	29.0649	29.2654	29.1314	29.0872	29.0649	29.2654	29.1314	4
LmjF.08.0550	LmjF.08.0550	LmjF.08.0550	LmjF.08.0550	L. major	-1.48542	1.7667	#N/A	#N/A	#N/A	#N/A	25.4635	25.4093	25.5083	24.9706	0	#N/A	27.5245	27.2519	26.4814	26.0356	27.5245	27.2519	26.4814	3
ENSMUSG00000062729.11	ENSMUSG00000062729.11	ENSMUSG00000062729.11	ENSMUSG00000062729.11	M. musculus	-1.35471	1.64516	#N/A	#N/A	26.8318	#N/A	25.651	25.4031	26.8318	25.5988	1	27.1032	27.3984	27.1405	27.2615	27.1032	27.3984	27.1405	27.2615	4
ENSMUSG00000034459.8;ENSMUSG00000067297.5;ENSMUSG00000079339.7	ENSMUSG00000034459.8	ENSMUSG00000034459.8	ENSMUSG00000034459.8	M. musculus	-2.04848	1.55553	#N/A	#N/A	#N/A	#N/A	25.8479	25.4166	25.0679	24.9383	0	27.7379	#N/A	27.8388	28.1618	27.7379	25.7261	27.8388	28.1618	3
LmjF.10.0850	LmjF.10.0850	LmjF.10.0850	LmjF.10.0850	L. major	-1.51132	1.5344	#N/A	#N/A	27.3746	27.2852	25.7265	26.0145	27.3746	27.2852	2	27.4953	28.4023	28.6135	27.9348	27.4953	28.4023	28.6135	27.9348	4
ENSMUSG00000078348.4	ENSMUSG00000078348.4	ENSMUSG00000078348.4	ENSMUSG00000078348.4	M. musculus	-2.04513	1.50646	#N/A	#N/A	#N/A	#N/A	25.4717	25.571	25.5649	24.32	0	28.6751	#N/A	27.5193	27.0816	28.6751	25.8322	27.5193	27.0816	3
ENSMUSG00000027995.10	ENSMUSG00000027995.10	ENSMUSG00000027995.10	ENSMUSG00000027995.10	M. musculus	-1.30105	1.4864	#N/A	#N/A	26.3806	#N/A	26.088	26.2604	26.3806	24.8518	1	27.0776	27.2202	27.1304	27.3569	27.0776	27.2202	27.1304	27.3569	4
