# Supplementary material for: Quantitative proteomics of infected macrophages reveals novel Leishmania virulence factors
Source: PLoS Pathog. 2026 Feb 10;22(2):e1013934. doi: 10.1371/journal.ppat.1013934 (PMC12931781; doi:10.1371/journal.ppat.1013934)
Supplement: S11 Table — Each time point was measured in quadruplicates (01–04). (XLSX) [file ppat.1013934.s011.xlsx]

## Sheet: SuppTable11
	Supplementary Table 11. Label-free quantification of proteins found enriched in the Leishmania mexicana infectome experiment. Each time point was measured in quadruplicates (01-04).
		Columns 1-4. Protein, label and gene identificators.
		Column 5. Species identificator.
		Column 6. log2(FoldChange) obtained from comparing each time point to its reference.
		Columns 7. -log10(p-value) obtained from comparing a time point to its reference.
		Columns 8-15. Time point intensity and imputed values per replica.
		Column 16. Time point count of non-imputed experiments.
		Columns 17-24. Reference time point intensity and imputed values per replica.
		Column 25. Reference time point count of non-imputed experiments.

## Sheet: 2h_vs_0.5h
Protein.IDs	Majority.protein.IDs	my_label	Gene.names	Species	difference_mext020_mext005	log10.pvalue_mext020_mext005	log2.LFQ.intensity.mext020_1	log2.LFQ.intensity.mext020_2	log2.LFQ.intensity.mext020_3	log2.LFQ.intensity.mext020_4	imputed.log2.LFQ.intensity.mext020_1	imputed.log2.LFQ.intensity.mext020_2	imputed.log2.LFQ.intensity.mext020_3	imputed.log2.LFQ.intensity.mext020_4	value_count_mext020	log2.LFQ.intensity.mext005_1	log2.LFQ.intensity.mext005_2	log2.LFQ.intensity.mext005_3	log2.LFQ.intensity.mext005_4	imputed.log2.LFQ.intensity.mext005_1	imputed.log2.LFQ.intensity.mext005_2	imputed.log2.LFQ.intensity.mext005_3	imputed.log2.LFQ.intensity.mext005_4	value_count_mext005
LmxM.27.2020	LmxM.27.2020	LmxM.27.2020	LmxM.27.2020	L. mexicana	3.31703	6.28854	27.9963	27.7718	28.2477	28.1561	27.9963	27.7718	28.2477	28.1561	4	#N/A	#N/A	#N/A	#N/A	24.7532	24.8896	24.4227	24.8384	0
LmxM.07.1000	LmxM.07.1000	LmxM.07.1000	LmxM.07.1000	L. mexicana	2.63916	4.90558	27.4205	27.3935	27.3408	26.9242	27.4205	27.3935	27.3408	26.9242	4	#N/A	#N/A	#N/A	#N/A	24.7762	24.5878	24.4848	24.6737	0
LmxM.12.0030	LmxM.12.0030	LmxM.12.0030	LmxM.12.0030	L. mexicana	2.29945	4.77717	27.1286	26.9063	27.1501	26.9515	27.1286	26.9063	27.1501	26.9515	4	#N/A	#N/A	#N/A	#N/A	24.8454	24.9936	24.5777	24.522	0
LmxM.05.0100	LmxM.05.0100	LmxM.05.0100	LmxM.05.0100	L. mexicana	2.08403	4.75292	26.9731	26.6587	26.8782	26.8028	26.9731	26.6587	26.8782	26.8028	4	#N/A	#N/A	#N/A	#N/A	24.8828	24.952	24.4666	24.6752	0
LmxM.08.0290	LmxM.08.0290	LmxM.08.0290	LmxM.08.0290	L. mexicana	3.08134	4.36322	27.4074	27.4257	27.8812	27.8231	27.4074	27.4257	27.8812	27.8231	4	#N/A	#N/A	#N/A	#N/A	24.6732	24.5437	24.5056	24.4894	0
LmxM.25.0120	LmxM.25.0120	LmxM.25.0120	LmxM.25.0120	L. mexicana	2.76613	4.28406	27.241	27.4605	27.4338	27.7161	27.241	27.4605	27.4338	27.7161	4	#N/A	#N/A	#N/A	#N/A	24.9565	24.8982	24.7375	24.1948	0
LmxM.30.1130	LmxM.30.1130	LmxM.30.1130	LmxM.30.1130	L. mexicana	2.24034	3.70619	27.0055	27.362	26.7585	26.374	27.0055	27.362	26.7585	26.374	4	#N/A	#N/A	#N/A	#N/A	24.8485	24.9742	24.4529	24.2631	0
LmxM.28.2510	LmxM.28.2510	LmxM.28.2510	LmxM.28.2510	L. mexicana	2.45916	3.56655	27.1252	27.2463	27.4872	28.0317	27.1252	27.2463	27.4872	28.0317	4	#N/A	25.2273	24.8405	#N/A	25.1129	25.2273	24.8405	24.8731	2
LmxM.21.0760	LmxM.21.0760	LmxM.21.0760	LmxM.21.0760	L. mexicana	2.66276	3.42024	27.0793	27.2812	27.8227	28.2299	27.0793	27.2812	27.8227	28.2299	4	#N/A	#N/A	#N/A	#N/A	24.7185	25.2222	24.643	25.1784	0
LmxM.29.3600	LmxM.29.3600	LmxM.29.3600	LmxM.29.3600	L. mexicana	2.12457	3.39772	26.9082	27.2343	26.9857	26.8412	26.9082	27.2343	26.9857	26.8412	4	#N/A	#N/A	#N/A	#N/A	25.205	24.6011	24.4863	25.1786	0
LmxM.34.4860	LmxM.34.4860	LmxM.34.4860	LmxM.34.4860	L. mexicana	1.8984	3.30269	26.7972	27.0346	26.2738	27.1339	26.7972	27.0346	26.2738	27.1339	4	#N/A	#N/A	#N/A	#N/A	24.7374	25.0931	24.7271	25.0884	0
LmxM.08_29.2200	LmxM.08_29.2200	LmxM.08_29.2200	LmxM.08_29.2200	L. mexicana	2.30232	3.27406	28.4912	28.5692	28.4826	28.8343	28.4912	28.5692	28.4826	28.8343	4	26.0728	26.9098	26.1141	26.0714	26.0728	26.9098	26.1141	26.0714	4
LmxM.36.5620	LmxM.36.5620	LmxM.36.5620	LmxM.36.5620	L. mexicana	2.40274	3.18194	27.3592	27.8471	27.4456	26.8356	27.3592	27.8471	27.4456	26.8356	4	25.4756	#N/A	25.3951	#N/A	25.4756	24.6936	25.3951	24.3121	2
LmxM.11.1000	LmxM.11.1000	LmxM.11.1000	LmxM.11.1000	L. mexicana	1.60573	3.0703	28.7123	27.9023	28.5663	28.6021	28.7123	27.9023	28.5663	28.6021	4	27.3893	26.7278	26.5763	26.6668	27.3893	26.7278	26.5763	26.6668	4
LmxM.08_29.1960	LmxM.08_29.1960	LmxM.08_29.1960	LmxM.08_29.1960	L. mexicana	2.15177	3.04517	26.3581	26.681	27.3747	26.6193	26.3581	26.681	27.3747	26.6193	4	#N/A	#N/A	#N/A	#N/A	24.6845	24.797	24.4304	24.5142	0
LmxM.29.3680	LmxM.29.3680	LmxM.29.3680	LmxM.29.3680	L. mexicana	1.45302	3.02421	27.5366	27.2069	27.3716	27.9897	27.5366	27.2069	27.3716	27.9897	4	26.1043	26.2682	26.0792	25.8411	26.1043	26.2682	26.0792	25.8411	4
LmxM.27.0880	LmxM.27.0880	LmxM.27.0880	LmxM.27.0880	L. mexicana	1.47158	3.02148	26.824	26.01	26.7285	26.4889	26.824	26.01	26.7285	26.4889	4	#N/A	#N/A	#N/A	#N/A	25.1698	25.2814	24.9591	24.7548	0
LmxM.30.2970	LmxM.30.2970	LmxM.30.2970	LmxM.30.2970	L. mexicana	1.79953	2.92456	26.4378	27.0043	27.0251	27.1336	26.4378	27.0043	27.0251	27.1336	4	25.7737	#N/A	#N/A	#N/A	25.7737	24.7518	25.0703	24.8068	1
LmxM.28.1280	LmxM.28.1280	LmxM.28.1280	LmxM.28.1280	L. mexicana	1.19835	2.75003	#N/A	26.1998	25.7132	25.9958	25.4286	26.1998	25.7132	25.9958	3	#N/A	#N/A	#N/A	#N/A	24.8415	24.4682	24.4511	24.7832	0
LmxM.26.1960	LmxM.26.1960	LmxM.26.1960	LmxM.26.1960	L. mexicana	1.6752	2.73771	29.7017	29.7643	29.364	29.9557	29.7017	29.7643	29.364	29.9557	4	27.8693	28.5364	27.4679	28.2113	27.8693	28.5364	27.4679	28.2113	4
LmxM.31.0020	LmxM.31.0020	LmxM.31.0020	LmxM.31.0020	L. mexicana	1.94652	2.70831	26.3065	26.6278	26.2093	26.7253	26.3065	26.6278	26.2093	26.7253	4	#N/A	#N/A	#N/A	24.0877	25.2797	24.3687	24.3467	24.0877	1
LmxM.11.0820	LmxM.11.0820	LmxM.11.0820	LmxM.11.0820	L. mexicana	1.64533	2.7044	26.3361	26.5875	27.1117	26.9114	26.3361	26.5875	27.1117	26.9114	4	#N/A	25.4628	24.4143	25.4033	25.0849	25.4628	24.4143	25.4033	3
LmxM.09.0770	LmxM.09.0770	LmxM.09.0770	LmxM.09.0770	L. mexicana	2.09111	2.66231	26.9774	26.7567	27.1271	27.0453	26.9774	26.7567	27.1271	27.0453	4	#N/A	#N/A	#N/A	25.4858	24.6476	25.0824	24.3263	25.4858	1
LmxM.21.1552	LmxM.21.1552	LmxM.21.1552	LmxM.21.1552	L. mexicana	1.50048	2.65407	28.7257	28.6203	28.8885	28.8334	28.7257	28.6203	28.8885	28.8334	4	26.9893	27.2174	27.0594	27.7998	26.9893	27.2174	27.0594	27.7998	4
LmxM.18.1580	LmxM.18.1580	LmxM.18.1580	LmxM.18.1580	L. mexicana	2.3874	2.65034	27.5407	27.5376	27.2917	27.507	27.5407	27.5376	27.2917	27.507	4	25.8442	#N/A	#N/A	#N/A	25.8442	24.5941	25.0224	24.8667	1
LmxM.29.1250	LmxM.29.1250	LmxM.29.1250	LmxM.29.1250	L. mexicana	1.92684	2.63772	26.3895	27.1583	26.6527	27.4891	26.3895	27.1583	26.6527	27.4891	4	25.8125	#N/A	#N/A	#N/A	25.8125	24.88	24.7853	24.5043	1
LmxM.36.3590	LmxM.36.3590	LmxM.36.3590	LmxM.36.3590	L. mexicana	2.36791	2.61904	27.8184	28.0241	27.8266	27.9961	27.8184	28.0241	27.8266	27.9961	4	25.5066	26.2636	25.4648	#N/A	25.5066	26.2636	25.4648	24.9586	3
LmxM.36.5150	LmxM.36.5150	LmxM.36.5150	LmxM.36.5150	L. mexicana	1.7189	2.59918	25.9929	26.8909	26.5809	25.9579	25.9929	26.8909	26.5809	25.9579	4	#N/A	#N/A	#N/A	#N/A	24.7779	24.7148	24.388	24.6663	0
LmxM.21.1555	LmxM.21.1555	LmxM.21.1555	LmxM.21.1555	L. mexicana	2.01575	2.55123	26.6625	27.8149	27.4279	27.0303	26.6625	27.8149	27.4279	27.0303	4	26.1519	#N/A	#N/A	#N/A	26.1519	25.0509	24.8607	24.8091	1
ENSMUSG00000056501.3	ENSMUSG00000056501.3	ENSMUSG00000056501.3	ENSMUSG00000056501.3	M. musculus	1.53851	2.53924	26.4599	26.3031	26.2955	26.3468	26.4599	26.3031	26.2955	26.3468	4	#N/A	#N/A	#N/A	#N/A	25.2241	24.5524	25.0245	24.4503	0
LmxM.34.4850	LmxM.34.4850	LmxM.34.4850	LmxM.34.4850	L. mexicana	1.71296	2.41345	27.0486	26.9959	26.6287	26.4125	27.0486	26.9959	26.6287	26.4125	4	25.8935	#N/A	#N/A	#N/A	25.8935	24.6717	24.819	24.8497	1
LmxM.34.2740	LmxM.34.2740	LmxM.34.2740	LmxM.34.2740	L. mexicana	1.58509	2.41247	26.4508	26.3107	25.3846	26.5333	26.4508	26.3107	25.3846	26.5333	4	#N/A	#N/A	#N/A	#N/A	24.976	24.6019	24.7572	24.004	0
LmxM.34.0140	LmxM.34.0140	LmxM.34.0140	LmxM.34.0140	L. mexicana	1.85077	2.35842	26.906	26.6143	26.8373	26.6048	26.906	26.6143	26.8373	26.6048	4	25.6818	#N/A	#N/A	#N/A	25.6818	24.5654	24.7816	24.5305	1
LmxM.22.0180	LmxM.22.0180	LmxM.22.0180	LmxM.22.0180	L. mexicana	1.23949	2.29758	26.383	26.7247	25.8606	26.3363	26.383	26.7247	25.8606	26.3363	4	#N/A	#N/A	#N/A	25.6777	25.0115	24.6218	25.0356	25.6777	1
LmxM.23.0710	LmxM.23.0710	LmxM.23.0710	LmxM.23.0710	L. mexicana	1.42339	2.24406	26.8212	26.5093	27.2847	27.009	26.8212	26.5093	27.2847	27.009	4	25.6914	25.8368	#N/A	25.6988	25.6914	25.8368	24.7036	25.6988	3
LmxM.02.0450	LmxM.02.0450	LmxM.02.0450	LmxM.02.0450	L. mexicana	1.47299	2.22553	27.8391	27.7915	27.9236	27.6565	27.8391	27.7915	27.9236	27.6565	4	25.8767	26.792	26.6521	25.9979	25.8767	26.792	26.6521	25.9979	4
LmxM.34.0070	LmxM.34.0070	LmxM.34.0070	LmxM.34.0070	L. mexicana	1.74267	2.223	26.2932	26.2626	26.8839	26.667	26.2932	26.2626	26.8839	26.667	4	#N/A	25.3785	#N/A	#N/A	25.2294	25.3785	24.0666	24.4615	1
LmxM.23.0560	LmxM.23.0560	LmxM.23.0560	LmxM.23.0560	L. mexicana	1.54501	2.22012	25.8706	26.2218	24.9682	26.1407	25.8706	26.2218	24.9682	26.1407	4	24.5534	23.6526	#N/A	#N/A	24.5534	23.6526	24.5667	24.2486	2
LmxM.36.3840	LmxM.36.3840	LmxM.36.3840	LmxM.36.3840	L. mexicana	2.30451	2.19621	28.0645	27.5758	27.4613	27.9861	28.0645	27.5758	27.4613	27.9861	4	25.5668	26.0503	25.938	#N/A	25.5668	26.0503	25.938	24.3146	3
LmxM.28.1140	LmxM.28.1140	LmxM.28.1140	LmxM.28.1140	L. mexicana	2.27592	2.18462	27.1587	27.0449	27.5423	27.0946	27.1587	27.0449	27.5423	27.0946	4	26.0669	#N/A	#N/A	#N/A	26.0669	24.4842	24.5917	24.5939	1
LmxM.34.2730	LmxM.34.2730	LmxM.34.2730	LmxM.34.2730	L. mexicana	1.85617	2.17614	27.0887	27.1489	27.387	27.2042	27.0887	27.1489	27.387	27.2042	4	25.5543	#N/A	#N/A	26.0828	25.5543	25.0167	24.7504	26.0828	2
LmxM.29.3040	LmxM.29.3040	LmxM.29.3040	LmxM.29.3040	L. mexicana	1.28712	2.14011	27.0054	27.9816	27.2549	27.6335	27.0054	27.9816	27.2549	27.6335	4	26.1227	26.4301	25.5373	26.6369	26.1227	26.4301	25.5373	26.6369	4
LmxM.16.0530	LmxM.16.0530	LmxM.16.0530	LmxM.16.0530	L. mexicana	1.43257	2.13219	26.3468	26.3844	26.6536	27.0108	26.3468	26.3844	26.6536	27.0108	4	#N/A	#N/A	25.9564	#N/A	25.1425	24.8325	25.9564	24.7339	1
LmxM.36.4460	LmxM.36.4460	LmxM.36.4460	LmxM.36.4460	L. mexicana	1.17108	2.11611	26.143	26.2664	26.5943	26.13	26.143	26.2664	26.5943	26.13	4	#N/A	#N/A	25.7542	#N/A	24.9862	24.7095	25.7542	24.9996	1
LmxM.36.1370	LmxM.36.1370	LmxM.36.1370	LmxM.36.1370	L. mexicana	2.87978	2.10489	28.0048	28.2978	28.0172	28.2613	28.0048	28.2978	28.0172	28.2613	4	#N/A	26.5278	#N/A	#N/A	25.2573	26.5278	25.0178	24.2591	1
LmxM.10.0210	LmxM.10.0210	LmxM.10.0210	LmxM.10.0210	L. mexicana	1.32212	2.0682	28.3749	28.2559	27.3052	28.465	28.3749	28.2559	27.3052	28.465	4	26.9766	26.5224	27.1852	26.4283	26.9766	26.5224	27.1852	26.4283	4
LmxM.29.2370	LmxM.29.2370	LmxM.29.2370	LmxM.29.2370	L. mexicana	1.83271	2.05982	26.4437	26.8886	26.7291	25.8328	26.4437	26.8886	26.7291	25.8328	4	25.7463	#N/A	#N/A	#N/A	25.7463	24.3936	24.1018	24.3216	1
LmxM.04.0240	LmxM.04.0240	LmxM.04.0240	LmxM.04.0240	L. mexicana	1.47107	2.048	#N/A	26.2432	26.3933	26.2282	25.0957	26.2432	26.3933	26.2282	3	#N/A	#N/A	#N/A	#N/A	24.8168	24.9634	24.2307	24.0653	0
LmxM.27.1870	LmxM.27.1870	LmxM.27.1870	LmxM.27.1870	L. mexicana	2.39649	2.02752	27.5552	27.5826	27.7767	27.3774	27.5552	27.5826	27.7767	27.3774	4	26.2706	#N/A	#N/A	#N/A	26.2706	25.1327	25.0919	24.2107	1
LmxM.32.1330	LmxM.32.1330	LmxM.32.1330	LmxM.32.1330	L. mexicana	2.09413	2.02267	27.6661	27.2797	27.4746	27.4131	27.6661	27.2797	27.4746	27.4131	4	#N/A	#N/A	#N/A	26.4838	25.0622	24.9347	24.9764	26.4838	1
LmxM.13.1660	LmxM.13.1660	LmxM.13.1660	LmxM.13.1660	L. mexicana	1.13968	1.98685	28.0675	28.0062	28.3184	28.5349	28.0675	28.0062	28.3184	28.5349	4	27.1805	27.3365	27.4542	26.3971	27.1805	27.3365	27.4542	26.3971	4
LmxM.02.0670	LmxM.02.0670	LmxM.02.0670	LmxM.02.0670	L. mexicana	1.72169	1.98061	27.1692	27.194	27.1747	26.84	27.1692	27.194	27.1747	26.84	4	#N/A	26.1163	#N/A	25.7195	24.8047	26.1163	24.8508	25.7195	2
LmxM.24.1630	LmxM.24.1630	LmxM.24.1630	LmxM.24.1630	L. mexicana	2.06815	1.94166	27.4165	27.1725	26.933	27.298	27.4165	27.1725	26.933	27.298	4	#N/A	#N/A	#N/A	26.2125	24.896	25.149	24.2898	26.2125	1
LmxM.05.0960	LmxM.05.0960	LmxM.05.0960	LmxM.05.0960	L. mexicana	2.10274	1.92863	26.917	26.4891	26.9357	26.4673	26.917	26.4891	26.9357	26.4673	4	#N/A	25.7777	24.0299	#N/A	24.6408	25.7777	24.0299	23.9497	2
LmxM.19.1530	LmxM.19.1530	LmxM.19.1530	LmxM.19.1530	L. mexicana	1.60107	1.88385	27.2379	26.1715	27.4221	27.786	27.2379	26.1715	27.4221	27.786	4	#N/A	25.8797	25.1815	26.2055	24.9465	25.8797	25.1815	26.2055	3
LmxM.03.0200	LmxM.03.0200	LmxM.03.0200	LmxM.03.0200	L. mexicana	2.15833	1.87869	27.4558	28.1041	27.4836	27.6505	27.4558	28.1041	27.4836	27.6505	4	#N/A	26.6443	25.8272	24.9708	24.6184	26.6443	25.8272	24.9708	3
LmxM.26.1570	LmxM.26.1570	LmxM.26.1570	LmxM.26.1570	L. mexicana	2.26338	1.87852	27.3852	27.3591	27.6688	27.4554	27.3852	27.3591	27.6688	27.4554	4	#N/A	26.3766	#N/A	#N/A	25.264	26.3766	24.2674	24.907	1
LmxM.12.0530	LmxM.12.0530	LmxM.12.0530	LmxM.12.0530	L. mexicana	2.05609	1.8739	27.8638	27.7446	27.7104	27.2896	27.8638	27.7446	27.7104	27.2896	4	#N/A	26.7488	25.7364	24.9771	24.9219	26.7488	25.7364	24.9771	3
LmxM.09.1010	LmxM.09.1010	LmxM.09.1010	LmxM.09.1010	L. mexicana	1.71977	1.86421	27.4176	27.5397	27.6644	26.8474	27.4176	27.5397	27.6644	26.8474	4	26.5437	26.0207	25.1314	24.8943	26.5437	26.0207	25.1314	24.8943	4
LmxM.16.0950	LmxM.16.0950	LmxM.16.0950	LmxM.16.0950	L. mexicana	2.376	1.86327	25.6887	27.8476	27.5511	27.2707	25.6887	27.8476	27.5511	27.2707	4	#N/A	#N/A	#N/A	#N/A	24.9607	24.8143	24.4884	24.5908	0
LmxM.26.0660	LmxM.26.0660	LmxM.26.0660	LmxM.26.0660	L. mexicana	1.81023	1.84642	27.4751	27.315	27.2179	27.3598	27.4751	27.315	27.2179	27.3598	4	#N/A	26.5736	25.3651	25.2815	24.9067	26.5736	25.3651	25.2815	3
LmxM.16.0140	LmxM.16.0140	LmxM.16.0140	LmxM.16.0140	L. mexicana	1.15769	1.83811	25.533	25.0648	26.21	26.1046	25.533	25.0648	26.21	26.1046	4	#N/A	#N/A	#N/A	#N/A	24.6934	24.8372	24.5612	24.1896	0
LmxM.21.1700	LmxM.21.1700	LmxM.21.1700	LmxM.21.1700	L. mexicana	1.984	1.80682	27.5073	27.2659	27.571	27.4627	27.5073	27.2659	27.571	27.4627	4	#N/A	26.1334	26.2231	#N/A	24.751	26.1334	26.2231	24.7634	2
LmxM.27.2330	LmxM.27.2330	LmxM.27.2330	LmxM.27.2330	L. mexicana	1.1648	1.78634	26.3712	26.4852	26.3968	26.8836	26.3712	26.4852	26.3968	26.8836	4	25.8357	#N/A	#N/A	25.7187	25.8357	25.2904	24.6329	25.7187	2
LmxM.04.1170	LmxM.04.1170	LmxM.04.1170	LmxM.04.1170	L. mexicana	2.01958	1.76202	27.1638	27.0002	27.1671	27.0955	27.1638	27.0002	27.1671	27.0955	4	26.0675	#N/A	25.4462	#N/A	26.0675	24.7231	25.4462	24.1116	2
LmxM.32.1070;LmxM.28.0980	LmxM.32.1070	LmxM.32.1070	LmxM.32.1070	L. mexicana	1.9281	1.74115	27.0964	27.368	27.5815	27.1683	27.0964	27.368	27.5815	27.1683	4	26.1468	#N/A	26.105	#N/A	26.1468	24.5355	26.105	24.7146	2
LmxM.36.2020	LmxM.36.2020	LmxM.36.2020	LmxM.36.2020	L. mexicana	2.34463	1.73214	28.4825	28.6498	28.6586	28.9109	28.4825	28.6498	28.6586	28.9109	4	27.747	25.7999	25.3717	26.4048	27.747	25.7999	25.3717	26.4048	4
LmxM.34.3340	LmxM.34.3340	LmxM.34.3340	LmxM.34.3340	L. mexicana	1.16017	1.73008	28.8713	28.8747	29.0708	29.1069	28.8713	28.8747	29.0708	29.1069	4	28.2047	27.8014	28.1927	27.0843	28.2047	27.8014	28.1927	27.0843	4
LmxM.05.0830	LmxM.05.0830	LmxM.05.0830	LmxM.05.0830	L. mexicana	1.9502	1.72356	#N/A	26.4843	27.1614	27.3583	25.2564	26.4843	27.1614	27.3583	3	#N/A	#N/A	#N/A	#N/A	25.0146	24.5127	24.8445	24.0878	0
LmxM.32.2540;LmxM.14.0180	LmxM.32.2540	LmxM.32.2540	LmxM.32.2540	L. mexicana	1.34324	1.70905	28.8224	29.0597	29.0142	29.1146	28.8224	29.0597	29.0142	29.1146	4	27.6317	28.0616	26.8053	28.1395	27.6317	28.0616	26.8053	28.1395	4
LmxM.11.1050	LmxM.11.1050	LmxM.11.1050	LmxM.11.1050	L. mexicana	1.26746	1.66181	26.7621	27.1414	27.0224	26.9048	26.7621	27.1414	27.0224	26.9048	4	26.1868	#N/A	26.1475	25.539	26.1868	24.8876	26.1475	25.539	3
LmxM.08_29.0780	LmxM.08_29.0780	LmxM.08_29.0780	LmxM.08_29.0780	L. mexicana	1.50269	1.65959	26.3134	26.5753	26.4859	26.6127	26.3134	26.5753	26.4859	26.6127	4	#N/A	25.8623	#N/A	#N/A	25.2808	25.8623	24.4343	24.3992	1
LmxM.13.0090	LmxM.13.0090	LmxM.13.0090	LmxM.13.0090	L. mexicana	1.69428	1.64993	28.644	28.4327	28.6604	28.9679	28.644	28.4327	28.6604	28.9679	4	27.6165	27.7626	26.1455	26.4034	27.6165	27.7626	26.1455	26.4034	4
LmxM.26.1550	LmxM.26.1550	LmxM.26.1550	LmxM.26.1550	L. mexicana	1.19161	1.63745	26.311	26.4367	25.5149	25.2018	26.311	26.4367	25.5149	25.2018	4	#N/A	#N/A	#N/A	#N/A	24.7511	24.8489	25.1181	23.9801	0
LmxM.36.1650	LmxM.36.1650	LmxM.36.1650	LmxM.36.1650	L. mexicana	1.85364	1.62875	26.8656	26.8008	26.9784	27.2294	26.8656	26.8008	26.9784	27.2294	4	#N/A	#N/A	26.3657	#N/A	25.0125	24.8599	26.3657	24.2215	1
LmxM.27.0930	LmxM.27.0930	LmxM.27.0930	LmxM.27.0930	L. mexicana	1.32324	1.62046	26.5012	26.7448	26.7888	26.9751	26.5012	26.7448	26.7888	26.9751	4	#N/A	#N/A	26.3434	25.4784	25.0672	24.828	26.3434	25.4784	2
LmxM.31.1000	LmxM.31.1000	LmxM.31.1000	LmxM.31.1000	L. mexicana	2.12106	1.61938	28.2432	26.7546	27.8722	28.1154	28.2432	26.7546	27.8722	28.1154	4	25.3742	27.2821	25.0417	#N/A	25.3742	27.2821	25.0417	24.8032	3
LmxM.29.3150	LmxM.29.3150	LmxM.29.3150	LmxM.29.3150	L. mexicana	1.28816	1.60356	26.4353	26.4664	26.3271	26.6	26.4353	26.4664	26.3271	26.6	4	#N/A	#N/A	26.0992	#N/A	24.9648	24.9361	26.0992	24.6762	1
LmxM.36.5100	LmxM.36.5100	LmxM.36.5100	LmxM.36.5100	L. mexicana	1.34851	1.59108	28.258	28.5535	28.9056	28.7754	28.258	28.5535	28.9056	28.7754	4	27.2525	27.8275	27.7471	26.2713	27.2525	27.8275	27.7471	26.2713	4
LmxM.18.0270	LmxM.18.0270	LmxM.18.0270	LmxM.18.0270	L. mexicana	1.55192	1.58206	#N/A	26.5326	26.6824	26.8713	25.0255	26.5326	26.6824	26.8713	3	#N/A	#N/A	#N/A	#N/A	24.8042	25.1363	24.8785	24.0851	0
ENSMUSG00000031813.8	ENSMUSG00000031813.8	ENSMUSG00000031813.8	ENSMUSG00000031813.8	M. musculus	1.26206	1.56599	#N/A	26.3693	26.4434	#N/A	25.4463	26.3693	26.4434	25.0542	2	#N/A	#N/A	#N/A	#N/A	24.9882	24.5164	24.3054	24.455	0
LmxM.29.3430	LmxM.29.3430	LmxM.29.3430	LmxM.29.3430	L. mexicana	1.75702	1.55526	26.8754	26.8064	26.8477	26.7753	26.8754	26.8064	26.8477	26.7753	4	#N/A	26.3497	#N/A	#N/A	24.9146	26.3497	24.4108	24.6015	1
LmxM.22.1460	LmxM.22.1460	LmxM.22.1460	LmxM.22.1460	L. mexicana	1.91723	1.5532	28.4457	28.4561	28.0851	27.7324	28.4457	28.4561	28.0851	27.7324	4	26.324	27.0461	#N/A	26.8908	26.324	27.0461	24.7895	26.8908	3
LmxM.32.1590	LmxM.32.1590	LmxM.32.1590	LmxM.32.1590	L. mexicana	1.28606	1.52069	26.1647	26.1169	26.6399	#N/A	26.1647	26.1169	26.6399	24.9256	3	#N/A	#N/A	#N/A	#N/A	24.7655	24.3944	24.394	25.1489	0
LmxM.07.0870	LmxM.07.0870	LmxM.07.0870	LmxM.07.0870	L. mexicana	1.91499	1.51363	28.176	28.2535	28.3509	27.8043	28.176	28.2535	28.3509	27.8043	4	#N/A	25.9367	27.0754	27.0141	24.8984	25.9367	27.0754	27.0141	3
LmxM.08.1110	LmxM.08.1110	LmxM.08.1110	LmxM.08.1110	L. mexicana	1.40246	1.50227	28.2824	28.2337	28.2278	28.3823	28.2824	28.2337	28.2278	28.3823	4	27.4577	27.548	26.4529	26.0579	27.4577	27.548	26.4529	26.0579	4
LmxM.27.2000	LmxM.27.2000	LmxM.27.2000	LmxM.27.2000	L. mexicana	1.4159	1.49787	#N/A	26.5961	26.4354	26.515	24.9666	26.5961	26.4354	26.515	3	#N/A	#N/A	#N/A	#N/A	24.5844	24.962	24.5266	24.7765	0
LmxM.32.2300	LmxM.32.2300	LmxM.32.2300	LmxM.32.2300	L. mexicana	1.54023	1.49719	25.7481	27.0808	26.7169	27.4561	25.7481	27.0808	26.7169	27.4561	4	26.4235	#N/A	#N/A	#N/A	26.4235	24.7228	25.0191	24.6754	1
LmxM.05.0350	LmxM.05.0350	LmxM.05.0350	LmxM.05.0350	L. mexicana	2.06129	1.49633	28.0202	28.1815	28.1284	28.0955	28.0202	28.1815	28.1284	28.0955	4	26.2958	24.5069	27.0674	26.3102	26.2958	24.5069	27.0674	26.3102	4
LmxM.23.0080	LmxM.23.0080	LmxM.23.0080	LmxM.23.0080	L. mexicana	1.79012	1.46843	27.7961	28.3062	28.1935	28.2914	27.7961	28.3062	28.1935	28.2914	4	25.8203	#N/A	26.7581	27.5551	25.8203	25.2932	26.7581	27.5551	3
LmxM.29.2580	LmxM.29.2580	LmxM.29.2580	LmxM.29.2580	L. mexicana	2.15713	1.46502	27.1699	26.62	27.2736	27.2151	27.1699	26.62	27.2736	27.2151	4	#N/A	26.6555	#N/A	#N/A	24.7996	26.6555	24.2555	23.9395	1
LmxM.21.1710	LmxM.21.1710	LmxM.21.1710	LmxM.21.1710	L. mexicana	1.50094	1.46086	26.7709	26.6608	26.6281	26.2269	26.7709	26.6608	26.6281	26.2269	4	25.6097	25.9859	#N/A	#N/A	25.6097	25.9859	24.4041	24.2834	2
LmxM.34.0030	LmxM.34.0030	LmxM.34.0030	LmxM.34.0030	L. mexicana	2.33694	1.45996	28.2596	28.5779	28.396	28.1035	28.2596	28.5779	28.396	28.1035	4	#N/A	27.2535	#N/A	26.9572	25.0556	27.2535	24.7231	26.9572	2
LmxM.21.1770	LmxM.21.1770	LmxM.21.1770	LmxM.21.1770	L. mexicana	1.35318	1.45027	28.4073	28.5446	28.6582	28.4842	28.4073	28.5446	28.6582	28.4842	4	27.4384	28.0012	27.0283	26.2136	27.4384	28.0012	27.0283	26.2136	4
LmxM.30.2600	LmxM.30.2600	LmxM.30.2600	LmxM.30.2600	L. mexicana	2.14259	1.44355	28.0788	28.1939	28.2452	28.0251	28.0788	28.1939	28.2452	28.0251	4	26.9953	#N/A	27.041	#N/A	26.9953	25.0834	27.041	24.8531	2
LmxM.22.0620	LmxM.22.0620	LmxM.22.0620	LmxM.22.0620	L. mexicana	1.37912	1.43521	26.8191	26.5875	26.3152	26.5464	26.8191	26.5875	26.3152	26.5464	4	#N/A	26.3418	#N/A	#N/A	24.9538	26.3418	24.5012	24.9549	1
ENSMUSG00000021361.7	ENSMUSG00000021361.7	ENSMUSG00000021361.7	ENSMUSG00000021361.7	M. musculus	3.08197	1.42966	29.3828	28.8434	28.775	28.527	29.3828	28.8434	28.775	28.527	4	#N/A	#N/A	#N/A	28.4343	25.0762	25.0655	24.6244	28.4343	1
ENSMUSG00000037905.13	ENSMUSG00000037905.13	ENSMUSG00000037905.13	ENSMUSG00000037905.13	M. musculus	1.51975	1.42261	26.7157	26.7208	#N/A	26.5343	26.7157	26.7208	24.8394	26.5343	3	#N/A	#N/A	#N/A	#N/A	24.8186	24.5096	24.3112	25.0917	0
LmxM.32.2340	LmxM.32.2340	LmxM.32.2340	LmxM.32.2340	L. mexicana	1.79356	1.41418	27.2776	27.3512	27.5596	27.7252	27.2776	27.3512	27.5596	27.7252	4	26.0555	26.9316	#N/A	25.2314	26.0555	26.9316	24.5209	25.2314	3
LmxM.07.0990	LmxM.07.0990	LmxM.07.0990	LmxM.07.0990	L. mexicana	1.76751	1.40814	#N/A	27.2734	27.1298	26.6641	24.9659	27.2734	27.1298	26.6641	3	#N/A	#N/A	#N/A	#N/A	24.7032	25.0474	24.2877	24.9248	0
LmxM.08.1100	LmxM.08.1100	LmxM.08.1100	LmxM.08.1100	L. mexicana	2.05025	1.37468	27.6187	27.8563	28.0815	27.4854	27.6187	27.8563	28.0815	27.4854	4	26.7304	26.7641	25.0516	24.2948	26.7304	26.7641	25.0516	24.2948	4
ENSMUSG00000031972.5;ENSMUSG00000059430.14	ENSMUSG00000031972.5	ENSMUSG00000031972.5	ENSMUSG00000031972.5	M. musculus	-1.19036	1.98024	30.0375	30.8394	30.9233	30.9582	30.0375	30.8394	30.9233	30.9582	4	31.2102	31.9315	32.0495	32.3285	31.2102	31.9315	32.0495	32.3285	4
ENSMUSG00000031913.9	ENSMUSG00000031913.9	ENSMUSG00000031913.9	ENSMUSG00000031913.9	M. musculus	-1.27491	1.48332	#N/A	26.1537	#N/A	#N/A	24.8309	26.1537	24.551	24.8375	1	26.6962	26.311	26.28	26.1854	26.6962	26.311	26.28	26.1854	4
ENSMUSG00000027933.11	ENSMUSG00000027933.11	ENSMUSG00000027933.11	ENSMUSG00000027933.11	M. musculus	-1.53693	1.42865	#N/A	#N/A	#N/A	#N/A	24.7055	24.3761	24.8566	24.9955	0	26.978	26.729	26.4129	#N/A	26.978	26.729	26.4129	24.9616	3

## Sheet: 6h_vs_2h
Protein.IDs	Majority.protein.IDs	my_label	Gene.names	Species	difference_mext060_mext020	log10.pvalue_mext060_mext020	log2.LFQ.intensity.mext060_1	log2.LFQ.intensity.mext060_2	log2.LFQ.intensity.mext060_3	log2.LFQ.intensity.mext060_4	imputed.log2.LFQ.intensity.mext060_1	imputed.log2.LFQ.intensity.mext060_2	imputed.log2.LFQ.intensity.mext060_3	imputed.log2.LFQ.intensity.mext060_4	value_count_mext060	log2.LFQ.intensity.mext020_1	log2.LFQ.intensity.mext020_2	log2.LFQ.intensity.mext020_3	log2.LFQ.intensity.mext020_4	imputed.log2.LFQ.intensity.mext020_1	imputed.log2.LFQ.intensity.mext020_2	imputed.log2.LFQ.intensity.mext020_3	imputed.log2.LFQ.intensity.mext020_4	value_count_mext020
LmxM.25.2410	LmxM.25.2410	LmxM.25.2410	LmxM.25.2410	L. mexicana	3.34901	7.39364	28.4116	28.2996	28.0937	28.3689	28.4116	28.2996	28.0937	28.3689	4	#N/A	#N/A	#N/A	#N/A	25.0322	24.8623	24.8169	25.0663	0
LmxM.18.1370	LmxM.18.1370	LmxM.18.1370	LmxM.18.1370	L. mexicana	1.23888	6.51616	32.5692	32.5628	32.5628	32.7088	32.5692	32.5628	32.5628	32.7088	4	31.2967	31.3352	31.3896	31.4266	31.2967	31.3352	31.3896	31.4266	4
LmxM.33.0140	LmxM.33.0140	LmxM.33.0140	LmxM.33.0140	L. mexicana	1.26916	6.41334	32.3038	32.2665	32.2968	32.388	32.3038	32.2665	32.2968	32.388	4	30.9955	31.04	30.9946	31.1484	30.9955	31.04	30.9946	31.1484	4
LmxM.04.0420	LmxM.04.0420	LmxM.04.0420	LmxM.04.0420	L. mexicana	1.93471	6.11245	26.9095	26.9946	26.9093	27.1952	26.9095	26.9946	26.9093	27.1952	4	#N/A	#N/A	#N/A	#N/A	24.9236	25.077	25.0533	25.2158	0
LmxM.36.2030	LmxM.36.2030	LmxM.36.2030	LmxM.36.2030	L. mexicana	1.12282	6.09492	31.4974	31.3683	31.3628	31.4777	31.4974	31.3683	31.3628	31.4777	4	30.2774	30.3585	30.3287	30.2503	30.2774	30.3585	30.3287	30.2503	4
LmxM.27.2400	LmxM.27.2400	LmxM.27.2400	LmxM.27.2400	L. mexicana	1.27987	5.78859	30.8124	30.74	30.7093	30.9326	30.8124	30.74	30.7093	30.9326	4	29.4669	29.4091	29.5878	29.6109	29.4669	29.4091	29.5878	29.6109	4
LmxM.32.3190	LmxM.32.3190	LmxM.32.3190	LmxM.32.3190	L. mexicana	1.38343	5.77538	26.3832	26.5103	26.2706	26.4323	26.3832	26.5103	26.2706	26.4323	4	#N/A	#N/A	#N/A	#N/A	24.9887	25.1036	24.9405	25.0299	0
LmxM.36.0250	LmxM.36.0250	LmxM.36.0250	LmxM.36.0250	L. mexicana	1.09971	5.64063	29.3688	29.2748	29.2584	29.452	29.3688	29.2748	29.2584	29.452	4	28.1817	28.2699	28.1821	28.3216	28.1817	28.2699	28.1821	28.3216	4
LmxM.32.1750	LmxM.32.1750	LmxM.32.1750	LmxM.32.1750	L. mexicana	2.03043	5.47748	26.8609	26.9048	27.0868	26.6611	26.8609	26.9048	27.0868	26.6611	4	#N/A	#N/A	#N/A	#N/A	24.8851	24.9006	25.0094	24.5968	0
LmxM.06.0030	LmxM.06.0030	LmxM.06.0030	LmxM.06.0030	L. mexicana	1.66649	5.4431	29.8835	29.751	29.745	29.919	29.8835	29.751	29.745	29.919	4	28.1362	27.9827	28.3049	28.2088	28.1362	27.9827	28.3049	28.2088	4
LmxM.28.2770;LmxM.28.2780	LmxM.28.2770	LmxM.28.2770	LmxM.28.2770	L. mexicana	1.14518	5.29164	35.1057	34.9915	35.0027	35.199	35.1057	34.9915	35.0027	35.199	4	33.9105	33.8706	33.9197	34.0173	33.9105	33.8706	33.9197	34.0173	4
LmxM.08_29.0870	LmxM.08_29.0870	LmxM.08_29.0870	LmxM.08_29.0870	L. mexicana	2.22645	5.20496	27.1179	27.0468	27.4065	27.4917	27.1179	27.0468	27.4065	27.4917	4	#N/A	#N/A	#N/A	#N/A	25.074	24.8744	25.3252	24.8835	0
LmxM.18.1580	LmxM.18.1580	LmxM.18.1580	LmxM.18.1580	L. mexicana	1.52265	5.17666	29.1678	28.8074	28.9495	29.043	29.1678	28.8074	28.9495	29.043	4	27.5407	27.5376	27.2917	27.507	27.5407	27.5376	27.2917	27.507	4
LmxM.23.0040	LmxM.23.0040	LmxM.23.0040	LmxM.23.0040	L. mexicana	1.06971	5.14299	29.9024	29.8622	29.9628	30.1109	29.9024	29.8622	29.9628	30.1109	4	28.8179	28.8175	28.997	28.9269	28.8179	28.8175	28.997	28.9269	4
LmxM.36.0080	LmxM.36.0080	LmxM.36.0080	LmxM.36.0080	L. mexicana	2.21005	5.12649	26.7374	26.8743	26.8932	27.1823	26.7374	26.8743	26.8932	27.1823	4	#N/A	#N/A	#N/A	#N/A	25.0464	24.5716	24.662	24.567	0
LmxM.30.2600	LmxM.30.2600	LmxM.30.2600	LmxM.30.2600	L. mexicana	1.16714	5.10313	29.3395	29.2535	29.2512	29.3675	29.3395	29.2535	29.2512	29.3675	4	28.0788	28.1939	28.2452	28.0251	28.0788	28.1939	28.2452	28.0251	4
LmxM.23.0360	LmxM.23.0360	LmxM.23.0360	LmxM.23.0360	L. mexicana	1.12463	4.96044	30.019	30.0428	30.1582	30.2891	30.019	30.0428	30.1582	30.2891	4	29.0499	28.8399	29.0518	29.0691	29.0499	28.8399	29.0518	29.0691	4
LmxM.11.1170	LmxM.11.1170	LmxM.11.1170	LmxM.11.1170	L. mexicana	1.84705	4.93174	26.62	26.3496	26.7641	26.5494	26.62	26.3496	26.7641	26.5494	4	#N/A	#N/A	#N/A	#N/A	24.6489	24.4664	24.9028	24.8767	0
LmxM.23.0760	LmxM.23.0760	LmxM.23.0760	LmxM.23.0760	L. mexicana	2.64083	4.91576	27.2727	27.5427	27.5292	27.9254	27.2727	27.5427	27.5292	27.9254	4	#N/A	#N/A	#N/A	#N/A	24.5411	25.2114	24.8658	25.0884	0
LmxM.36.4360	LmxM.36.4360	LmxM.36.4360	LmxM.36.4360	L. mexicana	1.92164	4.91419	26.6203	26.8212	26.5832	26.8565	26.6203	26.8212	26.5832	26.8565	4	24.7829	#N/A	#N/A	#N/A	24.7829	24.5875	24.7499	25.0743	1
LmxM.29.2980	LmxM.29.2980	LmxM.29.2980	LmxM.29.2980	L. mexicana	1.32928	4.81664	32.9412	33.0375	33.1342	33.1617	32.9412	33.0375	33.1342	33.1617	4	31.7441	31.6825	31.7453	31.7854	31.7441	31.6825	31.7453	31.7854	4
LmxM.18.0890	LmxM.18.0890	LmxM.18.0890	LmxM.18.0890	L. mexicana	1.53153	4.71541	26.3944	26.1471	26.2866	26.5667	26.3944	26.1471	26.2866	26.5667	4	#N/A	#N/A	#N/A	#N/A	25.0752	24.7647	24.6546	24.7742	0
LmxM.02.0450	LmxM.02.0450	LmxM.02.0450	LmxM.02.0450	L. mexicana	1.24769	4.67351	28.8277	29.0904	29.1609	29.1225	28.8277	29.0904	29.1609	29.1225	4	27.8391	27.7915	27.9236	27.6565	27.8391	27.7915	27.9236	27.6565	4
LmxM.21.1700	LmxM.21.1700	LmxM.21.1700	LmxM.21.1700	L. mexicana	1.08613	4.62497	28.524	28.5455	28.4289	28.653	28.524	28.5455	28.4289	28.653	4	27.5073	27.2659	27.571	27.4627	27.5073	27.2659	27.571	27.4627	4
LmxM.26.1570	LmxM.26.1570	LmxM.26.1570	LmxM.26.1570	L. mexicana	1.23287	4.61755	28.5775	28.7219	28.7168	28.7838	28.5775	28.7219	28.7168	28.7838	4	27.3852	27.3591	27.6688	27.4554	27.3852	27.3591	27.6688	27.4554	4
LmxM.32.2540;LmxM.14.0180	LmxM.32.2540	LmxM.32.2540	LmxM.32.2540	L. mexicana	1.05586	4.5823	30.0933	30.0234	29.9005	30.2172	30.0933	30.0234	29.9005	30.2172	4	28.8224	29.0597	29.0142	29.1146	28.8224	29.0597	29.0142	29.1146	4
LmxM.27.1220	LmxM.27.1220	LmxM.27.1220	LmxM.27.1220	L. mexicana	1.93595	4.54302	28.2208	28.132	28.2945	28.3268	28.2208	28.132	28.2945	28.3268	4	26.102	26.4871	26.2024	26.4388	26.102	26.4871	26.2024	26.4388	4
LmxM.27.1640	LmxM.27.1640	LmxM.27.1640	LmxM.27.1640	L. mexicana	1.79657	4.52374	27.0219	26.4966	26.548	26.7087	27.0219	26.4966	26.548	26.7087	4	#N/A	#N/A	#N/A	#N/A	24.7717	25.1818	24.7526	24.8828	0
LmxM.32.3210	LmxM.32.3210	LmxM.32.3210	LmxM.32.3210	L. mexicana	1.94455	4.50722	27.0497	26.6065	26.9402	27.2165	27.0497	26.6065	26.9402	27.2165	4	#N/A	#N/A	#N/A	#N/A	24.6873	25.1476	25.1666	25.0332	0
LmxM.36.1370	LmxM.36.1370	LmxM.36.1370	LmxM.36.1370	L. mexicana	1.14971	4.45304	29.3733	29.1178	29.2891	29.3997	29.3733	29.1178	29.2891	29.3997	4	28.0048	28.2978	28.0172	28.2613	28.0048	28.2978	28.0172	28.2613	4
LmxM.05.0970	LmxM.05.0970	LmxM.05.0970	LmxM.05.0970	L. mexicana	1.86743	4.43324	26.5813	26.5621	27.0383	26.8526	26.5813	26.5621	27.0383	26.8526	4	#N/A	#N/A	#N/A	#N/A	24.6201	24.7697	25.2033	24.9716	0
LmxM.23.1480	LmxM.23.1480	LmxM.23.1480	LmxM.23.1480	L. mexicana	1.32919	4.43272	28.2317	28.1755	28.0562	28.4561	28.2317	28.1755	28.0562	28.4561	4	26.9807	27.1029	26.6956	26.8236	26.9807	27.1029	26.6956	26.8236	4
LmxM.08_29.1160	LmxM.08_29.1160	LmxM.08_29.1160	LmxM.08_29.1160	L. mexicana	1.07162	4.39975	30.7312	30.6492	30.6036	30.8013	30.7312	30.6492	30.6036	30.8013	4	29.5958	29.6131	29.624	29.6659	29.5958	29.6131	29.624	29.6659	4
LmxM.31.3310	LmxM.31.3310	LmxM.31.3310	LmxM.31.3310	L. mexicana	1.11381	4.34664	30.9426	30.8366	30.7892	30.8728	30.9426	30.8366	30.7892	30.8728	4	29.7881	29.8915	29.7162	29.5902	29.7881	29.8915	29.7162	29.5902	4
LmxM.27.1870	LmxM.27.1870	LmxM.27.1870	LmxM.27.1870	L. mexicana	1.21396	4.30994	28.6783	28.6286	28.8379	29.003	28.6783	28.6286	28.8379	29.003	4	27.5552	27.5826	27.7767	27.3774	27.5552	27.5826	27.7767	27.3774	4
LmxM.31.3260	LmxM.31.3260	LmxM.31.3260	LmxM.31.3260	L. mexicana	2.64687	4.28116	27.5761	27.8685	27.6267	27.146	27.5761	27.8685	27.6267	27.146	4	#N/A	#N/A	#N/A	#N/A	24.9243	24.8151	24.7832	25.1072	0
LmxM.08_29.2570	LmxM.08_29.2570	LmxM.08_29.2570	LmxM.08_29.2570	L. mexicana	1.22678	4.19208	28.7236	28.3879	28.6203	28.6591	28.7236	28.3879	28.6203	28.6591	4	27.6091	27.4244	27.2429	27.2075	27.6091	27.4244	27.2429	27.2075	4
LmxM.31.2150	LmxM.31.2150	LmxM.31.2150	LmxM.31.2150	L. mexicana	2.69213	4.18158	28.5162	28.1555	27.5455	28.2137	28.5162	28.1555	27.5455	28.2137	4	25.8606	25.4144	#N/A	#N/A	25.8606	25.4144	25.1978	25.1896	2
LmxM.09.0770	LmxM.09.0770	LmxM.09.0770	LmxM.09.0770	L. mexicana	1.39843	4.14188	28.4265	28.3683	28.4261	28.2793	28.4265	28.3683	28.4261	28.2793	4	26.9774	26.7567	27.1271	27.0453	26.9774	26.7567	27.1271	27.0453	4
LmxM.33.0690	LmxM.33.0690	LmxM.33.0690	LmxM.33.0690	L. mexicana	4.40388	4.13659	29.0831	29.4513	29.4454	29.3063	29.0831	29.4513	29.4454	29.3063	4	#N/A	#N/A	#N/A	#N/A	24.73	24.3613	25.2938	25.2856	0
LmxM.08_29.2310	LmxM.08_29.2310	LmxM.08_29.2310	LmxM.08_29.2310	L. mexicana	2.07194	4.13278	26.8802	27.0066	27.0355	26.9255	26.8802	27.0066	27.0355	26.9255	4	#N/A	#N/A	#N/A	#N/A	24.6376	25.0887	25.0184	24.8153	0
LmxM.26.0660	LmxM.26.0660	LmxM.26.0660	LmxM.26.0660	L. mexicana	1.05435	4.11795	28.5997	28.2619	28.2811	28.4425	28.5997	28.2619	28.2811	28.4425	4	27.4751	27.315	27.2179	27.3598	27.4751	27.315	27.2179	27.3598	4
LmxM.08_29.0120	LmxM.08_29.0120	LmxM.08_29.0120	LmxM.08_29.0120	L. mexicana	3.83065	4.08889	28.6851	28.5015	28.6027	28.6901	28.6851	28.5015	28.6027	28.6901	4	#N/A	#N/A	#N/A	#N/A	24.6092	25.0947	24.4093	25.0435	0
LmxM.27.0190	LmxM.27.0190	LmxM.27.0190	LmxM.27.0190	L. mexicana	1.21895	4.07756	27.8859	27.9657	27.979	28.3153	27.8859	27.9657	27.979	28.3153	4	26.7888	27.0046	26.8056	26.671	26.7888	27.0046	26.8056	26.671	4
LmxM.19.0710	LmxM.19.0710	LmxM.19.0710	LmxM.19.0710	L. mexicana	1.03804	4.00074	29.5629	29.1712	29.4057	29.4731	29.5629	29.1712	29.4057	29.4731	4	28.5471	28.2144	28.2681	28.431	28.5471	28.2144	28.2681	28.431	4
LmxM.36.6750	LmxM.36.6750	LmxM.36.6750	LmxM.36.6750	L. mexicana	2.68513	3.9999	27.679	27.8264	27.8572	27.7844	27.679	27.8264	27.8572	27.7844	4	#N/A	#N/A	#N/A	#N/A	25.2802	25.105	24.7296	25.2917	0
LmxM.11.1100	LmxM.11.1100	LmxM.11.1100	LmxM.11.1100	L. mexicana	2.48089	3.97968	27.2604	27.005	27.2738	27.4782	27.2604	27.005	27.2738	27.4782	4	#N/A	#N/A	#N/A	25.1456	24.9489	24.3254	24.6739	25.1456	1
LmxM.02.0670	LmxM.02.0670	LmxM.02.0670	LmxM.02.0670	L. mexicana	1.02038	3.95815	28.1679	28.1014	27.936	28.2542	28.1679	28.1014	27.936	28.2542	4	27.1692	27.194	27.1747	26.84	27.1692	27.194	27.1747	26.84	4
LmxM.21.0550	LmxM.21.0550	LmxM.21.0550	LmxM.21.0550	L. mexicana	2.26692	3.93262	26.9961	27.1526	26.4723	27.2852	26.9961	27.1526	26.4723	27.2852	4	#N/A	#N/A	#N/A	#N/A	24.6334	24.4321	24.8798	24.8932	0
LmxM.28.0690	LmxM.28.0690	LmxM.28.0690	LmxM.28.0690	L. mexicana	2.39715	3.9182	26.8942	26.8423	27.4365	27.2632	26.8942	26.8423	27.4365	27.2632	4	#N/A	#N/A	#N/A	#N/A	25.1965	24.2235	24.6519	24.7757	0
LmxM.08_29.2200	LmxM.08_29.2200	LmxM.08_29.2200	LmxM.08_29.2200	L. mexicana	1.33024	3.91096	29.908	29.9358	29.8466	30.008	29.908	29.9358	29.8466	30.008	4	28.4912	28.5692	28.4826	28.8343	28.4912	28.5692	28.4826	28.8343	4
LmxM.36.2020	LmxM.36.2020	LmxM.36.2020	LmxM.36.2020	L. mexicana	1.04804	3.87988	29.9007	29.5115	29.7857	29.6962	29.9007	29.5115	29.7857	29.6962	4	28.4825	28.6498	28.6586	28.9109	28.4825	28.6498	28.6586	28.9109	4
LmxM.05.0350	LmxM.05.0350	LmxM.05.0350	LmxM.05.0350	L. mexicana	1.63817	3.87525	29.918	29.6634	29.5138	29.883	29.918	29.6634	29.5138	29.883	4	28.0202	28.1815	28.1284	28.0955	28.0202	28.1815	28.1284	28.0955	4
LmxM.24.0850	LmxM.24.0850	LmxM.24.0850	LmxM.24.0850	L. mexicana	1.25477	3.85105	30.4186	30.2535	30.4676	30.4478	30.4186	30.2535	30.4676	30.4478	4	29.0439	28.9267	29.3086	29.2891	29.0439	28.9267	29.3086	29.2891	4
LmxM.08_29.1150	LmxM.08_29.1150	LmxM.08_29.1150	LmxM.08_29.1150	L. mexicana	1.17349	3.84257	28.7412	28.3834	28.4605	28.6944	28.7412	28.3834	28.4605	28.6944	4	27.4406	27.2382	27.2386	27.6682	27.4406	27.2382	27.2386	27.6682	4
LmxM.36.3590	LmxM.36.3590	LmxM.36.3590	LmxM.36.3590	L. mexicana	1.15962	3.82731	29.2499	28.9144	28.9148	29.2246	29.2499	28.9144	28.9148	29.2246	4	27.8184	28.0241	27.8266	27.9961	27.8184	28.0241	27.8266	27.9961	4
LmxM.31.0350	LmxM.31.0350	LmxM.31.0350	LmxM.31.0350	L. mexicana	1.59461	3.79998	26.9172	26.7483	26.7159	27.068	26.9172	26.7483	26.7159	27.068	4	#N/A	#N/A	#N/A	25.6447	25.2462	25.148	25.0322	25.6447	1
LmxM.28.0930	LmxM.28.0930	LmxM.28.0930	LmxM.28.0930	L. mexicana	1.15008	3.71236	27.9916	27.7569	27.8466	27.9576	27.9916	27.7569	27.8466	27.9576	4	26.8436	26.8143	26.4512	26.8431	26.8436	26.8143	26.4512	26.8431	4
LmxM.21.0490	LmxM.21.0490	LmxM.21.0490	LmxM.21.0490	L. mexicana	2.27754	3.68375	27.0723	26.888	26.8987	27.0387	27.0723	26.888	26.8987	27.0387	4	#N/A	#N/A	#N/A	#N/A	24.9559	24.2997	24.85	24.682	0
LmxM.08_29.2360	LmxM.08_29.2360	LmxM.08_29.2360	LmxM.08_29.2360	L. mexicana	1.70628	3.6578	26.9447	26.7231	26.6192	26.7883	26.9447	26.7231	26.6192	26.7883	4	#N/A	#N/A	#N/A	#N/A	25.3125	25.2622	24.7307	24.9448	0
LmxM.33.2340	LmxM.33.2340	LmxM.33.2340	LmxM.33.2340	L. mexicana	1.06204	3.65226	28.443	28.5333	28.3519	28.7478	28.443	28.5333	28.3519	28.7478	4	27.3307	27.6659	27.2449	27.5863	27.3307	27.6659	27.2449	27.5863	4
LmxM.16.0520	LmxM.16.0520	LmxM.16.0520	LmxM.16.0520	L. mexicana	1.71792	3.64452	26.8584	27.0742	26.4862	26.3858	26.8584	27.0742	26.4862	26.3858	4	#N/A	#N/A	#N/A	#N/A	25.0304	24.7048	25.2403	24.9573	0
LmxM.13.0090	LmxM.13.0090	LmxM.13.0090	LmxM.13.0090	L. mexicana	1.43765	3.63314	30.0933	30.0426	30.0624	30.2573	30.0933	30.0426	30.0624	30.2573	4	28.644	28.4327	28.6604	28.9679	28.644	28.4327	28.6604	28.9679	4
LmxM.08_29.0867	LmxM.08_29.0867	LmxM.08_29.0867	LmxM.08_29.0867	L. mexicana	2.55461	3.62169	27.3396	27.1795	27.3271	27.6237	27.3396	27.1795	27.3271	27.6237	4	#N/A	#N/A	#N/A	#N/A	25.2718	24.4039	24.5565	25.0193	0
LmxM.09.1490	LmxM.09.1490	LmxM.09.1490	LmxM.09.1490	L. mexicana	2.17694	3.61339	26.8824	27.1201	27.3874	26.6706	26.8824	27.1201	27.3874	26.6706	4	#N/A	#N/A	#N/A	#N/A	24.6969	24.9821	24.8276	24.8461	0
LmxM.36.1650	LmxM.36.1650	LmxM.36.1650	LmxM.36.1650	L. mexicana	1.05948	3.58512	28.083	28.0375	27.8765	28.115	28.083	28.0375	27.8765	28.115	4	26.8656	26.8008	26.9784	27.2294	26.8656	26.8008	26.9784	27.2294	4
LmxM.31.1820	LmxM.31.1820	LmxM.31.1820	LmxM.31.1820	L. mexicana	1.21589	3.58017	29.0988	29.2177	29.3444	29.0561	29.0988	29.2177	29.3444	29.0561	4	27.7457	27.9291	28.272	27.9067	27.7457	27.9291	28.272	27.9067	4
LmxM.02.0710	LmxM.02.0710	LmxM.02.0710	LmxM.02.0710	L. mexicana	3.27547	3.57414	28.0311	27.9118	28.1309	28.1247	28.0311	27.9118	28.1309	28.1247	4	#N/A	#N/A	#N/A	#N/A	25.021	24.3002	24.5967	25.1788	0
LmxM.15.1380	LmxM.15.1380	LmxM.15.1380	LmxM.15.1380	L. mexicana	1.02416	3.53972	28.7392	28.6193	28.6831	28.7114	28.7392	28.6193	28.6831	28.7114	4	27.7537	27.7972	27.6355	27.47	27.7537	27.7972	27.6355	27.47	4
LmxM.22.0300	LmxM.22.0300	LmxM.22.0300	LmxM.22.0300	L. mexicana	1.38844	3.53459	28.3241	28.5065	28.6819	28.9255	28.3241	28.5065	28.6819	28.9255	4	27.3106	27.1785	27.3619	27.0333	27.3106	27.1785	27.3619	27.0333	4
LmxM.25.1610	LmxM.25.1610	LmxM.25.1610	LmxM.25.1610	L. mexicana	2.24821	3.50119	27.1825	26.7929	27.5442	27.5087	27.1825	26.7929	27.5442	27.5087	4	#N/A	#N/A	#N/A	#N/A	25.1344	24.8962	25.1227	24.8822	0
LmxM.32.1380	LmxM.32.1380	LmxM.32.1380	LmxM.32.1380	L. mexicana	1.47446	3.4915	26.5747	26.4611	26.748	27.0976	26.5747	26.4611	26.748	27.0976	4	25.4225	25.3028	#N/A	#N/A	25.4225	25.3028	25.0457	25.2127	2
LmxM.25.0670	LmxM.25.0670	LmxM.25.0670	LmxM.25.0670	L. mexicana	1.50868	3.48745	26.0457	26.4509	26.448	26.7799	26.0457	26.4509	26.448	26.7799	4	#N/A	#N/A	#N/A	#N/A	24.8501	25.2145	24.7651	24.8602	0
LmxM.08.1225	LmxM.08.1225	LmxM.08.1225	LmxM.08.1225	L. mexicana	2.30313	3.47113	26.9993	27.0052	26.6078	27.715	26.9993	27.0052	26.6078	27.715	4	#N/A	#N/A	#N/A	#N/A	24.6509	24.4143	24.9682	25.0813	0
LmxM.27.0930	LmxM.27.0930	LmxM.27.0930	LmxM.27.0930	L. mexicana	1.04699	3.46584	27.7106	27.8077	27.9451	27.7345	27.7106	27.8077	27.9451	27.7345	4	26.5012	26.7448	26.7888	26.9751	26.5012	26.7448	26.7888	26.9751	4
LmxM.05.0100	LmxM.05.0100	LmxM.05.0100	LmxM.05.0100	L. mexicana	1.14936	3.45035	28.2305	27.7604	27.8198	28.0996	28.2305	27.7604	27.8198	28.0996	4	26.9731	26.6587	26.8782	26.8028	26.9731	26.6587	26.8782	26.8028	4
LmxM.30.2970	LmxM.30.2970	LmxM.30.2970	LmxM.30.2970	L. mexicana	1.6309	3.41446	28.548	28.2624	28.3204	28.9936	28.548	28.2624	28.3204	28.9936	4	26.4378	27.0043	27.0251	27.1336	26.4378	27.0043	27.0251	27.1336	4
LmxM.14.0130	LmxM.14.0130	LmxM.14.0130	LmxM.14.0130	L. mexicana	2.44925	3.40964	27.01	27.4211	27.3416	27.5118	27.01	27.4211	27.3416	27.5118	4	#N/A	#N/A	#N/A	#N/A	25.2601	24.2708	24.7963	25.1603	0
LmxM.24.0770	LmxM.24.0770	LmxM.24.0770	LmxM.24.0770	L. mexicana	2.59469	3.38282	28.1784	27.9439	28.3676	28.759	28.1784	27.9439	28.3676	28.759	4	25.8844	26.2731	#N/A	25.7239	25.8844	26.2731	24.9887	25.7239	3
LmxM.13.1660	LmxM.13.1660	LmxM.13.1660	LmxM.13.1660	L. mexicana	1.21589	3.37644	29.5499	29.3565	29.3019	29.5824	29.5499	29.3565	29.3019	29.5824	4	28.0675	28.0062	28.3184	28.5349	28.0675	28.0062	28.3184	28.5349	4
LmxM.33.0080	LmxM.33.0080	LmxM.33.0080	LmxM.33.0080	L. mexicana	3.47088	3.30662	28.1716	28.4503	28.0628	28.4345	28.1716	28.4503	28.0628	28.4345	4	#N/A	#N/A	#N/A	#N/A	25.2589	23.9992	25.133	24.8446	0
LmxM.34.3110	LmxM.34.3110	LmxM.34.3110	LmxM.34.3110	L. mexicana	1.95714	3.28046	26.3215	26.4236	26.6534	26.6497	26.3215	26.4236	26.6534	26.6497	4	#N/A	#N/A	#N/A	#N/A	24.7622	24.0056	24.6691	24.7826	0
LmxM.34.0100	LmxM.34.0100	LmxM.34.0100	LmxM.34.0100	L. mexicana	1.02998	3.27655	28.4872	28.6468	28.7535	28.3134	28.4872	28.6468	28.7535	28.3134	4	27.178	27.6102	27.6687	27.624	27.178	27.6102	27.6687	27.624	4
LmxM.34.4470	LmxM.34.4470	LmxM.34.4470	LmxM.34.4470	L. mexicana	1.11088	3.2722	29.8639	30.0204	29.9201	30.3503	29.8639	30.0204	29.9201	30.3503	4	28.9373	29.0345	28.7837	28.9555	28.9373	29.0345	28.7837	28.9555	4
LmxM.11.1000	LmxM.11.1000	LmxM.11.1000	LmxM.11.1000	L. mexicana	1.80386	3.1929	30.22	30.0242	30.3135	30.4408	30.22	30.0242	30.3135	30.4408	4	28.7123	27.9023	28.5663	28.6021	28.7123	27.9023	28.5663	28.6021	4
LmxM.30.0080	LmxM.30.0080	LmxM.30.0080	LmxM.30.0080	L. mexicana	1.24738	3.15705	25.9791	25.8717	26.0755	25.7251	25.9791	25.8717	26.0755	25.7251	4	#N/A	#N/A	#N/A	#N/A	24.5514	24.3665	25.0102	24.7337	0
LmxM.29.3130	LmxM.29.3130	LmxM.29.3130	LmxM.29.3130	L. mexicana	1.4984	3.13881	26.4821	26.9077	26.9293	26.4002	26.4821	26.9077	26.9293	26.4002	4	25.6597	#N/A	#N/A	#N/A	25.6597	24.9309	24.8867	25.2484	1
LmxM.36.3840	LmxM.36.3840	LmxM.36.3840	LmxM.36.3840	L. mexicana	1.29662	3.13551	29.1953	29.0435	28.8241	29.2114	29.1953	29.0435	28.8241	29.2114	4	28.0645	27.5758	27.4613	27.9861	28.0645	27.5758	27.4613	27.9861	4
LmxM.36.3470	LmxM.36.3470	LmxM.36.3470	LmxM.36.3470	L. mexicana	2.35627	3.12649	27.3161	27.4785	27.41	27.8765	27.3161	27.4785	27.41	27.8765	4	25.7109	#N/A	#N/A	#N/A	25.7109	25.1514	24.4973	25.2964	1
LmxM.12.0530	LmxM.12.0530	LmxM.12.0530	LmxM.12.0530	L. mexicana	1.05886	3.11716	28.8506	28.7104	28.4829	28.8002	28.8506	28.7104	28.4829	28.8002	4	27.8638	27.7446	27.7104	27.2896	27.8638	27.7446	27.7104	27.2896	4
LmxM.36.4170	LmxM.36.4170	LmxM.36.4170	LmxM.36.4170	L. mexicana	1.16392	3.08672	29.5769	29.6041	29.5888	29.7566	29.5769	29.6041	29.5888	29.7566	4	28.3876	28.5525	28.2005	28.7301	28.3876	28.5525	28.2005	28.7301	4
LmxM.08.0290	LmxM.08.0290	LmxM.08.0290	LmxM.08.0290	L. mexicana	1.24868	3.06589	28.7761	28.911	28.8368	29.0081	28.7761	28.911	28.8368	29.0081	4	27.4074	27.4257	27.8812	27.8231	27.4074	27.4257	27.8812	27.8231	4
LmxM.22.0180	LmxM.22.0180	LmxM.22.0180	LmxM.22.0180	L. mexicana	2.09236	3.05042	28.3052	28.4283	28.4928	28.4477	28.3052	28.4283	28.4928	28.4477	4	26.383	26.7247	25.8606	26.3363	26.383	26.7247	25.8606	26.3363	4
LmxM.36.6980	LmxM.36.6980	LmxM.36.6980	LmxM.36.6980	L. mexicana	1.66571	3.03177	27.9159	28.5482	28.6382	28.8394	27.9159	28.5482	28.6382	28.8394	4	26.8535	26.6564	26.6357	27.1332	26.8535	26.6564	26.6357	27.1332	4
LmxM.26.1960	LmxM.26.1960	LmxM.26.1960	LmxM.26.1960	L. mexicana	1.21081	3.02168	30.8312	30.8423	30.924	31.0315	30.8312	30.8423	30.924	31.0315	4	29.7017	29.7643	29.364	29.9557	29.7017	29.7643	29.364	29.9557	4
LmxM.07.1000	LmxM.07.1000	LmxM.07.1000	LmxM.07.1000	L. mexicana	1.06393	3.01314	28.2666	28.2901	28.2908	28.4873	28.2666	28.2901	28.2908	28.4873	4	27.4205	27.3935	27.3408	26.9242	27.4205	27.3935	27.3408	26.9242	4
LmxM.36.2250	LmxM.36.2250	LmxM.36.2250	LmxM.36.2250	L. mexicana	2.03879	2.98726	26.9986	26.7728	26.8747	26.8795	26.9986	26.7728	26.8747	26.8795	4	#N/A	#N/A	#N/A	#N/A	25.1425	24.3062	25.02	24.9017	0
LmxM.27.0880	LmxM.27.0880	LmxM.27.0880	LmxM.27.0880	L. mexicana	1.66666	2.97889	28.2415	28.1794	27.9702	28.3269	28.2415	28.1794	27.9702	28.3269	4	26.824	26.01	26.7285	26.4889	26.824	26.01	26.7285	26.4889	4
LmxM.23.0640	LmxM.23.0640	LmxM.23.0640	LmxM.23.0640	L. mexicana	1.23545	2.924	28.5343	28.514	28.4016	28.6278	28.5343	28.514	28.4016	28.6278	4	27.0246	27.2374	27.2254	27.6485	27.0246	27.2374	27.2254	27.6485	4
ENSMUSG00000028599.10	ENSMUSG00000028599.10	ENSMUSG00000028599.10	ENSMUSG00000028599.10	M. musculus	1.10446	2.92143	26.0226	25.9728	25.9224	26.2143	26.0226	25.9728	25.9224	26.2143	4	#N/A	#N/A	#N/A	#N/A	25.0301	24.5374	25.1141	25.0328	0
LmxM.21.1710	LmxM.21.1710	LmxM.21.1710	LmxM.21.1710	L. mexicana	1.16722	2.89093	27.7811	27.786	27.7525	27.6361	27.7811	27.786	27.7525	27.6361	4	26.7709	26.6608	26.6281	26.2269	26.7709	26.6608	26.6281	26.2269	4
LmxM.21.0710	LmxM.21.0710	LmxM.21.0710	LmxM.21.0710	L. mexicana	1.59362	2.86159	26.2665	26.0083	26.3875	27.0179	26.2665	26.0083	26.3875	27.0179	4	#N/A	#N/A	#N/A	#N/A	24.8878	24.8837	24.4282	25.1059	0
LmxM.28.1140	LmxM.28.1140	LmxM.28.1140	LmxM.28.1140	L. mexicana	1.24391	2.84849	28.4941	28.455	28.4432	28.4238	28.4941	28.455	28.4432	28.4238	4	27.1587	27.0449	27.5423	27.0946	27.1587	27.0449	27.5423	27.0946	4
LmxM.20.1400	LmxM.20.1400	LmxM.20.1400	LmxM.20.1400	L. mexicana	1.79578	2.83205	27.5271	27.6395	27.3313	27.4045	27.5271	27.6395	27.3313	27.4045	4	25.539	26.066	#N/A	25.9294	25.539	26.066	25.1849	25.9294	3
LmxM.28.0890	LmxM.28.0890	LmxM.28.0890	LmxM.28.0890	L. mexicana	1.15906	2.80934	25.4808	26.1574	26.1413	25.9786	25.4808	26.1574	26.1413	25.9786	4	#N/A	#N/A	#N/A	#N/A	24.6463	25.0372	24.8281	24.6102	0
LmxM.03.0200	LmxM.03.0200	LmxM.03.0200	LmxM.03.0200	L. mexicana	1.18337	2.80287	28.6669	29.0075	28.8603	28.8928	28.6669	29.0075	28.8603	28.8928	4	27.4558	28.1041	27.4836	27.6505	27.4558	28.1041	27.4836	27.6505	4
LmxM.36.5180	LmxM.36.5180	LmxM.36.5180	LmxM.36.5180	L. mexicana	1.74524	2.78639	26.3188	26.4694	26.5445	26.4521	26.3188	26.4694	26.5445	26.4521	4	#N/A	#N/A	#N/A	#N/A	25.1021	24.2836	24.5214	24.8968	0
LmxM.21.0800	LmxM.21.0800	LmxM.21.0800	LmxM.21.0800	L. mexicana	2.56142	2.78424	27.3836	26.7816	26.6942	27.9188	27.3836	26.7816	26.6942	27.9188	4	#N/A	#N/A	#N/A	#N/A	24.6082	24.3912	24.8026	24.7305	0
LmxM.34.4850	LmxM.34.4850	LmxM.34.4850	LmxM.34.4850	L. mexicana	1.271	2.78287	27.9532	28.0421	28.2082	27.9663	27.9532	28.0421	28.2082	27.9663	4	27.0486	26.9959	26.6287	26.4125	27.0486	26.9959	26.6287	26.4125	4
LmxM.14.1320	LmxM.14.1320	LmxM.14.1320	LmxM.14.1320	L. mexicana	2.29828	2.76849	26.9771	27.4605	27.3709	27.0262	26.9771	27.4605	27.3709	27.0262	4	#N/A	#N/A	#N/A	#N/A	25.3569	24.0859	25.2244	24.9743	0
LmxM.34.4880	LmxM.34.4880	LmxM.34.4880	LmxM.34.4880	L. mexicana	1.96553	2.75556	26.4476	26.2931	27.341	26.9651	26.4476	26.2931	27.341	26.9651	4	#N/A	#N/A	#N/A	#N/A	24.8851	24.5817	24.7056	25.0123	0
LmxM.11.0350	LmxM.11.0350	LmxM.11.0350	LmxM.11.0350	L. mexicana	1.18124	2.74253	28.7629	28.7075	28.6833	29.0639	28.7629	28.7075	28.6833	29.0639	4	27.7917	27.1836	27.5916	27.9257	27.7917	27.1836	27.5916	27.9257	4
LmxM.19.1560	LmxM.19.1560	LmxM.19.1560	LmxM.19.1560	L. mexicana	2.8719	2.71862	28.1874	27.9864	27.982	28.2627	28.1874	27.9864	27.982	28.2627	4	25.1322	26.1349	#N/A	#N/A	25.1322	26.1349	24.7645	24.8992	2
LmxM.12.0210	LmxM.12.0210	LmxM.12.0210	LmxM.12.0210	L. mexicana	2.32967	2.70943	26.998	26.7902	27.169	27.1247	26.998	26.7902	27.169	27.1247	4	#N/A	#N/A	#N/A	#N/A	24.833	24.0198	25.33	24.5804	0
LmxM.32.2550	LmxM.32.2550	LmxM.32.2550	LmxM.32.2550	L. mexicana	2.04436	2.70373	27.2537	26.4185	27.2774	26.8899	27.2537	26.4185	27.2774	26.8899	4	25.7305	#N/A	#N/A	#N/A	25.7305	24.3023	24.861	24.7682	1
LmxM.26.0320	LmxM.26.0320	LmxM.26.0320	LmxM.26.0320	L. mexicana	1.62887	2.69157	26.3608	26.2949	26.2037	26.71	26.3608	26.2949	26.2037	26.71	4	#N/A	#N/A	#N/A	#N/A	24.597	24.2091	25.1652	25.0827	0
LmxM.02.0740	LmxM.02.0740	LmxM.02.0740	LmxM.02.0740	L. mexicana	2.03978	2.67878	27.3941	27.3921	27.1902	27.7843	27.3941	27.3921	27.1902	27.7843	4	#N/A	25.9503	25.7692	#N/A	25.0831	25.9503	25.7692	24.799	2
LmxM.32.2740	LmxM.32.2740	LmxM.32.2740	LmxM.32.2740	L. mexicana	1.77064	2.67862	27.0727	26.8327	25.8915	26.8416	27.0727	26.8327	25.8915	26.8416	4	#N/A	#N/A	#N/A	#N/A	24.5744	25.0903	25.3373	24.5538	0
LmxM.28.2170	LmxM.28.2170	LmxM.28.2170	LmxM.28.2170	L. mexicana	1.38159	2.67128	26.1283	26.9354	26.0157	26.3104	26.1283	26.9354	26.0157	26.3104	4	#N/A	#N/A	25.3922	24.8492	24.885	24.737	25.3922	24.8492	2
LmxM.34.1180;LmxM.34.1190;LmxM.34.0830	LmxM.34.1180	LmxM.34.1180	LmxM.34.1180	L. mexicana	1.60627	2.64394	28.9031	28.7483	29.0868	29.2467	28.9031	28.7483	29.0868	29.2467	4	27.3797	27.7478	27.6724	26.7599	27.3797	27.7478	27.6724	26.7599	4
LmxM.28.1840	LmxM.28.1840	LmxM.28.1840	LmxM.28.1840	L. mexicana	2.34915	2.63383	26.8193	26.9477	26.9705	27.3063	26.8193	26.9477	26.9705	27.3063	4	#N/A	#N/A	#N/A	#N/A	25.2873	23.9318	24.4501	24.978	0
LmxM.18.0210	LmxM.18.0210	LmxM.18.0210	LmxM.18.0210	L. mexicana	3.35476	2.56613	28.5513	28.5053	28.6866	28.6226	28.5513	28.5053	28.6866	28.6226	4	26.2595	#N/A	#N/A	#N/A	26.2595	24.4792	24.9999	25.2082	1
LmxM.24.0150	LmxM.24.0150	LmxM.24.0150	LmxM.24.0150	L. mexicana	1.47856	2.54251	26.9388	26.841	26.8797	26.4693	26.9388	26.841	26.8797	26.4693	4	25.9511	#N/A	#N/A	#N/A	25.9511	25.1964	25.0542	25.0128	1
LmxM.34.0070	LmxM.34.0070	LmxM.34.0070	LmxM.34.0070	L. mexicana	1.1404	2.5209	27.7433	27.567	27.613	27.745	27.7433	27.567	27.613	27.745	4	26.2932	26.2626	26.8839	26.667	26.2932	26.2626	26.8839	26.667	4
LmxM.28.1280	LmxM.28.1280	LmxM.28.1280	LmxM.28.1280	L. mexicana	1.06726	2.4999	26.9143	26.6974	26.8458	27.149	26.9143	26.6974	26.8458	27.149	4	#N/A	26.1998	25.7132	25.9958	25.4286	26.1998	25.7132	25.9958	3
LmxM.08_29.0020	LmxM.08_29.0020	LmxM.08_29.0020	LmxM.08_29.0020	L. mexicana	1.97146	2.49044	27.2136	26.0887	27.0343	27.4434	27.2136	26.0887	27.0343	27.4434	4	#N/A	#N/A	#N/A	#N/A	25.288	24.6497	24.8757	25.0807	0
LmxM.36.5620	LmxM.36.5620	LmxM.36.5620	LmxM.36.5620	L. mexicana	1.43455	2.45659	29.0309	28.7337	28.6888	28.7723	29.0309	28.7337	28.6888	28.7723	4	27.3592	27.8471	27.4456	26.8356	27.3592	27.8471	27.4456	26.8356	4
LmxM.09.1010	LmxM.09.1010	LmxM.09.1010	LmxM.09.1010	L. mexicana	1.28351	2.45211	28.6212	28.6678	28.5161	28.7981	28.6212	28.6678	28.5161	28.7981	4	27.4176	27.5397	27.6644	26.8474	27.4176	27.5397	27.6644	26.8474	4
LmxM.23.0560	LmxM.23.0560	LmxM.23.0560	LmxM.23.0560	L. mexicana	1.91724	2.44387	28.0795	27.2168	27.2051	28.3689	28.0795	27.2168	27.2051	28.3689	4	25.8706	26.2218	24.9682	26.1407	25.8706	26.2218	24.9682	26.1407	4
LmxM.36.6060	LmxM.36.6060	LmxM.36.6060	LmxM.36.6060	L. mexicana	1.90473	2.44223	27.413	27.0966	27.3056	27.1846	27.413	27.0966	27.3056	27.1846	4	25.7942	25.7894	#N/A	#N/A	25.7942	25.7894	24.8586	24.9386	2
LmxM.21.0810	LmxM.21.0810	LmxM.21.0810	LmxM.21.0810	L. mexicana	1.13088	2.43839	25.9217	26.2397	26.0646	25.5964	25.9217	26.2397	26.0646	25.5964	4	#N/A	#N/A	#N/A	#N/A	24.8994	24.338	25.2534	24.8081	0
LmxM.25.2340	LmxM.25.2340	LmxM.25.2340	LmxM.25.2340	L. mexicana	2.1707	2.41594	26.2474	27.4055	27.4266	27.6309	26.2474	27.4055	27.4266	27.6309	4	#N/A	#N/A	#N/A	#N/A	25.0568	25.2499	24.7493	24.9716	0
LmxM.29.3040	LmxM.29.3040	LmxM.29.3040	LmxM.29.3040	L. mexicana	1.3827	2.41282	28.9694	28.79	28.6228	29.0242	28.9694	28.79	28.6228	29.0242	4	27.0054	27.9816	27.2549	27.6335	27.0054	27.9816	27.2549	27.6335	4
LmxM.36.1600	LmxM.36.1600	LmxM.36.1600	LmxM.36.1600	L. mexicana	1.34186	2.41227	28.4804	28.4895	28.4287	28.6715	28.4804	28.4895	28.4287	28.6715	4	27.5304	26.9877	26.7397	27.4449	27.5304	26.9877	26.7397	27.4449	4
LmxM.36.5150	LmxM.36.5150	LmxM.36.5150	LmxM.36.5150	L. mexicana	1.45833	2.40626	27.7146	27.784	27.6536	28.1037	27.7146	27.784	27.6536	28.1037	4	25.9929	26.8909	26.5809	25.9579	25.9929	26.8909	26.5809	25.9579	4
LmxM.01.0470	LmxM.01.0470	LmxM.01.0470	LmxM.01.0470	L. mexicana	1.72033	2.37074	26.9862	25.8025	26.8788	26.4943	26.9862	25.8025	26.8788	26.4943	4	#N/A	#N/A	#N/A	#N/A	25.038	24.7044	24.9497	24.5884	0
LmxM.18.0990	LmxM.18.0990	LmxM.18.0990	LmxM.18.0990	L. mexicana	1.87947	2.36784	26.8293	26.773	27.4499	27.2513	26.8293	26.773	27.4499	27.2513	4	25.6908	#N/A	25.7283	#N/A	25.6908	24.4267	25.7283	24.9399	2
LmxM.08_29.0760	LmxM.08_29.0760	LmxM.08_29.0760	LmxM.08_29.0760	L. mexicana	1.04883	2.35737	28.5785	28.3926	28.2109	28.9097	28.5785	28.3926	28.2109	28.9097	4	27.4278	27.5853	27.4425	27.4407	27.4278	27.5853	27.4425	27.4407	4
LmxM.34.2080	LmxM.34.2080	LmxM.34.2080	LmxM.34.2080	L. mexicana	2.39708	2.35476	28.0043	28.2479	28.1561	28.5691	28.0043	28.2479	28.1561	28.5691	4	26.3428	#N/A	26.5332	25.5353	26.3428	24.9779	26.5332	25.5353	3
LmxM.09.1340	LmxM.09.1340	LmxM.09.1340	LmxM.09.1340	L. mexicana	1.33199	2.34856	28.1939	28.3201	28.3916	28.4514	28.1939	28.3201	28.3916	28.4514	4	26.444	27.248	27.2918	27.0453	26.444	27.248	27.2918	27.0453	4
LmxM.34.2090	LmxM.34.2090	LmxM.34.2090	LmxM.34.2090	L. mexicana	1.64213	2.33898	27.1418	26.2092	27.2652	26.5283	27.1418	26.2092	27.2652	26.5283	4	#N/A	#N/A	25.8351	#N/A	24.6981	24.7066	25.8351	25.3362	1
LmxM.29.1250	LmxM.29.1250	LmxM.29.1250	LmxM.29.1250	L. mexicana	1.79481	2.32605	28.6234	28.6857	28.7534	28.8063	28.6234	28.6857	28.7534	28.8063	4	26.3895	27.1583	26.6527	27.4891	26.3895	27.1583	26.6527	27.4891	4
LmxM.28.2510	LmxM.28.2510	LmxM.28.2510	LmxM.28.2510	L. mexicana	1.25521	2.32594	28.7295	28.5408	28.7164	28.9246	28.7295	28.5408	28.7164	28.9246	4	27.1252	27.2463	27.4872	28.0317	27.1252	27.2463	27.4872	28.0317	4
LmxM.08_29.0820	LmxM.08_29.0820	LmxM.08_29.0820	LmxM.08_29.0820	L. mexicana	1.41026	2.32332	27.8927	28.1584	27.9789	28.1007	27.8927	28.1584	27.9789	28.1007	4	26.6186	26.2645	26.392	27.2146	26.6186	26.2645	26.392	27.2146	4
LmxM.36.0970	LmxM.36.0970	LmxM.36.0970	LmxM.36.0970	L. mexicana	2.05775	2.32037	27.0036	27.2591	27.3211	27.234	27.0036	27.2591	27.3211	27.234	4	#N/A	#N/A	#N/A	25.9677	24.5622	25.1226	24.9343	25.9677	1
LmxM.24.2110	LmxM.24.2110	LmxM.24.2110	LmxM.24.2110	L. mexicana	1.13682	2.28075	29.9345	29.8633	29.8241	29.9563	29.9345	29.8633	29.8241	29.9563	4	28.767	28.3269	28.8105	29.1266	28.767	28.3269	28.8105	29.1266	4
LmxM.33.3500	LmxM.33.3500	LmxM.33.3500	LmxM.33.3500	L. mexicana	2.27116	2.26951	28.3017	27.9095	28.1028	28.1408	28.3017	27.9095	28.1028	28.1408	4	#N/A	#N/A	26.5888	26.2355	25.1354	25.4104	26.5888	26.2355	2
LmxM.20.0810	LmxM.20.0810	LmxM.20.0810	LmxM.20.0810	L. mexicana	2.04468	2.23007	26.9457	27.0259	27.0869	27.1476	26.9457	27.0259	27.0869	27.1476	4	#N/A	#N/A	25.8682	#N/A	24.9684	24.5571	25.8682	24.6337	1
LmxM.13.1480	LmxM.13.1480	LmxM.13.1480	LmxM.13.1480	L. mexicana	1.67262	2.22904	26.7269	26.5573	26.6263	27.0645	26.7269	26.5573	26.6263	27.0645	4	#N/A	25.8601	#N/A	#N/A	24.9911	25.8601	24.4936	24.9397	1
LmxM.28.1990	LmxM.28.1990	LmxM.28.1990	LmxM.28.1990	L. mexicana	2.23755	2.22689	27.6779	27.7826	27.1106	27.8379	27.6779	27.7826	27.1106	27.8379	4	25.9384	#N/A	#N/A	25.9909	25.9384	24.3256	25.2039	25.9909	2
LmxM.15.0230	LmxM.15.0230	LmxM.15.0230	LmxM.15.0230	L. mexicana	1.80199	2.21508	27.5408	27.3917	27.5149	27.3024	27.5408	27.3917	27.5149	27.3024	4	#N/A	26.1672	25.9551	25.4993	24.9202	26.1672	25.9551	25.4993	3
LmxM.25.1620	LmxM.25.1620	LmxM.25.1620	LmxM.25.1620	L. mexicana	2.70179	2.20557	27.8345	27.8449	27.916	27.9167	27.8345	27.8449	27.916	27.9167	4	#N/A	#N/A	26.2967	#N/A	24.6688	25.1505	26.2967	24.5889	1
LmxM.26.1550	LmxM.26.1550	LmxM.26.1550	LmxM.26.1550	L. mexicana	1.9015	2.19666	27.9055	27.6401	27.6527	27.8723	27.9055	27.6401	27.6527	27.8723	4	26.311	26.4367	25.5149	25.2018	26.311	26.4367	25.5149	25.2018	4
LmxM.28.2210	LmxM.28.2210	LmxM.28.2210	LmxM.28.2210	L. mexicana	1.33083	2.19008	26.2565	26.6119	25.7028	26.7501	26.2565	26.6119	25.7028	26.7501	4	#N/A	25.6766	#N/A	#N/A	24.7205	25.6766	24.8284	24.7726	1
LmxM.34.4860	LmxM.34.4860	LmxM.34.4860	LmxM.34.4860	L. mexicana	1.24616	2.18818	28.0356	28.0938	28.1232	27.9716	28.0356	28.0938	28.1232	27.9716	4	26.7972	27.0346	26.2738	27.1339	26.7972	27.0346	26.2738	27.1339	4
LmxM.23.0710	LmxM.23.0710	LmxM.23.0710	LmxM.23.0710	L. mexicana	1.291	2.15734	28.0556	27.8777	27.9179	28.9371	28.0556	27.8777	27.9179	28.9371	4	26.8212	26.5093	27.2847	27.009	26.8212	26.5093	27.2847	27.009	4
LmxM.01.0480	LmxM.01.0480	LmxM.01.0480	LmxM.01.0480	L. mexicana	1.42579	2.15677	26.1556	26.1053	25.6006	26.7679	26.1556	26.1053	25.6006	26.7679	4	#N/A	#N/A	#N/A	#N/A	25.2392	24.0257	24.6903	24.971	0
LmxM.18.0220	LmxM.18.0220	LmxM.18.0220	LmxM.18.0220	L. mexicana	1.15377	2.14668	26.5936	26.5292	26.5253	26.4814	26.5936	26.5292	26.5253	26.4814	4	#N/A	25.7486	25.5919	#N/A	25.2215	25.7486	25.5919	24.9525	2
LmxM.29.3310	LmxM.29.3310	LmxM.29.3310	LmxM.29.3310	L. mexicana	2.12916	2.14384	26.5799	27.9338	27.3265	27.9946	26.5799	27.9338	27.3265	27.9946	4	25.1975	#N/A	25.21	26.4346	25.1975	24.4761	25.21	26.4346	3
LmxM.22.1360	LmxM.22.1360	LmxM.22.1360	LmxM.22.1360	L. mexicana	2.93599	2.1281	27.8719	27.8427	27.5182	28.0838	27.8719	27.8427	27.5182	28.0838	4	#N/A	#N/A	26.3004	#N/A	24.6029	24.0199	26.3004	24.6493	1
LmxM.04.0050	LmxM.04.0050	LmxM.04.0050	LmxM.04.0050	L. mexicana	2.87547	2.09596	28.3841	28.0334	27.7688	28.3981	28.3841	28.0334	27.7688	28.3981	4	26.7924	#N/A	#N/A	#N/A	26.7924	24.6657	24.8643	24.7601	1
LmxM.10.0210	LmxM.10.0210	LmxM.10.0210	LmxM.10.0210	L. mexicana	1.4017	2.09248	29.6536	29.251	29.35	29.7532	29.6536	29.251	29.35	29.7532	4	28.3749	28.2559	27.3052	28.465	28.3749	28.2559	27.3052	28.465	4
LmxM.02.0370	LmxM.02.0370	LmxM.02.0370	LmxM.02.0370	L. mexicana	2.27661	2.08533	27.4243	26.7894	27.2419	27.3576	27.4243	26.7894	27.2419	27.3576	4	#N/A	#N/A	25.8458	#N/A	25.2957	23.9145	25.8458	24.6507	1
LmxM.22.0770	LmxM.22.0770	LmxM.22.0770	LmxM.22.0770	L. mexicana	2.0737	2.08219	28.5734	28.0726	28.9718	29.052	28.5734	28.0726	28.9718	29.052	4	25.6751	27.6651	26.3764	26.6585	25.6751	27.6651	26.3764	26.6585	4
LmxM.19.0260	LmxM.19.0260	LmxM.19.0260	LmxM.19.0260	L. mexicana	2.3248	2.07421	27.629	27.5828	27.2677	27.8102	27.629	27.5828	27.2677	27.8102	4	26.4397	#N/A	#N/A	25.1593	26.4397	24.726	24.6654	25.1593	2
LmxM.16.0140	LmxM.16.0140	LmxM.16.0140	LmxM.16.0140	L. mexicana	1.35272	2.06317	26.9845	26.9101	26.9749	27.4537	26.9845	26.9101	26.9749	27.4537	4	25.533	25.0648	26.21	26.1046	25.533	25.0648	26.21	26.1046	4
LmxM.33.3380	LmxM.33.3380	LmxM.33.3380	LmxM.33.3380	L. mexicana	2.28208	2.06212	27.5843	27.2621	27.0616	27.1588	27.5843	27.2621	27.0616	27.1588	4	26.0642	#N/A	#N/A	#N/A	26.0642	24.271	24.4359	25.1674	1
LmxM.30.1130	LmxM.30.1130	LmxM.30.1130	LmxM.30.1130	L. mexicana	1.11419	2.03627	28.1831	27.9325	27.8911	27.9502	28.1831	27.9325	27.8911	27.9502	4	27.0055	27.362	26.7585	26.374	27.0055	27.362	26.7585	26.374	4
LmxM.08_29.0060	LmxM.08_29.0060	LmxM.08_29.0060	LmxM.08_29.0060	L. mexicana	1.51938	2.03512	26.7898	26.6539	26.6621	26.6964	26.7898	26.6539	26.6621	26.6964	4	#N/A	#N/A	#N/A	25.9016	25.1402	24.9971	24.6858	25.9016	1
LmxM.14.1370	LmxM.14.1370	LmxM.14.1370	LmxM.14.1370	L. mexicana	1.13167	2.03013	26.2945	26.3326	26.0583	26.0862	26.2945	26.3326	26.0583	26.0862	4	#N/A	25.6294	#N/A	#N/A	24.6683	25.6294	25.1391	24.8082	1
LmxM.33.0350	LmxM.33.0350	LmxM.33.0350	LmxM.33.0350	L. mexicana	1.81934	2.02592	27.7859	26.4723	27.1028	26.4229	27.7859	26.4723	27.1028	26.4229	4	26.187	#N/A	#N/A	#N/A	26.187	24.7186	24.9571	24.6438	1
LmxM.28.0110	LmxM.28.0110	LmxM.28.0110	LmxM.28.0110	L. mexicana	1.69756	2.00083	27.0127	26.9672	26.5626	26.9819	27.0127	26.9672	26.5626	26.9819	4	26.142	#N/A	#N/A	#N/A	26.142	24.6767	24.9905	24.9248	1
LmxM.27.1250	LmxM.27.1250	LmxM.27.1250	LmxM.27.1250	L. mexicana	1.58555	1.99584	26.5545	26.8067	26.903	26.9917	26.5545	26.8067	26.903	26.9917	4	#N/A	#N/A	25.8042	24.3786	25.453	25.2779	25.8042	24.3786	2
LmxM.33.1520	LmxM.33.1520	LmxM.33.1520	LmxM.33.1520	L. mexicana	2.26915	1.99382	28.5523	28.6323	28.5093	28.5006	28.5523	28.6323	28.5093	28.5006	4	27.0042	26.6911	#N/A	26.2214	27.0042	26.6911	25.2012	26.2214	3
LmxM.29.3380	LmxM.29.3380	LmxM.29.3380	LmxM.29.3380	L. mexicana	2.07122	1.97267	27.0809	27.002	27.3056	26.9632	27.0809	27.002	27.3056	26.9632	4	#N/A	#N/A	#N/A	26.0557	24.7255	24.2513	25.0343	26.0557	1
LmxM.29.0120	LmxM.29.0120	LmxM.29.0120	LmxM.29.0120	L. mexicana	1.54204	1.95227	27.1779	27.2468	26.1692	27.1835	27.1779	27.2468	26.1692	27.1835	4	#N/A	25.8379	26.0758	#N/A	24.9684	25.8379	26.0758	24.727	2
LmxM.04.1160	LmxM.04.1160	LmxM.04.1160	LmxM.04.1160	L. mexicana	2.1365	1.95123	27.3632	27.1278	27.0677	27.1072	27.3632	27.1278	27.0677	27.1072	4	#N/A	#N/A	#N/A	26.0362	24.7816	24.1446	25.1575	26.0362	1
LmxM.21.1760	LmxM.21.1760	LmxM.21.1760	LmxM.21.1760	L. mexicana	2.64759	1.95079	28.2818	28.0191	28.1228	28.0844	28.2818	28.0191	28.1228	28.0844	4	#N/A	25.8283	26.6808	#N/A	24.7646	25.8283	26.6808	24.644	2
LmxM.36.6540	LmxM.36.6540	LmxM.36.6540	LmxM.36.6540	L. mexicana	2.8457	1.94107	27.972	28.101	28.1023	28.6107	27.972	28.101	28.1023	28.6107	4	#N/A	26.9518	#N/A	#N/A	24.6982	26.9518	24.5465	25.2068	1
LmxM.27.1090	LmxM.27.1090	LmxM.27.1090	LmxM.27.1090	L. mexicana	1.66522	1.94033	27.0196	26.7471	26.9467	27.1592	27.0196	26.7471	26.9467	27.1592	4	#N/A	#N/A	26.082	#N/A	25.4452	24.5166	26.082	25.1679	1
LmxM.16.0230	LmxM.16.0230	LmxM.16.0230	LmxM.16.0230	L. mexicana	2.26515	1.93771	27.9751	26.9658	27.4497	28.0169	27.9751	26.9658	27.4497	28.0169	4	#N/A	#N/A	26.7037	#N/A	24.7951	24.5008	26.7037	25.3474	1
LmxM.34.3060	LmxM.34.3060	LmxM.34.3060	LmxM.34.3060	L. mexicana	1.91909	1.92836	26.9836	27.2415	27.3339	27.561	26.9836	27.2415	27.3339	27.561	4	#N/A	#N/A	#N/A	26.415	25.358	25.082	24.5886	26.415	1
LmxM.32.1590	LmxM.32.1590	LmxM.32.1590	LmxM.32.1590	L. mexicana	1.87354	1.92653	27.81	28.0034	27.5985	27.9293	27.81	28.0034	27.5985	27.9293	4	26.1647	26.1169	26.6399	#N/A	26.1647	26.1169	26.6399	24.9256	3
LmxM.34.4770	LmxM.34.4770	LmxM.34.4770	LmxM.34.4770	L. mexicana	2.56169	1.91022	28.6933	28.6136	28.3026	28.653	28.6933	28.6136	28.3026	28.653	4	#N/A	27.2633	25.923	25.9703	24.8592	27.2633	25.923	25.9703	3
LmxM.08_29.1100	LmxM.08_29.1100	LmxM.08_29.1100	LmxM.08_29.1100	L. mexicana	1.94385	1.90406	26.9676	26.7826	27.7165	27.3988	26.9676	26.7826	27.7165	27.3988	4	26.4398	#N/A	#N/A	#N/A	26.4398	24.6119	24.6612	25.3771	1
LmxM.06.1270	LmxM.06.1270	LmxM.06.1270	LmxM.06.1270	L. mexicana	1.62615	1.87878	26.9299	26.8561	26.8636	26.961	26.9299	26.8561	26.8636	26.961	4	#N/A	#N/A	26.0301	#N/A	24.52	25.3686	26.0301	25.1874	1
LmxM.27.0760	LmxM.27.0760	LmxM.27.0760	LmxM.27.0760	L. mexicana	2.70135	1.87532	28.2243	28.2229	28.274	27.7407	28.2243	28.2229	28.274	27.7407	4	#N/A	#N/A	#N/A	26.919	25.0775	24.3317	25.3281	26.919	1
LmxM.26.2000	LmxM.26.2000	LmxM.26.2000	LmxM.26.2000	L. mexicana	1.1959	1.8684	26.9116	26.7445	26.5148	26.7841	26.9116	26.7445	26.5148	26.7841	4	25.877	26.0739	#N/A	#N/A	25.877	26.0739	25.0964	25.1241	2
LmxM.36.3070	LmxM.36.3070	LmxM.36.3070	LmxM.36.3070	L. mexicana	1.92053	1.86392	27.6404	27.8483	27.7493	27.8194	27.6404	27.8483	27.7493	27.8194	4	#N/A	26.4995	#N/A	26.4855	25.1474	26.4995	25.2428	26.4855	2
LmxM.09.0100	LmxM.09.0100	LmxM.09.0100	LmxM.09.0100	L. mexicana	1.90656	1.82398	27.1137	26.5713	27.1279	27.5771	27.1137	26.5713	27.1279	27.5771	4	#N/A	#N/A	25.1837	26.2147	25.2898	24.0755	25.1837	26.2147	2
LmxM.36.4230	LmxM.36.4230	LmxM.36.4230	LmxM.36.4230	L. mexicana	1.86029	1.82257	26.6007	26.8431	26.8407	27.0881	26.6007	26.8431	26.8407	27.0881	4	#N/A	26.0026	24.1522	#N/A	24.6464	26.0026	24.1522	25.1303	2
LmxM.28.0380	LmxM.28.0380	LmxM.28.0380	LmxM.28.0380	L. mexicana	1.93033	1.81272	27.0256	26.9675	27.2874	27.2899	27.0256	26.9675	27.2874	27.2899	4	26.3934	#N/A	#N/A	#N/A	26.3934	24.7304	24.6421	25.0833	1
LmxM.36.1140	LmxM.36.1140	LmxM.36.1140	LmxM.36.1140	L. mexicana	2.07915	1.80722	28.0458	27.8286	27.5951	27.7197	28.0458	27.8286	27.5951	27.7197	4	26.3873	26.5349	#N/A	#N/A	26.3873	26.5349	25.1974	24.753	2
LmxM.06.1070	LmxM.06.1070	LmxM.06.1070	LmxM.06.1070	L. mexicana	1.69019	1.78895	26.8263	26.4784	26.6572	26.8124	26.8263	26.4784	26.6572	26.8124	4	#N/A	#N/A	26.0282	#N/A	24.7459	24.3254	26.0282	24.9139	1
LmxM.29.0630	LmxM.29.0630	LmxM.29.0630	LmxM.29.0630	L. mexicana	1.25297	1.78745	25.4125	26.5085	26.7887	26.1104	25.4125	26.5085	26.7887	26.1104	4	#N/A	#N/A	#N/A	#N/A	24.6844	24.9678	24.7579	25.3981	0
LmxM.34.2740	LmxM.34.2740	LmxM.34.2740	LmxM.34.2740	L. mexicana	1.20909	1.76867	27.5152	27.3005	27.2444	27.4557	27.5152	27.3005	27.2444	27.4557	4	26.4508	26.3107	25.3846	26.5333	26.4508	26.3107	25.3846	26.5333	4
LmxM.34.4720	LmxM.34.4720	LmxM.34.4720	LmxM.34.4720	L. mexicana	1.15747	1.76612	26.775	26.5532	26.44	26.7549	26.775	26.5532	26.44	26.7549	4	#N/A	#N/A	#N/A	26.2468	25.0937	25.2297	25.3231	26.2468	1
LmxM.33.4340	LmxM.33.4340	LmxM.33.4340	LmxM.33.4340	L. mexicana	2.61639	1.76023	27.8099	27.6771	27.7894	27.9971	27.8099	27.6771	27.7894	27.9971	4	#N/A	#N/A	26.8226	#N/A	24.7668	24.3024	26.8226	24.9162	1
LmxM.32.1930	LmxM.32.1930	LmxM.32.1930	LmxM.32.1930	L. mexicana	1.27493	1.74729	27.0764	26.79	27.077	26.9739	27.0764	26.79	27.077	26.9739	4	25.6743	#N/A	26.5191	#N/A	25.6743	25.3266	26.5191	25.2977	2
LmxM.32.0240	LmxM.32.0240	LmxM.32.0240	LmxM.32.0240	L. mexicana	2.48109	1.74519	27.8976	27.8091	27.9522	28.0349	27.8976	27.8091	27.9522	28.0349	4	#N/A	#N/A	25.9156	26.5522	25.2266	24.075	25.9156	26.5522	2
LmxM.14.0310	LmxM.14.0310	LmxM.14.0310	LmxM.14.0310	L. mexicana	2.33633	1.74351	27.9536	27.7973	27.911	28.0207	27.9536	27.7973	27.911	28.0207	4	27.0736	#N/A	#N/A	#N/A	27.0736	25.1378	24.917	25.209	1
LmxM.17.0140	LmxM.17.0140	LmxM.17.0140	LmxM.17.0140	L. mexicana	1.57722	1.74017	26.5417	26.7666	26.9545	27.0345	26.5417	26.7666	26.9545	27.0345	4	26.0206	#N/A	#N/A	25.6838	26.0206	24.4663	24.8178	25.6838	2
LmxM.28.2620	LmxM.28.2620	LmxM.28.2620	LmxM.28.2620	L. mexicana	1.15982	1.73481	25.5119	25.1123	25.8821	25.9538	25.5119	25.1123	25.8821	25.9538	4	#N/A	#N/A	24.066	23.8665	24.931	24.9574	24.066	23.8665	2
LmxM.36.3780	LmxM.36.3780	LmxM.36.3780	LmxM.36.3780	L. mexicana	1.48941	1.73368	26.6736	26.7759	26.2753	26.9013	26.6736	26.7759	26.2753	26.9013	4	#N/A	#N/A	#N/A	26.0838	25.0035	24.3667	25.2144	26.0838	1
LmxM.31.2260	LmxM.31.2260	LmxM.31.2260	LmxM.31.2260	L. mexicana	2.08828	1.71742	27.5824	27.6202	28.0467	27.6525	27.5824	27.6202	28.0467	27.6525	4	#N/A	#N/A	26.4882	26.3917	25.0921	24.5768	26.4882	26.3917	2
LmxM.36.1630	LmxM.36.1630	LmxM.36.1630	LmxM.36.1630	L. mexicana	1.88551	1.70706	30.1172	29.9307	30.0291	30.2615	30.1172	29.9307	30.0291	30.2615	4	28.7042	28.408	26.9465	28.7377	28.7042	28.408	26.9465	28.7377	4
LmxM.27.1710	LmxM.27.1710	LmxM.27.1710	LmxM.27.1710	L. mexicana	2.13119	1.70356	27.6171	27.4503	27.4135	27.1627	27.6171	27.4503	27.4135	27.1627	4	#N/A	#N/A	26.6429	#N/A	25.1936	24.3745	26.6429	24.9079	1
LmxM.08_29.2800	LmxM.08_29.2800	LmxM.08_29.2800	LmxM.08_29.2800	L. mexicana	1.21379	1.68721	26.1315	26.2603	#N/A	26.6276	26.1315	26.2603	25.2466	26.6276	3	#N/A	#N/A	#N/A	#N/A	24.9761	24.5773	24.8951	24.9621	0
LmxM.19.1530	LmxM.19.1530	LmxM.19.1530	LmxM.19.1530	L. mexicana	1.38879	1.67314	28.7282	28.3462	28.2743	28.824	28.7282	28.3462	28.2743	28.824	4	27.2379	26.1715	27.4221	27.786	27.2379	26.1715	27.4221	27.786	4
LmxM.07.0900;LmxM.18.0640	LmxM.07.0900	LmxM.07.0900	LmxM.07.0900	L. mexicana	1.70427	1.66797	26.961	26.8662	26.5504	26.8854	26.961	26.8662	26.5504	26.8854	4	26.1011	#N/A	#N/A	#N/A	26.1011	24.1255	25.073	25.1464	1
LmxM.34.3840	LmxM.34.3840	LmxM.34.3840	LmxM.34.3840	L. mexicana	1.97049	1.66189	27.1539	27.1938	27.2487	26.9304	27.1539	27.1938	27.2487	26.9304	4	26.4651	#N/A	#N/A	#N/A	26.4651	24.3559	24.7577	25.0662	1
LmxM.36.4780	LmxM.36.4780	LmxM.36.4780	LmxM.36.4780	L. mexicana	1.65548	1.65215	26.8309	26.963	26.5872	27.0541	26.8309	26.963	26.5872	27.0541	4	#N/A	#N/A	26.3101	25.2443	24.7761	24.4828	26.3101	25.2443	2
LmxM.36.5390	LmxM.36.5390	LmxM.36.5390	LmxM.36.5390	L. mexicana	1.24074	1.63955	26.0854	#N/A	26.4185	26.3401	26.0854	25.0345	26.4185	26.3401	3	#N/A	#N/A	#N/A	#N/A	24.9147	24.4697	24.5275	25.0036	0
LmxM.19.1420	LmxM.19.1420	LmxM.19.1420	LmxM.19.1420	L. mexicana	2.94218	1.63754	28.7047	28.8518	29.155	28.9989	28.7047	28.8518	29.155	28.9989	4	#N/A	#N/A	27.2095	27.1716	24.7503	24.8103	27.2095	27.1716	2
LmxM.14.0930	LmxM.14.0930	LmxM.14.0930	LmxM.14.0930	L. mexicana	2.20179	1.6258	28.0107	27.8404	27.6691	27.6806	28.0107	27.8404	27.6691	27.6806	4	#N/A	26.6816	26.3232	#N/A	24.7623	26.6816	26.3232	24.6265	2
LmxM.31.2640	LmxM.31.2640	LmxM.31.2640	LmxM.31.2640	L. mexicana	1.50401	1.60882	#N/A	26.5547	26.5802	26.5689	24.9565	26.5547	26.5802	26.5689	3	#N/A	#N/A	#N/A	#N/A	25.1009	23.9893	24.6145	24.9397	0
LmxM.09.1120	LmxM.09.1120	LmxM.09.1120	LmxM.09.1120	L. mexicana	2.4797	1.58648	27.6786	26.9438	27.7595	27.8923	27.6786	26.9438	27.7595	27.8923	4	#N/A	#N/A	26.9669	#N/A	24.7515	23.9937	26.9669	24.6432	1
LmxM.16.0590	LmxM.16.0590	LmxM.16.0590	LmxM.16.0590	L. mexicana	2.42862	1.5702	28.6714	28.3083	28.7131	28.5038	28.6714	28.3083	28.7131	28.5038	4	26.8731	24.4234	26.0581	27.1275	26.8731	24.4234	26.0581	27.1275	4
LmxM.31.0390	LmxM.31.0390	LmxM.31.0390	LmxM.31.0390	L. mexicana	1.59844	1.5702	27.7459	26.9206	27.4026	27.1859	27.7459	26.9206	27.4026	27.1859	4	#N/A	26.7471	26.0574	#N/A	25.2616	26.7471	26.0574	24.7951	2
LmxM.08_29.1240	LmxM.08_29.1240	LmxM.08_29.1240	LmxM.08_29.1240	L. mexicana	2.34619	1.55723	28.6197	28.1542	28.1333	28.3995	28.6197	28.1542	28.1333	28.3995	4	#N/A	27.1125	#N/A	26.9284	24.8857	27.1125	24.9954	26.9284	2
LmxM.23.1410	LmxM.23.1410	LmxM.23.1410	LmxM.23.1410	L. mexicana	2.09959	1.54944	27.1233	27.0501	27.1203	27.2737	27.1233	27.0501	27.1203	27.2737	4	#N/A	#N/A	#N/A	26.5188	24.5727	24.0566	25.0208	26.5188	1
LmxM.23.0110	LmxM.23.0110	LmxM.23.0110	LmxM.23.0110	L. mexicana	2.50822	1.54823	28.3227	28.4098	28.339	28.4919	28.3227	28.4098	28.339	28.4919	4	#N/A	27.0799	26.8538	#N/A	24.6245	27.0799	26.8538	24.9723	2
LmxM.04.0580	LmxM.04.0580	LmxM.04.0580	LmxM.04.0580	L. mexicana	1.85054	1.53632	27.0732	27.1925	27.1437	27.2408	27.0732	27.1925	27.1437	27.2408	4	26.5192	#N/A	#N/A	#N/A	26.5192	24.2136	25.2802	25.2351	1
LmxM.30.1570	LmxM.30.1570	LmxM.30.1570	LmxM.30.1570	L. mexicana	1.71042	1.53607	27.2684	#N/A	26.8461	27.0986	27.2684	25.1948	26.8461	27.0986	3	#N/A	#N/A	#N/A	#N/A	25.0819	24.2709	25.0032	25.2103	0
LmxM.24.1210	LmxM.24.1210	LmxM.24.1210	LmxM.24.1210	L. mexicana	1.85766	1.52624	26.5586	26.575	26.9178	26.8001	26.5586	26.575	26.9178	26.8001	4	#N/A	#N/A	#N/A	26.2464	24.7205	23.989	24.4648	26.2464	1
LmxM.28.2260	LmxM.28.2260	LmxM.28.2260	LmxM.28.2260	L. mexicana	2.03782	1.52289	27.8278	27.5653	28.0021	28.1246	27.8278	27.5653	28.0021	28.1246	4	#N/A	#N/A	26.9694	26.5743	24.8728	24.9519	26.9694	26.5743	2
LmxM.08_29.1470	LmxM.08_29.1470	LmxM.08_29.1470	LmxM.08_29.1470	L. mexicana	1.62607	1.51721	27.0419	26.6428	24.9697	26.6538	27.0419	26.6428	24.9697	26.6538	4	#N/A	#N/A	#N/A	#N/A	24.9381	24.0993	24.6629	25.1035	0
LmxM.20.1640	LmxM.20.1640	LmxM.20.1640	LmxM.20.1640	L. mexicana	1.32173	1.51281	26.485	26.0971	#N/A	26.5942	26.485	26.0971	24.9534	26.5942	3	#N/A	#N/A	#N/A	#N/A	24.7747	24.3304	25.1316	24.606	0
LmxM.16.0950	LmxM.16.0950	LmxM.16.0950	LmxM.16.0950	L. mexicana	1.80847	1.48204	28.9039	28.889	28.8747	28.9245	28.9039	28.889	28.8747	28.9245	4	25.6887	27.8476	27.5511	27.2707	25.6887	27.8476	27.5511	27.2707	4
LmxM.36.5130	LmxM.36.5130	LmxM.36.5130	LmxM.36.5130	L. mexicana	2.39316	1.47809	28.0111	27.9621	27.9393	27.8886	28.0111	27.9621	27.9393	27.8886	4	#N/A	#N/A	26.5507	26.7752	24.4437	24.459	26.5507	26.7752	2
LmxM.23.1580	LmxM.23.1580	LmxM.23.1580	LmxM.23.1580	L. mexicana	2.38231	1.47519	27.6458	27.7655	27.962	27.3797	27.6458	27.7655	27.962	27.3797	4	#N/A	#N/A	27.2645	#N/A	24.6962	24.7394	27.2645	24.5236	1
LmxM.13.0200	LmxM.13.0200	LmxM.13.0200	LmxM.13.0200	L. mexicana	1.52271	1.46093	27.1312	26.986	25.9245	25.2807	27.1312	26.986	25.9245	25.2807	4	#N/A	#N/A	#N/A	#N/A	24.7645	24.3936	24.9704	25.1031	0
LmxM.21.0340	LmxM.21.0340	LmxM.21.0340	LmxM.21.0340	L. mexicana	1.99612	1.46023	27.7287	27.9958	27.9646	28.0823	27.7287	27.9958	27.9646	28.0823	4	#N/A	#N/A	26.3333	27.3286	25.0239	25.1011	26.3333	27.3286	2
LmxM.15.0990	LmxM.15.0990	LmxM.15.0990	LmxM.15.0990	L. mexicana	1.37857	1.45619	26.7265	#N/A	26.7867	26.8174	26.7265	25.1425	26.7867	26.8174	3	#N/A	#N/A	#N/A	#N/A	25.31	24.6357	24.6801	25.3329	0
LmxM.04.0630	LmxM.04.0630	LmxM.04.0630	LmxM.04.0630	L. mexicana	1.50692	1.44055	27.1166	26.537	26.0874	26.7032	27.1166	26.537	26.0874	26.7032	4	#N/A	#N/A	#N/A	26.3959	24.7988	24.2889	24.933	26.3959	1
LmxM.18.0270	LmxM.18.0270	LmxM.18.0270	LmxM.18.0270	L. mexicana	1.4924	1.43699	27.5448	27.8313	27.8812	27.8241	27.5448	27.8313	27.8812	27.8241	4	#N/A	26.5326	26.6824	26.8713	25.0255	26.5326	26.6824	26.8713	3
LmxM.14.0650	LmxM.14.0650	LmxM.14.0650	LmxM.14.0650	L. mexicana	3.21702	1.43298	28.1545	28.9666	29.1709	28.7748	28.1545	28.9666	29.1709	28.7748	4	#N/A	#N/A	28.2464	#N/A	25.1643	24.0485	28.2464	24.7394	1
LmxM.26.2280	LmxM.26.2280	LmxM.26.2280	LmxM.26.2280	L. mexicana	1.67027	1.41924	26.7252	26.5264	#N/A	27.0705	26.7252	26.5264	24.8007	27.0705	3	#N/A	#N/A	#N/A	#N/A	24.6783	24.0094	24.9534	24.8005	0
LmxM.34.1330	LmxM.34.1330	LmxM.34.1330	LmxM.34.1330	L. mexicana	1.46345	1.41515	26.7332	26.7484	26.456	#N/A	26.7332	26.7484	26.456	24.934	3	#N/A	#N/A	#N/A	#N/A	25.0097	24.54	24.5516	24.9165	0
LmxM.16.1130	LmxM.16.1130	LmxM.16.1130	LmxM.16.1130	L. mexicana	1.55884	1.40239	27.0883	27.1649	27.0315	27.0709	27.0883	27.1649	27.0315	27.0709	4	#N/A	26.1677	26.4286	#N/A	24.708	26.1677	26.4286	24.816	2
LmxM.31.0230	LmxM.31.0230	LmxM.31.0230	LmxM.31.0230	L. mexicana	1.84685	1.38714	#N/A	26.9714	27.3577	27.3266	25.0068	26.9714	27.3577	27.3266	3	#N/A	#N/A	#N/A	#N/A	24.5409	25.2073	24.9461	24.5808	0
LmxM.33.0110	LmxM.33.0110	LmxM.33.0110	LmxM.33.0110	L. mexicana	1.72703	1.38452	27.9312	27.9012	27.425	27.7007	27.9312	27.9012	27.425	27.7007	4	#N/A	27.0083	26.8043	#N/A	25.0876	27.0083	26.8043	25.1498	2
LmxM.15.0040	LmxM.15.0040	LmxM.15.0040	LmxM.15.0040	L. mexicana	1.81811	1.37622	27.7981	27.2319	27.881	27.8222	27.7981	27.2319	27.881	27.8222	4	#N/A	26.7434	#N/A	26.9055	24.8718	26.7434	24.94	26.9055	2
LmxM.26.0830	LmxM.26.0830	LmxM.26.0830	LmxM.26.0830	L. mexicana	1.92727	1.36273	27.7374	27.7493	27.3959	27.9807	27.7374	27.7493	27.3959	27.9807	4	#N/A	27.363	26.0034	#N/A	24.871	27.363	26.0034	24.9168	2
LmxM.13.1680	LmxM.13.1680	LmxM.13.1680	LmxM.13.1680	L. mexicana	1.88689	1.35878	27.0141	27.7376	27.5494	27.6488	27.0141	27.7376	27.5494	27.6488	4	#N/A	#N/A	26.3968	26.7794	24.8729	24.3531	26.3968	26.7794	2
ENSMUSG00000015852.13	ENSMUSG00000015852.13	ENSMUSG00000015852.13	ENSMUSG00000015852.13	M. musculus	-1.22095	3.25442	#N/A	25.0135	#N/A	#N/A	24.5541	25.0135	24.4713	24.946	1	26.2138	26.0081	25.8047	25.8422	26.2138	26.0081	25.8047	25.8422	4
ENSMUSG00000035049.4	ENSMUSG00000035049.4	ENSMUSG00000035049.4	ENSMUSG00000035049.4	M. musculus	-1.14923	1.69609	#N/A	#N/A	#N/A	#N/A	24.8639	24.0813	24.7035	25.1507	0	25.9793	26.5852	25.332	25.4999	25.9793	26.5852	25.332	25.4999	4
ENSMUSG00000018209.15	ENSMUSG00000018209.15	ENSMUSG00000018209.15	ENSMUSG00000018209.15	M. musculus	-1.56313	1.62058	#N/A	#N/A	26.1588	#N/A	25.0151	24.3726	26.1588	25.017	1	26.7524	26.7674	26.6863	26.6099	26.7524	26.7674	26.6863	26.6099	4

## Sheet: 12h_vs_6h
Protein.IDs	Majority.protein.IDs	my_label	Gene.names	Species	difference_mext120_mext060	log10.pvalue_mext120_mext060	log2.LFQ.intensity.mext120_1	log2.LFQ.intensity.mext120_2	log2.LFQ.intensity.mext120_3	log2.LFQ.intensity.mext120_4	imputed.log2.LFQ.intensity.mext120_1	imputed.log2.LFQ.intensity.mext120_2	imputed.log2.LFQ.intensity.mext120_3	imputed.log2.LFQ.intensity.mext120_4	value_count_mext120	log2.LFQ.intensity.mext060_1	log2.LFQ.intensity.mext060_2	log2.LFQ.intensity.mext060_3	log2.LFQ.intensity.mext060_4	imputed.log2.LFQ.intensity.mext060_1	imputed.log2.LFQ.intensity.mext060_2	imputed.log2.LFQ.intensity.mext060_3	imputed.log2.LFQ.intensity.mext060_4	value_count_mext060
LmxM.08.0640	LmxM.08.0640	LmxM.08.0640	LmxM.08.0640	L. mexicana	2.92286	5.93096	26.8353	27.3654	27.0765	27.065	26.8353	27.3654	27.0765	27.065	4	#N/A	#N/A	#N/A	#N/A	23.9163	24.1152	24.403	24.2164	0
LmxM.34.2150	LmxM.34.2150	LmxM.34.2150	LmxM.34.2150	L. mexicana	2.10409	4.23596	26.5639	27.1236	26.6819	26.5065	26.5639	27.1236	26.6819	26.5065	4	#N/A	#N/A	#N/A	#N/A	24.7415	24.4263	24.7655	24.5262	0
LmxM.28.2910	LmxM.28.2910	LmxM.28.2910	LmxM.28.2910	L. mexicana	3.54487	4.00477	28.4226	27.7817	27.8202	28.4393	28.4226	27.7817	27.8202	28.4393	4	#N/A	#N/A	#N/A	25.2019	24.2418	23.9917	24.8488	25.2019	1
LmxM.23.0260	LmxM.23.0260	LmxM.23.0260	LmxM.23.0260	L. mexicana	1.63002	3.93706	26.2793	26.4431	26.553	26.1864	26.2793	26.4431	26.553	26.1864	4	#N/A	#N/A	#N/A	#N/A	24.3662	24.804	24.8008	24.9707	0
LmxM.15.0050	LmxM.15.0050	LmxM.15.0050	LmxM.15.0050	L. mexicana	1.10462	3.27645	25.8268	26.174	25.7628	26.259	25.8268	26.174	25.7628	26.259	4	#N/A	#N/A	#N/A	#N/A	24.9891	25.1182	24.8377	24.6593	0
LmxM.23.0380	LmxM.23.0380	LmxM.23.0380	LmxM.23.0380	L. mexicana	1.39121	2.93196	25.9287	25.861	25.9061	25.8592	25.9287	25.861	25.9061	25.8592	4	#N/A	#N/A	#N/A	#N/A	24.1966	24.5128	24.7831	24.4977	0
LmxM.16.1360	LmxM.16.1360	LmxM.16.1360	LmxM.16.1360	L. mexicana	1.65627	2.90935	26.4291	26.8326	26.2049	26.753	26.4291	26.8326	26.2049	26.753	4	#N/A	#N/A	#N/A	#N/A	24.3369	25.1942	25.2878	24.7757	0
LmxM.13.0200	LmxM.13.0200	LmxM.13.0200	LmxM.13.0200	L. mexicana	3.49293	2.40092	29.8275	29.7064	29.8393	29.921	29.8275	29.7064	29.8393	29.921	4	27.1312	26.986	25.9245	25.2807	27.1312	26.986	25.9245	25.2807	4
LmxM.17.0410	LmxM.17.0410	LmxM.17.0410	LmxM.17.0410	L. mexicana	1.51114	2.37716	26.8609	25.725	25.9078	25.8932	26.8609	25.725	25.9078	25.8932	4	#N/A	#N/A	#N/A	#N/A	24.512	24.1734	24.8778	24.7792	0
LmxM.08.1225	LmxM.08.1225	LmxM.08.1225	LmxM.08.1225	L. mexicana	1.29792	2.01206	28.3026	28.3841	28.3338	28.4985	28.3026	28.3841	28.3338	28.4985	4	26.9993	27.0052	26.6078	27.715	26.9993	27.0052	26.6078	27.715	4
LmxM.33.0070	LmxM.33.0070	LmxM.33.0070	LmxM.33.0070	L. mexicana	3.19176	1.73656	28.8724	28.9665	28.8765	29.1474	28.8724	28.9665	28.8765	29.1474	4	#N/A	27.4267	#N/A	26.374	24.792	27.4267	24.5031	26.374	2
LmxM.08.0890;LmxM.08.0900	LmxM.08.0890	LmxM.08.0890	LmxM.08.0890	L. mexicana	1.35477	1.65249	27.0205	26.6765	25.7612	27.4152	27.0205	26.6765	25.7612	27.4152	4	25.6374	#N/A	25.7491	24.9054	25.6374	25.1625	25.7491	24.9054	3
ENSMUSG00000046718.8	ENSMUSG00000046718.8	ENSMUSG00000046718.8	ENSMUSG00000046718.8	M. musculus	1.26514	1.64944	27.0743	26.2681	26.1414	26.3496	27.0743	26.2681	26.1414	26.3496	4	#N/A	25.9465	#N/A	25.5271	24.7784	25.9465	24.5207	25.5271	2
LmxM.30.1140	LmxM.30.1140	LmxM.30.1140	LmxM.30.1140	L. mexicana	1.3983	1.64204	25.7488	26.1914	26.1815	25.9458	25.7488	26.1914	26.1815	25.9458	4	25.619	#N/A	#N/A	#N/A	25.619	24.0424	24.5197	24.2933	1
LmxM.29.3390	LmxM.29.3390	LmxM.29.3390	LmxM.29.3390	L. mexicana	1.17692	1.63687	25.9729	25.2707	26.1301	#N/A	25.9729	25.2707	26.1301	24.8031	3	#N/A	#N/A	24.598	#N/A	23.8134	24.5745	24.598	24.4832	1
LmxM.30.2330	LmxM.30.2330	LmxM.30.2330	LmxM.30.2330	L. mexicana	1.48047	1.61061	26.8955	25.6193	#N/A	25.7537	26.8955	25.6193	25.0762	25.7537	3	#N/A	#N/A	#N/A	#N/A	23.9577	24.4753	24.5363	24.4536	0
LmxM.22.1640	LmxM.22.1640	LmxM.22.1640	LmxM.22.1640	L. mexicana	1.45118	1.58068	26.1134	26.6574	26.4664	#N/A	26.1134	26.6574	26.4664	24.9075	3	#N/A	#N/A	#N/A	#N/A	25.0254	24.316	24.7269	24.2718	0
LmxM.17.0340	LmxM.17.0340	LmxM.17.0340	LmxM.17.0340	L. mexicana	2.23393	1.52087	27.6973	27.3612	#N/A	27.249	27.6973	27.3612	25.1574	27.249	3	#N/A	#N/A	#N/A	#N/A	24.5257	24.6026	24.7413	24.6596	0
LmxM.08.0200	LmxM.08.0200	LmxM.08.0200	LmxM.08.0200	L. mexicana	1.5012	1.4244	26.9252	27.0734	25.9638	26.7525	26.9252	27.0734	25.9638	26.7525	4	#N/A	#N/A	#N/A	26.5134	25.0255	24.5751	24.5963	26.5134	1
LmxM.30.0560	LmxM.30.0560	LmxM.30.0560	LmxM.30.0560	L. mexicana	-1.56368	4.68851	#N/A	#N/A	#N/A	#N/A	24.9049	24.6005	24.9762	24.8963	0	26.4488	26.1344	26.5849	26.4644	26.4488	26.1344	26.5849	26.4644	4
LmxM.36.2360	LmxM.36.2360	LmxM.36.2360	LmxM.36.2360	L. mexicana	-2.17016	2.49195	#N/A	#N/A	#N/A	#N/A	24.5847	24.7907	24.6719	24.5875	0	26.9384	26.0583	27.0361	27.2826	26.9384	26.0583	27.0361	27.2826	4
ENSMUSG00000027035.10	ENSMUSG00000027035.10	ENSMUSG00000027035.10	ENSMUSG00000027035.10	M. musculus	-1.25871	2.0875	#N/A	#N/A	#N/A	#N/A	24.2665	23.9169	25.0092	24.7997	0	26.1094	25.7312	25.4677	25.7187	26.1094	25.7312	25.4677	25.7187	4
LmxM.36.3620	LmxM.36.3620	LmxM.36.3620	LmxM.36.3620	L. mexicana	-1.89001	2.05519	25.9605	#N/A	#N/A	#N/A	25.9605	24.6865	24.2875	24.3973	1	26.4258	27.3341	26.3374	26.7944	26.4258	27.3341	26.3374	26.7944	4
LmxM.08_29.2800	LmxM.08_29.2800	LmxM.08_29.2800	LmxM.08_29.2800	L. mexicana	-1.54078	1.94743	#N/A	#N/A	#N/A	#N/A	24.5728	24.3829	24.6835	24.4636	0	26.1315	26.2603	#N/A	26.6276	26.1315	26.2603	25.2466	26.6276	3
ENSMUSG00000015176.11	ENSMUSG00000015176.11	ENSMUSG00000015176.11	ENSMUSG00000015176.11	M. musculus	-1.1466	1.66537	#N/A	#N/A	#N/A	#N/A	24.1702	23.8513	24.859	25.0895	0	25.8273	25.7127	#N/A	26.0091	25.8273	25.7127	25.0073	26.0091	3
ENSMUSG00000021252.11	ENSMUSG00000021252.11	ENSMUSG00000021252.11	ENSMUSG00000021252.11	M. musculus	-1.46023	1.66335	#N/A	#N/A	#N/A	#N/A	24.3793	23.925	25.0046	24.5667	0	26.3194	26.2813	26.3199	#N/A	26.3194	26.2813	26.3199	24.7959	3
LmxM.28.2170	LmxM.28.2170	LmxM.28.2170	LmxM.28.2170	L. mexicana	-1.51649	1.649	23.9297	25.825	24.6025	24.9667	23.9297	25.825	24.6025	24.9667	4	26.1283	26.9354	26.0157	26.3104	26.1283	26.9354	26.0157	26.3104	4
LmxM.29.0970	LmxM.29.0970	LmxM.29.0970	LmxM.29.0970	L. mexicana	-1.55053	1.52092	#N/A	#N/A	#N/A	#N/A	24.7864	24.4201	24.9325	25.1284	0	26.9223	26.7004	#N/A	26.7577	26.9223	26.7004	25.089	26.7577	3
ENSMUSG00000002778.14	ENSMUSG00000002778.14	ENSMUSG00000002778.14	ENSMUSG00000002778.14	M. musculus	-2.03698	1.38803	#N/A	27.322	#N/A	#N/A	24.9453	27.322	24.9121	24.6927	1	27.0842	27.5451	28.0024	27.3883	27.0842	27.5451	28.0024	27.3883	4

## Sheet: 24h_vs_12h
Protein.IDs	Majority.protein.IDs	my_label	Gene.names	Species	difference_mext240_mext120	log10.pvalue_mext240_mext120	log2.LFQ.intensity.mext240_1	log2.LFQ.intensity.mext240_2	log2.LFQ.intensity.mext240_3	log2.LFQ.intensity.mext240_4	imputed.log2.LFQ.intensity.mext240_1	imputed.log2.LFQ.intensity.mext240_2	imputed.log2.LFQ.intensity.mext240_3	imputed.log2.LFQ.intensity.mext240_4	value_count_mext240	log2.LFQ.intensity.mext120_1	log2.LFQ.intensity.mext120_2	log2.LFQ.intensity.mext120_3	log2.LFQ.intensity.mext120_4	imputed.log2.LFQ.intensity.mext120_1	imputed.log2.LFQ.intensity.mext120_2	imputed.log2.LFQ.intensity.mext120_3	imputed.log2.LFQ.intensity.mext120_4	value_count_mext120
LmxM.36.5460	LmxM.36.5460	LmxM.36.5460	LmxM.36.5460	L. mexicana	1.42627	3.68071	26.4884	26.6694	26.0381	26.4078	26.4884	26.6694	26.0381	26.4078	4	#N/A	#N/A	#N/A	#N/A	24.7515	25.2218	24.9785	24.9469	0
ENSMUSG00000059089.4	ENSMUSG00000059089.4	ENSMUSG00000059089.4	ENSMUSG00000059089.4	M. musculus	1.9048	3.5732	26.5515	26.3913	26.417	26.5214	26.5515	26.3913	26.417	26.5214	4	#N/A	#N/A	#N/A	#N/A	24.5699	24.2207	24.6551	24.8162	0
LmxM.18.0580	LmxM.18.0580	LmxM.18.0580	LmxM.18.0580	L. mexicana	1.9332	3.30841	26.7699	26.5946	26.7334	26.4204	26.7699	26.5946	26.7334	26.4204	4	#N/A	#N/A	#N/A	#N/A	24.3177	24.5662	25.1657	24.7359	0
LmxM.18.1290	LmxM.18.1290	LmxM.18.1290	LmxM.18.1290	L. mexicana	1.36664	3.11155	26.2822	26.4084	26.7889	26.0123	26.2822	26.4084	26.7889	26.0123	4	#N/A	25.4102	#N/A	#N/A	24.8798	25.4102	24.9943	24.741	1
LmxM.13.0200	LmxM.13.0200	LmxM.13.0200	LmxM.13.0200	L. mexicana	1.06249	2.97608	31.004	31.0589	30.5571	30.9241	31.004	31.0589	30.5571	30.9241	4	29.8275	29.7064	29.8393	29.921	29.8275	29.7064	29.8393	29.921	4
LmxM.33.0070	LmxM.33.0070	LmxM.33.0070	LmxM.33.0070	L. mexicana	1.15573	2.85974	29.9283	30.1426	30.5101	29.9047	29.9283	30.1426	30.5101	29.9047	4	28.8724	28.9665	28.8765	29.1474	28.8724	28.9665	28.8765	29.1474	4
LmxM.29.0350	LmxM.29.0350	LmxM.29.0350	LmxM.29.0350	L. mexicana	1.17657	2.57449	28.2262	28.0686	27.3822	27.8729	28.2262	28.0686	27.3822	27.8729	4	26.3335	26.8347	26.7429	26.9325	26.3335	26.8347	26.7429	26.9325	4
LmxM.28.2910	LmxM.28.2910	LmxM.28.2910	LmxM.28.2910	L. mexicana	1.07533	2.21794	29.2221	29.0477	29.3601	29.1352	29.2221	29.0477	29.3601	29.1352	4	28.4226	27.7817	27.8202	28.4393	28.4226	27.7817	27.8202	28.4393	4
LmxM.30.2330	LmxM.30.2330	LmxM.30.2330	LmxM.30.2330	L. mexicana	2.31448	2.15995	28.3593	27.0074	29.0573	28.1786	28.3593	27.0074	29.0573	28.1786	4	26.8955	25.6193	#N/A	25.7537	26.8955	25.6193	25.0762	25.7537	3
LmxM.17.0410	LmxM.17.0410	LmxM.17.0410	LmxM.17.0410	L. mexicana	1.34466	2.1036	27.5719	27.598	27.5134	27.0822	27.5719	27.598	27.5134	27.0822	4	26.8609	25.725	25.9078	25.8932	26.8609	25.725	25.9078	25.8932	4
LmxM.32.0830	LmxM.32.0830	LmxM.32.0830	LmxM.32.0830	L. mexicana	1.31145	1.76358	27.33	27.6319	26.51	27.1996	27.33	27.6319	26.51	27.1996	4	25.9721	25.858	#N/A	26.5559	25.9721	25.858	25.0397	26.5559	3
ENSMUSG00000029864.7	ENSMUSG00000029864.7	ENSMUSG00000029864.7	ENSMUSG00000029864.7	M. musculus	1.23597	1.57232	26.2612	26.695	26.16	26.1357	26.2612	26.695	26.16	26.1357	4	25.9956	#N/A	#N/A	#N/A	25.9956	24.4114	24.8995	25.0014	1
LmxM.34.3770	LmxM.34.3770	LmxM.34.3770	LmxM.34.3770	L. mexicana	1.69275	1.5182	26.7954	26.6991	26.8449	26.5511	26.7954	26.6991	26.8449	26.5511	4	26.3461	#N/A	#N/A	#N/A	26.3461	24.7743	24.5485	24.4505	1
LmxM.23.0540	LmxM.23.0540	LmxM.23.0540	LmxM.23.0540	L. mexicana	1.43168	1.50678	26.3366	26.558	#N/A	#N/A	26.3366	26.558	24.9226	25.198	2	#N/A	#N/A	#N/A	#N/A	24.1735	23.9378	24.7456	24.4315	0
ENSMUSG00000049354.8	ENSMUSG00000049354.8	ENSMUSG00000049354.8	ENSMUSG00000049354.8	M. musculus	2.03673	1.48305	27.2995	27.245	27.0119	#N/A	27.2995	27.245	27.0119	25.0075	3	#N/A	#N/A	#N/A	#N/A	24.5038	24.4954	24.7774	24.6403	0
LmxM.30.2460	LmxM.30.2460	LmxM.30.2460	LmxM.30.2460	L. mexicana	1.52383	1.46413	26.5876	26.7548	#N/A	26.8954	26.5876	26.7548	25.0484	26.8954	3	#N/A	#N/A	#N/A	#N/A	24.6859	24.5679	25.0349	24.9023	0
LmxM.26.0830	LmxM.26.0830	LmxM.26.0830	LmxM.26.0830	L. mexicana	-2.33241	4.29916	#N/A	#N/A	#N/A	#N/A	24.4668	25.1212	24.5825	24.4028	0	26.8602	27.227	27.0992	26.7165	26.8602	27.227	27.0992	26.7165	4
LmxM.29.3500	LmxM.29.3500	LmxM.29.3500	LmxM.29.3500	L. mexicana	-1.49844	4.19691	29.0019	29.0668	29.1895	28.6655	29.0019	29.0668	29.1895	28.6655	4	30.2536	30.4844	30.5143	30.6651	30.2536	30.4844	30.5143	30.6651	4
LmxM.36.1750	LmxM.36.1750	LmxM.36.1750	LmxM.36.1750	L. mexicana	-1.70167	3.90293	#N/A	#N/A	#N/A	#N/A	24.273	24.5562	24.5974	24.901	0	26.3363	25.9475	26.6389	26.2116	26.3363	25.9475	26.6389	26.2116	4
LmxM.36.6980	LmxM.36.6980	LmxM.36.6980	LmxM.36.6980	L. mexicana	-1.23865	3.82641	27.0599	27.1832	27.0104	27.3742	27.0599	27.1832	27.0104	27.3742	4	28.2506	28.5071	28.1806	28.644	28.2506	28.5071	28.1806	28.644	4
LmxM.11.0820	LmxM.11.0820	LmxM.11.0820	LmxM.11.0820	L. mexicana	-2.15135	3.74521	25.1645	25.2549	#N/A	24.4035	25.1645	25.2549	24.8653	24.4035	3	27.0318	27.371	27.3035	26.5872	27.0318	27.371	27.3035	26.5872	4
LmxM.27.1310	LmxM.27.1310	LmxM.27.1310	LmxM.27.1310	L. mexicana	-2.25129	3.65719	#N/A	#N/A	#N/A	#N/A	24.7606	24.4343	24.8565	24.3549	0	27.1209	26.7956	26.3082	27.1867	27.1209	26.7956	26.3082	27.1867	4
LmxM.31.0020	LmxM.31.0020	LmxM.31.0020	LmxM.31.0020	L. mexicana	-1.67164	3.41901	25.2206	#N/A	#N/A	#N/A	25.2206	24.6758	24.4753	24.9707	1	26.7633	26.7209	26.0333	26.5115	26.7633	26.7209	26.0333	26.5115	4
LmxM.21.0850	LmxM.21.0850	LmxM.21.0850	LmxM.21.0850	L. mexicana	-1.86887	3.04106	#N/A	#N/A	#N/A	#N/A	24.284	24.9381	25.1403	25.0127	0	26.5299	26.8729	26.6608	26.7871	26.5299	26.8729	26.6608	26.7871	4
LmxM.29.3130	LmxM.29.3130	LmxM.29.3130	LmxM.29.3130	L. mexicana	-1.48569	2.54463	25.8122	#N/A	#N/A	#N/A	25.8122	24.7874	25.1462	25.0095	1	26.3795	26.6618	26.8728	26.7839	26.3795	26.6618	26.8728	26.7839	4
LmxM.36.6060	LmxM.36.6060	LmxM.36.6060	LmxM.36.6060	L. mexicana	-1.84361	2.53267	25.5617	#N/A	24.3234	24.5683	25.5617	24.9852	24.3234	24.5683	3	26.811	26.7949	26.8731	26.3339	26.811	26.7949	26.8731	26.3339	4
LmxM.11.1170	LmxM.11.1170	LmxM.11.1170	LmxM.11.1170	L. mexicana	-1.79721	2.24085	23.7055	#N/A	#N/A	#N/A	23.7055	24.2615	25.2033	24.4753	1	26.1738	26.5785	26.1204	25.9616	26.1738	26.5785	26.1204	25.9616	4
LmxM.36.4230	LmxM.36.4230	LmxM.36.4230	LmxM.36.4230	L. mexicana	-1.18803	2.18634	#N/A	#N/A	#N/A	#N/A	25.253	24.7072	24.5609	24.9822	0	25.5244	26.3013	26.547	25.8827	25.5244	26.3013	26.547	25.8827	4
LmxM.17.1290	LmxM.17.1290	LmxM.17.1290	LmxM.17.1290	L. mexicana	-1.17941	2.18345	27.5549	27.7551	26.8507	27.8404	27.5549	27.7551	26.8507	27.8404	4	29.0272	28.7208	28.3291	28.6415	29.0272	28.7208	28.3291	28.6415	4
LmxM.20.1400	LmxM.20.1400	LmxM.20.1400	LmxM.20.1400	L. mexicana	-1.94846	2.14119	#N/A	#N/A	#N/A	#N/A	24.7709	24.6814	24.5759	24.6887	0	26.5235	26.8406	25.846	27.3007	26.5235	26.8406	25.846	27.3007	4
LmxM.16.1430;LmxM.16.1425partial	LmxM.16.1430	LmxM.16.1430	LmxM.16.1430	L. mexicana	-1.40211	2.13123	29.9078	30.0401	28.9622	29.7792	29.9078	30.0401	28.9622	29.7792	4	31.0655	30.9328	31.0212	31.2782	31.0655	30.9328	31.0212	31.2782	4
LmxM.34.2080	LmxM.34.2080	LmxM.34.2080	LmxM.34.2080	L. mexicana	-2.5703	2.10178	25.8429	26.5699	#N/A	#N/A	25.8429	26.5699	24.9872	24.5167	2	27.9725	27.941	27.8256	28.4589	27.9725	27.941	27.8256	28.4589	4
LmxM.24.0140	LmxM.24.0140	LmxM.24.0140	LmxM.24.0140	L. mexicana	-1.30903	1.87651	24.674	#N/A	#N/A	#N/A	24.674	24.0835	25.0229	24.2074	1	25.6811	26.6118	25.7275	25.2035	25.6811	26.6118	25.7275	25.2035	4
LmxM.30.2970	LmxM.30.2970	LmxM.30.2970	LmxM.30.2970	L. mexicana	-2.59081	1.79133	25.091	27.1503	26.4156	#N/A	25.091	27.1503	26.4156	24.8451	3	28.6521	28.241	28.3557	28.6164	28.6521	28.241	28.3557	28.6164	4
LmxM.16.0230	LmxM.16.0230	LmxM.16.0230	LmxM.16.0230	L. mexicana	-1.92346	1.73131	26.2508	#N/A	#N/A	26.5516	26.2508	24.8907	24.7386	26.5516	2	27.5402	27.8337	26.9919	27.7597	27.5402	27.8337	26.9919	27.7597	4
ENSMUSG00000052144.8	ENSMUSG00000052144.8	ENSMUSG00000052144.8	ENSMUSG00000052144.8	M. musculus	-1.20093	1.70839	#N/A	#N/A	#N/A	#N/A	24.1633	25.1649	24.6647	25.0406	0	25.9122	26.3992	#N/A	26.3843	25.9122	26.3992	25.1415	26.3843	3
LmxM.33.2530	LmxM.33.2530	LmxM.33.2530	LmxM.33.2530	L. mexicana	-1.31431	1.69484	#N/A	#N/A	#N/A	#N/A	24.2383	23.9521	25.0774	24.4909	0	25.8742	26.2861	26.0533	#N/A	25.8742	26.2861	26.0533	24.8024	3
LmxM.16.1180	LmxM.16.1180	LmxM.16.1180	LmxM.16.1180	L. mexicana	-1.4177	1.68986	#N/A	#N/A	#N/A	#N/A	24.9923	24.4195	25.115	24.9651	0	26.5272	26.5871	#N/A	26.8043	26.5272	26.5871	25.2441	26.8043	3
LmxM.08.0890;LmxM.08.0900	LmxM.08.0890	LmxM.08.0890	LmxM.08.0890	L. mexicana	-1.53072	1.61055	#N/A	26.2984	#N/A	#N/A	24.8596	26.2984	24.8676	24.725	1	27.0205	26.6765	25.7612	27.4152	27.0205	26.6765	25.7612	27.4152	4
ENSMUSG00000001467.5	ENSMUSG00000001467.5	ENSMUSG00000001467.5	ENSMUSG00000001467.5	M. musculus	-1.45022	1.5294	#N/A	26.3492	#N/A	#N/A	24.8893	26.3492	25.2833	24.6764	1	26.6752	26.7542	26.7691	26.8006	26.6752	26.7542	26.7691	26.8006	4
LmxM.17.0725	LmxM.17.0725	LmxM.17.0725	LmxM.17.0725	L. mexicana	-1.71154	1.52347	#N/A	#N/A	26.4316	#N/A	24.8542	24.2938	26.4316	24.485	1	26.2833	26.3811	26.8309	27.4155	26.2833	26.3811	26.8309	27.4155	4
LmxM.13.0160	LmxM.13.0160	LmxM.13.0160	LmxM.13.0160	L. mexicana	-1.52706	1.51213	#N/A	#N/A	#N/A	#N/A	24.5723	24.5413	24.8651	24.6159	0	26.0314	26.8498	26.7363	#N/A	26.0314	26.8498	26.7363	25.0853	3
ENSMUSG00000026103.14	ENSMUSG00000026103.14	ENSMUSG00000026103.14	ENSMUSG00000026103.14	M. musculus	-1.6015	1.50391	#N/A	#N/A	#N/A	26.5759	24.7243	24.7309	25.3134	26.5759	1	27.066	26.7266	26.7949	27.163	27.066	26.7266	26.7949	27.163	4
LmxM.11.1100	LmxM.11.1100	LmxM.11.1100	LmxM.11.1100	L. mexicana	-1.53699	1.45545	#N/A	26.8657	#N/A	25.4109	24.7446	26.8657	25.2345	25.4109	2	26.8604	27.4868	26.6218	27.4346	26.8604	27.4868	26.6218	27.4346	4
LmxM.36.1610	LmxM.36.1610	LmxM.36.1610	LmxM.36.1610	L. mexicana	-1.45564	1.45472	#N/A	#N/A	#N/A	#N/A	24.8067	24.244	25.2004	24.9233	0	26.3524	26.6722	26.9643	#N/A	26.3524	26.6722	26.9643	25.008	3
ENSMUSG00000074817.2;ENSMUSG00000020273.13	ENSMUSG00000074817.2	ENSMUSG00000074817.2	ENSMUSG00000074817.2	M. musculus	-1.62176	1.43358	#N/A	26.2881	#N/A	#N/A	24.3253	26.2881	24.9994	24.3168	1	26.4549	26.6033	26.4888	26.8696	26.4549	26.6033	26.4888	26.8696	4

## Sheet: 48h_vs_24h
Protein.IDs	Majority.protein.IDs	my_label	Gene.names	Species	difference_mext480_mext240	log10.pvalue_mext480_mext240	log2.LFQ.intensity.mext480_1	log2.LFQ.intensity.mext480_2	log2.LFQ.intensity.mext480_3	log2.LFQ.intensity.mext480_4	imputed.log2.LFQ.intensity.mext480_1	imputed.log2.LFQ.intensity.mext480_2	imputed.log2.LFQ.intensity.mext480_3	imputed.log2.LFQ.intensity.mext480_4	value_count_mext480	log2.LFQ.intensity.mext240_1	log2.LFQ.intensity.mext240_2	log2.LFQ.intensity.mext240_3	log2.LFQ.intensity.mext240_4	imputed.log2.LFQ.intensity.mext240_1	imputed.log2.LFQ.intensity.mext240_2	imputed.log2.LFQ.intensity.mext240_3	imputed.log2.LFQ.intensity.mext240_4	value_count_mext240
ENSMUSG00000043091.9	ENSMUSG00000043091.9	ENSMUSG00000043091.9	ENSMUSG00000043091.9	M. musculus	3.04812	4.87947	28.0802	27.5754	27.7786	28.0369	28.0802	27.5754	27.7786	28.0369	4	#N/A	#N/A	#N/A	#N/A	24.952	24.828	24.8083	24.6903	0
ENSMUSG00000021003.10	ENSMUSG00000021003.10	ENSMUSG00000021003.10	ENSMUSG00000021003.10	M. musculus	1.12067	3.73	29.394	29.7067	29.2896	29.3499	29.394	29.7067	29.2896	29.3499	4	28.4172	28.102	28.196	28.5423	28.4172	28.102	28.196	28.5423	4
LmxM.02.0740	LmxM.02.0740	LmxM.02.0740	LmxM.02.0740	L. mexicana	1.84276	3.44421	28.2688	27.5432	28.124	27.8119	28.2688	27.5432	28.124	27.8119	4	26.4106	26.0583	25.5704	26.3377	26.4106	26.0583	25.5704	26.3377	4
LmxM.17.0410	LmxM.17.0410	LmxM.17.0410	LmxM.17.0410	L. mexicana	1.19809	2.84905	29.1165	28.5454	28.3751	28.5208	29.1165	28.5454	28.3751	28.5208	4	27.5719	27.598	27.5134	27.0822	27.5719	27.598	27.5134	27.0822	4
LmxM.29.0350	LmxM.29.0350	LmxM.29.0350	LmxM.29.0350	L. mexicana	1.30608	2.51246	29.5434	28.7084	29.5048	29.0176	29.5434	28.7084	29.5048	29.0176	4	28.2262	28.0686	27.3822	27.8729	28.2262	28.0686	27.3822	27.8729	4
LmxM.08_29.2240	LmxM.08_29.2240	LmxM.08_29.2240	LmxM.08_29.2240	L. mexicana	1.17077	2.19134	25.8863	25.9814	25.9762	#N/A	25.8863	25.9814	25.9762	25.3884	3	#N/A	#N/A	#N/A	25.0488	24.2736	24.2335	24.9933	25.0488	1
LmxM.30.2050	LmxM.30.2050	LmxM.30.2050	LmxM.30.2050	L. mexicana	1.22405	2.07035	26.1617	#N/A	25.7735	25.9858	26.1617	25.0333	25.7735	25.9858	3	#N/A	#N/A	#N/A	#N/A	24.109	24.4377	24.7296	24.7818	0
LmxM.32.0830	LmxM.32.0830	LmxM.32.0830	LmxM.32.0830	L. mexicana	1.35792	2.06943	28.5745	28.6596	28.4659	28.4031	28.5745	28.6596	28.4659	28.4031	4	27.33	27.6319	26.51	27.1996	27.33	27.6319	26.51	27.1996	4
LmxM.18.1660	LmxM.18.1660	LmxM.18.1660	LmxM.18.1660	L. mexicana	2.71748	2.04147	29.5475	29.4212	28.8342	28.4386	29.5475	29.4212	28.8342	28.4386	4	26.6574	27.4213	#N/A	26.4578	26.6574	27.4213	24.8352	26.4578	3
ENSMUSG00000015854.7	ENSMUSG00000015854.7	ENSMUSG00000015854.7	ENSMUSG00000015854.7	M. musculus	1.84058	1.96594	26.9913	27.0514	26.972	27.1227	26.9913	27.0514	26.972	27.1227	4	25.6199	#N/A	25.8571	#N/A	25.6199	24.8531	25.8571	24.445	2
LmxM.36.1160	LmxM.36.1160	LmxM.36.1160	LmxM.36.1160	L. mexicana	1.28222	1.93958	26.3617	26.6937	26.5365	26.4326	26.3617	26.6937	26.5365	26.4326	4	#N/A	25.6588	25.6633	#N/A	24.8121	25.6588	25.6633	24.7614	2
ENSMUSG00000031451.6	ENSMUSG00000031451.6	ENSMUSG00000031451.6	ENSMUSG00000031451.6	M. musculus	1.10805	1.8044	26.1316	25.6818	#N/A	26.1644	26.1316	25.6818	25.1223	26.1644	3	#N/A	#N/A	#N/A	#N/A	24.4396	24.1615	24.915	25.1518	0
LmxM.34.2090	LmxM.34.2090	LmxM.34.2090	LmxM.34.2090	L. mexicana	1.18807	1.80241	29.3027	29.4312	29.0443	28.7521	29.3027	29.4312	29.0443	28.7521	4	28.4322	28.4049	27.3219	27.6191	28.4322	28.4049	27.3219	27.6191	4
LmxM.08.0850	LmxM.08.0850	LmxM.08.0850	LmxM.08.0850	L. mexicana	1.82284	1.68668	26.9351	26.9555	#N/A	26.6392	26.9351	26.9555	25.0351	26.6392	3	#N/A	#N/A	#N/A	#N/A	24.717	23.9763	24.637	24.9432	0
LmxM.28.2445	LmxM.28.2445	LmxM.28.2445	LmxM.28.2445	L. mexicana	2.03031	1.54202	27.4972	27.6527	27.2802	27.5409	27.4972	27.6527	27.2802	27.5409	4	26.032	26.6453	#N/A	#N/A	26.032	26.6453	24.5065	24.666	2
ENSMUSG00000026781.17	ENSMUSG00000026781.17	ENSMUSG00000026781.17	ENSMUSG00000026781.17	M. musculus	1.46803	1.53731	26.486	26.6125	26.3398	26.2555	26.486	26.6125	26.3398	26.2555	4	26.017	#N/A	#N/A	#N/A	26.017	24.6288	24.956	24.2198	1
LmxM.16.1430;LmxM.16.1425partial	LmxM.16.1430	LmxM.16.1430	LmxM.16.1430	L. mexicana	-4.69569	5.11138	#N/A	25.0571	25.3023	#N/A	24.4054	25.0571	25.3023	25.1417	2	29.9078	30.0401	28.9622	29.7792	29.9078	30.0401	28.9622	29.7792	4
LmxM.02.0550	LmxM.02.0550	LmxM.02.0550	LmxM.02.0550	L. mexicana	-3.53109	5.00015	#N/A	#N/A	#N/A	#N/A	24.2596	25.1327	24.9233	24.7143	0	28.0324	28.3709	28.6439	28.1071	28.0324	28.3709	28.6439	28.1071	4
ENSMUSG00000006517.5	ENSMUSG00000006517.5	ENSMUSG00000006517.5	ENSMUSG00000006517.5	M. musculus	-2.32666	4.42331	#N/A	#N/A	#N/A	#N/A	24.6383	24.8173	25.2501	24.9868	0	27.2642	27.2848	27.3892	27.061	27.2642	27.2848	27.3892	27.061	4
ENSMUSG00000052488.7	ENSMUSG00000052488.7	ENSMUSG00000052488.7	ENSMUSG00000052488.7	M. musculus	-1.71553	3.94588	#N/A	#N/A	#N/A	#N/A	24.7197	24.6985	24.4045	25.0491	0	26.4138	26.5823	26.5163	26.2215	26.4138	26.5823	26.5163	26.2215	4
LmxM.14.0130	LmxM.14.0130	LmxM.14.0130	LmxM.14.0130	L. mexicana	-1.79389	3.60393	#N/A	#N/A	#N/A	#N/A	25.1175	25.0982	25.403	24.9294	0	26.902	27.4014	26.6975	26.7229	26.902	27.4014	26.6975	26.7229	4
LmxM.29.2850	LmxM.29.2850	LmxM.29.2850	LmxM.29.2850	L. mexicana	-2.26901	3.50815	#N/A	#N/A	#N/A	#N/A	24.6784	24.7927	24.9375	25.519	0	27.2604	27.1382	27.4819	27.1232	27.2604	27.1382	27.4819	27.1232	4
ENSMUSG00000029363.14	ENSMUSG00000029363.14	ENSMUSG00000029363.14	ENSMUSG00000029363.14	M. musculus	-1.62423	3.3381	#N/A	#N/A	#N/A	#N/A	24.2353	24.7902	24.9584	24.5841	0	26.275	26.1107	26.4757	26.2035	26.275	26.1107	26.4757	26.2035	4
LmxM.24.1980	LmxM.24.1980	LmxM.24.1980	LmxM.24.1980	L. mexicana	-1.49287	2.76841	#N/A	#N/A	#N/A	#N/A	24.8068	24.6856	24.3967	25.3957	0	26.129	26.3541	26.687	26.0863	26.129	26.3541	26.687	26.0863	4
LmxM.21.1250	LmxM.21.1250	LmxM.21.1250	LmxM.21.1250	L. mexicana	-1.6071	2.75043	#N/A	25.4899	#N/A	#N/A	25.3344	25.4899	24.6819	25.0604	1	26.8729	26.7629	26.7226	26.6366	26.8729	26.7629	26.7226	26.6366	4
LmxM.30.0010	LmxM.30.0010	LmxM.30.0010	LmxM.30.0010	L. mexicana	-1.77567	2.62709	27.963	27.7912	27.6578	26.7662	27.963	27.7912	27.6578	26.7662	4	29.577	29.4977	28.8308	29.3755	29.577	29.4977	28.8308	29.3755	4
LmxM.29.3500	LmxM.29.3500	LmxM.29.3500	LmxM.29.3500	L. mexicana	-3.12262	2.57498	26.1465	#N/A	26.8081	#N/A	26.1465	25.0282	26.8081	25.4503	2	29.0019	29.0668	29.1895	28.6655	29.0019	29.0668	29.1895	28.6655	4
ENSMUSG00000024222.17	ENSMUSG00000024222.17	ENSMUSG00000024222.17	ENSMUSG00000024222.17	M. musculus	-1.1801	2.23024	#N/A	#N/A	#N/A	#N/A	24.645	24.5281	25.3083	25.0303	0	26.124	26.107	25.9635	26.0375	26.124	26.107	25.9635	26.0375	4
LmxM.34.1480	LmxM.34.1480	LmxM.34.1480	LmxM.34.1480	L. mexicana	-2.78991	2.21819	26.4506	#N/A	#N/A	26.9792	26.4506	25.1995	25.171	26.9792	2	28.6546	28.8434	29.0564	28.4058	28.6546	28.8434	29.0564	28.4058	4
LmxM.06.1270	LmxM.06.1270	LmxM.06.1270	LmxM.06.1270	L. mexicana	-1.44915	2.16834	#N/A	#N/A	#N/A	25.8592	24.9796	24.5486	25.2378	25.8592	1	26.4406	26.9927	26.6732	26.3154	26.4406	26.9927	26.6732	26.3154	4
ENSMUSG00000022126.6	ENSMUSG00000022126.6	ENSMUSG00000022126.6	ENSMUSG00000022126.6	M. musculus	-2.06555	1.99331	#N/A	26.3407	#N/A	#N/A	25.0636	26.3407	24.6613	24.9908	1	27.2178	27.3353	27.2652	27.5004	27.2178	27.3353	27.2652	27.5004	4
LmxM.31.1160	LmxM.31.1160	LmxM.31.1160	LmxM.31.1160	L. mexicana	-1.08679	1.97098	25.6601	#N/A	25.5082	26.1215	25.6601	24.9954	25.5082	26.1215	3	26.1745	26.7391	26.9228	26.796	26.1745	26.7391	26.9228	26.796	4
LmxM.23.0370	LmxM.23.0370	LmxM.23.0370	LmxM.23.0370	L. mexicana	-1.62582	1.82921	#N/A	#N/A	#N/A	25.9313	25.264	24.2302	24.8554	25.9313	1	26.501	26.6808	27.0518	26.5507	26.501	26.6808	27.0518	26.5507	4
LmxM.29.0880	LmxM.29.0880	LmxM.29.0880	LmxM.29.0880	L. mexicana	-1.7074	1.76601	#N/A	#N/A	26.2833	#N/A	24.2959	24.9726	26.2833	25.2986	1	26.4713	26.7353	27.5641	26.9093	26.4713	26.7353	27.5641	26.9093	4
LmxM.16.1130	LmxM.16.1130	LmxM.16.1130	LmxM.16.1130	L. mexicana	-1.4864	1.74747	26.1356	#N/A	#N/A	#N/A	26.1356	24.7727	24.5178	24.9407	1	26.498	26.6486	26.9808	26.1851	26.498	26.6486	26.9808	26.1851	4
ENSMUSG00000024217.10	ENSMUSG00000024217.10	ENSMUSG00000024217.10	ENSMUSG00000024217.10	M. musculus	-1.59077	1.73668	#N/A	#N/A	26.035	25.8464	24.6623	24.5726	26.035	25.8464	2	26.3781	26.9846	27.1372	26.9795	26.3781	26.9846	27.1372	26.9795	4
LmxM.05.0970	LmxM.05.0970	LmxM.05.0970	LmxM.05.0970	L. mexicana	-1.64837	1.72232	#N/A	#N/A	#N/A	#N/A	24.9713	24.0571	24.7629	24.8537	0	26.3866	27.0606	26.6319	#N/A	26.3866	27.0606	26.6319	25.1594	3
ENSMUSG00000029146.14	ENSMUSG00000029146.14	ENSMUSG00000029146.14	ENSMUSG00000029146.14	M. musculus	-1.22868	1.71832	#N/A	25.9071	#N/A	#N/A	24.7381	25.9071	24.7056	24.6872	1	26.0853	26.0716	26.6078	26.188	26.0853	26.0716	26.6078	26.188	4
ENSMUSG00000027995.10	ENSMUSG00000027995.10	ENSMUSG00000027995.10	ENSMUSG00000027995.10	M. musculus	-1.16512	1.61662	#N/A	26.3427	26.3067	26.2286	25.0914	26.3427	26.3067	26.2286	3	27.2864	27.2642	26.8232	27.256	27.2864	27.2642	26.8232	27.256	4
LmxM.21.0845	LmxM.21.0845	LmxM.21.0845	LmxM.21.0845	L. mexicana	-1.26797	1.49671	25.9945	#N/A	#N/A	#N/A	25.9945	24.4798	24.7659	24.7844	1	26.2581	26.3027	26.3599	26.1758	26.2581	26.3027	26.3599	26.1758	4
ENSMUSG00000023832.14	ENSMUSG00000023832.14	ENSMUSG00000023832.14	ENSMUSG00000023832.14	M. musculus	-2.63581	1.48299	27.4212	#N/A	#N/A	#N/A	27.4212	24.0952	25.0685	24.7893	1	27.9523	27.9866	28.3448	27.6337	27.9523	27.9866	28.3448	27.6337	4
LmxM.09.1490	LmxM.09.1490	LmxM.09.1490	LmxM.09.1490	L. mexicana	-1.46965	1.48104	#N/A	#N/A	26.2948	#N/A	24.6608	24.8769	26.2948	24.5814	1	26.4576	26.5022	26.7948	26.5377	26.4576	26.5022	26.7948	26.5377	4
ENSMUSG00000049354.8	ENSMUSG00000049354.8	ENSMUSG00000049354.8	ENSMUSG00000049354.8	M. musculus	-1.9266	1.42471	#N/A	#N/A	#N/A	#N/A	24.5589	24.8808	24.8148	24.6029	0	27.2995	27.245	27.0119	#N/A	27.2995	27.245	27.0119	25.0075	3
ENSMUSG00000037405.8	ENSMUSG00000037405.8	ENSMUSG00000037405.8	ENSMUSG00000037405.8	M. musculus	-1.53227	1.41031	25.9128	#N/A	#N/A	#N/A	25.9128	24.5436	24.754	24.7592	1	26.9841	26.9168	27.065	#N/A	26.9841	26.9168	27.065	25.1328	3
LmxM.13.1680	LmxM.13.1680	LmxM.13.1680	LmxM.13.1680	L. mexicana	-1.77228	1.40536	#N/A	26.4871	26.1349	#N/A	24.471	26.4871	26.1349	24.6152	2	27.1607	27.1817	27.4466	27.0084	27.1607	27.1817	27.4466	27.0084	4

## Sheet: 72h_vs_48h
Protein.IDs	Majority.protein.IDs	my_label	Gene.names	Species	difference_mext720_mext480	log10.pvalue_mext720_mext480	log2.LFQ.intensity.mext720_1	log2.LFQ.intensity.mext720_2	log2.LFQ.intensity.mext720_3	log2.LFQ.intensity.mext720_4	imputed.log2.LFQ.intensity.mext720_1	imputed.log2.LFQ.intensity.mext720_2	imputed.log2.LFQ.intensity.mext720_3	imputed.log2.LFQ.intensity.mext720_4	value_count_mext720	log2.LFQ.intensity.mext480_1	log2.LFQ.intensity.mext480_2	log2.LFQ.intensity.mext480_3	log2.LFQ.intensity.mext480_4	imputed.log2.LFQ.intensity.mext480_1	imputed.log2.LFQ.intensity.mext480_2	imputed.log2.LFQ.intensity.mext480_3	imputed.log2.LFQ.intensity.mext480_4	value_count_mext480
ENSMUSG00000033174.17	ENSMUSG00000033174.17	ENSMUSG00000033174.17	ENSMUSG00000033174.17	M. musculus	3.05927	3.84272	27.9633	28.217	28.6315	27.5062	27.9633	28.217	28.6315	27.5062	4	25.6226	#N/A	#N/A	#N/A	25.6226	25.3068	24.5403	24.6112	1
ENSMUSG00000040751.12	ENSMUSG00000040751.12	ENSMUSG00000040751.12	ENSMUSG00000040751.12	M. musculus	1.51738	3.57011	26.1505	26.1274	26.2793	26.0142	26.1505	26.1274	26.2793	26.0142	4	#N/A	#N/A	#N/A	#N/A	24.9472	24.3588	24.606	24.5899	0
ENSMUSG00000000134.17	ENSMUSG00000000134.17	ENSMUSG00000000134.17	ENSMUSG00000000134.17	M. musculus	1.09688	2.27415	#N/A	#N/A	26.1519	25.9461	25.5621	25.2978	26.1519	25.9461	2	#N/A	#N/A	#N/A	#N/A	24.7848	24.3999	24.7967	24.589	0
LmxM.33.4130	LmxM.33.4130	LmxM.33.4130	LmxM.33.4130	L. mexicana	1.11072	2.1433	#N/A	#N/A	25.9388	25.9119	25.2293	25.1371	25.9388	25.9119	2	#N/A	#N/A	#N/A	#N/A	24.2495	24.209	24.4116	24.904	0
ENSMUSG00000042292.18	ENSMUSG00000042292.18	ENSMUSG00000042292.18	ENSMUSG00000042292.18	M. musculus	1.13807	1.67951	26.2069	26.4201	26.4993	26.0747	26.2069	26.4201	26.4993	26.0747	4	#N/A	25.4977	#N/A	25.7181	24.4768	25.4977	24.9562	25.7181	2
LmxM.10.0130	LmxM.10.0130	LmxM.10.0130	LmxM.10.0130	L. mexicana	3.09295	1.66538	#N/A	27.9486	28.8553	28.5866	25.5383	27.9486	28.8553	28.5866	3	#N/A	#N/A	#N/A	#N/A	24.778	24.2105	25.2336	24.3349	0
ENSMUSG00000015854.7	ENSMUSG00000015854.7	ENSMUSG00000015854.7	ENSMUSG00000015854.7	M. musculus	1.17019	1.6241	28.4884	27.3756	28.3862	28.568	28.4884	27.3756	28.3862	28.568	4	26.9913	27.0514	26.972	27.1227	26.9913	27.0514	26.972	27.1227	4
ENSMUSG00000019820.11	ENSMUSG00000019820.11	ENSMUSG00000019820.11	ENSMUSG00000019820.11	M. musculus	2.28568	1.57516	#N/A	27.6957	27.8241	27.271	25.307	27.6957	27.8241	27.271	3	#N/A	#N/A	#N/A	#N/A	24.6127	24.4557	25.0808	24.806	0
LmxM.34.2050	LmxM.34.2050	LmxM.34.2050	LmxM.34.2050	L. mexicana	1.40685	1.48474	#N/A	26.8455	26.4259	26.3828	24.9729	26.8455	26.4259	26.3828	3	#N/A	#N/A	#N/A	#N/A	24.7405	24.2784	25.1901	24.7908	0
ENSMUSG00000002204.9	ENSMUSG00000002204.9	ENSMUSG00000002204.9	ENSMUSG00000002204.9	M. musculus	3.35335	1.43585	29.1357	#N/A	29.1849	29.4367	29.1357	25.4335	29.1849	29.4367	3	#N/A	#N/A	#N/A	#N/A	24.9593	25.0338	24.4228	25.3615	0
ENSMUSG00000025903.14	ENSMUSG00000025903.14	ENSMUSG00000025903.14	ENSMUSG00000025903.14	M. musculus	1.84123	1.39337	27.5775	27.4129	27.5528	27.7261	27.5775	27.4129	27.5528	27.7261	4	#N/A	#N/A	#N/A	27.333	25.1182	25.2518	25.2014	27.333	1
ENSMUSG00000046718.8	ENSMUSG00000046718.8	ENSMUSG00000046718.8	ENSMUSG00000046718.8	M. musculus	-1.35272	2.58102	#N/A	#N/A	24.7066	25.3945	24.8547	25.5277	24.7066	25.3945	2	26.3594	26.7646	26.4839	26.2864	26.3594	26.7646	26.4839	26.2864	4
LmxM.31.1830	LmxM.31.1830	LmxM.31.1830	LmxM.31.1830	L. mexicana	-1.26253	1.96216	#N/A	#N/A	25.674	25.4382	24.4947	25.0937	25.674	25.4382	2	26.265	26.3402	26.4337	26.7117	26.265	26.3402	26.4337	26.7117	4
ENSMUSG00000035637.14	ENSMUSG00000035637.14	ENSMUSG00000035637.14	ENSMUSG00000035637.14	M. musculus	-1.67024	1.90063	#N/A	#N/A	#N/A	#N/A	24.5189	25.3087	23.8383	23.9453	0	26.0703	#N/A	26.5975	26.4956	26.0703	25.1289	26.5975	26.4956	3
LmxM.30.3130	LmxM.30.3130	LmxM.30.3130	LmxM.30.3130	L. mexicana	-1.76602	1.77416	#N/A	#N/A	#N/A	#N/A	24.7118	24.879	23.5726	23.2611	0	26.4498	24.9162	26.3303	25.7924	26.4498	24.9162	26.3303	25.7924	4
LmxM.36.3780	LmxM.36.3780	LmxM.36.3780	LmxM.36.3780	L. mexicana	-1.22823	1.76892	#N/A	#N/A	25.7377	25.4131	24.5547	24.9084	25.7377	25.4131	2	26.4172	26.4588	26.3926	26.2583	26.4172	26.4588	26.3926	26.2583	4
LmxM.30.1130	LmxM.30.1130	LmxM.30.1130	LmxM.30.1130	L. mexicana	-1.30153	1.69922	#N/A	26.0224	25.9938	25.9592	24.7717	26.0224	25.9938	25.9592	3	27.1334	27.0133	27.0517	26.7549	27.1334	27.0133	27.0517	26.7549	4
